# Supplementary material for: Per-nucleus crossover covariation is regulated by chromosome organization
Source: iScience. 2022 Mar 18;25(4):104115. doi: 10.1016/j.isci.2022.104115 (PMC8980760; doi:10.1016/j.isci.2022.104115)
Supplement: Table S1. Data for chromosome axis lengths and MLH1 foci, related to Figures 1, 2, and 5 [file mmc2.xlsx]

## Sheet: Human male MLH1 axis
SC1		MLH1	SC2		MLH1	SC3		MLH1	SC4		MLH1	SC5		MLH1	SC6		MLH1	SC7		MLH1	SC8		MLH1	SC9		MLH1	SC10		MLH1	SC11		MLH1	SC12		MLH1	SC13		MLH1	SC14		MLH1	SC15		MLH1	SC16		MLH1	SC17
h71 / 99	62.0694	3	h71 / 99	53.5467	2	h71 / 99	43.9775	2	h71 / 99	37.5605	3	h71 / 99	39.7369	2	h71/99	34.1618	2	h71 / 99	40.9203	3	h71/99	4.27815		h71 / 99	31.6587	2	h71/99	3.6851		h71 / 99	33.2418	2	h71/99	33.6191	1	h71 / 99	21.9816	2	h71/99	20.3191	2	h71 / 99	24.7533	1	h71/99	21.7739	2	h71 / 99	27.7395
h71 / 98	83.045	3	h71 / 98	72.021	4	h71 / 98	69.8392	3	h71 / 98	43.7668	1	h71 / 98	46.5364	3	h71/98	48.5388	2	h71 / 98	38.8531	1	h71/98	32.7547	2	h71 / 98	51.9671	3	h71/98	35.8667	3	h71 / 98	37.6732	2	h71/98	38.3762	2	h71 / 98	23.1563	2	h71/98	26.0113	2	h71 / 98	28.7403	2	h71/98	27.7167	2	h71 / 98	28.5452
h71 / 93	51.2377	1	h71 / 93	62.7855	2	h71 / 93	50.1058	2	h71 / 93	39.6238	2	h71 / 93	51.3871	2	h71/93	43.928	3	h71 / 93	47.0178	2	h71/93	38.0786	2	h71 / 93	36.3011	2	h71/93	33.5706	2	h71 / 93	43.938	3	h71/93	36.8215	2	h71 / 93	24.2737	0	h71/93	27.0048	1	h71 / 93	31.094	2	h71/93	26.32	2	h71 / 93	33.3269
h71 / 91	63.9504	3	h71 / 91	75.1354	3	h71 / 91	52.2129	2	h71 / 91	52.3867	3	h71 / 91	44.2608	2	h71/91	41.9962	2	h71 / 91	51.7074	2	h71/91	37.6102	2	h71 / 91	39.576	2	h71/91	36.2453	2	h71 / 91	33.4677	2	h71/91	34.7469	3	h71 / 91	25.4938	2	h71/91	25.4292	1	h71 / 91	26.0546	3	h71/91	25.1152	2	h71 / 91	28.1533
h71 / 89	60.8471	3	h71 / 89	56.2432	3	h71 / 89	50.3569	1	h71 / 89	38.7397	3	h71 / 89	44.8814	2	h71/89	37.7546	2	h71 / 89	37.8592	1	h71/89	28.7831	2	h71 / 89	32.3901	2	h71/89	31.2693	1	h71 / 89	31.7897	2	h71/89	35.0635	2	h71 / 89	23.0393	2	h71/89	22.9538	2	h71 / 89	28.2578	2	h71/89	22.2898		h71 / 89	24.3015
h71 / 88	65.9762	4	h71 / 88	65.1061	3	h71 / 88	49.773	3	h71 / 88	53.5551	3	h71 / 88	58.1762	3	h71/88	40.3424	2	h71 / 88	43.9931	3	h71/88	33.7802	2	h71 / 88	33.3856	2	h71/88	33.5999	3	h71 / 88	37.2242	2	h71/88	37.042	2	h71 / 88	27.2458	2	h71/88	24.5442	3	h71 / 88	29.7421	2	h71/88	30.1167	2	h71 / 88	28.6019
h71 / 86	77.1129	4	h71 / 86	84.8698	2	h71 / 86	74.0962	4	h71 / 86	46.4814	3	h71 / 86	53.1952	3	h71/86	52.338	2	h71 / 86	42.4496	3	h71/86	41.1588	2	h71 / 86	37.4847	2	h71/86	44.1922	2	h71 / 86	34.8596	2	h71/86	35.6782	2	h71 / 86	34.3553	2	h71/86	30.2771	2	h71 / 86	27.8812	2	h71/86	34.7493	2	h71 / 86	32.6483
h71 / 85	91.7194	4	h71 / 85	95.2467	4	h71 / 85	67.175	2	h71 / 85	64.4983	3	h71 / 85	63.1208	2	h71/85	71.9243	2	h71 / 85	50.8967	3	h71/85	46.2698	2	h71 / 85	63.8866	2	h71/85	42.0569	3	h71 / 85	42.8975	2	h71/85	56.7648	3	h71 / 85	30.6477	2	h71/85	30.3468	2	h71 / 85	31.679	2	h71/85	38.781	1	h71 / 85	35.8925
h71 / 84	86.8603	4	h71 / 84	87.6477	3	h71 / 84	58.1957	3	h71 / 84	50.8434	2	h71 / 84	71.7249	3	h71/84	58.2825	2	h71 / 84	52.5037	3	h71/84	38.6572	2	h71 / 84	48.0434	3	h71/84	41.7082	3	h71 / 84	43.8665	2	h71/84	44.2914	2	h71 / 84	29.6107	1	h71/84	27.2339	2	h71 / 84	30.4978	2	h71/84	30.3698	2	h71 / 84	31.354
h71 / 83	70.7945	4	h71 / 83	69.7544	3	h71 / 83	48.1242	2	h71 / 83	42.0372	3	h71 / 83	44.7753	1	h71/83	39.3396	2	h71 / 83	42.2214	3	h71/83	42.0915	2	h71 / 83	35.0964	2	h71/83	32.5779	2	h71 / 83	37.0799	2	h71/83	35.2472	2	h71 / 83	25.8292	2	h71/83	24.7889	2	h71 / 83	28.0967	2	h71/83	25.7999	1	h71 / 83	31.0631
h71 / 82	58.4042	3	h71 / 82	54.2241	3	h71 / 82	44.3915	4	h71 / 82	40.38	3	h71 / 82	35.4319	4	h71/82	36.8056	2	h71 / 82	40.7578	2	h71/82	28.0894	2	h71 / 82	37.468	2	h71/82	32.7816	2	h71 / 82	39.5773	2	h71/82	35.8067	2	h71 / 82	23.1878	2	h71/82	21.3969	2	h71 / 82	22.0064	2	h71/82	25.0482	2	h71 / 82	24.3522
h71 / 79	90.7456	3	h71 / 79	71.2023	4	h71 / 79	60.0714	4	h71 / 79	60.7359	3	h71 / 79	60.1021	3	h71/79	61.0438	3	h71 / 79	59.5588	2	h71/79	43.1626	2	h71 / 79	54.5935	2	h71/79	39.9911	3	h71 / 79	44.2409	2	h71/79	47.9099	2	h71 / 79	32.8714	2	h71/79	34.7147	2	h71 / 79	29.0734	2	h71/79	32.2503	2	h71 / 79	38.2092
h71 / 75	62.2925	4	h71 / 75	67.273	2	h71 / 75	56.963	3	h71 / 75	45.6841	3	h71 / 75	44.7361	4	h71/75	45.3605	3	h71 / 75	54.2924	2	h71/75	36.7835	2	h71 / 75	41.8391	2	h71/75	39.117	2	h71 / 75	35.2839	2	h71/75	38.1954	3	h71 / 75	32.8328	2	h71/75	30.9091	1	h71 / 75	25.9506	2	h71/75	28.8601	2	h71 / 75	31.2183
h71 / 74	84.3024	4	h71 / 74	64.5371	4	h71 / 74	58.17	3	h71 / 74	36.2761	1	h71 / 74	51.9495	2	h71/74	47.5192	3	h71 / 74	47.9931	2	h71/74	36.5023	2	h71 / 74	44.5508	2	h71/74	33.7552	2	h71 / 74	39.4845	3	h71/74	38.9458	2	h71 / 74	27.3564	2	h71/74	30.5607	2	h71 / 74	27.2658	2	h71/74	30.8702	2	h71 / 74	29.3687
h71 / 73	70.9827	4	h71 / 73	59.7806	3	h71 / 73	51.7763	2	h71 / 73	39.5786	5	h71 / 73	54.294	2	h71/73	45.683	3	h71 / 73	42.2375	2	h71/73	35.1695	3	h71 / 73	45.3198	2	h71/73	34.1904	2	h71 / 73	33.344	2	h71/73	37.9494	1	h71 / 73	23.0643	2	h71/73	26.6142	2	h71 / 73	25.0218	2	h71/73	24.5821	2	h71 / 73	28.9017
h71 / 71	92.8697	3	h71 / 71	60.3521	3	h71 / 71	52.7454	3	h71 / 71	55.8946	3	h71 / 71	53.8582	3	h71/71	63.6509	2	h71 / 71	50.0888	3	h71/71	37.127	2	h71 / 71	52.5157	2	h71/71	42.5823	2	h71 / 71	50.0037	1	h71/71	41.3917	2	h71 / 71	27.6216	2	h71/71	35.6929	1	h71 / 71	29.0374	1	h71/71	29.8777	2	h71 / 71	45.625
h71 / 70	67.9604	3	h71 / 70	63.6824	2	h71 / 70	58.1561	3	h71 / 70	45.7835	2	h71 / 70	46.2321	2	h71/70	40.0853	2	h71 / 70	50.7478	2	h71/70	49.0045	3	h71 / 70	45.1859	3	h71/70	36.3352	3	h71 / 70	38.489	3	h71/70	36.5724	2	h71 / 70	26.8301	3	h71/70	31.2224	2	h71 / 70	22.4684	2	h71/70	27.8555	3	h71 / 70	27.3446
h71 / 69	63.3624	4	h71 / 69	67.3551	3	h71 / 69	51.5953	3	h71 / 69	47.8275	2	h71 / 69	53.0838	1	h71/69	55.9377	1	h71 / 69	44.7541	3	h71/69	32.7063	2	h71 / 69	42.0644	2	h71/69	30.9934	3	h71 / 69	36.5063	2	h71/69	35.9439	3	h71 / 69	21.2358	2	h71/69	25.4061	2	h71 / 69	29.9132	2	h71/69	26.9561	2	h71 / 69	29.0001
h71 / 68	55.8614	3	h71 / 68	63.4242	2	h71 / 68	39.8107	2	h71 / 68	31.3929	3	h71 / 68	43.9476	2	h71/68	41.1573	2	h71 / 68	36.5468	2	h71/68	22.5366	2	h71 / 68	31.1992	2	h71/68	35.9068	1	h71 / 68	25.5926	2	h71/68	29.6961	2	h71 / 68	19.5209	2	h71/68	21.1566	2	h71 / 68	20.6154	2	h71/68	20.4009	1	h71 / 68	22.7945
h71 / 67	79.755	3	h71 / 67	67.5214	4	h71 / 67	49.7108	4	h71 / 67	66.192	3	h71 / 67	77.8144	3	h71/67	50.4276	3	h71 / 67	56.3495	2	h71/67	38.4051	2	h71 / 67	44.5021	2	h71/67	41.0639	2	h71 / 67	39.7399	2	h71/67	40.0302	2	h71 / 67	29.9744	1	h71/67	27.9036	2	h71 / 67	34.0234	2	h71/67	26.9278	2	h71 / 67	29.2615
h71 / 66	96.145	4	h71 / 66	78.5448	2	h71 / 66	60.0218	3	h71 / 66	58.7382	3	h71 / 66	50.161	2	h71/66	42.5126	2	h71 / 66	45.3408	2	h71/66	44.6309	2	h71 / 66	57.9639	2	h71/66	46.0807	2	h71 / 66	49.3852	2	h71/66	45.0056	2	h71 / 66	28.9357	2	h71/66	30.8048	1	h71 / 66	42.8722	1	h71/66	28.709	2	h71 / 66	33.8882
h71 / 65	63.6103	3	h71 / 65	60.9301	3	h71 / 65	47.1513	2	h71 / 65	40.7874	3	h71 / 65	49.8292	2	h71/65	43.3523	2	h71 / 65	42.2332	3	h71/65	32.5296	3	h71 / 65	35.9455	2	h71/65	34.6624	2	h71 / 65	33.6747	2	h71/65	37.4399	2	h71 / 65	23.4908	2	h71/65	24.879	1	h71 / 65	23.5509	2	h71/65	26.6478	2	h71 / 65	24.8834
h71 / 60	100.065	4	h71 / 60	84.9344	3	h71 / 60	61.6855	3	h71 / 60	57.2465	3	h71 / 60	66.9861	3	h71/60	58.5308	3	h71 / 60	54.8445	3	h71/60	38.6434	2	h71 / 60	43.5238	2	h71/60	40.386	2	h71 / 60	53.8093	3	h71/60	43.2033	3	h71 / 60	31.7454	2	h71/60	30.7276	3	h71 / 60	32.0545	2	h71/60	44.3191	2	h71 / 60	40.4891
h71 / 59	84.4845	3	h71 / 59	75.0343	3	h71 / 59	68.1329	3	h71 / 59	51.9262	3	h71 / 59	46.468	3	h71/59	48.9017	1	h71 / 59	42.6439	2	h71/59	46.082	2	h71 / 59	40.943	2	h71/59	40.0307	1	h71 / 59	37.2799	2	h71/59	44.407	2	h71 / 59	25.2788	2	h71/59	34.2974	2	h71 / 59	31.2334	2	h71/59	29.3988	2	h71 / 59	28.2203
h71 / 58	76.8235	3	h71 / 58	56.6008	3	h71 / 58	34.9065	1	h71 / 58	38.6436	2	h71 / 58	43.6897	2	h71/58	37.2711	2	h71 / 58	37.9011	3	h71/58	37.1769	2	h71 / 58	43.7039	2	h71/58	37.018	2	h71 / 58	35.481	2	h71/58	31.2995	2	h71 / 58	25.097	2	h71/58	24.0812	1	h71 / 58	23.3506	2	h71/58	23.5674	2	h71 / 58	26.8907
h71 / 57	80.2186	4	h71 / 57	79.6911	3	h71 / 57	75.6045	3	h71 / 57	53.4504	2	h71 / 57	52.0524	2	h71/57	54.6486	2	h71 / 57	63.1031	4	h71/57	46.1875	3	h71 / 57	40.8504	1	h71/57	49.3078	3	h71 / 57	46.3691	3	h71/57	57.1434	2	h71 / 57	32.4429	2	h71/57	28.1367	1	h71 / 57	31.3704	2	h71/57	28.4064	2	h71 / 57	41.9223
h71 / 56	73.5478	3	h71 / 56	67.1273	3	h71 / 56	59.297	2	h71 / 56	59.0137	2	h71 / 56	39.6288	1	h71/56	46.7101	2	h71 / 56	40.4393	2	h71/56	39.4881	2	h71 / 56	35.5923	2	h71/56	35.9934	2	h71 / 56	35.3479	2	h71/56	33.6664	2	h71 / 56	26.3286	2	h71/56	30.5172	2	h71 / 56	30.2319	1	h71/56	26.8238	1	h71 / 56	40.8295
h71 / 55	84.355	4	h71 / 55	63.5864	3	h71 / 55	55.2048	3	h71 / 55	44.0402	2	h71 / 55	65.9664	2	h71/55	46.6542	3	h71 / 55	39.4323	2	h71/55	33.4991	2	h71 / 55	32.4178	2	h71/55	38.8422	2	h71 / 55	39.9145	2	h71/55	36.1485	2	h71 / 55	26.8309	2	h71/55	25.9217	2	h71 / 55	27.3728	2	h71/55	26.56	2	h71 / 55	27.74
h71 / 53	95.2452	2	h71 / 53	84.7272	3	h71 / 53	72.5273	3	h71 / 53	50.016	2	h71 / 53	71.2682	3	h71/53	63.346	2	h71 / 53	47.3612	2	h71/53	37.4956	2	h71 / 53	43.3515	2	h71/53	38.8702	2	h71 / 53	44.5857	2	h71/53	49.1713	2	h71 / 53	29.9543	2	h71/53	29.6439	2	h71 / 53	29.8518	2	h71/53	26.5727	2	h71 / 53	39.9539
h71 / 51	96.4425	3	h71 / 51	70.4771	4	h71 / 51	53.368	4	h71 / 51	50.5126	3	h71 / 51	60.6297	2	h71/51	64.6169	3	h71 / 51	60.5444	2	h71/51	41.2782	2	h71 / 51	42.1797	2	h71/51	55.3002	2	h71 / 51	41.73	2	h71/51	40.6959	3	h71 / 51	30.7613	2	h71/51	29.8454	2	h71 / 51	31.3781	2	h71/51	45.9151	2	h71 / 51	30.0458
h71 / 50	75.547	3	h71 / 50	76.4004	2	h71 / 50	57.6092	3	h71 / 50	53.3108	2	h71 / 50	60.2962	3	h71/50	62.8232	3	h71 / 50	54.274	2	h71/50	42.8179	2	h71 / 50	55.8381	2	h71/50	43.0772	2	h71 / 50	45.8606	2	h71/50	46.0029	3	h71 / 50	28.7275	2	h71/50	28.3268	2	h71 / 50	29.4089	2	h71/50	27.6491	2	h71 / 50	31.3174
h71 / 48	71.217	5	h71 / 48	46.3432	3	h71 / 48	57.7682	2	h71 / 48	43.0357	2	h71 / 48	45.5767	3	h71/48	38.4517	2	h71 / 48	59.2906	1	h71/48	32.6306	1	h71 / 48	36.506	2	h71/48	34.1065	3	h71 / 48	42.5778	2	h71/48	35.6329	3	h71 / 48	24.198	2	h71/48	24.8279	2	h71 / 48	27.6144	1	h71/48	23.1789	2	h71 / 48	25.48
h71 / 46	67.8349	3	h71 / 46	72.4722	4	h71 / 46	45.1247	2	h71 / 46	40.6867	3	h71 / 46	45.5913	2	h71/46	36.2478	2	h71 / 46	39.9257	2	h71/46	34.0086	2	h71 / 46	44.1609	2	h71/46	34.6659	2	h71 / 46	40.3454	2	h71/46	35.7799	2	h71 / 46	23.3377	2	h71/46	25.7305	2	h71 / 46	26.1033	2	h71/46	25.1287	2	h71 / 46	27.2139
h71 / 44	87.8862	4	h71 / 44	67.3507	2	h71 / 44	57.9087	2	h71 / 44	52.1226	2	h71 / 44	43.8771	3	h71/44	52.6385	2	h71 / 44	46.1134	2	h71/44	36.1565	2	h71 / 44	36.5633	3	h71/44	37.5625	2	h71 / 44	42.3126	2	h71/44	47.7931	2	h71 / 44	30.2432	2	h71/44	30.7779	2	h71 / 44	38.202	2	h71/44	31.6786	2	h71 / 44	30.3447
h71 / 43	73.9809	3	h71 / 43	71.1716	3	h71 / 43	51.6372	3	h71 / 43	38.5007	2	h71 / 43	52.7895	2	h71/43	40.7402	2	h71 / 43	42.1842	2	h71/43	29.4649	2	h71 / 43	54.7214	2	h71/43	39.3834	3	h71 / 43	42.3178	2	h71/43	36.971	2	h71 / 43	25.2904	2	h71/43	29.858	2	h71 / 43	34.0831	2	h71/43	27.4023	2	h71 / 43	31.5758
h71 / 42	69.6032	3	h71 / 42	59.6353	3	h71 / 42	55.9377	2	h71 / 42	39.4486	2	h71 / 42	50.2838	3	h71/42	52.7082	2	h71 / 42	36.4123	3	h71/42	34.9829	2	h71 / 42	39.0569	2	h71/42	30.8644	2	h71 / 42	40.3455	2	h71/42	38.4847	2	h71 / 42	23.5798	2	h71/42	26.418	2	h71 / 42	27.7399	2	h71/42	25.1715	2	h71 / 42	29.3868
h71 / 41	97.5012	4	h71 / 41	81.0484	4	h71 / 41	60.3579	2	h71 / 41	71.2674	2	h71 / 41	58.6401	2	h71/41	51.9624	2	h71 / 41	50.1747	1	h71/41	42.2681	2	h71 / 41	44.1729	3	h71/41	43.3487	3	h71 / 41	45.6508	2	h71/41	40.2297	2	h71 / 41	29.849	2	h71/41	25.0991	2	h71 / 41	33.1671	2	h71/41	30.9307	2	h71 / 41	29.8121
h71 / 40	87.4985	3	h71 / 40	78.9039	2	h71 / 40	67.7033	3	h71 / 40	57.5612	3	h71 / 40	78.231	3	h71/40	57.3987	3	h71 / 40	56.9967	3	h71/40	38.7602	2	h71 / 40	39.2138	2	h71/40	40.4346	3	h71 / 40	49.0051	2	h71/40	39.587	2	h71 / 40	27.4862	2	h71/40	0.950016		h71 / 40	31.8202	2	h71/40	30.6618	2	h71 / 40	34.8998
h71 / 37	82.4198	3	h71 / 37	87.1165	4	h71 / 37	51.5587	3	h71 / 37	59.5355	1	h71 / 37	46.457	2	h71/37	47.7349	2	h71 / 37	66.0726	2	h71/37	39.8873	2	h71 / 37	52.9178	2	h71/37	55.1834	2	h71 / 37	39.9653	3	h71/37	40.8299	1	h71 / 37	32.4327	2	h71/37	30.1088	2	h71 / 37	30.0346	2	h71/37	39.7238	2	h71 / 37	37.8844
h71 / 36	106.917	3	h71 / 36	98.3586	4	h71 / 36	70.0172	2	h71 / 36	54.5408	3	h71 / 36	67.7926	2	h71/36	54.0316	1	h71 / 36	60.2836	3	h71/36	48.487	2	h71 / 36	48.2345	3	h71/36	47.7268	2	h71 / 36	43.9541	2	h71/36	55.3319	2	h71 / 36	30.4962	2	h71/36	42.6643	3	h71 / 36	50.0508	1	h71/36	39.6969	2	h71 / 36	41.195
h71 / 34	96.9521	3	h71 / 34	64.664	3	h71 / 34	72.2355	3	h71 / 34	54.6181	3	h71 / 34	60.728	2	h71/34	51.3903	2	h71 / 34	53.2742	3	h71/34	34.9429	2	h71 / 34	42.2126	3	h71/34	35.6909	2	h71 / 34	40.9314	2	h71/34	48.7684	2	h71 / 34	25.8887	2	h71/34	29.2386	2	h71 / 34	28.049	2	h71/34	37.3763	2	h71 / 34	29.1662
h71 / 33	86.279	3	h71 / 33	79.3744	3	h71 / 33	59.3095	2	h71 / 33	65.5893	2	h71 / 33	53.6752	3	h71/33	78.2058	2	h71 / 33	51.9551	3	h71/33	50.2584	2	h71 / 33	50.987	2	h71/33	39.417	3	h71 / 33	44.1758	2	h71/33	48.9764	2	h71 / 33	27.8596	2	h71/33	32.1284	2	h71 / 33	28.9859	2	h71/33	29.4295	2	h71 / 33	33.2417
h71 / 3	100.468	3	h71 / 3	88.5991	3	h71 / 3	61.2836	2	h71 / 3	53.9351	2	h71 / 3	52.4174	2	h71/3	66.0407	1	h71 / 3	48.4173	2	h71/3	41.9984	3	h71 / 3	51.2989	1	h71/3	36.804	2	h71 / 3	41.0225	2	h71/3	60.535	3	h71 / 3	29.4934	2	h71/3	33.1642	2	h71 / 3	38.032	2	h71/3	34.055	2	h71 / 3	41.8361
h71 / 29	123.805	4	h71 / 29	86.9292	2	h71 / 29	83.0349	3	h71 / 29	71.6844	3	h71 / 29	89.5683	3	h71/29	77.0424	2	h71 / 29	98.3583	2	h71/29	60.6165	2	h71 / 29	59.9847	3	h71/29	50.1766	3	h71 / 29	66.8033	2	h71/29	49.147	2	h71 / 29	36.4937	2	h71/29	33.4834	2	h71 / 29	46.2695	2	h71/29	34.5239	2	h71 / 29	41.6171
h71 / 28	85.9424	2	h71 / 28	64.8457	3	h71 / 28	62.2942	3	h71 / 28	56.1915	2	h71 / 28	55.7437	2	h71/28	53.1989	1	h71 / 28	53.8925	1	h71/28	52.8056	2	h71 / 28	44.8363	2	h71/28	42.4416	2	h71 / 28	54.2262	2	h71/28	44.0114	2	h71 / 28	33.3063	1	h71/28	29.3603	1	h71 / 28	33.84	2	h71/28	32.4967	2	h71 / 28	36.8127
h71 / 26	60.7907	3	h71 / 26	64.5325	3	h71 / 26	42.8032	3	h71 / 26	34.6842	2	h71 / 26	51.573	2	h71/26	38.3605	2	h71 / 26	35.5619	2	h71/26	30.0083	2	h71 / 26	32.4796	3	h71/26	32.0123	2	h71 / 26	33.9714	2	h71/26	32.4556	2	h71 / 26	20.7705	2	h71/26	22.5009	2	h71 / 26	23.1489	2	h71/26	23.7254	2	h71 / 26	37.9626
h71 / 25	88.2513	2	h71 / 25	67.7175	4	h71 / 25	53.3261	2	h71 / 25	49.309	2	h71 / 25	58.4395	3	h71/25	44.3963	2	h71 / 25	51.9878	2	h71/25	33.7465	3	h71 / 25	46.0488	2	h71/25	36.0486	2	h71 / 25	37.2359	2	h71/25	40.2066	2	h71 / 25	26.4953	2	h71/25	29.8846	2	h71 / 25	31.6545	2	h71/25	28.9955	2	h71 / 25	28.3697
h71 / 24	106.545	3	h71 / 24	99.5198	3	h71 / 24	59.562	3	h71 / 24	60.3637	1	h71 / 24	63.6942	3	h71/24	60.9413	2	h71 / 24	55.7294	2	h71/24	50.7064	2	h71 / 24	46.5512	2	h71/24	47.0112	2	h71 / 24	56.7879	2	h71/24	57.2495	3	h71 / 24	35.8098	2	h71/24	44.5089	2	h71 / 24	40.4689	1	h71/24	40.7508	1	h71 / 24	39.2714
h71 / 2	92.2383	4	h71 / 2	79.333	3	h71 / 2	63.7066	3	h71 / 2	49.4781	3	h71 / 2	67.9933	3	h71/2	64.1442	2	h71 / 2	54.0868	2	h71/2	38.3564	2	h71 / 2	35.3265	2	h71/2	37.7721	2	h71 / 2	54.5921	2	h71/2	46.699	2	h71 / 2	28.6973	2	h71/2	30.6744	1	h71 / 2	28.0174	2	h71/2	28.1227	2	h71 / 2	30.4032
h71 / 19	91.2503	4	h71 / 19	85.4564	3	h71 / 19	58.764	2	h71 / 19	50.7526	3	h71 / 19	60.8117	3	h71/19	48.1728	2	h71 / 19	50.1718	2	h71/19	40.7318	2	h71 / 19	45.3509	2	h71/19	37.5903	2	h71 / 19	40.1203	1	h71/19	34.4945	2	h71 / 19	32.827	1	h71/19	29.8281	1	h71 / 19	30.0399	2	h71/19	33.8555	2	h71 / 19	36.2071
h71 / 17	93.5577	3	h71 / 17	82.172	3	h71 / 17	66.2295	3	h71 / 17	61.1342	4	h71 / 17	56.7401	3	h71/17	64.8777	2	h71 / 17	59.6078	3	h71/17	52.4581	2	h71 / 17	56.2969	3	h71/17	45.7421	3	h71 / 17	44.6065	2	h71/17	45.6637	2	h71 / 17	29.7506	2	h71/17	40.428	2	h71 / 17	42.5067	2	h71/17	37.0558	2	h71 / 17	54.3466
h71 / 16	87.3617	3	h71 / 16	76.7545	4	h71 / 16	54.0983	3	h71 / 16	64.7713	3	h71 / 16	71.5938	2	h71/16	56.2822	3	h71 / 16	46.5315	2	h71/16	49.6643	2	h71 / 16	51.0591	1	h71/16	39.6247	2	h71 / 16	40.5465	1	h71/16	45.9621	2	h71 / 16	35.2102	2	h71/16	27.8021	2	h71 / 16	33.6505	2	h71/16	27.583	2	h71 / 16	28.9325
h71 / 148	97.85	4	h71 / 148	95.0894	3	h71 / 148	58.379	3	h71 / 148	54.5676	2	h71 / 148	77.0246	3	h71/148	52.3207	3	h71 / 148	79.7464	2	h71/148	45.1781	3	h71 / 148	76.344	3	h71/148	44.0224	2	h71 / 148	50.168	3	h71/148	51.6685	3	h71 / 148	35.5451	2	h71/148	32.7389	2	h71 / 148	39.947	2	h71/148	30.6223	2	h71 / 148	52.0639
h71 / 144	98.6039	3	h71 / 144	92.8403	2	h71 / 144	64.5611	3	h71 / 144	58.8047	3	h71 / 144	69.6509	3	h71/144	59.5393	2	h71 / 144	66.7502	1	h71/144	39.9072	2	h71 / 144	55.9496	2	h71/144	44.3975	2	h71 / 144	45.3336	3	h71/144	43.3228	3	h71 / 144	40.2938	2	h71/144	37.8602	1	h71 / 144	34.5802	1	h71/144	32.5114	2	h71 / 144	35.3906
h71 / 133	73.1945	3	h71 / 133	63.6255	3	h71 / 133	67.2286	2	h71 / 133	42.9729	2	h71 / 133	60.2595	2	h71/133	36.6475	2	h71 / 133	50.0242	2	h71/133	34.6893	2	h71 / 133	38.4202	2	h71/133	30.5676	2	h71 / 133	27.6965	2	h71/133	36.604	2	h71 / 133	23.959	2	h71/133	26.001	1	h71 / 133	33.49	1	h71/133	24.3482	2	h71 / 133	31.0264
h71 / 132	58.1468	3	h71 / 132	57.2618	3	h71 / 132	46.4528	3	h71 / 132	42.9612	2	h71 / 132	40.6689	3	h71/132	40.2675	2	h71 / 132	38.1657	2	h71/132	32.1718	2	h71 / 132	33.5913	2	h71/132	26.72	1	h71 / 132	33.3566	2	h71/132	32.7817	2	h71 / 132	23.7891	2	h71/132	25.9956	2	h71 / 132	25.6474	1	h71/132	24.5942	2	h71 / 132	25.7851
h71 / 131	70.021	4	h71 / 131	59.2166	3	h71 / 131	66.7186	3	h71 / 131	44.5338	2	h71 / 131	50.0933	3	h71/131	39.8031	3	h71 / 131	48.2201	2	h71/131	36.8607	2	h71 / 131	43.6665	2	h71/131	37.3027	2	h71 / 131	33.5349	3	h71/131	37.2133	2	h71 / 131	25.5591	2	h71/131	26.634	2	h71 / 131	24.2616	2	h71/131	27.1334	2	h71 / 131	39.3036
h71 / 130	96.6954	4	h71 / 130	74.0751	3	h71 / 130	71.3978	3	h71 / 130	62.6649	3	h71 / 130	56.3381	2	h71/130	54.2828	2	h71 / 130	47.71	2	h71/130	42.0081	2	h71 / 130	55.6808	2	h71/130	40.6249	2	h71 / 130	45.7048	3	h71/130	45.8344	2	h71 / 130	24.5885	2	h71/130	30.705	2	h71 / 130	29.7705	1	h71/130	32.4151	2	h71 / 130	34.7606
h71 / 127	59.59	4	h71 / 127	66.0604	3	h71 / 127	51.5624	2	h71 / 127	42.1728	3	h71 / 127	41.0152	2	h71/127	39.7507	3	h71 / 127	35.6762	2	h71/127	33.5861	2	h71 / 127	36.7634	2	h71/127	34.2059	2	h71 / 127	33.5118	2	h71/127	36.1236	3	h71 / 127	20.5538	2	h71/127	20.8338	2	h71 / 127	25.19	2	h71/127	44.5423	2	h71 / 127	23.5988
h71 / 125	70.7185	4	h71 / 125	75.2977	2	h71 / 125	63.6871	4	h71 / 125	49.1912	2	h71 / 125	40.8035	3	h71/125	39.2823	1	h71 / 125	45.9285	2	h71/125	32.4276	2	h71 / 125	46.3717	3	h71/125	33.602	2	h71 / 125	33.4831	2	h71/125	46.1992	3	h71 / 125	22.5575	2	h71/125	24.5334	2	h71 / 125	30.7594	2	h71/125	25.3835	2	h71 / 125	25.3582
h71 / 122	81.888	3	h71 / 122	71.5597	4	h71 / 122	54.6564	3	h71 / 122	48.4768	2	h71 / 122	50.9166	3	h71/122	55.582	2	h71 / 122	54.8899	3	h71/122	42.109	2	h71 / 122	47.9333	2	h71/122	39.9898	2	h71 / 122	43.5519	2	h71/122	41.4488	2	h71 / 122	31.7799	2	h71/122	28.393	2	h71 / 122	45.772	2	h71/122	30.3623	1	h71 / 122	38.2463
h71 / 121	72.7448	3	h71 / 121	66.7542	3	h71 / 121	53.1636	3	h71 / 121	44.026	3	h71 / 121	41.0406	2	h71/121	42.5043	2	h71 / 121	47.1121	2	h71/121	31.6732	2	h71 / 121	43.8353	3	h71/121	57.2894	2	h71 / 121	41.024	2	h71/121	35.5281	1	h71 / 121	28.1631	2	h71/121	27.7522	2	h71 / 121	26.4454	2	h71/121	37.3774	2	h71 / 121	32.477
h71 / 12	81.8138	3	h71 / 12	71.111	3	h71 / 12	48.7331	3	h71 / 12	42.2428	3	h71 / 12	61.9494	2	h71/12	36.284	2	h71 / 12	48.2225	2	h71/12	32.0619	2	h71 / 12	51.9816	3	h71/12	39.8611	2	h71 / 12	39.8623	2	h71/12	44.7962	2	h71 / 12	23.2691	1	h71/12	30.2137	2	h71 / 12	30.564	2	h71/12	28.3639	2	h71 / 12	31.9364
h71 / 119	89.7993	3	h71 / 119	90.8037	3	h71 / 119	56.0173	2	h71 / 119	49.4096	2	h71 / 119	50.1725	2	h71/119	57.7424	2	h71 / 119	61.1228	3	h71/119	45.8591	3	h71 / 119	40.8077	2	h71/119	37.9481	2	h71 / 119	42.8501	3	h71/119	49.0742	3	h71 / 119	29.2844	2	h71/119	33.1948	3	h71 / 119	27.9623	2	h71/119	27.154	2	h71 / 119	37.568
h71 / 118	55.5162	3	h71 / 118	72.1722	4	h71 / 118	58.1472	2	h71 / 118	41.0649	2	h71 / 118	40.0763	2	h71/118	36.8662	1	h71 / 118	40.6879	3	h71/118	30.0088	2	h71 / 118	35.973	1	h71/118	32.5877	2	h71 / 118	37.0665	2	h71/118	35.3117	2	h71 / 118	24.5349	2	h71/118	22.0019	2	h71 / 118	32.2759	2	h71/118	28.9211	2	h71 / 118	28.2467
h71 / 115	73.2078	2	h71 / 115	56.2685	3	h71 / 115	56.4135	2	h71 / 115	46.6906	2	h71 / 115	37.8223	2	h71/115	38.8333	2	h71 / 115	47.9287	3	h71/115	30.863	3	h71 / 115	34.9026	1	h71/115	32.1351	2	h71 / 115	38.8038	2	h71/115	35.3776	2	h71 / 115	22.9357	2	h71/115	24.8245	2	h71 / 115	25.6835	2	h71/115	30.4626	2	h71 / 115	27.0605
h71 / 114	71.5644	3	h71 / 114	61.0145	3	h71 / 114	61.9432	3	h71 / 114	44.0173	1	h71 / 114	42.5447	1	h71/114	51.2709	2	h71 / 114	44.4544	2	h71/114	46.3049		h71 / 114	43.0949	2	h71/114	35.2835	2	h71 / 114	42.0715	3	h71/114	42.878	2	h71 / 114	23.0076	1	h71/114	26.6775	1	h71 / 114	24.6923	2	h71/114	25.7445	2	h71 / 114	28.6211
h71 / 113	62.799	2	h71 / 113	56.2004	3	h71 / 113	41.8767	2	h71 / 113	34.432	3	h71 / 113	43.7046	1	h71/113	35.1988	1	h71 / 113	39.2745	3	h71/113	32.403	2	h71 / 113	36.2971	2	h71/113	34.0124	2	h71 / 113	29.0617	1	h71/113	33.7673	2	h71 / 113	23.3336	2	h71/113	21.8977	1	h71 / 113	27.2766	1	h71/113	24.4813	2	h71 / 113	25.8299
h71 / 112	71.899	4	h71 / 112	56.5671	2	h71 / 112	62.5801	3	h71 / 112	38.3308	2	h71 / 112	45.2202	3	h71/112	31.0296	2	h71 / 112	37.5802	2	h71/112	32.4257	2	h71 / 112	40.1497	2	h71/112	33.7888	3	h71 / 112	34.1995	2	h71/112	35.9637	2	h71 / 112	19.7903	2	h71/112	22.5888	2	h71 / 112	24.2675	2	h71/112	23.5824	2	h71 / 112	34.931
h71 / 111	70.2703	2	h71 / 111	64.3801	3	h71 / 111	62.3276	3	h71 / 111	35.6461	3	h71 / 111	46.572	2	h71/111	41.8547	2	h71 / 111	44.5831	2	h71/111	31.8369	2	h71 / 111	45.5164	2	h71/111	31.5333	3	h71 / 111	45.5679	2	h71/111	38.1795	2	h71 / 111	24.1811	2	h71/111	24.6446	2	h71 / 111	28.9255	2	h71/111	37.0366	2	h71 / 111	34.9937
h71 / 11	90.699	3	h71 / 11	74.81	3	h71 / 11	65.3861	2	h71 / 11	48.92	2	h71 / 11	65.655	3	h71/11	67.8416	2	h71 / 11	50.432	2	h71/11	41.2138	2	h71 / 11	47.5361	2	h71/11	40.5507	3	h71 / 11	48.4709	2	h71/11	50.0923	2	h71 / 11	35.1863	1	h71/11	34.8792	2	h71 / 11	41.4988	2	h71/11	22.5711	2	h71 / 11	39.883
h71 / 109	84.5221	3	h71 / 109	102.949	3	h71 / 109	62.5094	3	h71 / 109	56.1284	2	h71 / 109	53.2448	2	h71/109	54.3463	2	h71 / 109	64.0486	3	h71/109	63.033	2	h71 / 109	40.2066	2	h71/109	40.5621	1	h71 / 109	41.8526	2	h71/109	41.5952	1	h71 / 109	27.0545	1	h71/109	28.4113	1	h71 / 109	38.9826	2	h71/109	31.4728	2	h71 / 109	30.3806
h71 / 108	77.7188	4	h71 / 108	56.3842	3	h71 / 108	48.4211	3	h71 / 108	42.0957	3	h71 / 108	39.643	2	h71/108	38.6558	2	h71 / 108	44.3793	3	h71/108	31.7684	2	h71 / 108	37.603	3	h71/108	38.9559	2	h71 / 108	33.0293	2	h71/108	39.7664	2	h71 / 108	25.4142	2	h71/108	27.5419	2	h71 / 108	24.3733	2	h71/108	24.5492	2	h71 / 108	32.4301
h71 / 106	62.9619	3	h71 / 106	57.3141	3	h71 / 106	46.5319	2	h71 / 106	39.6532	3	h71 / 106	42.9513	2	h71/106	42.7205	2	h71 / 106	38.238	2	h71/106	33.3276	2	h71 / 106	37.4881	2	h71/106	34.8296	2	h71 / 106	36.2021	2	h71/106	42.6962	2	h71 / 106	24.6081	1	h71/106	25.3447	1	h71 / 106	28.7095	2	h71/106	25.2668	2	h71 / 106	26.5752
h71 / 104	59.6992	3	h71 / 104	48.8514	3	h71 / 104	46.8019	2	h71 / 104	38.4459	2	h71 / 104	39.6192	3	h71/104	30.3287	2	h71 / 104	29.9713	3	h71/104	28.1559	1	h71 / 104	31.4055	2	h71/104	33.5238	2	h71 / 104	26.0506	2	h71/104	31.2083	2	h71 / 104	18.9155	1	h71/104	20.8256	2	h71 / 104	18.9076	2	h71/104	20.564	2	h71 / 104	24.2941
h71 / 103	88.9744	5	h71 / 103	72.2851	3	h71 / 103	61.1912	3	h71 / 103	54.8155	3	h71 / 103	64.4145	3	h71/103	61.7102	2	h71 / 103	44.1958	2	h71/103	41.953	2	h71 / 103	46.9021	2	h71/103	42.2223	3	h71 / 103	45.0112	2	h71/103	39.3587	3	h71 / 103	26.9551	2	h71/103	35.6433	2	h71 / 103	44.3329	1	h71/103	32.9574	2	h71 / 103	38.7585
h71 / 102	91.5646	4	h71 / 102	86.1681	2	h71 / 102	71.2134	3	h71 / 102	54.673	3	h71 / 102	70.3435	3	h71/102	50.136	2	h71 / 102	53.7851	2	h71/102	45.296	3	h71 / 102	64.3478	3	h71/102	37.5075	2	h71 / 102	36.4134	2	h71/102	40.337	3	h71 / 102	34.5079	1	h71/102	42.3602	1	h71 / 102	32.0509	2	h71/102	39.8941	2	h71 / 102	42.4114
h71 / 100	53.9037	2	h71 / 100	46.3234	3	h71 / 100	39.3404	2	h71 / 100	36.3102	2	h71 / 100	42.4622	1	h71/100	39.4927	2	h71 / 100	32.0825	1	h71/100	25.5381	3	h71 / 100	32.5105	2	h71/100	30.1435	3	h71 / 100	23.8213	2	h71/100	28.1769	2	h71 / 100	17.564	1	h71/100	21.2187	1	h71 / 100	16.4934	1	h71/100	23.5949	2	h71 / 100	16.858
h67 / 99	73.4012	4	h67 / 99	77.6221	2	h67 / 99	56.3049	4	h67 / 99	51.6722	2	h67 / 99	43.5452	3	h67/99	43.9705	2	h67 / 99	55.4197	3	h67/99	35.9488	2	h67 / 99	41.8078	2	h67/99	38.6802	2	h67 / 99	41.488	3	h67/99	51.4842	2	h67 / 99	29.9947	1	h67/99	34.3824	2	h67 / 99	30.5967	2	h67/99	27.5868	2	h67 / 99	31.2973
h67 / 98	87.5317	3	h67 / 98	87.1795	3	h67 / 98	58.6504	2	h67 / 98	43.9347	3	h67 / 98	53.8	3	h67/98	42.8542	2	h67 / 98	46.9001	3	h67/98	43.8455	2	h67 / 98	48.0953	2	h67/98	45.0812	3	h67 / 98	45.1668	3	h67/98	39.7512	3	h67 / 98	27.787	1	h67/98	27.2125	2	h67 / 98	35.8514	2	h67/98	29.9976		h67 / 98	31.168
h67 / 97	94.5461	5	h67 / 97	74.2902	5	h67 / 97	70.3393	3	h67 / 97	50.116	4	h67 / 97	58.0319	3	h67/97	46.3961	3	h67 / 97	51.0276	3	h67/97	34.843	3	h67 / 97	38.423	2	h67/97	41.1246	3	h67 / 97	39.9459	2	h67/97	43.3259	2	h67 / 97	28.1776	2	h67/97	31.6354	2	h67 / 97	26.6793	2	h67/97	37.7793	2	h67 / 97	31.4359
h67 / 94	90.5651	5	h67 / 94	89.8309	3	h67 / 94	73.1889	4	h67 / 94	61.8175	3	h67 / 94	62.0402	4	h67/94	66.8248	4	h67 / 94	50.9789	2	h67/94	40.2318	1	h67 / 94	47.3248	2	h67/94	48.2644	3	h67 / 94	40.451	2	h67/94	56.4319	3	h67 / 94	29.8654	2	h67/94	29.6119	2	h67 / 94	33.9778	2	h67/94	40.8438	2	h67 / 94	40.9923
h67 / 93	80.1016	3	h67 / 93	75.5818	4	h67 / 93	49.6635	3	h67 / 93	54.9806	3	h67 / 93	52.2101	3	h67/93	42.5987	3	h67 / 93	44.9417	3	h67/93	41.4282	2	h67 / 93	39.8541	2	h67/93	37.3682	2	h67 / 93	36.1236	2	h67/93	41.802	3	h67 / 93	25.3379	2	h67/93	27.0165	2	h67 / 93	32.9128	1	h67/93	30.209	2	h67 / 93	34.444
h67 / 92	87.0121	4	h67 / 92	72.6421	4	h67 / 92	69.9409	4	h67 / 92	66.9651	3	h67 / 92	55.1498	3	h67/92	49.6944	3	h67 / 92	56.6392	3	h67/92	44.6856	3	h67 / 92	50.5513	2	h67/92	40.3605	2	h67 / 92	42.6533	2	h67/92	46.7745	3	h67 / 92	30.6225	2	h67/92	39.0666	2	h67 / 92	32.4174	2	h67/92	35.3322	2	h67 / 92	30.5744
h67 / 90	97.6609	4	h67 / 90	72.1683		h67 / 90	64.1512	4	h67 / 90	58.1252	2	h67 / 90	64.9413	3	h67/90	49.8691	3	h67 / 90	56.2234	2	h67/90	47.451	2	h67 / 90	54.3116	2	h67/90	42.8431	3	h67 / 90	39.808	2	h67/90	57.4228	2	h67 / 90	32.2096	2	h67/90	32.9555	2	h67 / 90	41.3661	2	h67/90	35.8355	2	h67 / 90	35.3696
h67 / 89	88.1794	4	h67 / 89	64.2424	3	h67 / 89	65.3369	4	h67 / 89	47.2143	2	h67 / 89	50.8566	2	h67/89	59.5461	3	h67 / 89	59.0327	2	h67/89	38.9646	2	h67 / 89	47.2218	3	h67/89	40.503	3	h67 / 89	39.8876	1	h67/89	45.2804	2	h67 / 89	29.8105	2	h67/89	37.1885	1	h67 / 89	34.106	2	h67/89	36.4485	2	h67 / 89	44.7371
h67 / 88	102.48	4	h67 / 88	88.6006	4	h67 / 88	88.5036	3	h67 / 88	65.9814	2	h67 / 88	60.8762	3	h67/88	71.2996	2	h67 / 88	74.8422	3	h67/88	46.6471	1	h67 / 88	43.9528	1	h67/88	41.592	2	h67 / 88	63.1569	3	h67/88	57.3904	2	h67 / 88	33.7306	1	h67/88	34.9009	2	h67 / 88	45.8636	1	h67/88	33.1071	2	h67 / 88	30.6359
h67 / 87	96.7032	3	h67 / 87	74.847	5	h67 / 87	74.1943	3	h67 / 87	53.559	2	h67 / 87	51.937	2	h67/87	60.3486	3	h67 / 87	63.7173	2	h67/87	44.1099	2	h67 / 87	49.9993	2	h67/87	43.1323	3	h67 / 87	33.9822	2	h67/87	46.2078	2	h67 / 87	43.9486	2	h67/87	27.2277	2	h67 / 87	31.3039	2	h67/87	38.4659	2	h67 / 87	29.4326
h67 / 86	111.654	4	h67 / 86	85.3989	2	h67 / 86	65.7073	2	h67 / 86	64.5359	2	h67 / 86	66.8616	2	h67/86	59.7112	3	h67 / 86	69.3218	3	h67/86	52.674	2	h67 / 86	47.9049	3	h67/86	44.8714	3	h67 / 86	48.6885	1	h67/86	46.349	2	h67 / 86	33.4852	2	h67/86	40.5567	2	h67 / 86	42.7727	2	h67/86	37.6119	2	h67 / 86	42.8223
h67 / 85	99.1674	4	h67 / 85	87.6367	3	h67 / 85	64.4128	2	h67 / 85	70.1355	3	h67 / 85	63.8272	2	h67/85	56.3191	2	h67 / 85	65.502	3	h67/85	47.9444	2	h67 / 85	48.4965	1	h67/85	54.6867	1	h67 / 85	46.6049	2	h67/85	50.1953	1	h67 / 85	32.3978	0	h67/85	35.4205	2	h67 / 85	48.3318	2	h67/85	39.5704	2	h67 / 85	42.2116
h67 / 84	118.843	4	h67 / 84	91.9902	3	h67 / 84	78.6798	4	h67 / 84	55.1442	2	h67 / 84	66.9348	3	h67/84	57.1177	3	h67 / 84	62.698	3	h67/84	46.5825	2	h67 / 84	55.2059	3	h67/84	42.6464	3	h67 / 84	45.6714	1	h67/84	46.7497	3	h67 / 84	31.5156	2	h67/84	31.4657	2	h67 / 84	41.3391	2	h67/84	38.9802	2	h67 / 84	37.5218
h67 / 83	79.8483	4	h67 / 83	67.8502	4	h67 / 83	58.5195	3	h67 / 83	50.6019	3	h67 / 83	54.9129	2	h67/83	46.3492	3	h67 / 83	59.3562	3	h67/83	41.222	2	h67 / 83	49.0599	2	h67/83	43.5445	2	h67 / 83	37.4112	2	h67/83	42.8982	1	h67 / 83	31.0164	1	h67/83	33.7126	2	h67 / 83	33.5028	2	h67/83	34.8246	2	h67 / 83	35.8197
h67 / 82	86.4177	5	h67 / 82	72.0561	3	h67 / 82	62.1084	3	h67 / 82	52.0794	2	h67 / 82	56.592	4	h67/82	56.1383	2	h67 / 82	49.7218	3	h67/82	46.5841	3	h67 / 82	44.601	2	h67/82	40.4176	1	h67 / 82	49.6388	3	h67/82	44.9756	3	h67 / 82	27.4185	2	h67/82	31.5401	1	h67 / 82	32.1545	1	h67/82	29.3574	1	h67 / 82	28.3216
h67 / 80	67.9973	4	h67 / 80	72.7124	4	h67 / 80	65.3201	4	h67 / 80	45.6318	3	h67 / 80	46.348	3	h67/80	40.4903	2	h67 / 80	40.7606	3	h67/80	39.516	3	h67 / 80	44.5058	2	h67/80	41.5309	2	h67 / 80	36.07	2	h67/80	40.0283	3	h67 / 80	24.1903	2	h67/80	26.9235	2	h67 / 80	30.8771	2	h67/80	27.2663	2	h67 / 80	33.9445
h67 / 8	73.8491	4	h67 / 8	61.2189	4	h67 / 8	47.5845	3	h67 / 8	47.0871	3	h67 / 8	43.8931	2	h67/8	41.0063	2	h67 / 8	45.8653	3	h67/8	35.4913	2	h67 / 8	41.4917	2	h67/8	35.8237	3	h67 / 8	36.1437	2	h67/8	36.9471	3	h67 / 8	28.2929	2	h67/8	29.003	2	h67 / 8	28.1463	2	h67/8	29.9464	2	h67 / 8	30.0806
h67 / 79	77.688	4	h67 / 79	75.9564	4	h67 / 79	50.3666	3	h67 / 79	57.583	2	h67 / 79	44.7949	1	h67/79	56.4917	3	h67 / 79	44.587	2	h67/79	36.1022	3	h67 / 79	46.4173	2	h67/79	36.0884	2	h67 / 79	44.1975	3	h67/79	35.3248	2	h67 / 79	22.7588	2	h67/79	27.8439	1	h67 / 79	33.8237	2	h67/79	33.3855	2	h67 / 79	33.7745
h67 / 78	71.912	1	h67 / 78	71.358	4	h67 / 78	54.0142	3	h67 / 78	47.8611	2	h67 / 78	49.0172	3	h67/78	46.1714	3	h67 / 78	56.4973	3	h67/78	32.9662	3	h67 / 78	44.2077	3	h67/78	33.9591	2	h67 / 78	44.4268	1	h67/78	36.0256	2	h67 / 78	27.7885	2	h67/78	31.8364	1	h67 / 78	32.5349	1	h67/78	28.1417	2	h67 / 78	30.9595
h67 / 76	78.4511	3	h67 / 76	76.5996	3	h67 / 76	63.93	4	h67 / 76	49.9238	3	h67 / 76	54.5181	3	h67/76	47.4864	3	h67 / 76	50.9475	3	h67/76	34.958	2	h67 / 76	36.4141	3	h67/76	39.782	2	h67 / 76	45.5482	2	h67/76	41.1844	3	h67 / 76	31.8727	1	h67/76	25.7443	2	h67 / 76	32.8109	1	h67/76	26.0377	2	h67 / 76	30.218
h67 / 75	78.1451	4	h67 / 75	79.2716	4	h67 / 75	65.2124	3	h67 / 75	64.252	3	h67 / 75	58.9387	3	h67/75	54.5924	2	h67 / 75	45.4447	2	h67/75	47.8284	2	h67 / 75	50.2789	3	h67/75	40.2988	2	h67 / 75	42.704	3	h67/75	49.7388	3	h67 / 75	28.4624	2	h67/75	30.5857	2	h67 / 75	39.57	2	h67/75	29.5014	2	h67 / 75	31.8029
h67 / 74	109.692	4	h67 / 74	97.9109	3	h67 / 74	80.5101	4	h67 / 74	59.5575	4	h67 / 74	62.381	3	h67/74	66.4123	3	h67 / 74	58.3262	3	h67/74	50.7624	2	h67 / 74	52.0911	2	h67/74	45.4038	3	h67 / 74	39.5835	2	h67/74	46.044	2	h67 / 74	33.1438	2	h67/74	33.8837	2	h67 / 74	34.3211	2	h67/74	34.2542	2	h67 / 74	36.1011
h67 / 70	77.0566	5	h67 / 70	78.4538	3	h67 / 70	54.958	3	h67 / 70	55.3575	3	h67 / 70	53.97	3	h67/70	45.6825	4	h67 / 70	50.397	3	h67/70	48.0136	2	h67 / 70	37.7854	3	h67/70	36.0974	3	h67 / 70	40.7878	2	h67/70	42.3705	3	h67 / 70	25.918	1	h67/70	31.9341	1	h67 / 70	38.7491	2	h67/70	29.4366	3	h67 / 70	35.9316
h67 / 68	81.3581	4	h67 / 68	69.9895	3	h67 / 68	61.7835	3	h67 / 68	48.8541	3	h67 / 68	45.4604	3	h67/68	45.6406	2	h67 / 68	47.7319	3	h67/68	42.2917	2	h67 / 68	44.8548	2	h67/68	36.5945	2	h67 / 68	31.2676	2	h67/68	41.6206	3	h67 / 68	27.2586	2	h67/68	29.8512	2	h67 / 68	31.1509	2	h67/68	36.8838	2	h67 / 68	32.715
h67 / 67	95.689	4	h67 / 67	90.9366	4	h67 / 67	80.0488	3	h67 / 67	56.8223	3	h67 / 67	62.7458	3	h67/67	50.8841	2	h67 / 67	55.9054	3	h67/67	46.01	3	h67 / 67	51.1671	3	h67/67	45.4889	3	h67 / 67	56.3848	2	h67/67	46.0464	2	h67 / 67	31.5425	2	h67/67	33.2237	2	h67 / 67	35.595	2	h67/67	30.8472	2	h67 / 67	35.7941
h67 / 65	82.9807	4	h67 / 65	76.6432	4	h67 / 65	58.7145	4	h67 / 65	53.9983	3	h67 / 65	57.1236	3	h67/65	49.66	3	h67 / 65	59.3993	2	h67/65	46.0405	2	h67 / 65	46.3418	3	h67/65	52.3809	3	h67 / 65	45.1403	2	h67/65	39.2456	3	h67 / 65	31.33	2	h67/65	31.1536	2	h67 / 65	37.5469	2	h67/65	29.4677	2	h67 / 65	33.9362
h67 / 64	76.5413	4	h67 / 64	65.214	4	h67 / 64	48.9072	3	h67 / 64	42.6381	2	h67 / 64	43.1768	3	h67/64	41.4176	3	h67 / 64	38.8184	2	h67/64	37.4036	2	h67 / 64	39.46	2	h67/64	34.9923	3	h67 / 64	36.8634	2	h67/64	34.9664	2	h67 / 64	21.4785	2	h67/64	26.3931	2	h67 / 64	27.3447	2	h67/64	24.6188	2	h67 / 64	27.8644
h67 / 63	80.7945	4	h67 / 63	67.413	3	h67 / 63	63.9003	3	h67 / 63	48.9893	2	h67 / 63	45.1996	3	h67/63	52.2788	3	h67 / 63	48.0132	3	h67/63	40.4227	2	h67 / 63	46.1346	3	h67/63	42.3332	3	h67 / 63	36.7442	3	h67/63	44.8107	2	h67 / 63	29.6076	2	h67/63	32.0784	2	h67 / 63	28.7003	2	h67/63	25.388	2	h67 / 63	32.5648
h67 / 62	80.5457	1	h67 / 62	69.9185	3	h67 / 62	57.1336	1	h67 / 62	48.5164	2	h67 / 62	49.8652	2	h67/62	57.6982	1	h67 / 62	61.5974	1	h67/62	37.417	2	h67 / 62	41.2243	2	h67/62	40.9702	2	h67 / 62	40.0706	1	h67/62	42.92	1	h67 / 62	38.0572	2	h67/62	34.9195	2	h67 / 62	41.1327	1	h67/62	29.2044	2	h67 / 62	35.5615
h67 / 61	92.6821	4	h67 / 61	79.6064	3	h67 / 61	67.4446	2	h67 / 61	54.4755	2	h67 / 61	66.6913	3	h67/61	66.4753	3	h67 / 61	51.7193	3	h67/61	45.3661	2	h67 / 61	50.8216	3	h67/61	39.8486	2	h67 / 61	40.7768	2	h67/61	47.9989	3	h67 / 61	31.3389	1	h67/61	29.0012	2	h67 / 61	39.2419	2	h67/61	30.9439	2	h67 / 61	38.6387
h67 / 60	79.9036	3	h67 / 60	71.3735	4	h67 / 60	62.0816	4	h67 / 60	48.9425	4	h67 / 60	63.6517	4	h67/60	54.9551	3	h67 / 60	52.8477	3	h67/60	46.7111	3	h67 / 60	44.8431	2	h67/60	42.7457	3	h67 / 60	40.9479	2	h67/60	42.9761	2	h67 / 60	29.1443	3	h67/60	31.8425	1	h67 / 60	38.8673	2	h67/60	33.8665	2	h67 / 60	34.1939
h67 / 6	80.9475	4	h67 / 6	71.94	3	h67 / 6	76.8765	3	h67 / 6	48.127	3	h67 / 6	60.723	2	h67/6	43.5363	3	h67 / 6	47.0624	3	h67/6	42.5964	2	h67 / 6	44.4304	3	h67/6	41.918	3	h67 / 6	46.3058	2	h67/6	50.4353	2	h67 / 6	28.3226	2	h67/6	28.173	2	h67 / 6	36.8706	2	h67/6	27.3731	2	h67 / 6	32.747
h67 / 59	74.9381	4	h67 / 59	81.2601	4	h67 / 59	63.6805	2	h67 / 59	52.958	3	h67 / 59	49.5859	3	h67/59	44.6217	2	h67 / 59	45.3319	2	h67/59	46.823	2	h67 / 59	44.4549	2	h67/59	38.9126	3	h67 / 59	44.0396	2	h67/59	41.093	3	h67 / 59	30.4321	2	h67/59	30.809	2	h67 / 59	38.5223	2	h67/59	33.212	2	h67 / 59	31.1987
h67 / 56	53.6173	3	h67 / 56	48.39	3	h67 / 56	42.2212	3	h67 / 56	42.2104	2	h67 / 56	38.2699	2	h67/56	32.6161	1	h67 / 56	38.6608	2	h67/56	28.8253	2	h67 / 56	31.0797	3	h67/56	30.1613	2	h67 / 56	28.6834	2	h67/56	27.3199	3	h67 / 56	21.1905	2	h67/56	21.7352	1	h67 / 56	23.7512	2	h67/56	21.7936	2	h67 / 56	22.8502
h67 / 55	85.7121	4	h67 / 55	81.1353	4	h67 / 55	71.2759	4	h67 / 55	51.7371	3	h67 / 55	57.931	3	h67/55	51.5928	2	h67 / 55	57.4664	3	h67/55	45.352	3	h67 / 55	48.9636	2	h67/55	39.7837	2	h67 / 55	50.3677	3	h67/55	47.1149	3	h67 / 55	31.35	2	h67/55	37.9869	2	h67 / 55	54.5499	2	h67/55	40.4132	2	h67 / 55	39.1868
h67 / 54	73.0099	4	h67 / 54	75.136	3	h67 / 54	50.8224	3	h67 / 54	46.5289	3	h67 / 54	44.9154	3	h67/54	50.3116	2	h67 / 54	44.4301	3	h67/54	42.0262	2	h67 / 54	47.3786	3	h67/54	42.0972	3	h67 / 54	37.3555	2	h67/54	38.7365	3	h67 / 54	24.1603	2	h67/54	28.5243	2	h67 / 54	38.5758	2	h67/54	32.2286	2	h67 / 54	39.4603
h67 / 53	68.7201	4	h67 / 53	55.077	4	h67 / 53	44.4706	4	h67 / 53	44.3609	4	h67 / 53	39.4666	3	h67/53	38.1893	3	h67 / 53	43.7876	3	h67/53	31.2252	2	h67 / 53	39.3782	2	h67/53	34.0679	2	h67 / 53	32.946	2	h67/53	37.6128	3	h67 / 53	23.478	2	h67/53	23.9589	2	h67 / 53	28.933	2	h67/53	23.4275	2	h67 / 53	26.8645
h67 / 51	96.4894	4	h67 / 51	85.897	5	h67 / 51	76.8652	4	h67 / 51	72.2086	3	h67 / 51	66.1938	3	h67/51	57.6383	2	h67 / 51	52.3066	3	h67/51	48.5927	3	h67 / 51	48.1008	3	h67/51	58.9812	2	h67 / 51	42.5419	2	h67/50	46.6167	3	h67 / 51	35.5768	2	h67/51	36.3075	2	h67 / 51	34.5148	2	h67/51	39.3006	2	h67 / 51	41.9315
h67 / 50	94.4147	4	h67 / 50	85.3502	5	h67 / 50	79.8335	3	h67 / 50	71.583	3	h67 / 50	59.4276	1	h67/50	56.9568	2	h67 / 50	59.7533	3	h67/50	52.0793	2	h67 / 50	50.6356	3	h67/50	52.1384	2	h67 / 50	49.3585	2	h67/50	53.242	3	h67 / 50	31.0996	2	h67/50	34.8062	2	h67 / 50	34.818	2	h67/50	34.0992	3	h67 / 50	33.8286
h67 / 49	113.935	4	h67 / 49	76.4856	4	h67 / 49	62.7115	3	h67 / 49	49.2673	3	h67 / 49	63.9713	3	h67/49	56.1544	2	h67 / 49	59.8966	3	h67/49	55.0381	2	h67 / 49	76.019	2	h67/49	61.362	3	h67 / 49	41.1576	2	h67/49	46.249	3	h67 / 49	31.1076	2	h67/49	37.7355	2	h67 / 49	34.7519	2	h67/49	28.4653	2	h67 / 49	31.0343
h67 / 48	114.642	4	h67 / 48	79.8156	4	h67 / 48	66.4234	3	h67 / 48	63.6594	3	h67 / 48	57.5508	2	h67/48	62.4814	2	h67 / 48	51.7984	3	h67/48	44.2077	2	h67 / 48	55.2591	3	h67/48	49.9249	2	h67 / 48	62.432	2	h67/48	62.0739	2	h67 / 48	30.4447	2	h67/48	29.1263	2	h67 / 48	34.1719	2	h67/48	39.7738	2	h67 / 48	35.0881
h67 / 46	88.0997	3	h67 / 46	82.3655	4	h67 / 46	63.3648	2	h67 / 46	56.6277	2	h67 / 46	61.6721	2	h67/46	53.8203	2	h67 / 46	53.2597	3	h67/46	46.4667	2	h67 / 46	49.4562	2	h67/46	45.1194	2	h67 / 46	41.1992	2	h67/46	46.1746	1	h67 / 46	29.3039	2	h67/46	29.7173		h67 / 46	41.2923	1	h67/46	32.1004	1	h67 / 46	34.4875
h67 / 45	71.1952	4	h67 / 45	64.5979	3	h67 / 45	56.7285	4	h67 / 45	44.6012	3	h67 / 45	47.7108	3	h67/45	49.2117	3	h67 / 45	52.4542	3	h67/45	36.2086	2	h67 / 45	45.7239	2	h67/45	38.6871	3	h67 / 45	38.1263	2	h67/45	36.9617	3	h67 / 45	25.2305	2	h67/45	25.5634	2	h67 / 45	30.6408	1	h67/45	30.5464	2	h67 / 45	32.7987
h67 / 44	62.2147	2	h67 / 44	53.4665	4	h67 / 44	47.7707	1	h67 / 44	35.3633	3	h67 / 44	34.7614	3	h67/44	34.2658	2	h67 / 44	36.2411	2	h67/44	28.7504	1	h67 / 44	32.87	2	h67/44	26.9862	2	h67 / 44	28.7976	2	h67/44	31.6922	2	h67 / 44	23.7518	1	h67/44	19.8783	1	h67 / 44	24.0441	2	h67/44	21.2384	1	h67 / 44	20.1181
h67 / 43	89.6412	4	h67 / 43	77.056	4	h67 / 43	57.8841	3	h67 / 43	46.6454	2	h67 / 43	52.0453	3	h67/43	53.1157	2	h67 / 43	44.5245	3	h67/43	38.3182	2	h67 / 43	48.5193	3	h67/43	42.2539	3	h67 / 43	47.4157	3	h67/43	40.8563	3	h67 / 43	27.9428	2	h67/43	32.479	2	h67 / 43	37.7998	2	h67/43	29.6833	2	h67 / 43	31.703
h67 / 42	86.6312	2	h67 / 42	79.7732	3	h67 / 42	58.7052	2	h67 / 42	52.7248	3	h67 / 42	47.6861	2	h67/42	51.5474	2	h67 / 42	50.6105	3	h67/42	45.8082	1	h67 / 42	54.7411	1	h67/42	39.7236	2	h67 / 42	41.175	2	h67/42	48.8851	2	h67 / 42	29.3551	1	h67/42	31.2654	1	h67 / 42	34.4332	1	h67/42	32.3679	2	h67 / 42	31.6723
h67 / 41	82.773	4	h67 / 41	69.4419	3	h67 / 41	59.8106	4	h67 / 41	51.6257	3	h67 / 41	61.5048	3	h67/41	52.6537	2	h67 / 41	50.5407	2	h67/41	37.4685	2	h67 / 41	48.1664	2	h67/41	37.5437	2	h67 / 41	37.3055	3	h67/41	40.112	3	h67 / 41	32.4072	2	h67/41	27.6929	2	h67 / 41	30.3119	2	h67/41	30.0911	2	h67 / 41	38.8451
h67 / 40	71.533	4	h67 / 40	60.3301	4	h67 / 40	48.2273	3	h67 / 40	51.8626	3	h67 / 40	44.7844	3	h67/40	39.5845	3	h67 / 40	46.0252	3	h67/40	35.5413	2	h67 / 40	44.9203	2	h67/40	32.6497	3	h67 / 40	39.7451	2	h67/40	43.4586	2	h67 / 40	24.0322	2	h67/40	25.6137	2	h67 / 40	32.1695	2	h67/40	26.2317	2	h67 / 40	32.9949
h67 / 39	80.3005	4	h67 / 39	78.4527	4	h67 / 39	58.8539	3	h67 / 39	51.486	2	h67 / 39	46.3303	3	h67/39	46.5539	3	h67 / 39	50.0917	3	h67/39	38.9047	3	h67 / 39	54.0943	3	h67/39	37.9334	3	h67 / 39	49.6644	2	h67/39	40.2627	2	h67 / 39	28.648	2	h67/39	27.9123	2	h67 / 39	31.6046	1	h67/39	28.6358	2	h67 / 39	29.0696
h67 / 35	74.4995	5	h67 / 35	69.0425	3	h67 / 35	49.1284	4	h67 / 35	41.6374	3	h67 / 35	62.099	3	h67/35	52.688	2	h67 / 35	42.0981	3	h67/35	35.8709	2	h67 / 35	37.5409	2	h67/35	41.242	3	h67 / 35	31.2677	2	h67/35	39.0074	2	h67 / 35	24.939	2	h67/35	26.5851	2	h67 / 35	36.664	3	h67/35	30.5599	2	h67 / 35	39.9052
h67 / 34	73.0023	3	h67 / 34	74.4411	3	h67 / 34	62.3235	3	h67 / 34	49.8136	2	h67 / 34	44.5709	2	h67/34	50.9708	2	h67 / 34	48.5292	2	h67/34	44.0294	2	h67 / 34	29.0127	2	h67/34	34.841	2	h67 / 34	37.3701	2	h67/34	37.8835	2	h67 / 34	28.6957	2	h67/34	23.9855	2	h67 / 34	27.8008	2	h67/34	28.1977	2	h67 / 34	31.0747
h67 / 32	65.1574	3	h67 / 32	62.9195	4	h67 / 32	54.88	2	h67 / 32	42.8734	0	h67 / 32	50.7223	2	h67/32	40.5088	1	h67 / 32	42.8486	1	h67/32	35.0886	1	h67 / 32	38.3627	1	h67/32	34.9979	2	h67 / 32	36.4153	1	h67/32	36.1963		h67 / 32	26.6565	1	h67/32	24.9362	1	h67 / 32	26.8144	1	h67/32	28.7145	2	h67 / 32	32.4097
h67 / 31	77.4762	4	h67 / 31	81.5595	2	h67 / 31	61.7389	4	h67 / 31	53.2125	3	h67 / 31	51.7233	3	h67/31	44.7855	2	h67 / 31	47.6812	3	h67/31	38.5226	2	h67 / 31	40.8764	3	h67/31	49.3641	3	h67 / 31	39.7294	2	h67/31	41.2586	3	h67 / 31	32.4704	2	h67/31	28.9828	2	h67 / 31	41.816	2	h67/31	31.8844	2	h67 / 31	38.1777
h67 / 3	60.407	3	h67 / 3	55.8592	3	h67 / 3	43.7695	3	h67 / 3	42.8726	3	h67 / 3	50.5027	1	h67/3	49.1515	2	h67 / 3	42.8336	2	h67/3	36.4376	2	h67 / 3	49.9354	2	h67/3	35.8515	2	h67 / 3	33.2985	2	h67/3	35.4248	1	h67 / 3	26.117	1	h67/3	5.29918		h67 / 3	24.5353	1	h67/3	19.8094	2	h67 / 3	27.9911
h67 / 29	85.5268	4	h67 / 29	76.9015	3	h67 / 29	54.9788	3	h67 / 29	51.2676	3	h67 / 29	45.6016	3	h67/29	44.5276	2	h67 / 29	54.0575	3	h67/29	42.4982	1	h67 / 29	40.9099	3	h67/29	39.5221	3	h67 / 29	45.0427	2	h67/29	35.822	2	h67 / 29	24.881	2	h67/29	28.2993	2	h67 / 29	35.2426	2	h67/29	30.0706	2	h67 / 29	27.5329
h67 / 27	85.861	4	h67 / 27	81.7015	4	h67 / 27	54.1628	3	h67 / 27	44.8686	3	h67 / 27	44.0537	3	h67/27	53.3772	3	h67 / 27	55.0876	2	h67/27	29.485	2	h67 / 27	40.9047	2	h67/27	44.2331	2	h67 / 27	35.9093	2	h67/27	44.8781	3	h67 / 27	22.7736	2	h67/27	27.5795	2	h67 / 27	31.1057	2	h67/27	29.8018	2	h67 / 27	33.6542
h67 / 26	77.022	4	h67 / 26	69.3935	4	h67 / 26	56.6041	4	h67 / 26	48.1484	3	h67 / 26	53.8924	3	h67/26	39.8924	4	h67 / 26	39.7512	4	h67/26	33.6686	3	h67 / 26	49.6156	3	h67/26	32.5796	3	h67 / 26	36.8713	2	h67/26	36.6073	3	h67 / 26	23.2305	2	h67/26	27.0436	2	h67 / 26	26.2673	2	h67/26	26.5797	2	h67 / 26	32.0883
h67 / 25	94.2011	4	h67 / 25	81.2848	3	h67 / 25	68.7289	3	h67 / 25	63.0064	3	h67 / 25	63.8146	3	h67/25	50.4044	3	h67 / 25	56.5721	3	h67/25	54.5338	3	h67 / 25	51.6469	3	h67/25	47.3471	3	h67 / 25	53.488	3	h67/25	46.192	3	h67 / 25	30.3974	2	h67/25	30.2743	2	h67 / 25	30.3057	2	h67/25	32.7236	2	h67 / 25	37.7573
h67 / 20	67.9783	4	h67 / 20	53.7635	3	h67 / 20	56.4847	3	h67 / 20	45.8602	3	h67 / 20	44.6213	2	h67/20	39.1348	2	h67 / 20	40.1644	3	h67/20	31.9049	3	h67 / 20	33.2888	2	h67/20	35.0914	2	h67 / 20	32.9832	2	h67/20	33.6279	2	h67 / 20	25.2336	2	h67/20	25.7912	2	h67 / 20	29.1903	1	h67/20	24.4877	2	h67 / 20	24.4865
h67 / 2	72.3879	4	h67 / 2	77.3723	3	h67 / 2	50.7255	4	h67 / 2	50.4138	3	h67 / 2	49.5051	2	h67/2	50.5429	2	h67 / 2	46.8125	3	h67/2	37.9181	2	h67 / 2	46.1204	3	h67/2	38.7455	3	h67 / 2	37.8313	2	h67/2	38.0775	3	h67 / 2	26.0167	2	h67/2	27.2015	2	h67 / 2	34.9954	2	h67/2	28.683	3	h67 / 2	32.6686
h67 / 19	74.727	4	h67 / 19	68.0492	3	h67 / 19	55.581	4	h67 / 19	45.6287	2	h67 / 19	49.1387	3	h67/19	54.1286	3	h67 / 19	48.6852	3	h67/19	39.8617	2	h67 / 19	45.0492	2	h67/19	34.9834	2	h67 / 19	38.1085	2	h67/19	40.6099	2	h67 / 19	28.873	2	h67/19	25.2424	1	h67 / 19	28.0927	1	h67/19	28.6542	2	h67 / 19	29.8804
h67 / 18	70.8203	4	h67 / 18	52.8031	4	h67 / 18	42.6442	3	h67 / 18	41.844	3	h67 / 18	41.4891	3	h67/18	41.2007	3	h67 / 18	44.888	3	h67/18	29.7441	2	h67 / 18	43.4146	3	h67/18	41.442	2	h67 / 18	36.9083	2	h67/18	36.2262	3	h67 / 18	23.1713	2	h67/18	21.5292	2	h67 / 18	25.8914	2	h67/18	26.4145	1	h67 / 18	25.3761
h67 / 154	80.6246	4	h67 / 154	84.2598	3	h67 / 154	68.9529	4	h67 / 154	47.6435	2	h67 / 154	44.3597	2	h67/154	46.5299	2	h67 / 154	46.4627	3	h67/154	42.0727	2	h67 / 154	43.6097	3	h67/154	36.7101	2	h67 / 154	40.2044	2	h67/154	57.6413	3	h67 / 154	32.1736	2	h67/154	33.1452	2	h67 / 154	35.7047	2	h67/154	36.3101	2	h67 / 154	15.3438
h67 / 152	74.5597	4	h67 / 152	68.9156	3	h67 / 152	55.8239	3	h67 / 152	53.8719	2	h67 / 152	48.5105	1	h67/152	43.1078	3	h67 / 152	51.5498	2	h67/152	37.2463	2	h67 / 152	52.4614	3	h67/152	37.501	2	h67 / 152	38.3507	3	h67/152	43.7854	2	h67 / 152	26.2911	2	h67/152	26.901	2	h67 / 152	28.8505	2	h67/152	30.2007	2	h67 / 152	35.6288
h67 / 148	81.2472	3	h67 / 148	70.2365	3	h67 / 148	56.3323	3	h67 / 148	52.5312	3	h67 / 148	50.7437	3	h67/148	46.3257	3	h67 / 148	50.4111	2	h67/148	42.6046	2	h67 / 148	41.1336	3	h67/148	41.3492	3	h67 / 148	40.4618	3	h67/148	40.0662	2	h67 / 148	26.3493	2	h67/148	27.2715	2	h67 / 148	32.6473	2	h67/148	29.8056	2	h67 / 148	32.9443
h67 / 147	89.0213	5	h67 / 147	70.3443	3	h67 / 147	77.5763	3	h67 / 147	53.2603	2	h67 / 147	62.0006	2	h67/147	52.7991	2	h67 / 147	46.7297	1	h67/147	39.6651	1	h67 / 147	51.1373	2	h67/147	39.3927	2	h67 / 147	43.3583	2	h67/147	40.1274	2	h67 / 147	42.0415	2	h67/147	29.7684	2	h67 / 147	33.7219	2	h67/147	28.8189	2	h67 / 147	36.8339
h67 / 14	78.8215	3	h67 / 14	64.7479	4	h67 / 14	50.3868	3	h67 / 14	58.0777	3	h67 / 14	54.1488	3	h67/14	48.7376	4	h67 / 14	44.6386	3	h67/14	33.863	3	h67 / 14	52.4933	3	h67/14	42.8422	3	h67 / 14	37.6756	2	h67/14	43.778	3	h67 / 14	26.4922	2	h67/14	31.9743	2	h67 / 14	32.1909	1	h67/14	27.4173	2	h67 / 14	27.0322
h67 / 139	102.43	4	h67 / 139	85.0719	3	h67 / 139	64.4048	3	h67 / 139	61.4531	3	h67 / 139	66.8718	3	h67/139	53.3818	3	h67 / 139	58.2922	3	h67/139	44.7357	2	h67 / 139	54.4935	2	h67/139	48.8804	2	h67 / 139	43.5595	2	h67/139	48.2039	3	h67 / 139	33.9785	2	h67/139	31.5337	2	h67 / 139	42.5128	2	h67/139	32.9357	2	h67 / 139	42.946
h67 / 138	97.1893	4	h67 / 138	77.4955	3	h67 / 138	60.533	2	h67 / 138	56.1238	3	h67 / 138	54.4863	4	h67/138	45.4857	2	h67 / 138	47.742	3	h67/138	35.2063	2	h67 / 138	38.1673	3	h67/138	39.9196	2	h67 / 138	36.8594	2	h67/138	40.8816	2	h67 / 138	26.7495	2	h67/138	29.3033	2	h67 / 138	35.7907	1	h67/138	35.7358	2	h67 / 138	30.6396
h67 / 131	72.791	5	h67 / 131	80.3443	3	h67 / 131	56.8321	4	h67 / 131	48.2373	3	h67 / 131	40.428	3	h67/131	55.6047	3	h67 / 131	47.5536	2	h67/131	39.4764	2	h67 / 131	47.7807	2	h67/131	41.0669	2	h67 / 131	46.2653	4	h67/131	38.4356	3	h67 / 131	37.1485	1	h67/131	28.6939	1	h67 / 131	36.9064	1	h67/131	26.0887	2	h67 / 131	33.5664
h67 / 13	75.554	4	h67 / 13	69.2176	4	h67 / 13	57.7162	3	h67 / 13	60.4532	3	h67 / 13	55.9442	3	h67/13	53.685	3	h67 / 13	47.636	2	h67/13	45.8252	2	h67 / 13	42.5014	2	h67/13	42.9259	2	h67 / 13	38.4277	2	h67/13	41.4565	2	h67 / 13	33.3059	1	h67/13	33.0349	2	h67 / 13	37.1847	2	h67/13	34.51	2	h67 / 13	39.5693
h67 / 128	61.3642	4	h67 / 128	61.9853	4	h67 / 128	54.1701	3	h67 / 128	39.7681	2	h67 / 128	39.1899	3	h67/128	37.0572	2	h67 / 128	37.5459	3	h67/128	32.0831	2	h67 / 128	43.4729	2	h67/128	37.9461	2	h67 / 128	39.6578	2	h67/128	35.6811	3	h67 / 128	21.3448	1	h67/128	26.1617	2	h67 / 128	40.844	1	h67/128	34.372	2	h67 / 128	31.4835
h67 / 126	75.1758	4	h67 / 126	77.9372	3	h67 / 126	50.1227	1	h67 / 126	46.2181	3	h67 / 126	41.5077	2	h67/126	56.7396	1	h67 / 126	45.3463	3	h67/126	32.2529	1	h67 / 126	46.9007	3	h67/126	39.5678	2	h67 / 126	40.0545	2	h67/126	45.7097	2	h67 / 126	26.294	1	h67/126	24.9391	2	h67 / 126	30.8273	2	h67/126	28.7175	2	h67 / 126	31.2677
h67 / 124	106.564	4	h67 / 124	78.1888	5	h67 / 124	63.0246	4	h67 / 124	76.0052	3	h67 / 124	76.0171	3	h67/124	59.0336	3	h67 / 124	67.9761	0	h67/124	38.9979	3	h67 / 124	49.5708	2	h67/124	48.3988	2	h67 / 124	40.4474	3	h67/124	40.3541	3	h67 / 124	32.8558	2	h67/124	32.3454	2	h67 / 124	32.0701	2	h67/124	47.0759	2	h67 / 124	31.5762
h67 / 120	80.2605	4	h67 / 120	72.3653	2	h67 / 120	59.9124	4	h67 / 120	56.3297	4	h67 / 120	53.429	3	h67/120	43.8159	3	h67 / 120	59.5685	3	h67/120	37.2209	2	h67 / 120	41.4074	3	h67/120	39.9253	3	h67 / 120	47.6398	2	h67/120	49.7074	3	h67 / 120	28.337	1	h67/120	29.1136	2	h67 / 120	35.1014	2	h67/120	27.2643	2	h67 / 120	30.3551
h67 / 12	73.3374	3	h67 / 12	63.1763	4	h67 / 12	48.4617	4	h67 / 12	40.7831	3	h67 / 12	49.8195	3	h67/12	39.3397	3	h67 / 12	44.0938	3	h67/12	36.4689	1	h67 / 12	33.0848	3	h67/12	34.9302	2	h67 / 12	33.1651	2	h67/12	36.6667	3	h67 / 12	23.1502	2	h67/12	24.3463	2	h67 / 12	28.0943	2	h67/12	25.4497	2	h67 / 12	26.1396
h67 / 119	88.5921	4	h67 / 119	83.827	3	h67 / 119	61.0474	3	h67 / 119	54.5001	3	h67 / 119	59.7494	3	h67/119	57.5624	2	h67 / 119	53.4218	3	h67/119	47.1031	3	h67 / 119	45.639	3	h67/119	44.5934	3	h67 / 119	41.1481	3	h67/119	50.0966	3	h67 / 119	31.2093	2	h67/119	31.2425	2	h67 / 119	37.4228	2	h67/119	36.3688	2	h67 / 119	36.1025
h67 / 115	99.0465	4	h67 / 115	97.2788	3	h67 / 115	63.0886	3	h67 / 115	58.6348	3	h67 / 115	62.1242	3	h67/115	53.2789	3	h67 / 115	53.5104	3	h67/115	49.885	3	h67 / 115	48.0642	2	h67/115	50.4829	3	h67 / 115	59.1246	3	h67/115	47.3157	3	h67 / 115	36.6224	2	h67/115	36.3444	2	h67 / 115	34.4889	2	h67/115	33.1422	2	h67 / 115	37.0686
h67 / 113	89.5448	3	h67 / 113	90.8545	3	h67 / 113	61.3534	3	h67 / 113	48.6566	3	h67 / 113	61.1848	3	h67/113	50.7578	2	h67 / 113	47.7946	3	h67/113	39.4407	3	h67 / 113	42.1596	2	h67/113	35.8627	3	h67 / 113	55.6326	2	h67/113	48.6368	2	h67 / 113	30.5382	1	h67/113	33.0393	2	h67 / 113	33.4875	2	h67/113	30.1626	2	h67 / 113	33.1474
h67 / 112	83.2985	4	h67 / 112	80.9231	3	h67 / 112	62.7081	3	h67 / 112	64.6535	3	h67 / 112	58.8742	3	h67/112	59.481	2	h67 / 112	52.6051	3	h67/112	39.7577	2	h67 / 112	42.7546	2	h67/112	39.8683	1	h67 / 112	39.0416	2	h67/112	46.6695	3	h67 / 112	27.2149	1	h67/112	28.8402	2	h67 / 112	31.2171	2	h67/112	28.8563	2	h67 / 112	30.6151
h67 / 11	85.009	4	h67 / 11	84.0534	3	h67 / 11	61.4175	3	h67 / 11	50.9559	2	h67 / 11	57.5186	3	h67/11	53.2104	3	h67 / 11	56.5957	3	h67/11	38.8166	3	h67 / 11	45.758	3	h67/11	39.6914	2	h67 / 11	48.9033	2	h67/11	49.5388	2	h67 / 11	30.0585	2	h67/11	31.2326	1	h67 / 11	30.8197	2	h67/11	35.7902	2	h67 / 11	34.6644
h67 / 109	72.9112	4	h67 / 109	77.3419	3	h67 / 109	56.3578	3	h67 / 109	53.9996	3	h67 / 109	68.9253	3	h67/109	50.9064	3	h67 / 109	55.894	3	h67/109	36.6668	3	h67 / 109	40.4653	2	h67/109	41.3805	3	h67 / 109	39.9242	3	h67/109	43.6909	3	h67 / 109	31.34	1	h67/109	28.2164	2	h67 / 109	34.2183	2	h67/109	30.8497	2	h67 / 109	38.4047
h67 / 108	72.5544	4	h67 / 108	63.7176	3	h67 / 108	49.7193	3	h67 / 108	46.0183	3	h67 / 108	43.6777	3	h67/108	48.6719	3	h67 / 108	38.4133	2	h67/108	40.0011	2	h67 / 108	40.0164	2	h67/108	31.1743	2	h67 / 108	38.7787	2	h67/108	35.1495	2	h67 / 108	24.7795	2	h67/108	26.4107	1	h67 / 108	31.9393	2	h67/108	24.8192	2	h67 / 108	29.0883
h67 / 107	83.0201	3	h67 / 107	69.8981	4	h67 / 107	72.498	3	h67 / 107	50.7656	2	h67 / 107	50.8353	2	h67/107	47.4216	2	h67 / 107	46.2338	2	h67/107	39.1752	2	h67 / 107	53.998	3	h67/107	39.4158	2	h67 / 107	35.1505	2	h67/107	47.0045		h67 / 107	30.6205	1	h67/107	33.6361	2	h67 / 107	40.9557	2	h67/107	30.001	2	h67 / 107	36.5871
h67 / 105	94.8247	3	h67 / 105	84.3066	3	h67 / 105	62.8676	3	h67 / 105	62.839	2	h67 / 105	49.7758	2	h67/105	57.0293	2	h67 / 105	47.7941	3	h67/105	48.742	2	h67 / 105	55.0351	3	h67/105	43.5111	3	h67 / 105	41.9093	2	h67/105	33.1724	2	h67 / 105	28.9056	2	h67/105	41.5594	2	h67 / 105	31.8091	2	h67/105	29.1473	3	h67 / 105	32.83
h67 / 102	93.5105	4	h67 / 102	83.6907	3	h67 / 102	58.2831	3	h67 / 102	52.5432	3	h67 / 102	63.649	3	h67/102	52.1215	2	h67 / 102	61.795	3	h67/102	39.5311	3	h67 / 102	44.5094	2	h67/102	47.2829	2	h67 / 102	41.9654	2	h67/102	43.4464	3	h67 / 102	29.9516	2	h67/102	28.6263	2	h67 / 102	36.501	2	h67/102	31.7812	2	h67 / 102	31.6323
h67 / 101	87.4529	3	h67 / 101	97.6193	3	h67 / 101	57.7075	4	h67 / 101	55.245	3	h67 / 101	69.4867	3	h67/101	63.6266	3	h67 / 101	60.6777	2	h67/101	56.1766	2	h67 / 101	46.0373	2	h67/101	46.9618	2	h67 / 101	42.4686	3	h67/101	55.7581	2	h67 / 101	30.023	2	h67/101	36.9181		h67 / 101	40.4079	2	h67/101	31.0407	2	h67 / 101	43.7836
h67 / 100	65.8707	5	h67 / 100	62.374	3	h67 / 100	56.4083	4	h67 / 100	45.9884	2	h67 / 100	45.2996	3	h67/100	43.5348	2	h67 / 100	38.3349	2	h67/100	39.5508	2	h67 / 100	34.066	2	h67/100	33.9293	2	h67 / 100	30.5817	2	h67/100	39.3277	2	h67 / 100	23.7643	2	h67/100	23.0442	2	h67 / 100	23.4798	0	h67/100	22.659	1	h67 / 100	27.7775
h67 / 10	90.0188	4	h67 / 10	84.3583	4	h67 / 10	57.2725	4	h67 / 10	64.3135	3	h67 / 10	53.9007	2	h67/10	56.7915	3	h67 / 10	58.9242	2	h67/10	52.0003	2	h67 / 10	49.3365	3	h67/10	47.1717	2	h67 / 10	41.009	2	h67/10	54.9024	2	h67 / 10	39.0385	2	h67/10	33.477	2	h67 / 10	42.1304	2	h67/10	31.405	2	h67 / 10	32.9819
h66 / 98	69.9985	4	h66 / 98	61.1723	4	h66 / 98	58.4109	3	h66 / 98	51.5798	4	h66 / 98	39.6237	2	h66/98	46.6771	3	h66 / 98	36.0092	2	h66/98	33.7982	2	h66 / 98	37.5918	2	h66/98	31.2184	2	h66 / 98	34.8509	3	h66/98	44.6975	3	h66 / 98	22.6819	2	h66/98	21.8765	2	h66 / 98	22.7906	2	h66/98	31.5448	2	h66 / 98	22.2047
h66 / 97	72.8103	5	h66 / 97	66.8717	4	h66 / 97	52.0549	3	h66 / 97	42.8287	3	h66 / 97	44.8002	3	h66/97	51.7719	3	h66 / 97	40.5048	4	h66/97	33.3078	2	h66 / 97	37.4159	2	h66/97	37.4813	3	h66 / 97	37.6511	2	h66/97	36.2754	2	h66 / 97	25.1005	2	h66/97	25.2691	2	h66 / 97	28.9416	2	h66/97	28.5609	2	h66 / 97	27.5101
h66 / 94	59.4125	4	h66 / 94	73.2342	3	h66 / 94	45.6991	4	h66 / 94	34.0157	3	h66 / 94	50.0238	2	h66/94	37.401	3	h66 / 94	47.2267	3	h66/94	31.2226	2	h66 / 94	31.6715	3	h66/94	27.6545	3	h66 / 94	38.8883	3	h66/94	30.8638	3	h66 / 94	20.306	2	h66/94	22.6653	2	h66 / 94	30.1824	2	h66/94	26.9222	2	h66 / 94	24.9251
h66 / 93	66.417	3	h66 / 93	69.6418	5	h66 / 93	55.3863	2	h66 / 93	43.2115	2	h66 / 93	42.235	2	h66/93	47.89	2	h66 / 93	55.4193	3	h66/93	33.6509	2	h66 / 93	38.0511	2	h66/93	36.5132	2	h66 / 93	44.0888	2	h66/93	39.0324	2	h66 / 93	27.6643	2	h66/93	26.6088	2	h66 / 93	28.4108	2	h66/93	36.8434	2	h66 / 93	28.9507
h66 / 85	89.273	5	h66 / 85	72.4454	3	h66 / 85	59.6454	3	h66 / 85	49.3761	3	h66 / 85	48.9047	3	h66/85	45.6287	2	h66 / 85	45.4073	3	h66/85	34.0775	3	h66 / 85	39.5342	2	h66/85	35.2112	2	h66 / 85	45.2795	2	h66/85	40.3294	3	h66 / 85	27.1924	2	h66/85	27.9018	1	h66 / 85	28.4328	2	h66/85	28.801	2	h66 / 85	31.3336
h66 / 83	75.8903	4	h66 / 83	72.7794	4	h66 / 83	57.8228	3	h66 / 83	49.0247	3	h66 / 83	46.5034	3	h66/83	43.7359	3	h66 / 83	46.6174	4	h66/83	36.221	2	h66 / 83	39.2517	2	h66/83	35.1229	3	h66 / 83	35.9981	3	h66/83	36.8074	3	h66 / 83	26.3635	2	h66/83	27.362	2	h66 / 83	28.1877	2	h66/83	27.4355	2	h66 / 83	33.7969
h66 / 82	68.5688	4	h66 / 82	65.1141	3	h66 / 82	49.7749	3	h66 / 82	41.8329	3	h66 / 82	45.4424	2	h66/82	40.3663	2	h66 / 82	42.0856	2	h66/82	34.945	2	h66 / 82	33.474	2	h66/82	33.8234	3	h66 / 82	34.4506	2	h66/82	33.6236	2	h66 / 82	23.2688	2	h66/82	23.9374	2	h66 / 82	25.3028	2	h66/82	26.8876	2	h66 / 82	29.2785
h66 / 80	66.2123	3	h66 / 80	69.456	3	h66 / 80	55.2214	2	h66 / 80	43.5759	2	h66 / 80	42.3351	2	h66/80	48.6852	2	h66 / 80	55.1306	3	h66/80	33.2023	2	h66 / 80	37.3038	2	h66/80	36.3187	2	h66 / 80	43.5719	2	h66/80	38.568	2	h66 / 80	27.59	2	h66/80	26.7308	2	h66 / 80	27.9594	2	h66/80	36.5155	2	h66 / 80	29.3231
h66 / 79	92.4777	4	h66 / 79	104.493	3	h66 / 79	90.6077	4	h66 / 79	70.8859	3	h66 / 79	65.0762	3	h66/79	71.5095	3	h66 / 79	72.164	3	h66/79	53.7245	2	h66 / 79	49.7902	2	h66/79	44.1194	2	h66 / 79	59.4308	3	h66/79	55.9627	3	h66 / 79	34.3826	2	h66/79	35.9918	2	h66 / 79	40.5261	2	h66/79	46.6476	2	h66 / 79	40.2371
h66 / 78	96.176	5	h66 / 78	81.8874	3	h66 / 78	67.9253	4	h66 / 78	56.0024	3	h66 / 78	57.2582	3	h66/78	47.2042	3	h66 / 78	68.4323	3	h66/78	36.6535	2	h66 / 78	50.4844	3	h66/78	37.3883	3	h66 / 78	59.3192	3	h66/78	49.6078	3	h66 / 78	27.6132	2	h66/78	26.861	2	h66 / 78	30.0333	2	h66/78	28.9999	2	h66 / 78	35.0973
h66 / 75	65.5373	4	h66 / 75	60.3518	4	h66 / 75	49.584	4	h66 / 75	42.6412	3	h66 / 75	45.9931	4	h66/75	41.2183	2	h66 / 75	40.3299	3	h66/75	32.7248	2	h66 / 75	35.9047	3	h66/75	34.4644	3	h66 / 75	36.4589	2	h66/75	39.1145	2	h66 / 75	28.9382	2	h66/75	25.214	2	h66 / 75	26.0121	2	h66/75	24.3184	2	h66 / 75	27.4119
h66 / 73	91.3778	4	h66 / 73	70.5261	3	h66 / 73	56.9641	3	h66 / 73	57.2581	3	h66 / 73	46.8118	3	h66/73	46.139	2	h66 / 73	42.9439	3	h66/73	40.0013	2	h66 / 73	42.7177	2	h66/73	38.7022	3	h66 / 73	37.2018	3	h66/73	38.4103	2	h66 / 73	27.5526	2	h66/73	31.4647	2	h66 / 73	25.8976	2	h66/73	27.8169	2	h66 / 73	33.383
h66 / 67	82.3309	4	h66 / 67	75.1282	4	h66 / 67	50.9772	3	h66 / 67	39.6406	3	h66 / 67	46.2364	3	h66/67	54.8786	3	h66 / 67	52.4332	2	h66/67	34.0014	2	h66 / 67	46.6173	3	h66/67	37.1113	2	h66 / 67	47.4475	2	h66/67	37.5428	3	h66 / 67	24.7318	2	h66/67	32.1419	2	h66 / 67	29.4849	2	h66/67	27.1202	2	h66 / 67	30.1881
h66 / 66	74.7834	4	h66 / 66	67.2088	4	h66 / 66	55.5042	3	h66 / 66	42.3345	3	h66 / 66	51.7707	1	h66/66	48.5884	2	h66 / 66	58.1714	2	h66/66	35.4383	2	h66 / 66	46.2469	2	h66/66	37.1956	3	h66 / 66	34.4426	2	h66/66	43.3314	3	h66 / 66	23.9496	2	h66/66	28.4921	2	h66 / 66	31.7576	2	h66/66	27.1651	2	h66 / 66	33.2048
h66 / 64	78.1648	4	h66 / 64	85.118	4	h66 / 64	63.0812	4	h66 / 64	46.0218	3	h66 / 64	47.2125	2	h66/64	54.2122	3	h66 / 64	53.7122	2	h66/64	36.8396	2	h66 / 64	43.22	2	h66/64	51.2654	3	h66 / 64	38.9499	3	h66/64	44.7932	3	h66 / 64	27.5467	2	h66/64	31.5942	2	h66 / 64	33.2857	2	h66/64	25.5907	2	h66 / 64	34.5064
h66 / 62	89.9675	4	h66 / 62	85.4078	3	h66 / 62	61.7481	3	h66 / 62	45.8941	2	h66 / 62	50.5631	3	h66/62	56.7187	3	h66 / 62	59.0096	3	h66/62	48.4363	3	h66 / 62	51.9955	4	h66/62	42.1006	3	h66 / 62	48.5659	2	h66/62	41.5551	4	h66 / 62	33.2956	2	h66/62	29.5311	2	h66 / 62	31.1887	2	h66/62	29.104	2	h66 / 62	32.5931
h66 / 61	74.3158	4	h66 / 61	60.1082	5	h66 / 61	52.1846	4	h66 / 61	49.1388	2	h66 / 61	45.2035	3	h66/61	41.3634	2	h66 / 61	41.6589	3	h66/61	33.8254	3	h66 / 61	36.5169	2	h66/61	34.6429	3	h66 / 61	34.6054	2	h66/61	34.4731	3	h66 / 61	24.9665	2	h66/61	25.6118	2	h66 / 61	26.9386	2	h66/61	25.9501	2	h66 / 61	34.2576
h66 / 6	95.6074	6	h66 / 6	95.995	3	h66 / 6	59.3075	3	h66 / 6	48.6309	3	h66 / 6	50.6458	3	h66/6	70.5867	3	h66 / 6	60.446	4	h66/60	43.316	2	h66 / 6	50.2329	3	h66/6	52.0082	3	h66 / 6	46.1578	2	h66/6	54.2048	2	h66 / 6	33.5629	2	h66/6	33.189	2	h66 / 6	30.3752	2	h66/6	30.6534	2	h66 / 6	33.2225
h66 / 57	65.9046	3	h66 / 57	56.6959	3	h66 / 57	45.6113	3	h66 / 57	38.0166	3	h66 / 57	42.9592	3	h66/57	42.6912	3	h66 / 57	42.5006	3	h66/57	35.2825	2	h66 / 57	40.7086	2	h66/57	32.1984	2	h66 / 57	36.6936	2	h66/57	33.8793	2	h66 / 57	24.4679	2	h66/57	26.3789	2	h66 / 57	29.0916	2	h66/57	26.6254	2	h66 / 57	26.3915
h66 / 56	73.0941	4	h66 / 56	66.3703	2	h66 / 56	58.8699	4	h66 / 56	39.8984	2	h66 / 56	50.2571	3	h66/56	40.8267	4	h66 / 56	51.9812	3	h66/56	34.4829	2	h66 / 56	42.8344	3	h66/56	36.5202	2	h66 / 56	42.2297	2	h66/56	42.1286	2	h66 / 56	26.4216	2	h66/56	27.7241	2	h66 / 56	29.9952	2	h66/56	27.5166	2	h66 / 56	31.8304
h66 / 53	64.7294	3	h66 / 53	63.2733	3	h66 / 53	50.7061	3	h66 / 53	32.7067	2	h66 / 53	42.012	2	h66/53	43.4382	1	h66 / 53	41.426	2	h66/53	31.0233	2	h66 / 53	37.7535	1	h66/53	32.5619	1	h66 / 53	34.246	2	h66/53	30.3737	2	h66 / 53	26.2755	1	h66/53	21.4675	1	h66 / 53	28.1597	1	h66/53	31.5305		h66 / 53	28.8429
h66 / 49	57.6473	3	h66 / 49	41.0879	2	h66 / 49	40.4327	2	h66 / 49	32.5096	3	h66 / 49	33.4879	3	h66/49	29.7212	2	h66 / 49	30.8128	2	h66/49	22.528	2	h66 / 49	25.3386	2	h66/49	24.4613	2	h66 / 49	19.7251	2	h66/49	24.335	2	h66 / 49	18.6221	1	h66/49	17.1654	1	h66 / 49	18.3945	2	h66/49	24.95	1	h66 / 49	20.1164
h66 / 45	68.3809	3	h66 / 45	63.8736	4	h66 / 45	55.2219	3	h66 / 45	44.0704	3	h66 / 45	43.3162	2	h66/45	50.7785	1	h66 / 45	43.1477	3	h66/45	33.4329	2	h66 / 45	44.2826	2	h66/45	34.7096	2	h66 / 45	34.5975	3	h66/45	32.9445	1	h66 / 45	26.454	2	h66/45	24.7637	2	h66 / 45	25.4543	1	h66/45	24.1338	1	h66 / 45	27.4517
h66 / 44	90.8009	5	h66 / 44	73.424	3	h66 / 44	53.1276	4	h66 / 44	51.7318	3	h66 / 44	53.5666	4	h66/44	47.9548	3	h66 / 44	53.4152	3	h66/44	31.4106	2	h66 / 44	43.8942	3	h66/44	35.9818	2	h66 / 44	40.7504	2	h66/44	55.9166	3	h66 / 44	29.8725	2	h66/44	28.2192	2	h66 / 44	41.7075	2	h66/44	32.8938	2	h66 / 44	37.9684
h66 / 43	67.7354	4	h66 / 43	55.5016	4	h66 / 43	48.3413	3	h66 / 43	44.4563	3	h66 / 43	40.1116	2	h66/43	38.1414	2	h66 / 43	38.6167	2	h66/43	29.3061	2	h66 / 43	33.3681	2	h66/43	32.1967	2	h66 / 43	35.3348	2	h66/43	31.7918	3	h66 / 43	24.6396	2	h66/43	23.1596	1	h66 / 43	24.2544	2	h66/43	24.4811	2	h66 / 43	23.656
h66 / 42	81.3736	4	h66 / 42	79.0217	3	h66 / 42	60.7087	3	h66 / 42	51.2095	3	h66 / 42	63.5078	3	h66/42	53.2609	4	h66 / 42	52.3979	3	h66/42	52.2002	2	h66 / 42	46.106	3	h66/42	44.0805	3	h66 / 42	41.8932	2	h66/42	48.363	3	h66 / 42	29.3444	2	h66/42	32.5841	2	h66 / 42	29.6359	2	h66/42	30.9022	2	h66 / 42	35.0028
h66 / 40	66.9063	4	h66 / 40	52.624	4	h66 / 40	41.6858	3	h66 / 40	38.6343	3	h66 / 40	47.5781	2	h66/40	36.405	3	h66 / 40	35.0009	2	h66/40	30.8584	2	h66 / 40	30.8584	2	h66/40	29.0648	2	h66 / 40	32.1543	2	h66/40	28.3459	2	h66 / 40	21.1541	2	h66/40	21.3382	1	h66 / 40	20.5822	2	h66/40	22.3133	2	h66 / 40	24.3701
h66 / 39	70.4697	4	h66 / 39	77.2631	3	h66 / 39	65.7886	4	h66 / 39	51.7972	3	h66 / 39	42.6968	2	h66/39	44.0729	3	h66 / 39	56.5594	3	h66/39	40.4887	3	h66 / 39	35.8424	2	h66/39	33.7124	3	h66 / 39	37.2906	3	h66/39	39.6454	3	h66 / 39	25.4699	2	h66/39	25.1944	2	h66 / 39	28.2841	2	h66/39	30.1114	2	h66 / 39	31.2117
h66 / 37	73.9438	4	h66 / 37	60.836	4	h66 / 37	46.6136	3	h66 / 37	44.4854	2	h66 / 37	45.4882	3	h66/37	42.4154	2	h66 / 37	43.3191	2	h66/37	33.0785	2	h66 / 37	41.6686	2	h66/37	34.368	2	h66 / 37	34.5477	2	h66/37	33.7917	2	h66 / 37	26.7881	2	h66/37	25.1087	2	h66 / 37	24.1582	2	h66/37	26.4567	2	h66 / 37	28.9193
h66 / 36	71.4862	4	h66 / 36	64.98	3	h66 / 36	61.4438	2	h66 / 36	53.8891	3	h66 / 36	57.059	4	h66/36	51.5458	2	h66 / 36	52.4604	2	h66/36	40.6704	2	h66 / 36	45.8977	2	h66/36	37.4414	3	h66 / 36	36.5852	2	h66/36	41.2448	3	h66 / 36	28.7605	2	h66/36	27.2047	2	h66 / 36	28.705	1	h66/36	29.3972	2	h66 / 36	31.7054
h66 / 35	61.2266	4	h66 / 35	53.2072	4	h66 / 35	36.9212	2	h66 / 35	39.8466	3	h66 / 35	39.3247	2	h66/35	38.809	3	h66 / 35	32.0953	2	h66/35	31.1746	2	h66 / 35	45.188	2	h66/35	30.8947	2	h66 / 35	33.2446	2	h66/35	31.9264	3	h66 / 35	21.9933	2	h66/35	23.5436	2	h66 / 35	25.0752	1	h66/35	24.9632	2	h66 / 35	28.2412
h66 / 32	89.0549	4	h66 / 32	72.0223	3	h66 / 32	76.3973	3	h66 / 32	53.8555	3	h66 / 32	63.2831	3	h66/32	49.6136	3	h66 / 32	63.0936	2	h66/32	41.6878	2	h66 / 32	48.16	3	h66/32	51.6114	1	h66 / 32	43.7151	2	h66/32	48.4192	2	h66 / 32	28.811	2	h66/32	29.9039	2	h66 / 32	35.0047	2	h66/32	33.4857	1	h66 / 32	32.4958
h66 / 31	79.7076	3	h66 / 31	102.042	3	h66 / 31	56.6046	3	h66 / 31	74.4577	3	h66 / 31	61.2033	3	h66/31	47.8699	2	h66 / 31	47.5295	3	h66/31	39.703	3	h66 / 31	67.233	3	h66/31	42.1665	3	h66 / 31	49.107	4	h66/31	60.5746	2	h66 / 31	28.4092	2	h66/31	32.9142	2	h66 / 31	33.1825	3	h66/31	36.0442	2	h66 / 31	39.5671
h66 / 29	58.7309	4	h66 / 29	52.9722	4	h66 / 29	44.0715	3	h66 / 29	36.3451	4	h66 / 29	38.9476	3	h66/29	38.0633	2	h66 / 29	36.842	3	h66/29	31.9327	3	h66 / 29	32.7285	3	h66/29	32.5215	2	h66 / 29	34.1801	2	h66/29	30.8063	2	h66 / 29	22.8724	2	h66/29	23.0209	2	h66 / 29	21.4405	2	h66/29	22.7617	2	h66 / 29	24.3276
h66 / 26	54.4321	3	h66 / 26	57.7503	4	h66 / 26	44.5902	3	h66 / 26	44.9085	2	h66 / 26	42.0599	3	h66/26	39.6019	4	h66 / 26	39.9261	3	h66/26	31.4136	2	h66 / 26	34.5508	2	h66/26	31.036	3	h66 / 26	31.2823	2	h66/26	31.8354	2	h66 / 26	23.2122	1	h66/26	22.1194	2	h66 / 26	23.489	2	h66/26	22.336	2	h66 / 26	23.2603
h66 / 22	69.1393	3	h66 / 22	73.9288	3	h66 / 22	49.7885	3	h66 / 22	59.1101	1	h66 / 22	44.1698	2	h66/22	47.2822	3	h66 / 22	42.6375	2	h66/22	35.3956	2	h66 / 22	40.5949	2	h66/22	37.7469	2	h66 / 22	43.8965	2	h66/22	38.2245	2	h66 / 22	27.0813	2	h66/22	25.0167	2	h66 / 22	27.6087	2	h66/22	30.45	2	h66 / 22	36.3735
h66 / 20	63.8256	4	h66 / 20	53.6498	3	h66 / 20	46.3723	2	h66 / 20	47.0301	2	h66 / 20	41.6855	3	h66/20	35.3995	1	h66 / 20	32.7838	3	h66/20	30.6562	2	h66 / 20	37.5805	2	h66/20	29.5484	1	h66 / 20	30.9435	2	h66/20	27.393	2	h66 / 20	23.5703	2	h66/20	16.6805	1	h66 / 20	22.7921	1	h66/20	21.4789	2	h66 / 20	24.8314
h66 / 124	74.4814	3	h66 / 124	71.5957	4	h66 / 124	55.4988	4	h66 / 124	57.7952	3	h66 / 124	54.3098	3	h66/124	52.362	3	h66 / 124	50.5662	2	h66/124	36.6235	2	h66 / 124	41.0099	2	h66/124	42.9033	3	h66 / 124	39.0596	3	h66/124	38.5523	2	h66 / 124	24.382	1	h66/124	29.9901	2	h66 / 124	30.0905	3	h66/124	28.0546	2	h66 / 124	31.3947
h66 / 123	64.679	4	h66 / 123	70.5724	3	h66 / 123	54.3429	4	h66 / 123	46.2057	3	h66 / 123	44.4298	2	h66/123	46.1591	3	h66 / 123	48.7257	2	h66/123	32.5332	3	h66 / 123	45.0161	3	h66/123	39.0381	3	h66 / 123	40.0252	2	h66/123	36.866	4	h66 / 123	24.6362	2	h66/123	27.2458	2	h66 / 123	26.3336	1	h66/123	26.4804	2	h66 / 123	30.7205
h66 / 120	88.3051	4	h66 / 120	78.062	4	h66 / 120	55.3542	3	h66 / 120	55.0342	3	h66 / 120	47.1444	2	h66/120	56.0581	2	h66 / 120	53.2644	2	h66/120	38.2467	2	h66 / 120	41.3515	3	h66/120	39.0232	2	h66 / 120	42.8096	2	h66/120	45.2153	2	h66 / 120	27.5136	2	h66/120	31.9469	2	h66 / 120	36.3841	2	h66/120	29.5599	2	h66 / 120	37.7877
h66 / 118	62.3106	4	h66 / 118	66.2161	4	h66 / 118	41.3408	2	h66 / 118	39.1385	3	h66 / 118	44.5338	3	h66/118	36.7088	3	h66 / 118	39.4471	2	h66/118	29.4433	3	h66 / 118	33.4792	3	h66/118	31.8058	2	h66 / 118	31.8058	3	h66/118	32.5821	2	h66 / 118	22.5583	2	h66/118	24.6389	1	h66 / 118	21.6479	2	h66/118	21.4627	2	h66 / 118	24.7056
h66 / 117	77.8504	4	h66 / 117	70.0184	3	h66 / 117	57.7884	3	h66 / 117	47.1463	3	h66 / 117	43.8349	2	h66/117	43.8258	2	h66 / 117	41.4614	3	h66/117	40.6306	2	h66 / 117	41.377	3	h66/117	38.195	1	h66 / 117	39.9915	2	h66/117	36.5017	2	h66 / 117	26.6454	2	h66/117	28.7999	1	h66 / 117	27.596	2	h66/117	27.627	2	h66 / 117	28.1421
h66 / 115	79.2311	3	h66 / 115	71.853	4	h66 / 115	49.5915	3	h66 / 115	42.2723	2	h66 / 115	41.7972	3	h66/115	42.4006	2	h66 / 115	44.6205	2	h66/115	33.8242	2	h66 / 115	36.5641	2	h66/115	38.3183	2	h66 / 115	37.063	2	h66/115	36.4718	2	h66 / 115	23.8386	2	h66/115	26.4337	2	h66 / 115	26.4541	2	h66/115	28.2672	2	h66 / 115	27.7603
h66 / 113	80.4387	4	h66 / 113	72.1125	4	h66 / 113	47.8185	3	h66 / 113	41.1929	3	h66 / 113	47.0316	3	h66/113	42.6733	2	h66 / 113	42.061	2	h66/113	35.5806	2	h66 / 113	40.3387	2	h66/113	37.7885	2	h66 / 113	38.5152	3	h66/113	36.8924	3	h66 / 113	23.9854	2	h66/113	25.199	3	h66 / 113	27.384	2	h66/113	26.6444	2	h66 / 113	27.3037
h66 / 112	80.5723	4	h66 / 112	71.8357	3	h66 / 112	53.3961	3	h66 / 112	47.5239	2	h66 / 112	49.5816	3	h66/112	48.2162	2	h66 / 112	58.0721	3	h66/112	37.0748	2	h66 / 112	40.1046	3	h66/112	32.7997	3	h66 / 112	35.8913	3	h66/112	38.2481	3	h66 / 112	27.8858	2	h66/112	27.2071	2	h66 / 112	28.2586	2	h66/112	27.6171	2	h66 / 112	30.0723
h66 / 109	68.07	4	h66 / 109	67.8063	4	h66 / 109	49.9252	3	h66 / 109	43.2486	2	h66 / 109	47.0693	2	h66/109	42.6095	3	h66 / 109	41.5492	2	h66/109	34.4481	2	h66 / 109	39.9756	2	h66/109	36.7826	2	h66 / 109	38.4807	2	h66/109	36.7301	2	h66 / 109	24.14	2	h66/109	25.9407	2	h66 / 109	27.0518	2	h66/109	32.2146	2	h66 / 109	29.0071
h66 / 107	112.674	4	h66 / 107	97.4777	2	h66 / 107	62.4794	3	h66 / 107	52.3817	3	h66 / 107	55.5012	3	h66/107	49.5165	2	h66 / 107	53.1884	3	h66/107	51.1185	2	h66 / 107	42.9176	3	h66/107	47.991	2	h66 / 107	40.4236	2	h66/107	40.0919	2	h66 / 107	29.5988	2	h66/107	31.4833	2	h66 / 107	31.5343	2	h66/107	33.0452	2	h66 / 107	32.9748
h66 / 105	107.214	4	h66 / 105	83.2762	3	h66 / 105	70.7063	3	h66 / 105	58.8014	2	h66 / 105	64.5585	3	h66/105	55.4139	2	h66 / 105	45.8834	2	h66/105	43.1812	2	h66 / 105	50.8259	2	h66/105	48.4029	2	h66 / 105	37.0291	2	h66/105	50.3793	2	h66 / 105	27.51	2	h66/105	27.7559	2	h66 / 105	25.5857	2	h66/105	34.4612	2	h66 / 105	34.0382
h66 / 104	74.0811	3	h66 / 104	67.9052	4	h66 / 104	49.612	3	h66 / 104	48.3786	2	h66 / 104	47.5322	3	h66/104	46.4563	2	h66 / 104	37.5454	2	h66/104	31.7237	2	h66 / 104	33.6932	2	h66/104	36.2648	2	h66 / 104	31.2164	1	h66/104	33.2894	2	h66 / 104	24.5783	2	h66/104	28.7996	2	h66 / 104	24.2762	2	h66/104	26.8093	2	h66 / 104	24.8971
h66 / 102	87.4764	5	h66 / 102	75.4291	3	h66 / 102	61.1141	4	h66 / 102	46.7456	3	h66 / 102	53.2155	3	h66/102	46.1071	2	h66 / 102	42.2615	3	h66/102	34.8945	2	h66 / 102	46.7712	3	h66/102	46.3357	2	h66 / 102	37.4413	2	h66/102	37.6539	2	h66 / 102	27.0436	2	h66/102	36.3861	2	h66 / 102	32.48	2	h66/102	35.3768	2	h66 / 102	35.2034
h66 / 100	70.9676	4	h66 / 100	61.6179	3	h66 / 100	49.2355	3	h66 / 100	37.1257	3	h66 / 100	47.9689	3	h66/100	50.4101	3	h66 / 100	42.2657	3	h66/100	30.3705	2	h66 / 100	38.0974	2	h66/100	30.4571	2	h66 / 100	33.8655	2	h66/100	29.9744	3	h66 / 100	20.2772	2	h66/100	24.965	2	h66 / 100	23.4218	2	h66/100	24.0693	2	h66 / 100	25.4387
h62 / 99	71.3839	3	h62 / 99	61.3906	2	h62 / 99	57.6282	3	h62 / 99	41.0981	2	h62 / 99	48.9941	2	h62 / 99	40.9108	3	h62 / 99	52.1552	2	h62/99	31.0336	3	h62 / 99	52.1552	3	h62/99	30.2505	2	h62 / 99	33.8596	3	h62/99	30.8114	2	h62 / 99	24.5304	2	h62/99	21.1223	2	h62 / 99	23.9307	2	h62/99	23.3106	2	h62 / 99	26.2296
h62 / 98	73.0786	3	h62 / 98	55.4345	4	h62 / 98	52.5063	3	h62 / 98	46.9714	2	h62 / 98	34.9512	3	h62 / 98	45.8743	3	h62 / 98	39.2335	2	h62/98	29.6625	2	h62 / 98	49.0829	1	h62/98	31.7058	2	h62 / 98	45.62	2	h62/98	44.0479	2	h62 / 98	28.1278	1	h62/98	23.4801	2	h62 / 98	26.8116	2	h62/98	23.96	2	h62 / 98	41.3632
h62 / 97	108.942	6	h62 / 97	76.2017	3	h62 / 97	68.2537	3	h62 / 97	50.5366	2	h62 / 97	59.6699	3	h62 / 97	58.1895	3	h62 / 97	44.3542	2	h62/97	39.2474	2	h62 / 97	48.2348	2	h62/97	38.7612	3	h62 / 97	36.9704	2	h62/97	43.1739	2	h62 / 97	28.5773	2	h62/97	28.5267	2	h62 / 97	26.3549	2	h62/97	28.5238	2	h62 / 97	31.9627
h62 / 96	84.7099	4	h62 / 96	66.8857	3	h62 / 96	55.1856	4	h62 / 96	50.8001	2	h62 / 96	45.7078	3	h62 / 96	45.7658	4	h62 / 96	45.0206	3	h62/96	50.8001	2	h62 / 96	38.6804	2	h62/96	39.1829	3	h62 / 96	38.1598	3	h62/96	37.5486	2	h62 / 96	29.6937	2	h62/96	29.5546	2	h62 / 96	34.7044	3	h62/96	25.3962	2	h62 / 96	30.6056
h62 / 93	90.9001	4	h62 / 93	97.5954	4	h62 / 93	74.371	3	h62 / 93	54.2081	2	h62 / 93	53.0397	3	h62 / 93	49.0505	2	h62 / 93	49.0144	2	h62/93	55.2614	2	h62 / 93	48.9449	2	h62/93	35.4153	2	h62 / 93	40.6832	2	h62/93	42.1	2	h62 / 93	33.0805	2	h62/93	33.9106	2	h62 / 93	35.6702	2	h62/93	26.9568	2	h62 / 93	29.4771
h62 / 91	68.0358	4	h62 / 91	68.2502	4	h62 / 91	64.2107	3	h62 / 91	42.6265	3	h62 / 91	51.3731	3	h62 / 91	57.1972	3	h62 / 91	43.2941	1	h62/91	47.8039	2	h62 / 91	43.0878	2	h62/91	38.1816	2	h62 / 91	40.8967	2	h62/91	41.8501	2	h62 / 91	33.7755	2	h62/91	28.2874	2	h62 / 91	35.5678	2	h62/91	25.3763	2	h62 / 91	27.0041
h62 / 90	96.4123	4	h62 / 90	85.5899	3	h62 / 90	94.1416	3	h62 / 90	61.2123	2	h62 / 90	71.3483	3	h62 / 90	59.6795	4	h62 / 90	66.525	4	h62/90	48.9237	2	h62 / 90	45.1838	3	h62/90	39.0605	3	h62 / 90	47.1191	2	h62/90	50.8825	3	h62 / 90	32.1903	2	h62/90	35.7301	2	h62 / 90	59.6671	2	h62/90	35.066	2	h62 / 90	36.2611
h62 / 89	116.949	4	h62 / 89	105.56	4	h62 / 89	88.6927	3	h62 / 89	55.1332	2	h62 / 89	56.8357	3	h62 / 89	71.1885	2	h62 / 89	73.0957	3	h62/89	39.406	3	h62 / 89	75.5411	2	h62/89	54.0613	2	h62 / 89	54.9714	3	h62/89	50.159	3	h62 / 89	35.721	2	h62/89	35.5508	2	h62 / 89	34.7725	2	h62/89	43.699	2	h62 / 89	31.3449
h62 / 88	89.2788	5	h62 / 88	75.7134	3	h62 / 88	58.8555	3	h62 / 88	51.7845	2	h62 / 88	46.7896	2	h62 / 88	47.1071	2	h62 / 88	46.2961	3	h62/88	38.3852	2	h62 / 88	56.4504	2	h62/88	51.2282	3	h62 / 88	48.5056	2	h62/88	42.0945	2	h62 / 88	32.5206	2	h62/88	41.6966	2	h62 / 88	37.787	2	h62/88	35.5125	2	h62 / 88	29.2287
h62 / 87	91.471	4	h62 / 87	102.516	3	h62 / 87	62.6115	4	h62 / 87	45.2586	3	h62 / 87	51.2839	3	h62 / 87	50.5507	3	h62 / 87	60.3919	2	h62/87	34.1282	2	h62 / 87	52.2369	4	h62/87	48.7826	3	h62 / 87	41.6491	2	h62/87	53.8522	2	h62 / 87	26.2421	3	h62/87	38.1572	2	h62 / 87	35.1871	2	h62/87	34.9123	2	h62 / 87	38.3617
h62 / 86	106.425	3	h62 / 86	84.1596	3	h62 / 86	98.9722	4	h62 / 86	71.9534	3	h62 / 86	55.301	4	h62 / 86	54.7145	4	h62 / 86	51.1854	2	h62/86	47.4072	2	h62 / 86	46.0279	3	h62/86	47.036	2	h62 / 86	42.2978	2	h62/86	57.9227	3	h62 / 86	34.8945	3	h62/86	34.796	2	h62 / 86	36.0966	2	h62/86	35.9758	2	h62 / 86	44.4162
h62 / 85	101.343	2	h62 / 85	53.1087	4	h62 / 85	71.2135	3	h62 / 85	49.1775	2	h62 / 85	50.1521	2	h62 / 85	54.397	1	h62 / 85	56.8668	2	h62/85	39.3397	1	h62 / 85	61.6457		h62/85	39.9207	2	h62 / 85	44.2518		h62/85	39.9285	2	h62 / 85	29.6768	0	h62/85	27.2995	2	h62 / 85	28.79	1	h62/85	39.3823	2	h62 / 85	26.3226
h62 / 83	85.9493	4	h62 / 83	82.0888	4	h62 / 83	71.7617	3	h62 / 83	43.9193	2	h62 / 83	40.2046	2	h62 / 83	52.6786	3	h62 / 83	51.6324	3	h62/83	32.0295	2	h62 / 83	47.9899	2	h62/83	35.9533	3	h62 / 83	40.4647	3	h62/83	56.9818	3	h62 / 83	26.7943	2	h62/83	29.7464	2	h62 / 83	28.7844	2	h62/83	27.8584	2	h62 / 83	27.3431
h62 / 82	93.4615	3	h62 / 82	65.8139	4	h62 / 82	54.6944	3	h62 / 82	62.4209	2	h62 / 82	49.756	2	h62 / 82	52.72	3	h62 / 82	45.5174	2	h62/82	38.3757	2	h62 / 82	37.2825	2	h62/82	34.9865	2	h62 / 82	35.968	2	h62/82	41.0589	2	h62 / 82	26.881	2	h62/82	31.7491	2	h62 / 82	31.1607	2	h62/82	27.7161	1	h62 / 82	27.3556
h62 / 81	101.853	3	h62 / 81	110.565	4	h62 / 81	68.2445	4	h62 / 81	72.982	3	h62 / 81	67.6953	3	h62 / 81	52.7291	3	h62 / 81	50.0637	3	h62/81	38.4937	2	h62 / 81	47.7305	3	h62/81	43.8449	3	h62 / 81	61.085	3	h62/81	52.8576	3	h62 / 81	33.8134	2	h62/81	31.2638	2	h62 / 81	45.8044	2	h62/81	38.8077	3	h62 / 81	45.7266
h62 / 79	105.597	4	h62 / 79	107.699	4	h62 / 79	76.444	3	h62 / 79	73.0529	3	h62 / 79	60.9746	3	h62 / 79	80.3173	2	h62 / 79	70.1163	2	h62/79	48.354	2	h62 / 79	91.4151	3	h62/79	49.4927	2	h62 / 79	58.6954	2	h62/79	46.4166	2	h62 / 79	42.4315	2	h62/79	36.809	2	h62 / 79	44.1072	2	h62/79	37.8981	2	h62 / 79	38.2249
h62 / 78	93.1191	3	h62 / 78	71.402	4	h62 / 78	59.135	2	h62 / 78	44.6991	2	h62 / 78	50.4843	2	h62 / 78	45.7141	2	h62 / 78	63.1829	2	h62/78	38.9657	2	h62 / 78	44.6156	1	h62/78	34.5602	2	h62 / 78	41.805	2	h62/78	39.0957	2	h62 / 78	24.7652	2	h62/78	28.0309	2	h62 / 78	26.9942	2	h62/78	29.5355	2	h62 / 78	29.1431
h62 / 72	77.1566	3	h62 / 72	62.3187	3	h62 / 72	52.3643	2	h62 / 72	43.6035	3	h62 / 72	55.6971	2	h62 / 72	42.6765	3	h62 / 72	40.1161	3	h62/72	36.5094	3	h62 / 72	44.6973	2	h62/72	39.8925	3	h62 / 72	40.1352	2	h62/72	38.1707	2	h62 / 72	29.285	1	h62/72	30.0287	1	h62 / 72	28.6933	1	h62/72	25.0052	2	h62 / 72	32.2529
h62 / 71	82.1275	4	h62 / 71	79.584	4	h62 / 71	62.7114	3	h62 / 71	46.7006	2	h62 / 71	49.7251	2	h62 / 71	50.1876	3	h62 / 71	38.3972	2	h62/71	36.2074	2	h62 / 71	38.2091	3	h62/71	39.1965	3	h62 / 71	39.626	2	h62/71	31.6745	2	h62 / 71	24.6945	2	h62/71	28.9136	1	h62 / 71	31.6745	2	h62/71	27.87	2	h62 / 71	25.9223
h62 / 65	105.954	5	h62 / 65	79.982	4	h62 / 65	40.8657	3	h62 / 65	41.5286	2	h62 / 65	46.7924	3	h62 / 65	45.1584	3	h62 / 65	47.0217	2	h62/65	41.0157	3	h62 / 65	67.3449	2	h62/65	38.151	2	h62 / 65	43.101	2	h62/65	42.522	2	h62 / 65	32.8003	2	h62/65	34.3227	2	h62 / 65	29.6118	2	h62/65	34.0952		h62 / 65	37.1846
h62 / 64	95.9311	4	h62 / 64	75.037	3	h62 / 64	60.8194	3	h62 / 64	73.9957	3	h62 / 64	51.0548	3	h62 / 64	52.4161	2	h62 / 64	51.6791	3	h62/64	42.3349	3	h62 / 64	34.1113	3	h62/64	36.8547	3	h62 / 64	36.1225	2	h62/64	47.1681	3	h62 / 64	30.3076	2	h62/64	27.6351	3	h62 / 64	27.0167	2	h62/64	31.6723	2	h62 / 64	28.512
h62 / 59	70.7983	4	h62 / 59	58.084	3	h62 / 59	55.4997	3	h62 / 59	32.553	3	h62 / 59	42.8515	3	h62 / 59	50.7071	3	h62 / 59	43.6458	2	h62/59	27.7808	3	h62 / 59	47.2287	2	h62/59	35.3883	3	h62 / 59	32.9519	2	h62/59	31.0121	2	h62 / 59	22.4242	2	h62/59	26.8503	2	h62 / 59	30.5931	2	h62/59	26.2532	2	h62 / 59	24.199
h62 / 58	87.4505	3	h62 / 58	73.209	3	h62 / 58	64.134	4	h62 / 58	57.5643	2	h62 / 58	51.5541	2	h62 / 58	63.2407	3	h62 / 58	49.683	2	h62/58	43.3774	2	h62 / 58	62.8859	2	h62/58	34.822	3	h62 / 58	36.3799	3	h62/58	42.516	3	h62 / 58	26.8754	2	h62/58	28.5309	2	h62 / 58	27.6923	2	h62/58	29.3358	2	h62 / 58	35.0226
h62 / 56	76.3767	3	h62 / 56	77.0346	4	h62 / 56	48.7197	3	h62 / 56	48.2449	2	h62 / 56	64.4777	3	h62 / 56	45.4151	2	h62 / 56	38.9719	2	h62/56	36.1474	3	h62 / 56	54.3574	2	h62/56	35.7378	2	h62 / 56	38.8302	2	h62/56	40.2942	2	h62 / 56	32.7062	1	h62/56	26.7446	2	h62 / 56	25.9689	1	h62/56	24.7613	2	h62 / 56	24.3526
h62 / 54	62.5448	3	h62 / 54	66.7339	4	h62 / 54	74.3718	4	h62 / 54	55.2884	4	h62 / 54	50.331	3	h62 / 54	43.9187	3	h62 / 54	63.5887	3	h62/54	42.0001	2	h62 / 54	47.9188	2	h62/54	41.8451	3	h62 / 54	50.3945	3	h62/54	37.3264	3	h62 / 54	26.8708	2	h62/54	23.5706	2	h62 / 54	41.4069	2	h62/54	23.716	2	h62 / 54	23.9611
h62 / 46	102.975	3	h62 / 46	69.9989	4	h62 / 46	102.535	3	h62 / 46	54.5525	3	h62 / 46	58.0744	3	h62 / 46	58.6945	3	h62 / 46	59.5603	3	h62/46	49.3719	2	h62 / 46	58.3286	2	h62/46	88.637	3	h62 / 46	45.9692	3	h62/46	44.7899	2	h62 / 46	29.2311	2	h62/46	37.0012	2	h62 / 46	44.0905	2	h62/46	38.2824	2	h62 / 46	39.992
h62 / 40	88.3256	1	h62 / 40	66.7082	3	h62 / 40	66.206	3	h62 / 40	61.6451	3	h62 / 40	52.9997	3	h62 / 40	54.8254	3	h62 / 40	55.7381	2	h62/40	43.8584	2	h62 / 40	41.2996		h62/40	43.5217	2	h62 / 40	47.0177	3	h62/40	41.5555	2	h62 / 40	28.1311	2	h62/40	33.564	2	h62 / 40	28.0631	1	h62/40	27.572		h62 / 40	29.386
h62 / 38	90.2245	2	h62 / 38	83.6569	4	h62 / 38	97.2016	3	h62 / 38	62.3164	3	h62 / 38	69.05	1	h62 / 38	55.6561	1	h62 / 38	64.4224	2	h62/38	45.1406	2	h62 / 38	62.1047	3	h62/38	37.8264	3	h62 / 38	41.8979	2	h62/38	50.0092	3	h62 / 38	31.5684	1	h62/38	34.3069	1	h62 / 38	34.532	2	h62/38	52.0676	2	h62 / 38	32.2456
h62 / 35	94.9484	5	h62 / 35	73.7289	3	h62 / 35	72.4942	4	h62 / 35	48.2327	2	h62 / 35	40.5624	3	h62 / 35	40.2437	3	h62 / 35	48.913	3	h62/35	35.7305	2	h62 / 35	65.1016		h62/35	38.4022	2	h62 / 35	39.2864	2	h62/35	39.8032	2	h62 / 35	25.9891	2	h62/35	24.6995	2	h62 / 35	37.8665	1	h62/35	29.7821	2	h62 / 35	28.0632
h62 / 33	86.1214	3	h62 / 33	77.497	3	h62 / 33	60.6419	3	h62 / 33	49.2479	4	h62 / 33	41.7499	4	h62 / 33	47.0421	3	h62 / 33	54.4666	2	h62/33	38.7061	2	h62 / 33	50.4345	2	h62/33	49.2617	2	h62 / 33	46.3165	2	h62/33	47.554	3	h62 / 33	29.8776	2	h62/33	43.1401	2	h62 / 33	33.3871	2	h62/33	32.1529	2	h62 / 33	31.1855
h62 / 31	71.9836	2	h62 / 31	55.0738	2	h62 / 31	36.8988	3	h62 / 31	42.7782	2	h62 / 31	30.9888	1	h62 / 31	38.4021	1	h62 / 31	31.3149	2	h62/31	24.3188	3	h62 / 31	31.54	2	h62/31	30.0015	2	h62 / 31	32.1306	1	h62/31	25.2691	2	h62 / 31	12.997	1	h62/31	19.2688	2	h62 / 31	22.7983	2	h62/31	20.0927	2	h62 / 31	23.0451
h62 / 178	102.917	4	h62 / 178	73.2301	5	h62 / 178	58.5577	3	h62 / 178	61.4737	3	h62 / 178	60.858	3	h62 / 178	52.02	2	h62 / 178	53.3586	2	h62/178	45.945	2	h62 / 178	35.3029	2	h62/178	39.6827	3	h62 / 178	39.3379	2	h62/178	46.4359	2	h62 / 178	39.7737	2	h62/178	29.3962	2	h62 / 178	29.3012	2	h62/178	40.3466	2	h62 / 178	30.7824
h62 / 177	79.3069	3	h62 / 177	71.4836	3	h62 / 177	51.2883	3	h62 / 177	44.1844	3	h62 / 177	39.8729	2	h62 / 177	50.9367	3	h62 / 177	39.337	2	h62/177	42.7734	3	h62 / 177	35.7219	3	h62/177	40.2615	2	h62 / 177	31.2723	2	h62/177	34.5141	2	h62 / 177	23.1446	1	h62/177	30.8727	2	h62 / 177	27.4879	2	h62/177	23.2047	2	h62 / 177	26.4251
h62 / 175	107.494	4	h62 / 175	108.445	2	h62 / 175	94.2015	3	h62 / 175	63.8655	3	h62 / 175	59.7395	3	h62 / 175	68.4737	3	h62 / 175	80.6543	3	h62/175	60.4715	2	h62 / 175	54.6454	3	h62/175	57.2056	3	h62 / 175	55.1848	2	h62/175	68.6606	2	h62 / 175	34.5774	2	h62/175	41.8596	2	h62 / 175	43.8901	3	h62/175	42.3167	3	h62 / 175	46.5017
h62 / 172	76.7977	4	h62 / 172	92.5624	4	h62 / 172	89.0705	3	h62 / 172	62.5869	3	h62 / 172	50.6051	2	h62 / 172	46.9644	2	h62 / 172	69.6936	3	h62/172	44.1786	3	h62 / 172	47.2233	2	h62/172	41.9301	2	h62 / 172	37.4183	2	h62/172	40.6572	2	h62 / 172	33.6418	1	h62/172	27.9665	2	h62 / 172	30.5043	2	h62/172	32.7116	2	h62 / 172	28.2496
h62 / 171	130.391	4	h62 / 171	109.49	4	h62 / 171	105.501	3	h62 / 171	71.1247	3	h62 / 171	77.0684	3	h62 / 171	68.4637	2	h62 / 171	69.6159	3	h62/171	66.4182	2	h62 / 171	61.4288	2	h62/171	74.3972	2	h62 / 171	50.4137	2	h62/171	70.994	2	h62 / 171	42.7767	2	h62/171	48.2688	3	h62 / 171	57.6997	3	h62/171	41.6259	2	h62 / 171	41.2101
h62 / 170	65.8365	5	h62 / 170	62.6047	4	h62 / 170	70.76	3	h62 / 170	42.1014	2	h62 / 170	58.0803	3	h62 / 170	53.2461	2	h62 / 170	56.866	3	h62/170	34.8938	3	h62 / 170	58.4169	3	h62/170	33.4513	3	h62 / 170	37.8664	2	h62/170	48.9781	3	h62 / 170	27.7906	2	h62/170	27.4033	2	h62 / 170	25.8966	2	h62/170	23.0763	2	h62 / 170	33.419
h62 / 169	69.0137	4	h62 / 169	57.1024	4	h62 / 169	52.4053	3	h62 / 169	41.0385	3	h62 / 169	49.0035	3	h62 / 169	46.2533	2	h62 / 169	42.6339	3	h62/169	40.401	2	h62 / 169	37.8932	2	h62/169	34.5256	2	h62 / 169	32.1482	2	h62/169	33.6042	2	h62 / 169	24.7893	2	h62/169	26.7724	2	h62 / 169	30.0286	2	h62/169	27.3353	2	h62 / 169	29.9424
h62 / 168	99.4478	4	h62 / 168	101.253	4	h62 / 168	60.883	3	h62 / 168	56.5883	3	h62 / 168	65.7903	3	h62 / 168	64.1443	3	h62 / 168	59.6491	2	h62/168	48.397	2	h62 / 168	58.8552	2	h62/168	47.5427	3	h62 / 168	42.9476	3	h62/168	42.4684	3	h62 / 168	33.2142	2	h62/168	33.9672	2	h62 / 168	33.6477	2	h62/168	37.3666	2	h62 / 168	31.1219
h62 / 167	98.6652	3	h62 / 167	92.101	3	h62 / 167	96.8135	3	h62 / 167	62.9848	2	h62 / 167	61.1587	2	h62 / 167	44.6979	2	h62 / 167	55.829	3	h62/167	55.8592	2	h62 / 167	53.5755	2	h62/167	49.3989	3	h62 / 167	42.1071	2	h62/167	43.0543	3	h62 / 167	35.1522	2	h62/167	32.5011	2	h62 / 167	44.5227	2	h62/167	34.5929	2	h62 / 167	40.304
h62 / 166	110.994	4	h62 / 166	93.6572	4	h62 / 166	68.4432	3	h62 / 166	63.037	3	h62 / 166	63.0717	2	h62 / 166	61.8241	2	h62 / 166	66.637	2	h62/166	53.6077	2	h62 / 166	49.7922	2	h62/166	47.516	2	h62 / 166	47.2353	2	h62/166	63.2247	3	h62 / 166	35.2796	2	h62/166	39.7589	2	h62 / 166	48.2701	2	h62/166	33.5384	2	h62 / 166	35.4637
h62 / 165	94.9022	3	h62 / 165	71.7052	4	h62 / 165	60.4406	3	h62 / 165	54.755	3	h62 / 165	47.149	3	h62 / 165	48.6311	3	h62 / 165	50.7823	3	h62/165	41.4429	2	h62 / 165	54.223	2	h62/165	35.4253	3	h62 / 165	52.4749	2	h62/165	47.782	2	h62 / 165	30.3376	2	h62/165	28.6318	2	h62 / 165	32.363	2	h62/165	29.3594	2	h62 / 165	29.0042
h62 / 162	97.099	4	h62 / 162	90.933	3	h62 / 162	67.1491	4	h62 / 162	53.2225	2	h62 / 162	63.3562	1	h62 / 162	70.6889	2	h62 / 162	80.9179	2	h62/162	45.8251	2	h62 / 162	57.7289	1	h62/162	46.8524	2	h62 / 162	57.5375	2	h62/162	65.7813	3	h62 / 162	32.6161	2	h62/162	39.0175	1	h62 / 162	34.9537	2	h62/162	36.5622	2	h62 / 162	39.0594
h62 / 159	64.9881	3	h62 / 159	57.2313	3	h62 / 159	42.9019	2	h62 / 159	40.2913	2	h62 / 159	44.7043	2	h62 / 159	34.4092	2	h62 / 159	41.8112	2	h62/159	30.3995	3	h62 / 159	38.8706	2	h62/159	30.0442	2	h62 / 159	35.5582	2	h62/159	32.0623	2	h62 / 159	19.3886	1	h62/159	22.656	2	h62 / 159	26.9698	2	h62/159	24.5786	2	h62 / 159	25.0708
h62 / 157	88.6017	3	h62 / 157	63.3662	4	h62 / 157	61.3372	3	h62 / 157	45.0974	2	h62 / 157	57.0696	3	h62 / 157	43.7829	3	h62 / 157	48.3243	2	h62/157	37.4846	1	h62 / 157	45.2614	4	h62/157	33.0167	2	h62 / 157	37.6242	2	h62/157	37.0646	3	h62 / 157	25.3417	2	h62/157	26.8884	1	h62 / 157	30.3508	2	h62/157	25.7043	2	h62 / 157	28.6215
h62 / 156	114.909	5	h62 / 156	92.2911	1	h62 / 156	75.2973	4	h62 / 156	77.6528	2	h62 / 156	72.6107	3	h62 / 156	90.8901	2	h62 / 156	70.7529	3	h62/156	53.7934	2	h62 / 156	47.6203	2	h62/156	47.7401	2	h62 / 156	47.3259	1	h62/156	53.3082	1	h62 / 156	37.4866	2	h62/156	45.2873	2	h62 / 156	36.2897	2	h62/156	33.5147	2	h62 / 156	37.6704
h62 / 153	105.843	4	h62 / 153	106.745	4	h62 / 153	81.9021	1	h62 / 153	61.6907	3	h62 / 153	67.4078	3	h62 / 153	56.7097	3	h62 / 153	60.941	2	h62/153	54.2419	2	h62 / 153	63.5513	2	h62/153	41.8229	2	h62 / 153	55.1133	2	h62/153	50.9673	3	h62 / 153	38.3708	1	h62/153	30.8004	2	h62 / 153	34.2591	2	h62/153	38.7532	2	h62 / 153	39.7955
h62 / 152	72.6756	3	h62 / 152	74.1554	4	h62 / 152	53.2707	3	h62 / 152	47.501	2	h62 / 152	55.7425	3	h62 / 152	44.8625	1	h62 / 152	60.3968	1	h62/152	35.141	3	h62 / 152	45.2264	2	h62/152	41.7212	2	h62 / 152	42.191	3	h62/152	35.276	1	h62 / 152	21.9986	2	h62/152	39.5647	2	h62 / 152	28.4239	1	h62/152	25.8495	1	h62 / 152	32.3459
h62 / 151	109.367	4	h62 / 151	78.1711	4	h62 / 151	77.0292	3	h62 / 151	54.117	2	h62 / 151	58.9795	3	h62 / 151	57.8815	3	h62 / 151	61.5424	2	h62/151	40.4686	2	h62 / 151	51.8832	2	h62/151	46.044	3	h62 / 151	59.2477	2	h62/151	48.2059	2	h62 / 151	30.8024	3	h62/151	33.1336	1	h62 / 151	42.6088	2	h62/151	36.3989	2	h62 / 151	31.8824
h62 / 147	65.9283	4	h62 / 147	62.6134	4	h62 / 147	57.2356	3	h62 / 147	57.7725	3	h62 / 147	45.1693	2	h62 / 147	49.5687	3	h62 / 147	44.6297	2	h62/147	36.8156	2	h62 / 147	33.801	2	h62/147	43.0881	2	h62 / 147	41.2529	2	h62/147	39.9335	2	h62 / 147	24.1044	2	h62/147	29.3807	2	h62 / 147	25.6505	2	h62/147	23.7092	2	h62 / 147	30.4053
h62 / 145	101.082	5	h62 / 145	113.532	4	h62 / 145	80.5015	4	h62 / 145	58.422	3	h62 / 145	54.0606	3	h62 / 145	72.3576	3	h62 / 145	65.7116	3	h62/145	45.8852	2	h62 / 145	53.0575	3	h62/145	51.8723	3	h62 / 145	55.4916	4	h62/145	56.1448	3	h62 / 145	33.1968	2	h62/145	35.1366	2	h62 / 145	29.3097	1	h62/145	40.8948	2	h62 / 145	36.4219
h62 / 144	92.6208	3	h62 / 144	83.7776	3	h62 / 144	64.1523	3	h62 / 144	49.7905	3	h62 / 144	60.8483	3	h62 / 144	46.0937	2	h62 / 144	62.0454	4	h62/144	39.1749	2	h62 / 144	70.6847	3	h62/144	50.6616	2	h62 / 144	36.3133	2	h62/144	56.1742	3	h62 / 144	29.9949	2	h62/144	29.8814	2	h62 / 144	34.7964	2	h62/144	33.2748	2	h62 / 144	34.8396
h62 / 143	111.68	4	h62 / 143	87.6597	3	h62 / 143	63.1477	3	h62 / 143	68.6032	3	h62 / 143	67.3291	3	h62 / 143	54.2678	3	h62 / 143	57.3627	2	h62/143	53.2589	2	h62 / 143	58.617	2	h62/143	46.9616	2	h62 / 143	57.2271	2	h62/143	48.4684	2	h62 / 143	39.7218	2	h62/143	35.404	2	h62 / 143	44.6168	2	h62/143	33.3358	1	h62 / 143	36.7074
h62 / 140	72.2394	4	h62 / 140	74.305	3	h62 / 140	59.8784	2	h62 / 140	43.78	2	h62 / 140	50.1062	2	h62 / 140	41.6552	2	h62 / 140	47.3831	2	h62/140	33.3615	2	h62 / 140	39.4591	2	h62/140	31.7243	2	h62 / 140	35.0215	2	h62/140	44.2125	2	h62 / 140	25.6868	2	h62/140	25.1667	2	h62 / 140	29.2559	2	h62/140	22.521	2	h62 / 140	28.9249
h62 / 136	72.9861	4	h62 / 136	61.6188	3	h62 / 136	50.4523	3	h62 / 136	42.2465	3	h62 / 136	53.5669	2	h62 / 136	43.5868	2	h62 / 136	41.4378	2	h62/136	33.8456	2	h62 / 136	42.3417	2	h62/136	34.112	2	h62 / 136	34.6022	2	h62/136	43.8371	2	h62 / 136	23.0288	2	h62/136	28.8447	2	h62 / 136	34.2874	2	h62/136	27.7603	2	h62 / 136	38.3609
h62 / 135	82.3591	2	h62 / 135	66.3733	3	h62 / 135	48.6324	2	h62 / 135	50.1588	2	h62 / 135	53.076	2	h62 / 135	57.802	2	h62 / 135	38.0958	2	h62/135	49.5241	2	h62 / 135	40.7607	2	h62/135	36.2152	2	h62 / 135	38.5163	2	h62/135	39.7687	2	h62 / 135	25.779	2	h62/135	29.2813	2	h62 / 135	27.3351	2	h62/135	28.2823	2	h62 / 135	28.3305
h62 / 133	96.6058	4	h62 / 133	79.2471	4	h62 / 133	59.8536	2	h62 / 133	45.8583	2	h62 / 133	68.905	2	h62 / 133	40.493	2	h62 / 133	39.4552	2	h62/133	35.5746	2	h62 / 133	38.8574	2	h62/133	57.0856	2	h62 / 133	38.9025	2	h62/133	44.9156	2	h62 / 133	28.3034	2	h62/133	25.1377	2	h62 / 133	32.6424	2	h62/133	33.5048	1	h62 / 133	35.6083
h62 / 131	115.958	4	h62 / 131	102.762	3	h62 / 131	78.4956	3	h62 / 131	52.8421	3	h62 / 131	70.1066	3	h62 / 131	70.6256	2	h62 / 131	57.157	3	h62/131	41.7574	2	h62 / 131	50.056	3	h62/131	44.6415	3	h62 / 131	56.8711	3	h62/131	41.7759	3	h62 / 131	37.6398	2	h62/131	38.9115	2	h62 / 131	47.4011	2	h62/131	31.733	2	h62 / 131	39.1255
h62 / 130	94.9777	3	h62 / 130	68.4759	3	h62 / 130	66.9881	2	h62 / 130	52.5577	1	h62 / 130	64.7756	3	h62 / 130	59.8169	2	h62 / 130	46.3203	2	h62/130	42.8409	2	h62 / 130	47.0664	2	h62/130	38.0406	2	h62 / 130	38.0174	2	h62/130	38.9334	3	h62 / 130	31.2308	2	h62/130	27.6684	2	h62 / 130	27.1858	2	h62/130	32.3748	2	h62 / 130	33.9321
h62 / 129	74.5984	4	h62 / 129	73.8716	3	h62 / 129	55.2868	3	h62 / 129	48.0869	3	h62 / 129	55.4908	3	h62 / 129	52.8622	2	h62 / 129	49.0329	3	h62/129	36.6596	2	h62 / 129	44.829	2	h62/129	50.7265	2	h62 / 129	39.9624	2	h62/129	33.8238	3	h62 / 129	28.5499	2	h62/129	29.3413	2	h62 / 129	32.583	2	h62/129	27.5342	2	h62 / 129	27.1574
h62 / 128	97.0983	4	h62 / 128	84.7438	3	h62 / 128	64.9921	3	h62 / 128	42.9406	3	h62 / 128	54.4309	3	h62 / 128	52.1503	3	h62 / 128	47.7646	3	h62/128	39.1261	3	h62 / 128	45.7908	2	h62/128	52.7952	2	h62 / 128	38.8196	3	h62/128	40.2716	2	h62 / 128	25.2663	2	h62/128	30.2567	2	h62 / 128	27.4786	2	h62/128	27.809	2	h62 / 128	35.04
h62 / 127	71.9017	3	h62 / 127	88.1754	3	h62 / 127	72.4657	3	h62 / 127	62.5378	2	h62 / 127	52.8055	2	h62 / 127	52.8244	3	h62 / 127	47.9054	3	h62/127	38.8438	3	h62 / 127	40.0301	1	h62/127	44.176	3	h62 / 127	41.0441	1	h62/127	39.6485	2	h62 / 127	27.4572	2	h62/127	26.7837	2	h62 / 127	29.8446	2	h62/127	25.3682	2	h62 / 127	25.4013
h62 / 124	77.1045	5	h62 / 124	53.8179	4	h62 / 124	61.0589	3	h62 / 124	51.2136	2	h62 / 124	47.6362	2	h62 / 124	44.9696	3	h62 / 124	42.683	2	h62/124	37.2628	2	h62 / 124	41.9751	2	h62/124	33.8127	2	h62 / 124	32.8881	3	h62/124	36.3822	3	h62 / 124	25.9673	2	h62/124	24.7863	1	h62 / 124	25.999	2	h62/124	25.4523	2	h62 / 124	33.6633
h62 / 121	77.4416	3	h62 / 121	78.6233	3	h62 / 121	56.5441	3	h62 / 121	51.8954	2	h62 / 121	54.0918	3	h62 / 121	44.5431	3	h62 / 121	53.1256	2	h62/121	37.908	2	h62 / 121	38.4571	2	h62/121	37.3639	3	h62 / 121	31.477	2	h62/121	41.6964	3	h62 / 121	27.96	2	h62/121	27.1994	2	h62 / 121	38.6074	2	h62/121	26.3291	2	h62 / 121	33.6662
h62 / 120	82.9586	4	h62 / 120	85.5904	4	h62 / 120	86.892	4	h62 / 120	57.2566	3	h62 / 120	53.5881	2	h62 / 120	57.6071	2	h62 / 120	56.6195	3	h62/120	52.4567	2	h62 / 120	50.5175	3	h62/120	43.8654	3	h62 / 120	45.263	2	h62/120	52.651	3	h62 / 120	28.3826	1	h62/120	32.8571	3	h62 / 120	32.2772	3	h62/120	27.5077	2	h62 / 120	32.7113
h62 / 119	102.261	3	h62 / 119	103.478	3	h62 / 119	97.2378	3	h62 / 119	75.2485	3	h62 / 119	71.1888	3	h62 / 119	65.6587	3	h62 / 119	70.7197	2	h62/119	55.6579	2	h62 / 119	77.097	2	h62/119	49.4264	2	h62 / 119	46.6578	2	h62/119	45.7608	2	h62 / 119	34.364	2	h62/119	39.3162	2	h62 / 119	35.579	2	h62/119	41.6268	2	h62 / 119	44.7551
h62 / 118	91.5372	3	h62 / 118	72.4516	3	h62 / 118	55.0395	3	h62 / 118	45.0724	2	h62 / 118	46.3527	3	h62 / 118	52.7843	2	h62 / 118	40.6077	2	h62/118	34.8374	2	h62 / 118	43.2726	2	h62/118	27.7905	3	h62 / 118	33.0149	2	h62/118	34.528	2	h62 / 118	21.3139	2	h62/118	25.3299	2	h62 / 118	34.7324	2	h62/118	23.3214	2	h62 / 118	29.6945
h62 / 117	109.248	4	h62 / 117	78.9516	3	h62 / 117	75.9425	2	h62 / 117	61.2942	2	h62 / 117	57.8109	3	h62 / 117	53.9814	4	h62 / 117	49.4541	2	h62/117	43.1956	1	h62 / 117	40.3641	3	h62/117	47.566	3	h62 / 117	49.85	2	h62/117	43.669	2	h62 / 117	27.5243	2	h62/117	37.8475	2	h62 / 117	45.9664	1	h62/117	37.559	2	h62 / 117	37.8937
h62 / 116	88.7517	3	h62 / 116	77.774	3	h62 / 116	53.166	3	h62 / 116	50.2111	2	h62 / 116	50.7646	3	h62 / 116	51.9072	2	h62 / 116	48.0807	3	h62/116	41.2177	3	h62 / 116	50.9124	2	h62/116	31.5006	3	h62 / 116	40.8722	2	h62/116	35.5275	1	h62 / 116	29.5476	2	h62/116	27.4285	2	h62 / 116	29.6963	2	h62/116	24.4931	2	h62 / 116	34.7474
h62 / 115	74.8872	3	h62 / 115	81.9947	4	h62 / 115	62.8123	3	h62 / 115	42.2562	3	h62 / 115	52.4115	3	h62 / 115	41.7222	3	h62 / 115	42.576	2	h62/115	38.4211	2	h62 / 115	39.6566	2	h62/115	42.13	3	h62 / 115	41.6244	2	h62/115	31.4055	3	h62 / 115	26.4834	2	h62/115	27.2889	3	h62 / 115	29.4985	2	h62/115	34.8047	2	h62 / 115	27.5659
h62 / 114	89.1271	3	h62 / 114	97.4418	3	h62 / 114	65.493	3	h62 / 114	59.9223	3	h62 / 114	49.1398	3	h62 / 114	61.7413	3	h62 / 114	57.5176	3	h62/114	38.1085	3	h62 / 114	51.5051	2	h62/114	45.0328	3	h62 / 114	49.024	2	h62/114	40.6468	3	h62 / 114	30.2497	2	h62/114	36.6865	2	h62 / 114	41.4342	2	h62/114	32.874	2	h62 / 114	37.8367
h62 / 112	76.267	4	h62 / 112	76.8724	3	h62 / 112	63.0075	3	h62 / 112	53.7419	2	h62 / 112	52.7994	2	h62 / 112	47.5437	2	h62 / 112	41.595	2	h62/112	35.0738	1	h62 / 112	35.0738	2	h62/112	29.1497	3	h62 / 112	34.9157	3	h62/112	43.8283	2	h62 / 112	52.1641	2	h62/112	33.2126	2	h62 / 112	26.4249	2	h62/112	25.3359	2	h62 / 112	25.8507
h62 / 111	116.488	4	h62 / 111	122.022	3	h62 / 111	82.0393	4	h62 / 111	76.444	3	h62 / 111	68.2107	4	h62 / 111	88.0332	3	h62 / 111	67.075	3	h62/111	59.3317	2	h62 / 111	71.6725	3	h62/111	57.702	3	h62 / 111	48.3607	3	h62/111	54.2225	2	h62 / 111	32.1441	2	h62/111	41.8087	2	h62 / 111	36.6588	2	h62/111	41.8052	1	h62 / 111	39.4349
h62 / 110	91.9396	4	h62 / 110	80.0757	3	h62 / 110	61.3483	2	h62 / 110	62.2539	3	h62 / 110	58.6766	3	h62 / 110	59.7825	3	h62 / 110	66.207	2	h62/110	33.13	2	h62 / 110	51.2237	2	h62/110	45.2614	2	h62 / 110	37.5919	2	h62/110	50.7433	4	h62 / 110	27.1368	1	h62/110	28.1797	2	h62 / 110	32.5368	2	h62/110	33.1697	2	h62 / 110	25.9483
h62 / 109	84.5123	4	h62 / 109	61.8568	4	h62 / 109	51.8383	3	h62 / 109	48.3974	2	h62 / 109	51.9931	2	h62 / 109	53.2382	2	h62 / 109	50.1578	3	h62/109	40.5556	2	h62 / 109	48.4791	2	h62/109	35.1176	2	h62 / 109	35.1425	2	h62/109	40.4123	2	h62 / 109	26.722	2	h62/109	25.5458	2	h62 / 109	24.4447	2	h62/109	30.7564	2	h62 / 109	37.1859
h62 / 105	105.148	4	h62 / 105	76.1478	3	h62 / 107	88.5463	3	h62 / 105	49.9334	3	h62 / 107	48.13	3	h62 / 107	40.4372	3	h62 / 107	62.2085	3	h62/107	35.8043	2	h62 / 107	45.4044	3	h62/107	33.5342	2	h62 / 107	40.2585	2	h62/107	50.5225	1	h62 / 107	25.642	2	h62/107	35.9604	2	h62 / 107	36.135	2	h62/107	27.915	2	h62 / 107	33.0632
h62 / 102	96.7045	4	h62 / 102	105.691	3	h62 / 102	84.2617	4	h62 / 102	64.7927	2	h62 / 102	62.9639	3	h62 / 102	46.3233	2	h62 / 102	77.3071	3	h62/102	72.5314	2	h62 / 102	44.6149	2	h62/102	49.7979	2	h62 / 102	53.3882	3	h62/102	71.3944	3	h62 / 102	29.6103	2	h62/102	34.9357	2	h62 / 102	45.0414	2	h62/102	33.5061	2	h62 / 102	35.0643
h62 / 101	85.7172	3	h62 / 101	67.763	3	h62 / 101	68.4789	3	h62 / 101	49.1961	2	h62 / 101	55.9278	3	h62 / 101	57.1459	3	h62 / 101	46.5633	3	h62/101	38.0627	2	h62 / 101	57.5434	2	h62/101	40.9416	2	h62 / 101	39.5575	2	h62/101	43.6923	2	h62 / 101	27.0821	2	h62/101	31.0804	2	h62 / 101	40.128	2	h62/101	31.9044	2	h62 / 101	30.3228
h62 / 100	102.196	5	h62 / 100	97.5884	3	h62 / 100	76.7037	3	h62 / 100	49.1167	4	h62 / 100	81.6498	3	h62 / 100	58.0571	3	h62 / 100	82.035	3	h62/100	56.6577	2	h62 / 100	68.9695	2	h62/100	46.4755	2	h62 / 100	44.4625	2	h62/100	41.8391	2	h62 / 100	40.0281	2	h62/100	30.8295	2	h62 / 100	42.7366	2	h62/100	34.6105	2	h62 / 100	36.3937
h58 / 95	106.837	5	h58 / 95	70.2172	4	h58 / 95	60.6904	2	h58 / 95	59.1899	2	h58 / 95	53.203	3	h58 / 95	48.37	2	h58 / 95	49.6433	3	h58/95	34.9283	2	h58 / 95	42.2303	3	h58/95	43.4203	3	h58 / 95	41.2254	3	h58/95	41.3191	3	h58 / 95	25.093	2	h58/95	28.6463	2	h58 / 95	33.1124	2	h58/95	30.7153	2	h58 / 95	31.396
h58 / 94	75.2328	4	h58 / 94	74.417	3	h58 / 94	61.6111	3	h58 / 94	48.0341	2	h58 / 94	64.501	4	h58 / 94	53.3405	4	h58 / 94	55.6076	3	h58/94	38.0074	2	h58 / 94	53.4985	2	h58/94	35.5744	3	h58 / 94	33.4743	3	h58/94	41.2952	2	h58 / 94	29.8381	2	h58/94	24.7066	2	h58 / 94	28.6119	2	h58/94	27.1654	2	h58 / 94	40.9785
h58 / 92	76.5091	5	h58 / 92	72.3841	3	h58 / 92	61.4077	4	h58 / 92	50.8713	3	h58 / 92	41.0768	3	h58 / 92	52.0321	3	h58 / 92	51.061	3	h58/92	36.4549	2	h58 / 92	50.3391	2	h58/92	38.1052	3	h58 / 92	47.4067	3	h58/92	45.4256	3	h58 / 92	31.3373	2	h58/92	27.2809	2	h58 / 92	36.295	2	h58/92	38.3254	2	h58 / 92	33.267
h58 / 91	119.173	5	h58 / 91	86.0723	3	h58 / 91	65.3945	4	h58 / 91	56.4755	3	h58 / 91	46.0653	3	h58 / 91	57.8992	4	h58 / 91	63.5051	3	h58/91	46.3861	2	h58 / 91	57.1536	2	h58/91	40.7139	3	h58 / 91	44.1932	4	h58/91	44.6983	3	h58 / 91	35.3115	2	h58/91	36.7872	2	h58 / 91	42.947	2	h58/91	36.0401	2	h58 / 91	39.3592
h58 / 90	50.7117	3	h58 / 90	51.5977	5	h58 / 90	43.2993	3	h58 / 90	42.1983	2	h58 / 90	33.1854	2	h58 / 90	29.182	2	h58 / 90	31.3163	2	h58/90	25.8382	1	h58 / 90	32.2442	2	h58/90	26.592	2	h58 / 90	32.2251	3	h58/90	27.4372	2	h58 / 90	19.1128	2	h58/90	19.3935	1	h58 / 90	19.4167	1	h58/90	20.6494	1	h58 / 90	24.1018
h58 / 89	99.5235	5	h58 / 89	83.0125	3	h58 / 89	66.2742	4	h58 / 89	63.6404	3	h58 / 89	46.8047	3	h58 / 89	39.497	2	h58 / 89	59.2599	3	h58/89	43.3029	2	h58 / 89	57.4532	3	h58/89	45.9397	3	h58 / 89	58.8919	3	h58/89	51.4291	3	h58 / 89	29.7885	2	h58/89	33.0167	2	h58 / 89	42.1573	2	h58/89	35.1771	2	h58 / 89	53.3238
h58 / 86	90.834	4	h58 / 86	68.2732	4	h58 / 86	46.2951	3	h58 / 86	54.4607	4	h58 / 86	45.8779	3	h58 / 86	49.7506	3	h58 / 86	54.2322	3	h58/86	38.0817	2	h58 / 86	48.2776	2	h58/86	45.562	3	h58 / 86	28.331	2	h58/86	38.502	2	h58 / 86	34.4961	3	h58/86	27.2821	2	h58 / 86	25.638	3	h58/86	36.7863	3	h58 / 86	33.773
h58 / 83	87.8533	4	h58 / 83	71.3365	5	h58 / 83	63.9726	5	h58 / 83	47.0283	3	h58 / 83	48.8231	3	h58 / 83	41.312	3	h58 / 83	58.5537	3	h58/83	35.5731	2	h58 / 83	39.9128	3	h58/83	38.4953	3	h58 / 83	34.6974	2	h58/83	44.5579	3	h58 / 83	24.2831	2	h58/83	32.4095	2	h58 / 83	32.3241	2	h58/83	24.1419	2	h58 / 83	33.8837
h58 / 81	64.1883	4	h58 / 81	54.9011	3	h58 / 81	51.0975	4	h58 / 81	39.2531	3	h58 / 81	43.0723	3	h58 / 81	43.7757	3	h58 / 81	40.2604	3	h58/81	35.7784	2	h58 / 81	38.0031	3	h58/81	36.9902	3	h58 / 81	31.0016	2	h58/81	31.4003	3	h58 / 81	27.3182	2	h58/81	25.62	2	h58 / 81	26.1076	2	h58/81	33.7494	2	h58 / 81	35.0411
h58 / 8	105.553	4	h58 / 8	84.1567	4	h58 / 8	70.3189	3	h58 / 8	53.8492	2	h58 / 8	55.5135	3	h58 / 8	52.4443	2	h58 / 8	51.0909	4	h58/8	62.6788	2	h58 / 8	47.566	2	h58/8	42.785	2	h58 / 8	48.7339	3	h58/8	47.6817	3	h58 / 8	30.0882	2	h58/8	37.18	2	h58 / 8	41.1951	2	h58/8	35.1784	2	h58 / 8	37.2695
h58 / 79	87.0241	4	h58 / 79	80.4201	3	h58 / 79	78.0225	5	h58 / 79	51.1404	2	h58 / 79	57.1862	3	h58 / 79	48.1062	2	h58 / 79	62.9638	2	h58/79	41.3633	3	h58 / 79	46.7597	2	h58/79	42.4677	3	h58 / 79	56.0534	2	h58/79	37.8594	2	h58 / 79	32.7446	2	h58/79	29.0737	2	h58 / 79	25.712	2	h58/79	30.6799	2	h58 / 79	35.0619
h58 / 78	114.322	4	h58 / 78	113.701	3	h58 / 78	74.2219	4	h58 / 78	48.3221	3	h58 / 78	66.6639	3	h58 / 78	49.3872	3	h58 / 78	57.4325	2	h58/78	35.8809	3	h58 / 78	58.9506	4	h58/78	49.2092	3	h58 / 78	45.2151	3	h58/78	43.3662	2	h58 / 78	29.5798	2	h58/78	32.0543	2	h58 / 78	40.2705	2	h58/78	38.7928	2	h58 / 78	33.4563
h58 / 77	80.7348	3	h58 / 77	76.6239	4	h58 / 77	63.6515	4	h58 / 77	49.9892	3	h58 / 77	51.6658	3	h58 / 77	37.8482	2	h58 / 77	46.8056	3	h58/77	31.059	2	h58 / 77	41.2573	2	h58/77	34.5504	3	h58 / 77	32.2895	2	h58/77	42.5391	3	h58 / 77	24.4435	2	h58/77	24.8538	2	h58 / 77	31.7481	2	h58/77	30.0151	2	h58 / 77	30.846
h58 / 7	80.8198	5	h58 / 7	60.6022	3	h58 / 7	63.0889	3	h58 / 7	43.6146	2	h58 / 7	34.4615	3	h58 / 7	38.6359	2	h58 / 7	48.7073	2	h58/7	31.8803	3	h58 / 7	40.3943	2	h58/7	30.2342	3	h58 / 7	40.4275	2	h58/7	30.6381	1	h58 / 7	20.706	3	h58/7	22.3875	2	h58 / 7	32.8929	2	h58/7	26.883	2	h58 / 7	28.4309
h58 / 69	82.6983	4	h58 / 69	77.7169	4	h58 / 69	55.1589	4	h58 / 69	54.1127	3	h58 / 69	52.48	2	h58 / 69	67.69	2	h58 / 69	47.1452	2	h58/69	39.2765	3	h58 / 69	42.2382	3	h58/69	35.7822	3	h58 / 69	39.4408	3	h58/69	39.9636	3	h58 / 69	32.2783	2	h58/69	31.7472	2	h58 / 69	30.7388	2	h58/69	28.0064	2	h58 / 69	34.9826
h58 / 62	81.3699	3	h58 / 62	114.244	4	h58 / 62	63.0904	3	h58 / 62	60.8648	3	h58 / 62	45.5001	3	h58 / 62	58.1776	2	h58 / 62	46.8355	3	h58/62	45.4911	2	h58 / 62	44.605	2	h58/62	36.6616	3	h58 / 62	55.7524	3	h58/62	39.2062	2	h58 / 62	25.1699	2	h58/62	28.4508	2	h58 / 62	22.3214	2	h58/62	29.7671	2	h58 / 62	31.6695
h58 / 60	97.8065	5	h58 / 60	103.389	5	h58 / 60	68.7508	4	h58 / 60	74.8322	4	h58 / 60	59.7771	3	h58 / 60	55.0552	3	h58 / 60	52.0165	5	h58/60	50.2657	2	h58 / 60	44.7104	3	h58/60	55.7057	3	h58 / 60	56.2627	3	h58/60	48.1781	3	h58 / 60	33.0678	2	h58/60	29.7373	2	h58 / 60	40.7422	2	h58/60	35.5477	2	h58 / 60	47.2384
h58 / 6	85.7886	5	h58 / 6	82.4333	4	h58 / 6	72.2947	2	h58 / 6	50.7618	3	h58 / 6	59.7445	2	h58 / 6	46.0468	2	h58 / 6	54.045	2	h58/6	46.2266	2	h58 / 6	45.3115	3	h58/6	42.7484	2	h58 / 6	47.6438	3	h58/6	52.3855	3	h58 / 6	36.1132	2	h58/6	38.6281	2	h58 / 6	42.2946	3	h58/6	35.0429	3	h58 / 6	32.9786
h58 / 59	80.8488	3	h58 / 59	63.5524	4	h58 / 59	65.9075	3	h58 / 59	57.3856	3	h58 / 59	52.7832	3	h58 / 59	40.1991	3	h58 / 59	50.3196	3	h58/59	39.2866	2	h58 / 59	45.3492	3	h58/59	42.379	2	h58 / 59	41.9023	3	h58/59	41.6184	3	h58 / 59	37.4725	2	h58/59	22.6557	1	h58 / 59	32.1124	2	h58/59	29.1267	2	h58 / 59	37.4412
h58 / 58	92.7459	4	h58 / 58	82.2829	3	h58 / 58	69.4192	4	h58 / 58	63.5406	3	h58 / 58	59.2353	4	h58 / 58	68.4658	3	h58 / 58	60.5291	3	h58/58	53.3196	2	h58 / 58	58.5042	3	h58/58	41.8553	4	h58 / 58	50.3619	3	h58/58	54.5248	3	h58 / 58	32.9736	1	h58/58	33.4755	2	h58 / 58	37.9491	2	h58/58	33.7621	2	h58 / 58	48.6638
h58 / 57	75.6941	4	h58 / 57	60.3813	3	h58 / 57	74.3604	3	h58 / 57	46.7606	3	h58 / 57	48.4019	3	h58 / 57	50.8399	2	h58 / 57	43.6338	3	h58/57	30.223	2	h58 / 57	42.5569	3	h58/57	30.5125	2	h58 / 57	33.8766	3	h58/57	31.4122	1	h58 / 57	22.677	2	h58/57	28.3306	1	h58 / 57	27.7201	2	h58/57	26.6995	2	h58 / 57	30.0057
h58 / 53	99.0409	4	h58 / 53	97.2606	5	h58 / 53	50.5307	3	h58 / 53	38.7252	2	h58 / 53	73.5792	2	h58 / 53	43.8065	2	h58 / 53	36.3736	2	h58/53	36.1183	2	h58 / 53	49.4906	2	h58/53	36.8512	1	h58 / 53	34.6339	2	h58/53	42.1213	2	h58 / 53	29.294	2	h58/53	30.2117	2	h58 / 53	25.0961	2	h58/53	29.036	2	h58 / 53	34.3514
h58 / 52	98.9475	5	h58 / 52	101.039	3	h58 / 52	68.2913	4	h58 / 52	52.4302	2	h58 / 52	67.3784	3	h58 / 52	51.9552	2	h58 / 52	75.3649	3	h58/52	46.998	3	h58 / 52	43.6095	3	h58/52	40.1881	2	h58 / 52	58.3861	3	h58/52	33.966	3	h58 / 52	34.717	2	h58/52	46.2458	2	h58 / 52	34.003	2	h58/52	27.7798	2	h58 / 52	51.8373
h58 / 51	103.778	4	h58 / 51	83.8877	4	h58 / 51	76.2038	4	h58 / 51	46.5047	3	h58 / 51	64.8574	3	h58 / 51	61.9108	3	h58 / 51	45.887	2	h58/51	35.7694	3	h58 / 51	54.696	2	h58/51	40.4822	3	h58 / 51	37.8672	3	h58/51	48.7647	3	h58 / 51	30.9342	2	h58/51	25.6848	2	h58 / 51	34.8294	2	h58/51	29.0897	2	h58 / 51	22.4073
h58 / 50	87.5425	4	h58 / 50	73.691	4	h58 / 50	48.5405	4	h58 / 50	63.7872	3	h58 / 50	48.1504	3	h58 / 50	46.8567	2	h58 / 50	41.8812	3	h58/50	41.9841	2	h58 / 50	49.9001	3	h58/50	37.1502	3	h58 / 50	41.7266	2	h58/50	44.9588	2	h58 / 50	29.3976	2	h58/50	28.5537	2	h58 / 50	35.764	2	h58/50	29.9624	2	h58 / 50	31.5488
h58 / 46	87.7834	3	h58 / 46	61.1174	5	h58 / 46	65.277	3	h58 / 46	51.9292	3	h58 / 46	61.749	3	h58 / 46	57.1409	3	h58 / 46	52.2279	3	h58/46	47.3033	3	h58 / 46	37.1767	3	h58/46	35.5611	3	h58 / 46	37.318	2	h58/46	36.0397	1	h58 / 46	29.3933	1	h58/46	42.5965	1	h58 / 46	30.292	2	h58/46	27.8607	2	h58 / 46	28.0169
h58 / 45	100.497	4	h58 / 45	69.7351	3	h58 / 45	50.7187	2	h58 / 45	44.9058	4	h58 / 45	50.4642	3	h58 / 45	52.5926	3	h58 / 45	42.7832	2	h58/45	38.7093	2	h58 / 45	55.9388	2	h58/45	34.9556	2	h58 / 45	43.1912	3	h58/45	36.5347	3	h58 / 45	30.1521	2	h58/45	31.5532	2	h58 / 45	38.4077	2	h58/45	29.7618	1	h58 / 45	35.3556
h58 / 40	106.872	4	h58 / 40	90.9021	3	h58 / 40	64.8355	3	h58 / 40	54.5897	3	h58 / 40	68.7805	3	h58 / 40	46.7874	3	h58 / 40	70.2738	3	h58/40	39.5085	3	h58 / 40	58.1797	3	h58/40	40.3667	3	h58 / 40	39.0944	2	h58/40	48.0248	2	h58 / 40	30.0035	2	h58/40	33.9923	3	h58 / 40	36.9136	2	h58/40	28.3712	2	h58 / 40	30.5013
h58 / 4	83.1945	4	h58 / 4	74.047	3	h58 / 4	71.7995	4	h58 / 4	55.0534	4	h58 / 4	50.4295	2	h58 / 4	69.0112	2	h58 / 4	50.2546	2	h58/4	41.9322	2	h58 / 4	48.057	2	h58/4	47.4459	4	h58 / 4	35.9271	3	h58/4	47.01	2	h58 / 4	28.8655	2	h58/4	35.5211	3	h58 / 4	32.4	3	h58/4	29.1463	2	h58 / 4	33.6398
h58 / 38	105.584	4	h58 / 38	75.8418	3	h58 / 38	71.6755	4	h58 / 38	59.4457	3	h58 / 38	87.3943	3	h58 / 38	67.6203	3	h58 / 38	48.7322	2	h58/38	52.0268	3	h58 / 38	49.1314	2	h58/38	42.8639	2	h58 / 38	45.2535	3	h58/38	45.6058	3	h58 / 38	29.5021	2	h58/38	35.6084	2	h58 / 38	36.6054	1	h58/38	37.6148	2	h58 / 38	26.1897
h58 / 37	93.9284	4	h58 / 37	61.8537	4	h58 / 37	82.922	6	h58 / 37	55.7238	2	h58 / 37	51.0877	3	h58 / 37	58.2636	3	h58 / 37	58.6084	3	h58/37	46.2771	3	h58 / 37	40.1322	3	h58/37	50.1457	3	h58 / 37	38.3718	3	h58/37	38.9273	3	h58 / 37	26.0456	1	h58/37	27.3324	2	h58 / 37	29.1534	2	h58/37	33.8022	3	h58 / 37	33.375
h58 / 36	105.164	5	h58 / 36	78.3566	4	h58 / 36	72.0574	4	h58 / 36	62.5836	3	h58 / 36	87.0785	3	h58 / 36	50.5988	3	h58 / 36	52.7791	3	h58/36	51.4055	2	h58 / 36	53.1546	3	h58/36	41.9551	3	h58 / 36	49.7909	2	h58/36	50.7938	3	h58 / 36	35.316	2	h58/36	35.3876	2	h58 / 36	33.588	2	h58/36	31.1638	2	h58 / 36	34.1198
h58 / 35	95.8075	5	h58 / 35	98.8309	3	h58 / 35	84.4897	4	h58 / 35	66.4791	3	h58 / 35	56.3709	3	h58 / 35	885.393	3	h58 / 35	76.0106	2	h58/35	77.2391	2	h58 / 35	52.7756	3	h58/35	37.4798	2	h58 / 35	48.4075	3	h58/35	55.5971	2	h58 / 35	38.3845	2	h58/35	34.8562	2	h58 / 35	53.3644	2	h58/35	30.8242	2	h58 / 35	41.9595
h58 / 33	101.355	4	h58 / 33	89.2499	4	h58 / 33	75.4632	3	h58 / 33	60.8524	4	h58 / 33	46.2323	3	h58 / 33	51.3165	2	h58 / 33	50.3124	2	h58/33	40.0264	2	h58 / 33	41.3257	2	h58/33	57.0075	3	h58 / 33	56.6543	2	h58/33	54.9944	3	h58 / 33	34.2127	2	h58/33	39.722	2	h58 / 33	37.7322	2	h58/33	31.3378	2	h58 / 33	39.8769
h58 / 31	96.6422	4	h58 / 31	89.7157	3	h58 / 31	66.0982	4	h58 / 31	47.5308	3	h58 / 31	72.2844	3	h58 / 31	62.1099	4	h58 / 31	45.9727	2	h58/31	53.4205	2	h58 / 31	41.7333	2	h58/31	41.4119	3	h58 / 31	39.7142	3	h58/31	44.1497	2	h58 / 31	21.1092	2	h58/31	29.6688	2	h58 / 31	32.5003	2	h58/31	23.9492	2	h58 / 31	30.2353
h58 / 28	88.6423	5	h58 / 28	75.5437	5	h58 / 28	63.4651	4	h58 / 28	56.6916	3	h58 / 28	66.4918	3	h58 / 28	54.3114	3	h58 / 28	84.2958	3	h58/28	38.4009	3	h58 / 28	56.0956	2	h58/28	44.0127	3	h58 / 28	41.8292	2	h58/28	49.7929	3	h58 / 28	31.1608	2	h58/28	42.6831	3	h58 / 28	36.5396	2	h58/28	43.609	2	h58 / 28	34.5813
h58 / 27	86.0725	5	h58 / 27	97.065	4	h58 / 27	65.242	3	h58 / 27	55.8146	3	h58 / 27	56.6538	3	h58 / 27	57.0975	4	h58 / 27	61.7648	3	h58/27	39.5003	2	h58 / 27	57.3038	3	h58/27	55.2267	3	h58 / 27	49.725	2	h58/27	42.9626	3	h58 / 27	24.4787	2	h58/27	33.3438	3	h58 / 27	37.4527	2	h58/27	31.0088	2	h58 / 27	32.6573
h58 / 26	125.655	7	h58 / 26	95.7897	4	h58 / 26	83.345	4	h58 / 26	57.1396	3	h58 / 26	68.256	3	h58 / 26	67.1713	2	h58 / 26	44.6622	2	h58/26	51.6178	2	h58 / 26	51.3383	2	h58/26	55.4665	3	h58 / 26	45.9075	3	h58/26	71.1176	3	h58 / 26	33.6448	2	h58/26	27.9743	2	h58 / 26	53.5283	1	h58/26	42.4581	3	h58 / 26	28.6136
h58 / 24	81.1841	2	h58 / 24	73.4005	3	h58 / 24	61.4118	3	h58 / 24	46.1833	3	h58 / 24	52.1335	3	h58 / 24	51.3922	2	h58 / 24	43.7572	3	h58/24	39.122	2	h58 / 24	39.4388	2	h58/24	47.4472	2	h58 / 24	40.4726	1	h58/24	50.2839	3	h58 / 24	36.8727	2	h58/24	34.6368	1	h58 / 24	30.365	1	h58/24	26.5559	1	h58 / 24	27.2156
h58 / 196	113.393	4	h58 / 196	84.6381	4	h58 / 196	55.6295	3	h58 / 196	54.1557	4	h58 / 196	47.6136	3	h58 / 196	53.4364	1	h58 / 196	56.595	4	h58/196	37.5535	2	h58 / 196	46.8178	2	h58/196	39.5269	3	h58 / 196	43.2942	3	h58/196	46.4379	2	h58 / 196	28.1035	2	h58/196	27.6036	2	h58 / 196	30.3471	2	h58/196	36.1838	2	h58 / 196	32.2541
h58 / 194	85.4262	4	h58 / 194	57.9996	4	h58 / 194	42.482	3	h58 / 194	43.4829	3	h58 / 194	45.663	3	h58 / 194	46.9511	2	h58 / 194	46.6135	3	h58/194	35.5252	2	h58 / 194	46.2691	2	h58/194	31.3733	3	h58 / 194	34.5023	3	h58/194	36.4301	3	h58 / 194	21.559	2	h58/194	23.3108	2	h58 / 194	22.232	2	h58/194	26.6082	2	h58 / 194	25.9268
h58 / 193	90.0784	4	h58 / 193	67.6672	2	h58 / 193	76.7239	2	h58 / 193	60.4068	2	h58 / 193	51.2187	1	h58 / 193	50.799	2	h58 / 193	55.8733	3	h58/193	41.6203	2	h58 / 193	57.9105	1	h58/193	37.5293	2	h58 / 193	53.0499	2	h58/193	42.4317	3	h58 / 193	32.9271	1	h58/193	29.8868	1	h58 / 193	28.7677	0	h58/193	29.5064	2	h58 / 193	32.8206
h58 / 192	82.854	5	h58 / 192	52.4673	4	h58 / 192	71.3277	4	h58 / 192	37.9662	3	h58 / 192	51.0088	3	h58 / 192	41.7809	3	h58 / 192	47.2341	4	h58/192	36.647	2	h58 / 192	41.0318	3	h58/192	38.1265	3	h58 / 192	38.8764	2	h58/192	39.4618	3	h58 / 192	26.477	2	h58/192	26.9763	2	h58 / 192	26.238	2	h58/192	31.2806	2	h58 / 192	29.7647
h58 / 191	88.9407	4	h58 / 191	55.5001	3	h58 / 191	62.8917	4	h58 / 191	55.1562	4	h58 / 191	59.8886	4	h58 / 191	40.99	2	h58 / 191	58.2761	3	h58/191	40.4381	3	h58 / 191	40.512	3	h58/191	43.8849	2	h58 / 191	37.3358	3	h58/191	44.0153	3	h58 / 191	29.6513	2	h58/191	40.7728	2	h58 / 191	36.4883	2	h58/191	40.5334	3	h58 / 191	41.7987
h58 / 19	89.4635	3	h58 / 19	93.1144	5	h58 / 19	53.1982	3	h58 / 19	51.0794	3	h58 / 19	42.9544	3	h58 / 19	49.5614	3	h58 / 19	47.2558	3	h58/19	38.9518	3	h58 / 19	39.8829	3	h58/19	32.9863	3	h58 / 19	36.7867	3	h58/19	37.359	2	h58 / 19	29.4515	2	h58/19	28.6225	2	h58 / 19	31.7053	1	h58/19	26.2086	2	h58 / 19	29.6073
h58 / 188	84.8678	5	h58 / 188	65.4567	3	h58 / 188	78.2823	4	h58 / 188	55.7056	3	h58 / 188	50.5874	3	h58 / 188	49.1004	3	h58 / 188	47.8333	3	h58/188	41.2146	2	h58 / 188	40.37	3	h58/188	54.3309	3	h58 / 188	38.8956	2	h58/188	36.3443	3	h58 / 188	26.5274	2	h58/188	26.6297	2	h58 / 188	28.1004	2	h58/188	31.6842	2	h58 / 188	33.6496
h58 / 185	59.2111	3	h58 / 185	51.8003	4	h58 / 185	44.6392	2	h58 / 185	38.0618	1	h58 / 185	45.3909	2	h58 / 185	37.4049	2	h58 / 185	30.7116	2	h58/185	35.373	2	h58 / 185	41.4691	2	h58/185	28.8531	2	h58 / 185	27.5354	2	h58/185	26.5464	2	h58 / 185	18.331	2	h58/185	22.0026	2	h58 / 185	24.7223	2	h58/185	23.2999	3	h58 / 185	22.9512
h58 / 182	74.9713	4	h58 / 182	92.0062	4	h58 / 182	75.4203	4	h58 / 182	71.1599	4	h58 / 182	56.9117	3	h58 / 182	48.6868	4	h58 / 182	49.1898	3	h58/182	46.6261	2	h58 / 182	39.8649	3	h58/182	52.0671	3	h58 / 182	46.0769	2	h58/182	39.0974	3	h58 / 182	34.3587	3	h58/182	39.8941	2	h58 / 182	34.6087	2	h58/182	41.246	2	h58 / 182	50.8487
h58 / 173	95.3562	6	h58 / 173	71.6003	3	h58 / 173	54.4367	3	h58 / 173	49.5277	3	h58 / 173	40.0994	3	h58 / 173	44.8463	3	h58 / 173	40.2039	3	h58/173	32.4147	2	h58 / 173	37.6558	3	h58/173	38.1011	3	h58 / 173	32.3953	2	h58/173	36.1812	2	h58 / 173	24.1119	2	h58/173	28.0372	2	h58 / 173	35.9361	2	h58/173	27.4379	2	h58 / 173	24.8622
h58 / 170	65.1318	3	h58 / 170	55.5546	3	h58 / 170	54.0235	3	h58 / 170	34.2465	2	h58 / 170	39.1477	3	h58 / 170	31.8967	2	h58 / 170	28.9492	2	h58/170	25.9227	3	h58 / 170	37.8085	2	h58/170	28.0445	2	h58 / 170	26.2796	2	h58/170	28.9781	2	h58 / 170	20.7683	2	h58/170	19.8954	2	h58 / 170	21.5291	1	h58/170	22.3929	2	h58 / 170	22.0277
h58 / 17	66.7282	4	h58 / 17	81.5874	4	h58 / 17	51.3927	3	h58 / 17	62.4611	3	h58 / 17	62.1906	2	h58 / 17	35.1973	3	h58 / 17	43.5074	3	h58/17	32.2127	1	h58 / 17	41.9037	3	h58/17	32.8456	3	h58 / 17	60.9476	3	h58/17	37.4915	3	h58 / 17	27.522	1	h58/17	32.3984	2	h58 / 17	33.5837	2	h58/17	22	2	h58 / 17	33.2227
h58 / 16	89.2743	4	h58 / 16	81.2723	3	h58 / 16	73.5159	2	h58 / 16	60.972	3	h58 / 16	47.2559	4	h58 / 16	53.8903	3	h58 / 16	58.9649	3	h58/16	45.456	3	h58 / 16	42.1426	2	h58/16	35.2139	3	h58 / 16	40.2335	4	h58/16	41.4153	2	h58 / 16	26.1714	1	h58/16	33.6062	1	h58 / 16	36.9622	2	h58/16	41.7738	2	h58 / 16	40.202
h58 / 156	87.9345	2	h58 / 156	72.8536	4	h58 / 156	51.5523	2	h58 / 156	58.7174	2	h58 / 156	56.3031	2	h58 / 156	48.3743	1	h58 / 156	45.2883	2	h58/156	35.8433	2	h58 / 156	39.1558	2	h58/156	34.9683	2	h58 / 156	34.9683	2	h58/156	20.8638	2	h58 / 156	20.8638	2	h58/156	33.3125	2	h58 / 156	33.3125	2	h58/156	27.6772	2	h58 / 156	29.6803
h58 / 155	94.0741	4	h58 / 155	63.019	4	h58 / 155	59.3812	4	h58 / 155	42.6675	3	h58 / 155	43.698	1	h58 / 155	52.8925	2	h58 / 155	57.7769	2	h58/155	36.8237	1	h58 / 155	41.5129	2	h58/155	36.599	2	h58 / 155	39.1021	0	h58/155	39.8553	3	h58 / 155	26.6831	1	h58/155	31.7369	2	h58 / 155	31.1645	0	h58/155	36.3624		h58 / 155	33.0344
h58 / 154	90.1399	4	h58 / 154	81.8993	4	h58 / 154	73.8612	3	h58 / 154	53.5797	3	h58 / 154	58.1022	2	h58 / 154	46.8377	2	h58 / 154	63.459	4	h58/154	35.6712	2	h58 / 154	49.7725	2	h58/154	40.8153	3	h58 / 154	46.7427	2	h58/154	41.7423	3	h58 / 154	26.4917	2	h58/154	33.4296	1	h58 / 154	34.5011	1	h58/154	28.011	2	h58 / 154	40.0348
h58 / 152	62.5871	4	h58 / 152	79.7442	4	h58 / 152	55.1603	2	h58 / 152	36.2034	1	h58 / 152	49.9896	3	h58 / 152	37.9688	2	h58 / 152	57.4409	3	h58/152	30.8609	2	h58 / 152	37.7181	2	h58/152	30.0692	2	h58 / 152	35.8762	1	h58/152	36.156	3	h58 / 152	25.5059	2	h58/152	26.5268	2	h58 / 152	27.7196	2	h58/152	22.3991	2	h58 / 152	28.9539
h58 / 151	110.479	5	h58 / 151	88.9958	1	h58 / 151	102.818	4	h58 / 151	90.4042	3	h58 / 151	66.7276	3	h58 / 151	61.583	3	h58 / 151	58.633	4	h58/151	57.3	2	h58 / 151	55.1507	2	h58/151	46.7787	3	h58 / 151	50.1623	2	h58/151	54.8258	3	h58 / 151	42.9128	1	h58/151	30.8235	2	h58 / 151	43.2885	1	h58/151	36.116	2	h58 / 151	37.9912
h58 / 150	94.9326	5	h58 / 150	73.2077	4	h58 / 150	62.4495	3	h58 / 150	58.2155	3	h58 / 150	46.7248	2	h58 / 150	40.6172	2	h58 / 150	47.852	3	h58/150	42.8544	2	h58 / 150	50.8626	3	h58/150	45.4391	3	h58 / 150	52.3943	3	h58/150	46.0404	2	h58 / 150	39.1902	2	h58/150	28.9152	2	h58 / 150	28.3882	2	h58/150	33.215	2	h58 / 150	48.4114
h58 / 147	84.2782	5	h58 / 147	86.181	3	h58 / 147	79.7001	3	h58 / 147	53.5609	2	h58 / 147	48.18	4	h58 / 147	53.8021	2	h58 / 147	56.7853	3	h58/147	41.9446	3	h58 / 147	43.0755	2	h58/147	47.6198	2	h58 / 147	45.8874	2	h58/147	46.9572	2	h58 / 147	30.1128	3	h58/147	41.8038	2	h58 / 147	31.7391	2	h58/147	35.3533	2	h58 / 147	30.9784
h58 / 145	57.285	3	h58 / 145	49.6446	2	h58 / 145	36.1249	3	h58 / 145	35.5007	3	h58 / 145	36.3093	3	h58 / 145	35.1275	3	h58 / 145	32.6317	2	h58/145	26.7209	3	h58 / 145	31.6564	1	h58/145	26.1966	2	h58 / 145	25.989	2	h58/145	27.7517	2	h58 / 145	17.6706	2	h58/145	20.1718	2	h58 / 145	20.944	2	h58/145	21.4247	2	h58 / 145	23.3647
h58 / 141	96.3243	5	h58 / 141	61.7875	4	h58 / 141	69.1502	3	h58 / 141	60.2993	3	h58 / 141	56.1761	3	h58 / 141	61.7875	2	h58 / 141	54.3514	3	h58/141	41.1498	2	h58 / 141	49.9305	3	h58/141	46.31	3	h58 / 141	45.4728	3	h58/141	56.6979	3	h58 / 141	34.5289	2	h58/141	29.6883	3	h58 / 141	26.6834	2	h58/141	29.652	2	h58 / 141	30.1192
h58 / 14	98.6946	5	h58 / 14	81.8465	4	h58 / 14	54.0445	3	h58 / 14	53.7896	4	h58 / 14	53.0909	3	h58 / 14	55.9652	3	h58 / 14	55.5908	3	h58/14	55.7667	2	h58 / 14	50.1588	2	h58/14	38.0559	2	h58 / 14	40.8693	2	h58/14	49.0106	3	h58 / 14	32.3956	2	h58/14	30.5259	2	h58 / 14	29.4015	2	h58/14	35.0334	2	h58 / 14	32.8967
h58 / 133	116.231	4	h58 / 133	79.6275	4	h58 / 133	81.9749	3	h58 / 133	71.0956	3	h58 / 133	68.8722	3	h58 / 133	44.7371	2	h58 / 133	66.8387	3	h58/133	49.0592	3	h58 / 133	56.2098	2	h58/133	61.6393	3	h58 / 133	39.5277	2	h58/133	66.4347	2	h58 / 133	37.1592	2	h58/133	41.3362	1	h58 / 133	41.1817	1	h58/133	35.2526	2	h58 / 133	35.3633
h58 / 125	89.6906	4	h58 / 125	57.8728	3	h58 / 125	54.9852	3	h58 / 125	43.9673	2	h58 / 125	56.0244	2	h58 / 125	63.263	3	h58 / 125	46.1891	3	h58/125	35.072	2	h58 / 125	51.0824	2	h58/125	45.972	3	h58 / 125	37.5079	2	h58/125	36.4848	3	h58 / 125	25.2072	3	h58/125	24.1377	2	h58 / 125	26.9308	2	h58/125	30.7462	2	h58 / 125	34.7556
h58 / 124	102.145	4	h58 / 124	86.9119	3	h58 / 124	73.3061	3	h58 / 124	43.8033	3	h58 / 124	44.0894	3	h58 / 124	47.2068	2	h58 / 124	57.3104	3	h58/124	46.0942	3	h58 / 124	56.1162	3	h58/124	42.649	3	h58 / 124	41.4383	2	h58/124	49.3636	3	h58 / 124	32.6141	2	h58/124	31.2465	2	h58 / 124	38.8021	2	h58/124	35.9108	2	h58 / 124	36.4943
h58 / 113	97.2425	5	h58 / 113	80.8063	4	h58 / 113	58.9895	2	h58 / 113	46.3894	2	h58 / 113	38.2757	3	h58 / 113	46.0579	3	h58 / 113	55.5644	3	h58/113	32.0696	3	h58 / 113	47.6263	2	h58/113	37.6295	3	h58 / 113	37.4494	3	h58/113	39.4677	3	h58 / 113	24.5294	2	h58/113	28.8587	2	h58 / 113	30.288	2	h58/113	31.743	2	h58 / 113	30.4485
h58 / 112	86.9071	4	h58 / 112	66.4163	5	h58 / 112	60.0081	3	h58 / 112	45.8187	3	h58 / 112	37.8568	3	h58 / 112	44.9181	3	h58 / 112	38.9712	2	h58/112	43.6123	2	h58 / 112	50.7181	3	h58/112	37.3561	2	h58 / 112	43.1722	3	h58/112	42.1504	3	h58 / 112	25.1519	2	h58/112	29.6636	2	h58 / 112	30.8637	2	h58/112	36.2873	2	h58 / 112	28.7921
h58 / 111	100.319	6	h58 / 111	83.884	4	h58 / 111	62.6026	4	h58 / 111	48.1339	3	h58 / 111	59.2335	3	h58 / 111	58.7373	3	h58 / 111	49.9086	3	h58/111	32.7643	2	h58 / 111	36.1606	3	h58/111	53.8033	3	h58 / 111	41.3083	2	h58/111	51.3855	2	h58 / 111	36.5108	2	h58/111	31.456	2	h58 / 111	40.3167	2	h58/111	31.6378	2	h58 / 111	33.4476
h58 / 110	115.042	4	h58 / 110	72.1211	4	h58 / 110	69.1495	4	h58 / 110	56.9088	3	h58 / 110	54.8044	3	h58 / 110	55.3945	3	h58 / 110	67.8611	2	h58/110	40.7882	1	h58 / 110	39.7562	2	h58/110	41.359	2	h58 / 110	48.9633	3	h58/110	55.0583	3	h58 / 110	25.888	3	h58/110	28.5526	1	h58 / 110	40.8296	2	h58/110	35.2382	2	h58 / 110	38.2311
h58 / 109	70.3195	3	h58 / 109	68.1881	4	h58 / 109	69.8873	3	h58 / 109	44.8048	3	h58 / 109	57.9709	3	h58 / 109	39.7369	3	h58 / 109	47.033	3	h58/109	39.8837	2	h58 / 109	45.7837	2	h58/109	35.8088	3	h58 / 109	35.6713	2	h58/109	32.8712	2	h58 / 109	24.9028	2	h58/109	24.4645	2	h58 / 109	27.3076	2	h58/109	25.6761	2	h58 / 109	27.0494
h58 / 108	105.645	4	h58 / 108	89.2693	4	h58 / 108	72.8683	2	h58 / 108	56.8423	3	h58 / 108	75.3088	3	h58 / 108	53.6076	4	h58 / 108	65.6771	3	h58/108	53.0549	2	h58 / 108	57.8406	3	h58/108	55.0166	3	h58 / 108	44.5006	2	h58/108	57.5573	4	h58 / 108	28.865	2	h58/108	34.9296	2	h58 / 108	44.9551	2	h58/108	46.0694	2	h58 / 108	34.438
h58 / 107	89.5915	4	h58 / 107	61.735	3	h58 / 107	57.2182	3	h58 / 107	53.9398	2	h58 / 107	53.0699	4	h58 / 107	48.0301	2	h58 / 107	31.4377	2	h58/107	38.5513	3	h58 / 107	37.8901	2	h58/107	48.1223	2	h58 / 107	57.7499	2	h58/107	44.1733	3	h58 / 107	31.7693	2	h58/107	27.2672	2	h58 / 107	24.734	2	h58/107	35.366	2	h58 / 107	31.6064
h58 / 105	81.1111	5	h58 / 105	54.3326	4	h58 / 105	58.6971	4	h58 / 105	49.2304	3	h58 / 105	62.7155	3	h58 / 105	39.079	3	h58 / 105	32.7254	2	h58/105	40.1791	2	h58 / 105	41.2361	3	h58/105	45.4455	3	h58 / 105	43.3462	2	h58/105	39.7991	3	h58 / 105	20.9183	2	h58/105	30.2934	2	h58 / 105	35.9347	2	h58/105	30.5546	2	h58 / 105	31.7852
h58 / 103	67.7613	3	h58 / 103	74.7086	4	h58 / 103	51.9943	2	h58 / 103	36.9885	2	h58 / 103	46.3317	3	h58 / 103	39.1065	2	h58 / 103	37.102	2	h58/103	36.4427	2	h58 / 103	38.0456	2	h58/103	31.1622	2	h58 / 103	33.7202	2	h58/103	38.5734	1	h58 / 103	23.5376	2	h58/103	23.927	1	h58 / 103	25.9797	2	h58/103	25.2094	2	h58 / 103	28.6646
h58 / 102	90.9512	5	h58 / 102	82.1411	3	h58 / 102	54.7022	5	h58 / 102	58.9155	4	h58 / 102	49.3078	4	h58 / 102	40.5335	3	h58 / 102	47.4918	2	h58/102	39.0672	2	h58 / 102	34.4005	3	h58/102	40.6479	3	h58 / 102	34.9801	3	h58/102	43.0778	2	h58 / 102	21.773	2	h58/102	23.8581	2	h58 / 102	33.1514	3	h58/102	33.3799	1	h58 / 102	43.1529
h58 / 100	118.165	4	h58 / 100	68.2923	2	h58 / 100	61.0145	4	h58 / 100	51.996	2	h58 / 100	48.6336	3	h58 / 100	58.3757	3	h58 / 100	58.6319	3	h58/100	34.5572	2	h58 / 100	76.8959	2	h58/100	41.5743	2	h58 / 100	35.5242	3	h58/100	44.5881	3	h58 / 100	29.9072	2	h58/100	28.4587	3	h58 / 100	25.8653	2	h58/100	25.3001	2	h58 / 100	35.8934
h34-1-99k	56.5524	3	h34-1-99k	57.284	3	h34-1-99k	50.341	2	h34-1-99k	37.1212	3	h34-1-99k	44.974	2	h34/99	38.7098	2	h34-1-99k	36.7889	2	h34/99	29.4019	2	h34-1-99k	33.3873	2	h34/99	30.027	2	h34-1-99k	28.0554	2	h34/99	31.4587	2	h34-1-99k	23.3013	1	h34/99	24.1982	2	h34/99	26.1593	1	h34/99	23.8554	2	h34/99	28.2343
h34-1-98k	96.8197	4	h34-1-98k	93.2595	3	h34-1-98k	71.8729	3	h34-1-98k	56.3468	3	h34-1-98k	60.6649	2	h34/98	49.8143	3	h34-1-98k	60.5108	3	h34/98	44.6454	2	h34-1-98k	54.7667	2	h34/98	47.1641	1	h34-1-98k	44.8666	3	h34/98	44.1262	2	h34-1-98k	28.1884	2	h34/98	36.1947	2	h34/98	39.6729	2	h34/98	31.7892	2	h34/98	32.6306
h34-1-97k	83.137	4	h34-1-97k	77.3648	2	h34-1-97k	44.3481	2	h34-1-97k	39.0645	3	h34-1-97k	53.3909	2	h34/97	41.073	2	h34-1-97k	47.4585	2	h34/97	34.9387	2	h34-1-97k	40.0872	1	h34/97	32.2782	2	h34-1-97k	37.2117	2	h34/97	34.2157	2	h34-1-97k	25.2306	2	h34/97	23.1944	2	h34/97	28.3508	2	h34/97	24.9705	2	h34/97	33.0443
h34-1-96k	87.6919	3	h34-1-96k	77.6026	3	h34-1-96k	65.4007	2	h34-1-96k	66.0998	2	h34-1-96k	53.1591	3	h34/96	58.1515	2	h34-1-96k	60.9449	2	h34/96	47.1823	2	h34-1-96k	54.9633	2	h34/96	40.4743	1	h34-1-96k	43.1028	2	h34/96	40.4292	2	h34-1-96k	28.4504	2	h34/96	32.2042		h34/96	29.9276	2	h34/96	28.63	2	h34/96	34.3593
h34-1-93k	76.4215	3	h34-1-93k	63.4561	3	h34-1-93k	52.1274	2	h34-1-93k	43.356	2	h34-1-93k	41.7329	2	h34/93	46.0276	2	h34-1-93k	42.6882	2	h34/93	34.1729	2	h34-1-93k	36.7365	2	h34/93	35.6156	2	h34-1-93k	30.4253	2	h34/93	30.6749	2	h34-1-93k	25.7201	2	h34/93	22.8037	2	h34/93	28.2469	1	h34/93	22.2169	2	h34/93	21.7104
h34-1-92k	95.507	3	h34-1-92k	80.2196	3	h34-1-92k	64.0724	3	h34-1-92k	57.5077	3	h34-1-92k	57.6501	2	h34/92	50.1165	3	h34-1-92k	45.6895	3	h34/92	37.7431	3	h34-1-92k	36.2898	2	h34/92	32.4597	2	h34-1-92k	39.1814	2	h34/92	44.971	3	h34-1-92k	26.2134	2	h34/92	30.8629	2	h34/92	27.9707	2	h34/92	30.1208	2	h34/92	27.3876
h34-1-91k	71.7216	4	h34-1-91k	62.5697	3	h34-1-91k	60.1692	2	h34-1-91k	41.7867	3	h34-1-91k	48.7597	3	h34/91	43.749	2	h34-1-91k	38.5154	2	h34/91	29.4976	2	h34-1-91k	38.2408	3	h34/91	33.6352	3	h34-1-91k	30.8386	2	h34/91	32.724	3	h34-1-91k	24.7511	1	h34/91	23.428	2	h34/91	26.1548	2	h34/91	24.1059	2	h34/91	29.936
h34-1-90k	74.8762	3	h34-1-90k	72.8572	3	h34-1-90k	46.5717	2	h34-1-90k	53.2356	2	h34-1-90k	39.9708	3	h34/91	38.7954	3	h34-1-90k	48.1358	2	h34/90	38.3154	2	h34-1-90k	46.7147	2	h34/90	35.564	2	h34-1-90k	44.2273	2	h34/90	36.2781	3	h34-1-90k	25.4912	2	h34/90	29.2247	2	h34/90	29.2682	2	h34/90	30.502	2	h34/90	29.936
h34-1-87k	63.2445	3	h34-1-87k	60.2886	3	h34-1-87k	51.4392	2	h34-1-87k	34.956	2	h34-1-87k	35.4889	2	h34/87	35.073	2	h34-1-87k	31.0629	2	h34/87	27.6349	2	h34-1-87k	31.0086	2	h34/87	30.7052	2	h34-1-87k	26.2249	2	h34/87	29.6396	2	h34-1-87k	18.2409	2	h34/87	23.5134	1	h34/87	24.876	2	h34/87	21.3501	2	h34/87	20.8632
h34-1-86k	68.542	4	h34-1-86k	56.3621	3	h34-1-86k	55.9256	3	h34-1-86k	39.5938	3	h34-1-86k	46.9016	3	h34/86	43.8658	2	h34-1-86k	36.7372	3	h34/86	28.9401	2	h34-1-86k	43.559	3	h34/86	31.9593	3	h34-1-86k	36.1106	2	h34/86	30.9924	2	h34-1-86k	21.3206	2	h34/86	26.9022	2	h34/86	24.7511	2	h34/86	25.618	2	h34/86	26.1437
h34-1-84k	80.7478	3	h34-1-84k	80.7154	2	h34-1-84k	60.4586	3	h34-1-84k	46.8445	3	h34-1-84k	50.416	3	h34/84	46.7847	2	h34-1-84k	43.042	3	h34/84	37.4083	1	h34-1-84k	50.3072	2	h34/84	37.5195	2	h34-1-84k	39.818	2	h34/84	40.2581	2	h34-1-84k	23.5848	2	h34/84	31.3831	1	h34/84	27.6394	2	h34/84	30.0453	1	h34/84	29.4541
h34-1-83k	70.7433	1	h34-1-83k	68.3911	2	h34-1-83k	54.2935	3	h34-1-83k	45.474	2	h34-1-83k	40.8284	2	h34/83	40.7338	1	h34-1-83k	40.1553	2	h34/83	30.9917	2	h34-1-83k	36.6992	2	h34/83	32.4655	2	h34-1-83k	38.2956	2	h34/83	31.784	2	h34-1-83k	24.924	2	h34/83	22.8707	1	h34/83	24.4915	2	h34/83	29.689	2	h34/83	25.6314
h34-1-82k	70.5258	2	h34-1-82k	66.3061	3	h34-1-82k	64.9874	2	h34-1-82k	45.6068	2	h34-1-82k	54.6232	4	h34/82	39.5328	2	h34-1-82k	50.0743	2	h34/82	33.2925	2	h34-1-82k	34.6945	2	h34/82	31.693	3	h34-1-82k	37.83	2	h34/82	36.2967	2	h34-1-82k	26.3788	2	h34/82	24.3268	1	h34/82	27.0656	1	h34/82	26.284	2	h34/82	28.3846
h34-1-81k	61.9016	3	h34-1-81k	57.5601	3	h34-1-81k	50.0442	3	h34-1-81k	42.6586	2	h34-1-81k	40.6658	3	h34/81	45.6937	2	h34-1-81k	39.5535	2	h34/81	33.5297	3	h34-1-81k	38.3594	2	h34/81	42.0247	3	h34-1-81k	32.9362	2	h34/81	36.3825	3	h34-1-81k	23.3091	2	h34/81	22.1514	2	h34/81	29.8468	2	h34/81	21.7405	2	h34/81	31.8185
h34-1-79k	65.4941	3	h34-1-79k	52.3152	5	h34-1-79k	40.6484	2	h34-1-79k	40.3087	2	h34-1-79k	37.3205	2	h34/79	37.9262	2	h34-1-79k	35.7952	2	h34/79	30.7302	2	h34-1-79k	32.3158	2	h34/79	30.2122	2	h34-1-79k	31.0495	2	h34/79	33.4261	2	h34-1-79k	21.8461	1	h34/79	23.6884	1	h34/79	24.8558	2	h34/79	25.4653	2	h34/79	24.691
h34-1-78k	73.4635	4	h34-1-78k	74.9555	3	h34-1-78k	57.0506	4	h34-1-78k	51.0555	3	h34-1-78k	47.7063	3	h34/78	45.6125	2	h34-1-78k	48.678	3	h34/78	45.5955	2	h34-1-78k	45.2758	3	h34/78	34.6698	3	h34-1-78k	42.6739	3	h34/78	36.8995	3	h34-1-78k	26.9783	2	h34/78	25.8464	2	h34/78	29.2663	2	h34/78	30.1738	2	h34/78	31.6604
h34-1-76k	67.6891	3	h34-1-76k	65.9763	5	h34-1-76k	53.7716	2	h34-1-76k	44.8911	3	h34-1-76k	43.1931	3	h34/76	42.7766	3	h34-1-76k	43.9563	3	h34/76	40.5395	3	h34-1-76k	36.0238	2	h34/76	42.1874	2	h34-1-76k	39.4073	2	h34/76	39.0365	2	h34-1-76k	25.1359	2	h34/76	28.0046	2	h34/76	29.8564	1	h34/76	31.3711	2	h34/76	35.8505
h34-1-69k	90.5741	5	h34-1-69k	94.1654	3	h34-1-69k	66.0244	3	h34-1-69k	62.6266	3	h34-1-69k	65.9141	3	h34/69	56.5969	3	h34-1-69k	78.0549	4	h34/69	46.5929	2	h34-1-69k	46.6778	3	h34/69	59.087	3	h34-1-69k	44.9269	2	h34/69	57.8858	3	h34-1-69k	30.3437	2	h34/69	33.1957	2	h34/69	43.2139	2	h34/69	36.046	2	h34/69	36.6831
h34-1-67k	72.0156	5	h34-1-67k	56.6191	3	h34-1-67k	59.7695	3	h34-1-67k	44.5917	2	h34-1-67k	52.3276	3	h34/67	36.3001	2	h34-1-67k	41.6955	3	h34/67	31.3036	2	h34-1-67k	41.1807	2	h34/67	36.1064	2	h34-1-67k	34.1405	2	h34/67	34.1219	2	h34-1-67k	23.543	1	h34/67	28.8459	2	h34/67	28.75	2	h34/67	25.8097	3	h34/67	28.8999
h34-1-66k	77.6176	4	h34-1-66k	56.7077	4	h34-1-66k	57.3019	3	h34-1-66k	40.2417	2	h34-1-66k	51.5958	2	h34/66	42.7264	2	h34-1-66k	53.7065	2	h34/66	33.5717	2	h34-1-66k	41.6748	2	h34/66	40.5225	2	h34-1-66k	41.0171	2	h34/66	33.5704	3	h34-1-66k	29.0226	2	h34/66	27.6778	2	h34/66	33.4222	2	h34/66	27.9605	2	h34/66	34.4694
h34-1-65k	82.0557	3	h34-1-65k	73.41	3	h34-1-65k	73.9202	3	h34-1-65k	51.1845	3	h34-1-65k	54.4071	2	h34/65	56.3943	2	h34-1-65k	48.0085	2	h34/65	37.2824	2	h34-1-65k	48.1304	2	h34/65	35.4435	2	h34-1-65k	38.8223	3	h34/65	38.2678	2	h34-1-65k	24.9823	2	h34/65	31.1398	2	h34/65	39.7499	2	h34/65	28.151	2	h34/65	31.5353
h34-1-64k	91.6279	3	h34-1-64k	78.988	3	h34-1-64k	64.2074	3	h34-1-64k	51.5504	3	h34-1-64k	59.2238	2	h34/64	49.5526	2	h34-1-64k	64.0251	2	h34/64	48.3105	2	h34-1-64k	81.5124	2	h34/64	40.9134	2	h34-1-64k	48.8457	2	h34/64	43.0166	2	h34-1-64k	24.4214	2	h34/64	24.3376	2	h34/64	30.7673	2	h34/64	31.3248	2	h34/64	29.0688
h34-1-63k	95.5793	4	h34-1-63k	81.5961	3	h34-1-63k	76.6062	3	h34-1-63k	46.6657	2	h34-1-63k	49.9697	3	h34/63	53.942	2	h34-1-63k	60.8068	3	h34/63	34.6488	2	h34-1-63k	54.8189	3	h34/63	44.446	2	h34-1-63k	54.8698	2	h34/63	47.4335	3	h34-1-63k	26.0807	2	h34/63	36.6063	2	h34/63	30.7855	2	h34/63	25.4323	2	h34/63	31.7239
h34-1-62k	84.1142	4	h34-1-62k	81.1559	5	h34-1-62k	49.4581	2	h34-1-62k	54.2914	2	h34-1-62k	48.6648	2	h34/62	49.86	3	h34-1-62k	43.9269	2	h34/62	40.7471	2	h34-1-62k	46.0722	3	h34/62	39.0115	3	h34-1-62k	40.0707	2	h34/62	35.7355	2	h34-1-62k	25.8749	2	h34/62	25.8782	2	h34/62	36.8782	3	h34/62	35.9195	2	h34/62	30.9754
h34-1-59k	68.9086	4	h34-1-59k	56.5931	5	h34-1-59k	38.2246	2	h34-1-59k	38.2124	3	h34-1-59k	38.6525	3	h34/59	34.2725	2	h34-1-59k	46.7915	2	h34/59	28.1509	2	h34-1-59k	32.9207	3	h34/59	28.933	3	h34-1-59k	37.4121	2	h34/59	30.028	2	h34-1-59k	23.3007	2	h34/59	21.8286	2	h34/59	24.266	2	h34/59	23.6171	2	h34/59	24.459
h34-1-58k	66.6889	4	h34-1-58k	69.9078	4	h34-1-58k	57.7301	3	h34-1-58k	48.1142	3	h34-1-58k	41.9499	3	h34/58	39.2295	3	h34-1-58k	42.206	3	h34/58	37.1331	2	h34-1-58k	35.9772	2	h34/58	39.0402	3	h34-1-58k	35.4907	2	h34/58	38.6605	3	h34-1-58k	23.9811	2	h34/58	25.1093	3	h34/58	29.2624	2	h34/58	25.9593	2	h34/58	26.9955
h34-1-57k	79.4983	4	h34-1-57k	79.3745	3	h34-1-57k	57.7805	2	h34-1-57k	49.6843	2	h34-1-57k	46.4551	3	h34/57	47.4043	3	h34-1-57k	52.0069	3	h34/57	39.6225	2	h34-1-57k	43.0367	2	h34/57	37.4772	3	h34-1-57k	49.878	3	h34/57	40.142	2	h34-1-57k	27.5134	3	h34/57	27.8287	2	h34/57	26.7511	2	h34/57	29.6868	2	h34/57	28.7901
h34-1-139	55.4134	2	h34-1-139k	47.6661	4	h34-1-139k	34.5591	2	h34-1-139k	36.3819	3	h34-1-139k	32.7656	2	h34/139	31.5727	2	h34-1-139k	31.9686	2	h34/139	27.2982	2	h34-1-139k	27.7211	2	h34/139	29.7432	2	h34-1-139k	25.33	2	h34/139	30.5744	2	h34-1-139k	18.9238	1	h34/139	22.5776	3	h34/139	19.4674	2	h34/139	21.6229	2	h34/139	21.4884
h34-1-138k	69.2511	4	h34-1-138k	59.1542	3	h34-1-138k	50.0617	2	h34-1-138k	45.3142	3	h34-1-138k	43.417	3	h34/138	42.9624	2	h34-1-138k	43.2776	2	h34/138	34.2697	2	h34-1-138k	42.4189	2	h34/138	30.9139	2	h34-1-138k	31.9174	2	h34/138	33.6963	3	h34-1-138k	27.119	2	h34/138	20.1457	2	h34/138	24.0618	1	h34/138	23.8634	2	h34/138	25.9098
h34-1-136k	59.2215	3	h34-1-136k	53.2714	3	h34-1-136k	49.2	2	h34-1-136k	40.7751	2	h34-1-136k	45.5716	3	h34/136	34.633	2	h34-1-136k	35.4736	2	h34/136	29.6899	2	h34-1-136k	37.1544	2	h34/136	36.474	2	h34-1-136k	31.5421	2	h34/136	28.6915	2	h34-1-136k	21.8542	1	h34/136	23.4682	2	h34/136	22.85	1	h34/136	22.2999	1	h34/136	21.5773
h34-1-134k	67.554	2	h34-1-134k	58.6185	3	h34-1-134k	41.1882	3	h34-1-134k	38.2594	2	h34-1-134k	37.5755	3	h34/134	35.7795	2	h34-1-134k	40.5416	2	h34/134	28.9822	2	h34-1-134k	30.3406	2	h34/134	31.2896	2	h34-1-134k	30.6444	3	h34/134	30.5916	2	h34-1-134k	20.2092	2	h34/134	23.2259	2	h34/134	24.5283	2	h34/134	23.6893	2	h34/134	24.954
h34-1-130k	81.3888	4	h34-1-130k	56.8062	4	h34-1-130k	63.1017	3	h34-1-130k	50.53	2	h34-1-130k	46.3375	2	h34/130	45.0469	2	h34-1-130k	41.8678	2	h34/130	33.6287	2	h34-1-130k	45.2793	3	h34/130	35.9573	2	h34-1-130k	43.8894	3	h34/130	38.6514	2	h34-1-130k	24.8856	2	h34/130	31.747	2	h34/130	29.5869	2	h34/130	25.4539	2	h34/130	25.8286
h34-1-129k	75.4938	3	h34-1-129k	62.9616	4	h34-1-129k	53.4175	2	h34-1-129k	45.3444	2	h34-1-129k	43.8934	3	h34/129	39.2219	3	h34-1-129k	40.7369	2	h34/129	34.1736	2	h34-1-129k	39.2322	2	h34/129	33.0106	3	h34-1-129k	39.8559	2	h34/129	34.1961	2	h34-1-129k	23.1082	2	h34/129	26.5356	2	h34/129	26.6811	2	h34/129	26.2295	2	h34/129	27.2626
h34-1-128k	59.5651	4	h34-1-128k	56.1326	3	h34-1-128k	43.8389	3	h34-1-128k	40.7458	3	h34-1-128k	41.0578	3	h34/128	35.2636	2	h34-1-128k	39.2708	2	h34/128	30.0739		h34-1-128k	32.9169	3	h34/128	30.4681	2	h34-1-128k	30.2603	2	h34/128	29.3641	2	h34-1-128k	21.9823	1	h34/128	25.1945	1	h34/128	23.2008	2	h34/128	24.2225	2	h34/128	24.3111
h34-1-127k	82.6404	4	h34-1-127k	75.461	3	h34-1-127k	54.8324	3	h34-1-127k	49.0397	3	h34-1-127k	57.6355	3	h34/127	54.7433	3	h34-1-127k	43.9963	3	h34/127	45.2687	2	h34-1-127k	35.6195	2	h34/127	42.3647	2	h34-1-127k	34.4656	3	h34/127	49.1894	3	h34-1-127k	25.8714	2	h34/127	35.7101	2	h34/127	31.4286	2	h34/127	33.7864	2	h34/127	28.7711
h34-1-124k	62.0643	4	h34-1-124k	56.4339	3	h34-1-124k	52.1862	2	h34-1-124k	40.351	2	h34-1-124k	35.3327	2	h34/124	44.5138	3	h34-1-124k	47.6173	3	h34/124	25.6014	3	h34-1-124k	30.2184	2	h34/124	34.1988	2	h34-1-124k	34.6	2	h34/124	29.7561	2	h34-1-124k	23.7128	2	h34/124	29.5119	2	h34/124	24.7075	2	h34/124	28.467	2	h34/124	29.7143
h34-1-123k	78.2683	2	h34-1-123k	71.4752	3	h34-1-123k	49.2505	3	h34-1-123k	53.9608	3	h34-1-123k	49.6029	2	h34/123	47.4576	2	h34-1-123k	41.3497	2	h34/123	40.3393	2	h34-1-123k	36.5124	2	h34/123	31.5149	2	h34-1-123k	41.6155	2	h34/123	36.0995	2	h34-1-123k	27.2889	2	h34/123	25.2524	2	h34/123	31.8645	2	h34/123	24.5865	2	h34/123	26.3653
h34-1-122k	72.1691	4	h34-1-122k	69.9519	2	h34-1-122k	54.2865	3	h34-1-122k	58.9805	3	h34-1-122k	62.6019	3	h34/122	46.4002	2	h34-1-122k	46.3451	3	h34/122	37.2914	2	h34-1-122k	54.2504	3	h34/122	34.5852	2	h34-1-122k	32.5881	2	h34/122	38.9893	3	h34-1-122k	27.2739	2	h34/122	28.3193	2	h34/122	28.8607	2	h34/122	27.8427	2	h34/122	26.1353
h34-1-117k	66.1758	2	h34-1-117k	49.6977	3	h34-1-117k	50.4382	2	h34-1-117k	37.9059	1	h34-1-117k	38.2636	2	h34/117	36.7618	2	h34-1-117k	31.3373	2	h34/117	32.1257	2	h34-1-117k	35.1095	2	h34/117	29.1432	2	h34-1-117k	29.1367	1	h34/117	31.455	2	h34-1-117k	19.3523	2	h34/117	20.2884	1	h34/117	21.0702	2	h34/117	20.3842	2	h34/117	23.0727
h34-1-116k	70.5324	4	h34-1-116k	61.1538	3	h34-1-116k	48.4649	2	h34-1-116k	32.2135	3	h34-1-116k	39.1868	3	h34/116	34.7205	2	h34-1-116k	37.1835	2	h34/116	33.6865	2	h34-1-116k	32.6094	2	h34/116	32.0675	2	h34-1-116k	37.6113	2	h34/116	38.651	2	h34-1-116k	20.5755	2	h34/116	24.121	2	h34/116	24.2715	2	h34/116	22.7145	2	h34/116	25.0285
h34-1-115k	76.909	3	h34-1-115k	81.312	3	h34-1-115k	61.4442	3	h34-1-115k	54.7518	3	h34-1-115k	51.0549	3	h34/115	56.594	2	h34-1-115k	64.5813	2	h34/115	32.4893	2	h34-1-115k	38.5604	2	h34/115	32.0105	2	h34-1-115k	40.5568	2	h34/115	37.1067	2	h34-1-115k	24.2195	2	h34/115	26.2232	2	h34/115	27.0401	1	h34/115	30.732	2	h34/115	47.1188
h34-1-114k	75.8705	4	h34-1-114k	88.8357	4	h34-1-114k	59.9669	4	h34-1-114k	51.0409	3	h34-1-114k	67.0219	3	h34/114	62.8884	2	h34-1-114k	55.7372	2	h34/114	44.9468	2	h34-1-114k	48.9116	2	h34/114	36.5332	3	h34-1-114k	37.3004	2	h34/114	42.9269	3	h34-1-114k	26.8978	2	h34/114	28.0816	2	h34/114	39.8691	2	h34/114	31.0705	2	h34/114	32.1417
h34-1-112k	103.709	4	h34-1-112k	84.0107	3	h34-1-112k	54.8626	4	h34-1-112k	49.2388	3	h34-1-112k	57.1907	3	h34/112	50.6861	3	h34-1-112k	58.0069	3	h34/112	43.952	2	h34-1-112k	56.9252	2	h34/112	45.7814	2	h34-1-112k	49.8736	2	h34/112	55.3454	3	h34-1-112k	32.6186	3	h34/112	47.5778	3	h34/112	36.9807	2	h34/112	37.3843	2	h34/112	34.6282
h34-1-109k	64.3048	3	h34-1-109k	54.1988	3	h34-1-109k	46.7761	3	h34-1-109k	40.5009	3	h34-1-109k	41.5193	2	h34/109	36.9773	2	h34-1-109k	47.0695	3	h34/109	29.7246	2	h34-1-109k	40.1129	2	h34/109	27.9522	2	h34-1-109k	30.2254	2	h34/109	30.246	2	h34-1-109k	21.932	2	h34/109	22.8628	2	h34/109	23.5253	2	h34/109	24.7474	2	h34/109	24.6128
h34-1-107k	77.0478	3	h34-1-107k	75.1661	3	h34-1-107k	59.0094	3	h34-1-107k	43.2655	2	h34-1-107k	43.5478	2	h34/107	41.692	3	h34-1-107k	53.7468	2	h34/107	33.6933	2	h34-1-107k	39.4356	2	h34/107	34.1857	2	h34-1-107k	35.0689	2	h34/107	38.7482	3	h34-1-107k	23.0917	2	h34/107	27.976	2	h34/107	25.9601	2	h34/107	28.5252	2	h34/107	32.1357
h34-1-106k	70.9705	3	h34-1-106k	63.8469	3	h34-1-106k	55.4198	3	h34-1-106k	49.2579	2	h34-1-106k	46.812	3	h34/106	45.1402	2	h34-1-106k	48.3493	3	h34/106	38.7206	3	h34-1-106k	39.7005	2	h34/106	42.1055	3	h34-1-106k	35.8314	2	h34/106	36.531	2	h34-1-106k	26.0919	2	h34/106	26.4021	2	h34/106	28.3244	2	h34/106	27.633	2	h34/106	27.9819
h34-1-101k	95.2386	4	h34-1-101k	80.8337	3	h34-1-101k	59.6356	3	h34-1-101k	57.7165	2	h34-1-101k	64.3915	4	h34/101	60.8051	2	h34-1-101k	57.41	2	h34/101	42.185	2	h34-1-101k	35.5769	3	h34/101	41.2038	2	h34-1-101k	43.9462	2	h34/101	37.4358	2	h34-1-101k	27.2691	2	h34/101	29.3945	2	h34/101	26.5437	2	h34/101	25.7426	2	h34/101	43.4364
h34-1-100k	89.4149	4	h34-1-100k	76.5993	2	h34-1-100k	65.6483	2	h34-1-100k	47.0378	3	h34-1-100k	58.6121	3	h34/100	51.1122	3	h34-1-100k	50.4697	3	h34/100	40.1139	2	h34-1-100k	42.7433	2	h34/100	41.39	2	h34/100	37.0367	2	h34/100	38.7081	2	h34-1-100k	28.5147	2	h34/100	34.8488	2	h34/100	38.1998	2	h34/100	35.5112	2	h34/100	35.7186
h25-1-9k	81.1484	3	h25-1-9k	59.3023	4	h25-1-9k	64.3996	2	h25-1-9k	54.5658	3	h25-1-9k	48.298	2	h25/9	43.6616	2	h25-1-9k	51.3684	3	h25/9	32.935	2	h25-1-9k	38.3433	2	h25/9	29.7804	3	h25-1-9k	41.6991	2	h25/9	37.1364	2	h25-1-9k	29.5877	1	h25/9	24.5387	2	h25/9	28.9422	2	h25/9	30.2247	2	h25/9	29.2303
h25-1-97k	142.051	4	h25-1-97k	105.296	3	h25-1-97k	92.2304	3	h25-1-97k	89.195	2	h25-1-97k	69.8224	1	h25/97	77.209	2	h25-1-97k	69.3452	3	h25/97	45.3141	2	h25-1-97k	75.0481	1	h25/97	54.9722	2	h25-1-97k	56.5053	1	h25/97	65.2053	3	h25-1-97k	38.7112	1	h25/97	49.3672	2	h25/97	39.0042	1	h25/97	39.9194	3	h25/97	38.6995
h25-1-95k	96.3112	4	h25-1-95k	94.6856	3	h25-1-95k	80.2006	2	h25-1-95k	65.3232	2	h25-1-95k	64.964	3	h25/95	73.4028	3	h25-1-95k	59.908	3	h25/95	51.5405	2	h25-1-95k	47.2699	1	h25/95	60.164	2	h25-1-95k	52.1252	1	h25/95	63.0352	2	h25-1-95k	29.8963	2	h25/95	36.2792	2	h25/95	42.1248	2	h25/95	32.6311	2	h25/95	35.1021
h25-1-92k	71.2015	4	h25-1-92k	59.5201	3	h25-1-92k	42.3962	2	h25-1-92k	38.7134	3	h25-1-92k	37.6907	3	h25/92	44.9236	3	h25-1-92k	44.7206	3	h25/92	40.0026	2	h25-1-92k	36.0601	2	h25/92	31.1983	2	h25-1-92k	35.0819	2	h25/92	35.4589	3	h25-1-92k	26.4039	2	h25/92	25.941	2	h25/92	23.9766	2	h25/92	25.8381	2	h25/92	29.0803
h25-1-91k	98.0705	4	h25-1-91k	66.2981	3	h25-1-91k	45.5328	3	h25-1-91k	51.6838	3	h25-1-91k	58.5957	3	h25/91	53.0428	3	h25-1-91k	46.3729	2	h25/91	34.3417	2	h25-1-91k	44.9537	2	h25/91	37.9488	2	h25-1-91k	36.2956	2	h25/91	38.0616	2	h25-1-91k	26.0399	2	h25/91	25.8613	2	h25/91	27.8226	1	h25/91	28.6802	2	h25/91	32.2092
h25-1-90k	99.6036	4	h25-1-90k	92.6832	3	h25-1-90k	79.4155	2	h25-1-90k	59.5362	2	h25-1-90k	65.3165	2	h25/90	59.6637	1	h25-1-90k	59.6391	2	h25/90	43.5034	2	h25-1-90k	52.1377	2	h25/90	54.3442	2	h25-1-90k	51.9917	2	h25/90	50.5943	2	h25-1-90k	39.1941	2	h25/90	41.5146	2	h25/90	35.5616	2	h25/90	36.8199	2	h25/90	34.1918
h25-1-88k	96.262	3	h25-1-88k	90.4736	4	h25-1-88k	75.397	3	h25-1-88k	72.7022	2	h25-1-88k	67.3037	3	h25/88	65.6936	2	h25-1-88k	62.4563	3	h25/88	54.9121	3	h25-1-88k	55.4431	2	h25/88	62.9269	2	h25-1-88k	44.9628	3	h25/88	43.5434	3	h25-1-88k	33.1112	2	h25/88	37.9674	2	h25/88	38.4473	2	h25/88	27.6549	2	h25/88	30.159
h25-1-86k	71.8385	4	h25-1-86k	69.0511	3	h25-1-86k	66.7108	2	h25-1-86k	39.5514	3	h25-1-86k	53.9622	2	h25/86	55.3392	3	h25-1-86k	65.9389	2	h25/86	47.979	2	h25-1-86k	48.4929	2	h25/86	39.9433	2	h25-1-86k	60.7173	2	h25/86	40.1442	3	h25-1-86k	28.0507	2	h25/86	30.151	2	h25/86	29.5151	2	h25/86	37.1269	2	h25/86	31.6869
h25-1-85k	95.9319	4	h25-1-85k	84.1134	4	h25-1-85k	66.8038	3	h25-1-85k	51.1958	3	h25-1-85k	67.1173	2	h25/85	54.6059	2	h25-1-85k	51.2132	2	h25/85	38.4255	2	h25-1-85k	48.9449	2	h25/85	36.4706	2	h25-1-85k	42.6228	2	h25/85	50.2753	3	h25-1-85k	26.4529	2	h25/85	28.6455	2	h25/85	27.8389	2	h25/85	34.4495	2	h25/85	35.8355
h25-1-82k	95.3319	4	h25-1-82k	97.0001	3	h25-1-82k	65.7465	4	h25-1-82k	62.8385	3	h25-1-82k	53.8164	3	h25/82	55.5166	3	h25-1-82k	64.0447	3	h25/82	44.3799	3	h25-1-82k	54.0626	2	h25/82	40.477	3	h25-1-82k	47.8436	2	h25/82	43.2886	2	h25-1-82k	32.0768	2	h25/82	32.8428	2	h25/82	41.6271	2	h25/82	30.9469	2	h25/82	32.3244
h25-1-81k	94.4998	3	h25-1-81k	86.1402	3	h25-1-81k	59.8549	3	h25-1-81k	50.5976	2	h25-1-81k	47.9807	2	h25/81	59.2724	2	h25-1-81k	62.558	2	h25/81	40.8112	2	h25-1-81k	60.4449	2	h25/81	47.4798	2	h25-1-81k	43.6322	2	h25/81	43.2116	2	h25-1-81k	31.4888	3	h25/81	30.8773	2	h25/81	35.1844	2	h25/81	26.9424	2	h25/81	34.2091
h25-1-79k	81.1713	3	h25-1-79k	93.722	3	h25-1-79k	48.2414	2	h25-1-79k	58.6192	3	h25-1-79k	63.8098	3	h25/79	53.2549	4	h25-1-79k	43.0993	4	h25/79	41.4171	2	h25-1-79k	45.117	2	h25/79	38.3037	2	h25-1-79k	38.8797	3	h25/79	35.075	3	h25-1-79k	26.1607	2	h25/79	24.3445	2	h25/79	32.2589	1	h25/79	37.282	2	h25/79	33.592
h25-1-78k	120.739	4	h25-1-78k	111.83	4	h25-1-78k	73.7178	3	h25-1-78k	72.7905	2	h25-1-78k	67.2112	3	h25/78	58.0825	2	h25-1-78k	71.7381	2	h25/78	55.0359	3	h25-1-78k	67.2513	2	h25/78	51.9619	2	h25-1-78k	54.1402	2	h25/78	50.6571	2	h25-1-78k	42.4552	2	h25/78	41.2184	2	h25/78	43.7774	2	h25/78	49.3434	2	h25/78	49.4384
h25-1-77k	143.082	4	h25-1-77k	91.4289	3	h25-1-77k	72.3267	4	h25-1-77k	71.7171	2	h25-1-77k	62.2025	3	h25/77	65.2198	2	h25-1-77k	63.4199	3	h25/77	49.6665	2	h25-1-77k	44.0123	2	h25/77	60.2235	3	h25-1-77k	66.1764	2	h25/77	68.9264	2	h25-1-77k	39.5157	2	h25/77	37.0147	1	h25/77	38.4102	2	h25/77	32.8717	2	h25/77	43.7084
h25-1-76k	117.887	4	h25-1-76k	88.2609	3	h25-1-76k	81.0732	3	h25-1-76k	68.4	2	h25-1-76k	72.9239	3	h25/76	66.3202	3	h25-1-76k	74.0249	3	h25/76	57.0934	2	h25-1-76k	48.7841	2	h25/76	51.1169	2	h25-1-76k	68.5649	2	h25/76	47.7015	2	h25-1-76k	35.5687	1	h25/76	29.3423	1	h25/76	44.2325	2	h25/76	32.2587	2	h25/76	48.9208
h25-1-73k	110.426	3	h25-1-73k	96.3985	3	h25-1-73k	85.438	3	h25-1-73k	57.6158	3	h25-1-73k	55.0486	3	h25/73	54.2837	4	h25-1-73k	62.1031	2	h25/73	39.0011	2	h25-1-73k	52.6093	2	h25/73	40.6568	3	h25-1-73k	50.3857	2	h25/73	45.0729	2	h25-1-73k	33.6575	2	h25/73	33.013	2	h25/73	34.8458	2	h25/73	30.0549	2	h25/73	43.6199
h25-1-72k	91.6109	3	h25-1-72k	84.0387	4	h25-1-72k	65.0875	3	h25-1-72k	50.6937	4	h25-1-72k	65.3229	2	h25/72	50.3303	2	h25-1-72k	65.1861	2	h25/72	49.9554	1	h25-1-72k	47.5399	3	h25/72	36.7219	2	h25-1-72k	39.0758	2	h25/72	43.8891	2	h25-1-72k	31.4398	1	h25/72	28.8741	1	h25/72	35.8951	2	h25/72	31.3912	2	h25/72	40.3657
h25-1-71k	90.2593	3	h25-1-71k	74.8231		h25-1-71k	65.6501	3	h25-1-71k	64.8357	3	h25-1-71k	59.6133	3	h25/71	47.979	2	h25-1-71k	53.3945	2	h25/71	39.8422	2	h25-1-71k	43.2543	2	h25/71	45.4725	2	h25-1-71k	48.007	2	h25/71	55.5167	2	h25-1-71k	29.4834	2	h25/71	38.0735	2	h25/71	30.0493	2	h25/71	30.3137	2	h25/71	44.7649
h25-1-6k	104.115	4	h25-1-6k	90.037	2	h25-1-6k	70.9927	4	h25-1-6k	68.5953	3	h25-1-6k	67.7563	3	h25/6	57.242	3	h25-1-6k	66.7967	2	h25/6	47.2167	3	h25-1-6k	63.351	3	h25/6	52.1029	1	h25-1-6k	51.4234	2	h25/6	55.3288	3	h25-1-6k	36.8478	2	h25/6	32.9374	1	h25/6	35.0418	2	h25/6	29.702	2	h25/6	35.5205
h25-1-68k	90.2143	4	h25-1-68k	76.8438	3	h25-1-68k	67.9173	3	h25-1-68k	53.536	3	h25-1-68k	57.9395	2	h25/68	59.1842	3	h25-1-68k	55.6617	3	h25/68	42.1282	2	h25-1-68k	48.0225	2	h25/68	47.526	3	h25-1-68k	40.5462	3	h25/68	38.3476	2	h25-1-68k	29.3262	2	h25/68	30.7363	2	h25/68	29.6535	2	h25/68	37.8375	2	h25/68	34.7509
h25-1-67k	83.6183	2	h25-1-67k	73.9333	3	h25-1-67k	54.94	2	h25-1-67k	44.671	3	h25-1-67k	62.714	3	h25/67	54.4061	3	h25-1-67k	49.9932	2	h25/67	38.7379	2	h25-1-67k	41.7749	2	h25/67	39.0255	2	h25-1-67k	47.6439	1	h25/67	44.0283	2	h25-1-67k	26.1784	2	h25/67	28.6165	1	h25/67	29.0732	2	h25/67	23.2992	2	h25/67	36.0532
h25-1-65k	81.7615	4	h25-1-65k	71.4488	3	h25-1-65k	70.6783	3	h25-1-65k	49.0029	3	h25-1-65k	71.7857	3	h25/65	46.5839	3	h25-1-65k	46.9449	2	h25/65	34.496	2	h25-1-65k	40.9734	3	h25/65	36.8463	2	h25-1-65k	48.3892	3	h25/65	44.0102	2	h25-1-65k	26.2616	2	h25/65	30.2404	2	h25/65	30.8577	2	h25/65	38.2842	2	h25/65	36.8398
h25-1-64k	85.6926	4	h25-1-64k	69.3237	3	h25-1-64k	87.6956	4	h25-1-64k	69.8173	3	h25-1-64k	55.1521	2	h25/64	53.5551	2	h25-1-64k	51.0894	3	h25/64	42.9637	2	h25-1-64k	66.9556	3	h25/64	38.5589	2	h25-1-64k	54.7141	2	h25/64	50.493	3	h25-1-64k	35.7443	2	h25/64	37.5685	2	h25/64	35.4068	2	h25/64	29.1256	2	h25/64	38.0869
h25-1-63k	89.3204	3	h25-1-63k	72.5029	3	h25-1-63k	49.7615	2	h25-1-63k	47.9196	3	h25-1-63k	49.5697	2	h25/63	53.0879	1	h25-1-63k	50.5415	2	h25/63	43.6517	2	h25-1-63k	37.7745	3	h25/63	41.1971	2	h25-1-63k	51.0093	1	h25/63	31.9953	2	h25-1-63k	30.3723	1	h25/63	26.2886	1	h25/63	31.6374	2	h25/63	24.2317	2	h25/63	30.5286
h25-1-62k	88.6898	3	h25-1-62k	87.2508	3	h25-1-62k	73.05	2	h25-1-62k	65.287	2	h25-1-62k	59.9237	3	h25/62	60.7746	2	h25-1-62k	61.5194	4	h25/62	42.7209	2	h25-1-62k	57.8978	3	h25/62	43.3047	3	h25-1-62k	51.8228	2	h25/62	51.3013	2	h25-1-62k	34.3477	2	h25/62	42.2961	2	h25/62	30.433	2	h25/62	34.9492	2	h25/62	45.4296
h25-1-60k	101.868	3	h25-1-60k	85.018	2	h25-1-60k	63.7774	3	h25-1-60k	62.9337	2	h25-1-60k	73.8813	2	h25/60	67.2232	2	h25-1-60k	54.4916	2	h25/60	50.3056	2	h25-1-60k	57.8551	2	h25/60	43.25	2	h25-1-60k	35.6308	2	h25/60	44.85	2	h25-1-60k	32.3343	2	h25/60	35.0922	2	h25/60	25.0014	2	h25/60	36.0934	2	h25/60	33.478
h25-1-5k	93.3471	4	h25-1-5k	80.7937	3	h25-1-5k	68.7716	2	h25-1-5k	51.89	3	h25-1-5k	58.6766	2	h25/5	58.97	2	h25-1-5k	53.1176	3	h25/5	40.6986	3	h25-1-5k	40.2285	3	h25/5	45.566	2	h25-1-5k	43.3525	4	h25/5	48.2315	3	h25-1-5k	29.4174	2	h25/5	34.0257	2	h25/5	33.4537	2	h25/5	32.6437	2	h25/5	40.9349
h25-1-59k	84.7144	3	h25-1-59k	71.6014	4	h25-1-59k	56.5234	2	h25-1-59k	50.7465	2	h25-1-59k	55.9348	2	h25/59	61.1672	3	h25-1-59k	57.0432	3	h25/59	41.8099	1	h25-1-59k	52.8912	2	h25/59	38.2931	2	h25-1-59k	44.2694	2	h25/59	53.8566	2	h25-1-59k	36.8049	2	h25/59	30.5598	2	h25/59	38.9069	2	h25/59	32.2663	2	h25/59	38.2371
h25-1-58k	105.561	3	h25-1-58k	97.4852	4	h25-1-58k	72.0604	4	h25-1-58k	66.6065	3	h25-1-58k	65.1895	3	h25/58	61.5379	3	h25-1-58k	60.101	3	h25/58	43.809	2	h25-1-58k	60.926	2	h25/58	53.1744	3	h25-1-58k	59.3954	2	h25/58	41.5925	3	h25-1-58k	28.4038	2	h25/58	41.717	2	h25/58	32.3567	2	h25/58	37.7076	2	h25/58	29.2967
h25-1-57k	100.618	4	h25-1-57k	102.428	4	h25-1-57k	67.5827	3	h25-1-57k	67.3977	3	h25-1-57k	66.5591	2	h25/57	62.3343	4	h25-1-57k	65.6303	3	h25/57	48.3729	2	h25-1-57k	52.3022	2	h25/57	46.9106	3	h25-1-57k	52.8784	2	h25/57	54.1508	3	h25-1-57k	34.0771	2	h25/57	36.0143	2	h25/57	43.263	1	h25/57	39.5722	2	h25/57	32.0994
h25-1-56k	103.094	4	h25-1-56k	80.3316	3	h25-1-56k	67.1436	3	h25-1-56k	56.832	3	h25-1-56k	60.7492	3	h25/56	54.2543	2	h25-1-56k	55.9087	2	h25/56	43.8724	2	h25-1-56k	56.6691	1	h25/56	39.193	2	h25-1-56k	47.4301	2	h25/56	55.3159	2	h25-1-56k	37.9422	2	h25/56	38.0474	1	h25/56	38.5649	1	h25/56	41.1113	2	h25/56	39.5045
h25-1-55k	102.987	4	h25-1-55k	93.6045	2	h25-1-55k	72.1356	3	h25-1-55k	61.8339	2	h25-1-55k	77.3754	3	h25/55	54.2435	3	h25-1-55k	65.4718	3	h25/55	48.2734	2	h25-1-55k	48.7359	3	h25/55	49.2218	3	h25-1-55k	51.0134	2	h25/55	46.2773	3	h25-1-55k	35.5607	2	h25/55	40.7832	3	h25/55	39.6214	2	h25/55	43.7822	2	h25/55	35.8932
h25-1-53k	103.485	4	h25-1-53k	62.7397	3	h25-1-53k	63.0494	2	h25-1-53k	54.7733	4	h25-1-53k	49.3475	2	h25/53	47.8133	2	h25-1-53k	66.1571	2	h25/53	33.4037	2	h25-1-53k	62.4343	3	h25/53	41.3095	2	h25-1-53k	43.1424	3	h25/53	47.9679	2	h25-1-53k	34.9651	2	h25/53	26.9731	1	h25/53	28.8876	1	h25/53	30.9845	2	h25/53	34.7444
h25-1-52k	81.8142	3	h25-1-52k	84.1457	4	h25-1-52k	71.0124	2	h25-1-52k	47.7178	2	h25-1-52k	43.5532	2	h25/52	50.8847	2	h25-1-52k	59.108	2	h25/52	37.7239	2	h25-1-52k	44.1185	2	h25/52	35.7529	2	h25-1-52k	34.5324	2	h25/52	41.5622	2	h25-1-52k	30.8177	2	h25/52	26.6579	2	h25/52	29.9153	2	h25/52	32.2435	2	h25/52	26.9797
h25-1-51k	99.4895	4	h25-1-51k	79.4042	2	h25-1-51k	67.6553	3	h25-1-51k	56.0439	2	h25-1-51k	56.4397	3	h25/51	56.5449	3	h25-1-51k	56.5523	2	h25/51	38.3736	2	h25-1-51k	52.792	2	h25/51	39.7631	2	h25-1-51k	46.5861	2	h25/51	45.4884	2	h25-1-51k	30.6395	2	h25/51	32.3934	2	h25/51	42.5429	2	h25/51	31.1754	2	h25/51	36.555
h25-1-50k	79.724	3	h25-1-50k	65.6902	3	h25-1-50k	50.7522	3	h25-1-50k	46.466	2	h25-1-50k	45.627	2	h25/50	45.4363	2	h25-1-50k	45.3974	2	h25/50	43.9784	2	h25-1-50k	47.1335	2	h25/50	40.2458	2	h25-1-50k	40.8323	2	h25/50	31.058	2	h25-1-50k	23.8935	1	h25/50	29.7368	1	h25/50	29.2229	2	h25/50	22.5198	2	h25/50	29.839
h25-1-4k	96.055	2	h25-1-4k	80.6434	3	h25-1-4k	67.6123	3	h25-1-4k	62.8648	1	h25-1-4k	56.6732	3	h25/4	57.4224	1	h25-1-4k	58.9089	2	h25/4	50.8579	3	h25-1-4k	43.2993	2	h25/4	44.1747	2	h25-1-4k	43.9219	2	h25/4	51.7917	2	h25-1-4k	38.8846	2	h25/4	40.4612	2	h25/4	33.1931	3	h25/4	35.3663	2	h25/4	39.9784
h25-1-49k	98.2109	4	h25-1-49k	82.1542	3	h25-1-49k	104.324	3	h25-1-49k	58.6567	3	h25-1-49k	61.8118	1	h25/49	57.1893	3	h25-1-49k	73.308	2	h25/49	41.4219	2	h25-1-49k	45.1562	2	h25/49	88.1335	2	h25-1-49k	68.5757	2	h25/49	48.1824	2	h25-1-49k	27.9187	1	h25/49	31.6885	2	h25/49	36.5499	2	h25/49	37.1726	2	h25/49	50.6179
h25-1-48k	89.5724	2	h25-1-48k	82.4716	2	h25-1-48k	66.1628	4	h25-1-48k	61.467	3	h25-1-48k	60.1961	4	h25/48	66.1864	4	h25-1-48k	72.5837	3	h25/48	52.1301	2	h25-1-48k	49.5559	3	h25/48	52.3045	3	h25-1-48k	47.9634	2	h25/48	47.1206	3	h25-1-48k	37.1372	2	h25/48	31.1878	2	h25/48	34.0745	3	h25/48	33.3893	2	h25/48	41.7237
h25-1-47k	100.143	2	h25-1-47k	86.4487	3	h25-1-47k	66.2733	3	h25-1-47k	60.3748	2	h25-1-47k	56.742	3	h25/47	59.7884	3	h25-1-47k	58.2903	2	h25/47	43.5905	2	h25-1-47k	63.07	1	h25/47	55.168	3	h25-1-47k	49.7001	2	h25/47	55.5219	2	h25-1-47k	29.8618	2	h25/47	29.9047	2	h25/47	30.682	2	h25/47	31.2544	2	h25/47	43.0938
h25-1-45k	97.235	3	h25-1-45k	77.6045	4	h25-1-45k	60.7804	3	h25-1-45k	59.5291	3	h25-1-45k	53.4652	3	h25/45	52.0744	2	h25-1-45k	49.6788	2	h25/45	47.1375	2	h25-1-45k	55.286	3	h25/45	43.7539	3	h25-1-45k	41.0375	3	h25/45	40.6607	3	h25-1-45k	25.347	1	h25/45	27.9246	1	h25/45	37.2842	2	h25/45	34.1817	2	h25/45	34.503
h25-1-44k	91.0738	4	h25-1-44k	84.9311	3	h25-1-44k	63.8927	2	h25-1-44k	39.5464	3	h25-1-44k	67.4882	2	h25/44	51.4331	2	h25-1-44k	55.6517	3	h25/44	43.6466	2	h25-1-44k	37.8782	2	h25/44	53.1495	2	h25-1-44k	46.5215	2	h25/44	48.4759	2	h25-1-44k	35.4896	3	h25/44	35.8781	2	h25/44	38.508	2	h25/44	31.5626	2	h25/44	33.9243
h25-1-43k	70.275	3	h25-1-43k	69.0906	2	h25-1-43k	51.5465	2	h25-1-43k	52.5821	3	h25-1-43k	35.3573	2	h25/43	38.3877	1	h25-1-43k	37.1842	2	h25/43	31.8203	2	h25-1-43k	40.2965	2	h25/43	35.5948	2	h25-1-43k	31.755	1	h25/43	42.4281	2	h25-1-43k	27.9813	1	h25/43	22.3065	1	h25/43	28.073	1	h25/43	28.1748	1	h25/43	26.0474
h25-1-42k	87.6684	3	h25-1-42k	83.9081	3	h25-1-42k	52.1355	3	h25-1-42k	49.752	2	h25-1-42k	57.3761	4	h25/42	61.2334	2	h25-1-42k	55.5294	2	h25/42	46.5764	1	h25-1-42k	57.4659	2	h25/42	38.3658	2	h25-1-42k	53.1926	2	h25/42	50.1153	2	h25-1-42k	34.8748	2	h25/42	38.0807	1	h25/42	39.2549	3	h25/42	28.0593	2	h25/42	35.1417
h25-1-41k	96.0693	3	h25-1-41k	71.4656	4	h25-1-41k	65.0349	2	h25-1-41k	50.3864	3	h25-1-41k	51.6739	3	h25/41	57.0951	2	h25-1-41k	57.9153	1	h25/41	40.5721	1	h25-1-41k	51.6588	2	h25/41	42.0018	2	h25-1-41k	54.9731	2	h25/41	46.495	2	h25-1-41k	30.1767	1	h25/41	31.9687	2	h25/41	35.8251		h25/41	30.7053	1	h25/41	38.7784
h25-1-40k	109.364	3	h25-1-40k	96.5369	2	h25-1-40k	69.6725	3	h25-1-40k	58.5218	2	h25-1-40k	54.1654	3	h25/40	60.7811	2	h25-1-40k	62.1974	2	h25/40	44.4921	2	h25-1-40k	42.4384	1	h25/40	48.7555	2	h25-1-40k	53.8416	1	h25/40	52.7105	1	h25-1-40k	34.8924	2	h25/40	37.9265	1	h25/40	38.943	2	h25/40	32.8875	2	h25/40	42.4427
h25-1-3k	104.568	3	h25-1-3k	86.8137	4	h25-1-3k	63.7373	2	h25-1-3k	47.9646	2	h25-1-3k	50.8893	3	h25/3	43.3828	2	h25-1-3k	47.4459	3	h25/3	35.8865	2	h25-1-3k	35.143	2	h25/3	41.7227	1	h25-1-3k	41.0442	1	h25/3	46.426	2	h25-1-3k	29.0921	2	h25/3	32.2405	1	h25/3	31.5031	2	h25/3	25.6924	2	h25/3	35.9886
h25-1-39k	101.553	3	h25-1-39k	77.9352		h25-1-39k	62.5848	3	h25-1-39k	53.5182	2	h25-1-39k	60.8306	3	h25/39	54.4679	2	h25-1-39k	68.9903	3	h25/39	45.5331	2	h25-1-39k	55.8193	2	h25/39	44.6582	3	h25-1-39k	50.6656	2	h25/39	51.4075	3	h25-1-39k	30.3908	2	h25/39	30.4761	2	h25/39	41.3458	2	h25/39	33.0519	2	h25/39	40.274
h25-1-37k	86.6188	4	h25-1-37k	73.494	3	h25-1-37k	60.6585	4	h25-1-37k	52.2985	3	h25-1-37k	68.3133	3	h25/37	66.6443	4	h25-1-37k	66.3227	5	h25/37	53.7543	2	h25-1-37k	54.6609	3	h25/37	46.1871	2	h25-1-37k	51.7068	2	h25/37	45.6914	2	h25-1-37k	35.7298	2	h25/37	40.2752	2	h25/37	41.3232	2	h25/37	35.8329	2	h25/37	38.0407
h25-1-36k	98.0765	4	h25-1-36k	88.2805	3	h25-1-36k	87.7138	3	h25-1-36k	60.6201	3	h25-1-36k	47.6758	3	h25/36	60.5735	2	h25-1-36k	61.4997	2	h25/36	47.9089	2	h25-1-36k	60.6896	3	h25/36	39.7234	3	h25/36k	50.8398	3	h25/36	46.3916	3	h25-1-36k	43.383	2	h25/36	37.9983	2	h25/36	44.9158	2	h25/36	26.7091	2	h25/36	40.1203
h25-1-35k	81.1756	4	h25-1-35k	73.3429	4	h25-1-35k	65.9414	2	h25-1-35k	49.4469	2	h25-1-35k	60.824	2	h25/35	50.6436	2	h25-1-35k	50.9454	2	h25/35	46.9456	2	h25-1-35k	51.6964	2	h25/35	41.111	3	h25-1-35k	49.6764	2	h25/35	51.1861	2	h25-1-35k	29.9851	2	h25/35	34.3463	2	h25/35	36.6893	2	h25/35	31.4223	2	h25/35	42.158
h25-1-34k	89.25	3	h25-1-34k	85.9345	4	h25-1-34k	63.7336	2	h25-1-34k	47.7959	3	h25-1-34k	64.7067	2	h25/34	46.7083	2	h25-1-34k	57.6386	2	h25/34	39.1559	2	h25-1-34k	37.9722	2	h25/34	38.8549	2	h25-1-34k	41.0894	3	h25/34	45.9566	3	h25-1-34k	29.9872	2	h25/34	27.5153	2	h25/34	35.5905	2	h25/34	29.501	2	h25/34	32.8315
h25-1-33k	92.8189	3	h25-1-33k	69.5559	3	h25-1-33k	64.8974	4	h25-1-33k	50.286	3	h25-1-33k	50.4365	3	h25/33	55.0715	3	h25-1-33k	60.5359	3	h25/33	43.0641	2	h25-1-33k	53.191	2	h25/33	51.694	2	h25-1-33k	37.572	2	h25/33	50.894	2	h25-1-33k	23.1802	2	h25/33	25.5914	2	h25/33	32.0322	2	h25/33	35.4391	2	h25/33	39.7431
h25-1-32k	93.7089	3	h25-1-32k	72.2602	3	h25-1-32k	67.2954	2	h25-1-32k	43.7807	2	h25-1-32k	47.7498	3	h25/32	54.2513	2	h25-1-32k	55.6002	2	h25/32	46.3309	2	h25-1-32k	39.2635	1	h25/32	40.6264	2	h25-1-32k	40.7838	2	h25/32	37.9694	3	h25-1-32k	29.7225	2	h25/32	28.718	2	h25/32	31.4218	2	h25/32	36.1051	2	h25/32	34.3478
h25-1-31k	80.2121	4	h25-1-31k	91.1913	3	h25-1-31k	67.5327	2	h25-1-31k	55.2053	2	h25-1-31k	66.9389	3	h25/31	56.3818	3	h25-1-31k	60.2416	2	h25/31	47.074	2	h25-1-31k	46.0818	2	h25/31	47.0409	2	h25-1-31k	41.6168	2	h25/31	36.5713	2	h25-1-31k	36.3395	2	h25/31	38.7847	2	h25/31	37.672	1	h25/31	34.206	2	h25/31	28.7275
h25-1-30k	92.8352	4	h25-1-30k	108.081	4	h25-1-30k	71.0242	2	h25-1-30k	70.7758	2	h25-1-30k	80.5056	3	h25/30	63.4253	3	h25-1-30k	65.8675	3	h25/30	45.1802	2	h25-1-30k	63.5638	2	h25/30	42.2123	3	h25-1-30k	56.755	2	h25/30	52.4971	3	h25-1-30k	34.0986	2	h25/30	42.7845	2	h25/30	32.8933	2	h25/30	39.7897	2	h25/30	43.9611
h25-1-2k	104.899	4	h25-1-2k	95.0511	4	h25-1-2k	72.252	3	h25-1-2k	63.1958	3	h25-1-2k	59.6098	2	h25/2	58.3286	2	h25-1-2k	56.485	3	h25/2	57.6345	2	h25-1-2k	61.2951	2	h25/2	60.9834	3	h25-1-2k	49.7075	2	h25/2	47.8935	3	h25-1-2k	35.5381	2	h25/2	30.1467	2	h25/2	41.8819	2	h25/2	37.4563	2	h25/2	49.3189
h25-1-28k	110.43	4	h25-1-28k	91.8675	2	h25-1-28k	59.1549	3	h25-1-28k	57.4243	2	h25-1-28k	66.465	3	h25/28k	46.7097	2	h25-1-28k	67.9008	3	h25/28k	52.7748	2	h25-1-28k	39.1364	2	h25/28k	44.9924	3	h25-1-28k	47.3669	2	h25/28k	46.172	2	h25-1-28k	32.451	2	h25/28k	33.4397	2	h25/28k	30.7199	2	h25/28k	43.1809	2	h25/28k	37.8504
h25-1-27k	73.4759	4	h25-1-27k	68.2024	3	h25-1-27k	50.8492	2	h25-1-27k	54.0111	3	h25-1-27k	50.4002	2	h25/27k	51.1209	2	h25-1-27k	44.2988	1	h25/27k	32.7524	3	h25-1-27k	47.2907	3	h25/27k	36.6136	2	h25-1-27k	43.0157	2	h25/27k	35.4532	2	h25-1-27k	22.3678	1	h25/27k	27.3701	1	h25/27k	34.8851	2	h25/27k	25.5145	2	h25/27k	30.7117
h25-1-26k	100.027	4	h25-1-26k	107.133	4	h25-1-26k	68.3481	3	h25-1-26k	64.1553	4	h25-1-26k	60.8081	2	h25/26k	59.7469	2	h25-1-26k	55.6053	2	h25/26k	49.5335	3	h25-1-26k	55.3986	2	h25/26k	46.4493	2	h25-1-26k	54.2911	2	h25/26k	52.7215	1	h25-1-26k	32.6188	2	h25/26k	38.0918	2	h25/26k	36.4563	2	h25/26k	41.7767	2	h25/26k	37.1892
h25-1-25k	102.472	4	h25-1-25k	69.0123	3	h25-1-25k	67.5037	3	h25-1-25k	57.5795	3	h25-1-25k	60.9438	3	h25/25k	55.9763	4	h25-1-25k	59.2101	3	h25/25k	43.7966	3	h25-1-25k	51.1703	2	h25/25k	47.634	2	h25-1-25k	48.7096	2	h25/25k	45.5549	3	h25-1-25k	37.7167	3	h25/25k	30.6176	2	h25/25k	34.4414	1	h25/25k	35.1742	1	h25/25k	40.9878
h25-1-24k	84.7935	3	h25-1-24k	74.0573	3	h25-1-24k	69.3949	2	h25-1-24k	55.0831	3	h25-1-24k	57.6845	2	h25/24k	64.0791	2	h25-1-24k	59.4451	3	h25/24k	59.8848	2	h25-1-24k	61.5099	2	h25/24k	48.4018	3	h25-1-24k	46.4791	2	h25/24k	42.0319	3	h25-1-24k	34.5021	2	h25/24k	34.3572	2	h25/24k	40.3627	2	h25/24k	38.7388	2	h25/24k	33.827
h25-1-23k	78.6896	3	h25-1-23k	62.8727	2	h25-1-23k	54.861	4	h25-1-23k	49.341	2	h25-1-23k	51.8908	5	h25/23k	38.8263	3	h25-1-23k	56.0128	2	h25/23k	36.3931	2	h25-1-23k	45.8242	2	h25/23k	37.9773	2	h25-1-23k	35.3872	2	h25/23k	49.0299	2	h25-1-23k	29.1073	1	h25/23k	38.1164	2	h25/23k	26.921	2	h25/23k	26.6939	3	h25/23k	30.4503
h25-1-22k	95.3979	2	h25-1-22k	75.3517	4	h25-1-22k	72.1729	3	h25-1-22k	51.6647	3	h25-1-22k	51.792	2	h25/22k	38.9123	2	h25-1-22k	48.7685	2	h25/22k	43.8114	2	h25-1-22k	47.5783	2	h25/22k	39.927	2	h25-1-22k	48.1498	2	h25/22k	41.1431	1	h25-1-22k	31.8227	2	h25/22k	33.8435	1	h25/22k	34.1223	2	h25/22k	33.0024	2	h25/22k	35.5523
h25-1-21k	103.822	4	h25-1-21k	83.3492	4	h25-1-21k	57.3976	3	h25-1-21k	55.805	3	h25-1-21k	51.5625	3	h25/21k	50.5583	2	h25-1-21k	54.7812	5	h25/21k	40.7856	2	h25-1-21k	56.9503	2	h25/21k	41.6065	2	h25-1-21k	66.3068	3	h25/21k	43.6459	3	h25-1-21k	27.7467	2	h25/21k	38.5164	2	h25/21k	38.6571	2	h25/21k	43.6467	2	h25/21k	32.1899
h25-1-20k	113.292	4	h25-1-20k	99.851	4	h25-1-20k	71.6347	3	h25-1-20k	72.9455	2	h25-1-20k	65.0529	2	h25/20k	68.0062	2	h25-1-20k	73.4964	3	h25/20k	50.1862	2	h25-1-20k	64.5159	2	h25/20k	55.8096	2	h25-1-20k	61.2168	2	h25/20k	59.7445	3	h25-1-20k	32.8233	2	h25/20k	32.4875	2	h25/20k	39.6006	1	h25/20k	44.1061	3	h25/20k	46.2575
h25-1-1k	87.3707	5	h25-1-1k	80.678	3	h25-1-1k	57.1728	2	h25-1-1k	62.358	2	h25-1-1k	55.3634	1	h25/1k	57.1402	1	h25-1-1k	56.1775	2	h25/1k	44.4961	2	h25-1-1k	41.3309	3	h25/1k	49.8289	3	h25-1-1k	55.0653	2	h25/1k	49.2807	3	h25-1-1k	31.442	1	h25/1k	34.8922	2	h25/1k	33.6545	2	h25/1k	30.9732	2	h25/1k	35.5774
h25-1-18k	59.4731	3	h25-1-18k	55.5441	2	h25-1-18k	54.0384	2	h25-1-18k	43.6124	2	h25-1-18k	50.8474	2	h25/18k	41.4071	2	h25-1-18k	37.0447	2	h25/18k	42.0296	1	h25-1-18k	33.4803	2	h25/18k	39.6023	2	h25-1-18k	35.8398	2	h25/18k	41.1969	3	h25-1-18k	26.0768	2	h25/18k	29.7394	1	h25/18k	23.66	2	h25/18k	27.5574	2	h25/18k	31.863
h25-1-17k	105.572	2	h25-1-17k	84.338	3	h25-1-17k	61.1386	4	h25-1-17k	52.7668	2	h25-1-17k	61.8356	2	h25/17k	56.4438	1	h25-1-17k	56.9841	2	h25/17k	44.8132	2	h25-1-17k	49.4537	3	h25/17k	43.8412	2	h25-1-17k	51.2492	2	h25/17k	52.4945	2	h25-1-17k	26.0039	2	h25/17k	30.8242	2	h25/17k	34.7837	2	h25/17k	33.2079	2	h25/17k	33.4314
h25-1-15k	95.7338	3	h25-1-15k	93.615	3	h25-1-15k	86.9218	2	h25-1-15k	56.5618	3	h25-1-15k	70.9965	2	h25/15k	70.1624	2	h25-1-15k	53.5817	3	h25/15k	65.883	2	h25-1-15k	53.7399	2	h25/15k	50.2352	3	h25-1-15k	48.8846	2	h25/15k	57.018	2	h25-1-15k	42.7613	1	h25/15k	34.1483	1	h25/15k	38.2887	1	h25/15k	30.9257	2	h25/15k	34.996
h25-1-14k	97.4701	5	h25-1-14k	98.026	3	h25-1-14k	76.3852	2	h25-1-14k	54.703	3	h25-1-14k	63.1065	3	h25/14k	59.2477	2	h25-1-14k	62.0808	2	h25/14k	46.6397	2	h25-1-14k	52.7278	2	h25/14k	44.0763	2	h25-1-14k	46.3589	3	h25/14k	52.1464	2	h25-1-14k	37.6909	2	h25/14k	37.6608	2	h25/14k	35.8079	2	h25/14k	38.8354	2	h25/14k	40.5961
h25-1-144k	96.64	3	h25-1-144k	94.7257	4	h25-1-144k	77.4297	2	h25-1-144k	73.7192	3	h25-1-144k	64.5228	2	h25/144k	58.4094	2	h25-1-144k	61.359	3	h25/144k	47.5874	2	h25-1-144k	53.6105	2	h25/144k	59.4799	2	h25-1-144k	59.4461	2	h25/144k	49.5852	2	h25-1-144k	38.3573	2	h25/144k	40.283	2	h25/144k	43.1233	2	h25/144k	41.5293	2	h25/144k	41.2264
h25-1-13k	93.1712	3	h25-1-13k	74.8168	3	h25-1-13k	75.6127	3	h25-1-13k	60.082	2	h25-1-13k	49.9361	3	h25/13k	68.4687	2	h25-1-13k	69.7225	3	h25/13k	50.0637	2	h25-1-13k	42.9206	2	h25/13k	36.4313	3	h25-1-13k	48.5333	2	h25/13k	51.3779	2	h25-1-13k	28.3566	2	h25/13k	31.587	2	h25/13k	42.2752	2	h25/13k	41.6237	3	h25/13k	45.3684
h25-1-138k	86.8264	3	h25-1-138k	83.597	3	h25-1-138k	65.9466	2	h25-1-138k	62.6181	3	h25-1-138k	52.6525	3	h25/138k	76.2226	2	h25-1-138k	51.2274	2	h25/138k	37.9816	2	h25-1-138k	42.2654	2	h25/138k	52.16	2	h25-1-138k	40.0498	2	h25/138k	50.6985	2	h25-1-138k	34.1011	2	h25/138k	32.5768	2	h25/138k	37.6651	2	h25/138k	30.5669	2	h25/138k	36.5337
h25-1-136k	77.4595	3	h25-1-136k	70.5308	3	h25-1-136k	59.9448	3	h25-1-136k	36.8351	2	h25-1-136k	47.008	2	h25/136k	44.4391	2	h25-1-136k	46.8531	2	h25/136k	32.445	2	h25-1-136k	29.5647	2	h25/136k	33.7647	2	h25-1-136k	41.1249	2	h25/136k	32.5586	2	h25-1-136k	27.3752	2	h25/136k	27.9008	2	h25/136k	31.9106	2	h25/136k	28.4813	2	h25/136k	28.7827
h25-1-135k	75.5123	3	h25-1-135k	71.6422	3	h25-1-135k	62.2518	3	h25-1-135k	44.8014	2	h25-1-135k	56.0462	2	h25/135k	51.8592	2	h25-1-135k	80.8777	2	h25/135k	35.2162	2	h25-1-135k	45.2802	2	h25/135k	37.1795	2	h25-1-135k	45.7759	2	h25/135k	43.4842	2	h25-1-135k	23.9238	2	h25/135k	31.0547	2	h25/135k	31.6377	2	h25/135k	31.686	2	h25/135k	34.7619
h25-1-134k	94.8758	3	h25-1-134k	87.1435	3	h25-1-134k	70.2371	2	h25-1-134k	58.5142	2	h25-1-134k	70.6848	2	h25/134k	47.3962	2	h25-1-134k	47.9133	2	h25/134k	40.2496	2	h25-1-134k	43.5312	2	h25/134k	40.9125	3	h25-1-134k	39.7862	2	h25/134k	47.9133	2	h25-1-134k	35.0043	2	h25/134k	32.5627	2	h25/134k	35.3685	2	h25/134k	31.2174	2	h25/134k	40.9216
h25-1-132k	99.7558	4	h25-1-132k	75.7457	4	h25-1-132k	82.4974	2	h25-1-132k	65.2098	3	h25-1-132k	57.1659	2	h25/132k	62.5353	3	h25-1-132k	56.6929	3	h25/132k	59.487	2	h25-1-132k	46.3936	2	h25/132k	45.1048	2	h25-1-132k	59.8948	2	h25/132k	55.4353	2	h25-1-132k	33.6316	2	h25/132k	35.8343	2	h25/132k	38.655	2	h25/132k	39.6181	2	h25/132k	34.5964
h25-1-131k	86.0688	3	h25-1-131k	62.9846	3	h25-1-131k	62.6728	3	h25-1-131k	51.7467	2	h25-1-131k	51.649	3	h25/131k	48.4587	2	h25-1-131k	44.1799	4	h25/131k	48.8866	2	h25-1-131k	46.4297	3	h25/131k	36.4481	2	h25-1-131k	39.0305	2	h25/131k	48.3992	3	h25-1-131k	26.7671	2	h25/131k	32.4358	2	h25/131k	34.8458	2	h25/131k	25.6472	2	h25/131k	33.3616
h25-1-130k	86.8424	4	h25-1-130k	72.231	4	h25-1-130k	61.3313	3	h25-1-130k	44.7636	2	h25-1-130k	60.5769	3	h25/130k	44.5003	2	h25-1-130k	52.6811	2	h25/130k	42.7875	2	h25-1-130k	45.4804	2	h25/130k	39.9849	2	h25-1-130k	44.0547	1	h25/130k	44.4295	2	h25-1-130k	26.6011	2	h25/130k	33.3815	1	h25/130k	34.6816	2	h25/130k	28.3338	2	h25/130k	36.0943
h25-1-12k	126.86	5	h25-1-12k	106.673	2	h25-1-12k	75.4531	4	h25-1-12k	80.8196	2	h25-1-12k	61.8065	4	h25/12k	64.0146	3	h25-1-12k	60.2998	2	h25/12k	52.9049	2	h25-1-12k	63.5552	3	h25/12k	64.7052	2	h25-1-12k	57.0425	2	h25/12k	52.7097	2	h25-1-12k	44.8757	2	h25/12k	49.2988	2	h25/12k	38.3925	3	h25/12k	50.1522	2	h25/12k	59.8634
h25-1-129k	95.6475	3	h25-1-129k	75.5286	3	h25-1-129k	59.73	2	h25-1-129k	65.4525	2	h25-1-129k	52.201	2	h25/129k	52.1315	2	h25-1-129k	50.6031	2	h25/129k	45.097	3	h25-1-129k	41.4609	2	h25/129k	37.9265	2	h25-1-129k	40.6248	2	h25/129k	37.8898	2	h25-1-129k	30.6298	2	h25/129k	25.9982	1	h25/129k	35.7488	1	h25/129k	32.5022	2	h25/129k	32.5181
h25-1-127k	95.7806	3	h25-1-127k	77.9096	3	h25-1-127k	62.1632	3	h25-1-127k	46.1253	2	h25-1-127k	59.9979	3	h25/127k	42.2052	2	h25-1-127k	49.3944	2	h25/127k	34.0021	2	h25-1-127k	50.1574	2	h25/127k	46.6015	2	h25-1-127k	42.3708	2	h25/127k	37.9057	2	h25-1-127k	26.1259	1	h25/127k	34.0009	1	h25/127k	29.8633	2	h25/127k	23.7413	2	h25/127k	32.661
h25-1-125k	94.3799	4	h25-1-125k	75.0222	3	h25-1-125k	56.7288	2	h25-1-125k	47.2346	2	h25-1-125k	70.0951	3	h25/125k	53.1235	2	h25-1-125k	51.4867	2	h25/125k	48.3098	2	h25-1-125k	53.4174	2	h25/125k	50.4521	2	h25-1-125k	49.3381	2	h25/125k	47.3851	2	h25-1-125k	27.2805	2	h25/125k	33.6493	2	h25/125k	37.859	2	h25/125k	34.3581	2	h25/125k	37.9738
h25-1-123k	81.6829	3	h25-1-123k	71.0772	4	h25-1-123k	61.2437	2	h25-1-123k	40.4663	2	h25-1-123k	46.1136	2	h25/123k	41.8944	2	h25-1-123k	41.7925	2	h25/123k	31.8064	2	h25-1-123k	39.0836	2	h25/123k	33.9327	2	h25-1-123k	41.7805	2	h25/123k	45.387	2	h25-1-123k	25.6866	2	h25/123k	27.4544	2	h25/123k	21.7903	2	h25/123k	23.0819	2	h25/123k	23.5796
h25-1-121k	108.512	4	h25-1-121k	86.3532	3	h25-1-121k	68.213	2	h25-1-121k	57.8756	3	h25-1-121k	62.36	3	h25/121k	58.5069	2	h25-1-121k	63.5746	2	h25/121k	43.8046	3	h25-1-121k	53.8348	2	h25/121k	45.6831	3	h25-1-121k	55.5672	2	h25/121k	48.9028	3	h25-1-121k	39.6176	2	h25/121k	29.2374	2	h25/121k	38.0476	2	h25/121k	30.0048	2	h25/121k	38.4107
h25-1-120k	96.3633	4	h25-1-120k	64.6172	3	h25-1-120k	70.1065	3	h25-1-120k	49.9016	2	h25-1-120k	49.9613	3	h25/120k	57.126	3	h25-1-120k	63.9716	3	h25/120k	34.2405	2	h25-1-120k	41.1859	2	h25/120k	41.2297	2	h25-1-120k	35.2245	2	h25/120k	46.0571	3	h25-1-120k	26.7567	2	h25/120k	32.7397	1	h25/120k	38.7411	2	h25/120k	28.7161	2	h25/120k	27.4474
h25-1-11k	98.3698	4	h25-1-11k	93.3667	3	h25-1-11k	69.0864	3	h25-1-11k	69.6471	3	h25-1-11k	55.797	3	h25/11k	56.6664	2	h25-1-11k	53.3044	3	h25/11k	48.8143	2	h25-1-11k	54.3574	2	h25/11k	51.0923	2	h25-1-11k	48.0872	2	h25/11k	55.7035	2	h25-1-11k	41.1504	2	h25/11k	28.3424	2	h25/11k	38.5651	2	h25/11k	42.4876	2	h25/11k	37.1618
h25-1-119k	96.4592	2	h25-1-119k	71.9544	3	h25-1-119k	65.331	2	h25-1-119k	51.3233	2	h25-1-119k	51.6726	3	h25/119k	57.1815	2	h25-1-119k	58.0627	1	h25/119k	41.3464	2	h25-1-119k	52.1561	1	h25/119k	42.9911	2	h25-1-119k	55.2497	2	h25/119k	46.7895	2	h25-1-119k	30.5246	1	h25/119k	32.4047	1	h25/119k	36.0488	1	h25/119k	31.451	1	h25/119k	39.2773
h25-1-118k	124.77	5	h25-1-118k	132.046	3	h25-1-118k	83.3287	4	h25-1-118k	73.1292	3	h25-1-118k	86.52	3	h25/118k	55.3953	3	h25-1-118k	76.6906	3	h25/118k	61.5648	3	h25-1-118k	65.4494	2	h25/118k	57.4126	3	h25-1-118k	67.4498	3	h25/118k	64.9383	3	h25-1-118k	44.204	2	h25/118k	42.1795	2	h25/118k	36.5833	2	h25/118k	39.8868	2	h25/118k	38.9347
h25-1-113k	69.4979	3	h25-1-113k	58.5072	3	h25-1-113k	48.8311	2	h25-1-113k	41.232	3	h25-1-113k	42.5611	2	h25/113k	37.4796	2	h25-1-113k	42.9516	2	h25/113k	27.2763	3	h25-1-113k	40.671	2	h25/113k	30.3185	2	h25-1-113k	29.4646	2	h25/113k	33.3898	2	h25-1-113k	25.1951	1	h25/113k	23.6668	1	h25/113k	32.6621	2	h25/113k	23.5646	1	h25/113k	23.2448
h25-1-112k	92.6383	5	h25-1-112k	92.3916	4	h25-1-112k	74.3604	3	h25-1-112k	50.1212	2	h25-1-112k	63.3689	3	h25/112k	59.5423	3	h25-1-112k	61.4087	2	h25/112k	58.1107	2	h25-1-112k	56.7668	3	h25/112k	47.5355	2	h25-1-112k	41.3463	2	h25/112k	47.8743	3	h25-1-112k	34.3785	2	h25/112k	32.521	2	h25/112k	29.5984	2	h25/112k	30.6843	2	h25/112k	35.974
h25-1-110k	90.7622	4	h25-1-110k	76.1541	4	h25-1-110k	65.6667	4	h25-1-110k	59.8151	3	h25-1-110k	56.8927	2	h25/110k	52.3966	3	h25-1-110k	43.7311	3	h25/110k	48.2597	2	h25-1-110k	48.5183	3	h25/110k	41.2663	3	h25-1-110k	44.9406	2	h25/110k	39.85	3	h25-1-110k	30.0182	2	h25/110k	40.1937	2	h25/110k	32.6491	2	h25/110k	29.653	2	h25/110k	33.5513
h25-1-104k	113.398	4	h25-1-104k	67.3836	4	h25-1-104k	73.8444	3	h25-1-104k	65.3563	3	h25-1-104k	49.4091	3	h25/104k	54.2271	2	h25-1-104k	56.1575	2	h25/104k	40.2078	2	h25-1-104k	46.699	3	h25/104k	45.0273	2	h25-1-104k	55.5509	2	h25/104k	49.8528	2	h25-1-104k	28.8949	2	h25/104k	29.5028	2	h25/104k	35.0107	2	h25/104k	30.4619	2	h25/104k	30.3147
h25-1-101k	104.743	3	h25-1-101k	87.4956	3	h25-1-101k	84.5212	3	h25-1-101k	62.3058	2	h25-1-101k	64.6358	2	h25/101k	75.2442	2	h25-1-101k	62.0375	2	h25/101k	44.6321	1	h25-1-101k	63.2501	2	h25/101k	59.902	2	h25-1-101k	55.9493	2	h25/101k	56.7085	3	h25-1-101k	41.836	2	h25/101k	43.2743	2	h25/101k	24.7378	1	h25/101k	27.7021	2	h25/101k	49.1888
h25-1-100k	147.8	4	h25-1-100k	116.898	3	h25-1-100k	90.5855	3	h25-1-100k	60.0473	3	h25-1-100k	70.4544	3	h25/100k	63.0049	2	h25-1-100k	69.9522	3	h25/100k	63.3756	2	h25-1-100k	96.3246	2	h25/100k	53.1404	3	h25-1-100k	91.0866	2	h25/100k	73.1255	3	h25-1-100k	37.5497	2	h25/100k	43.1973	1	h25/100k	43.9266	2	h25/100k	40.1997	2	h25/100k	63.4489
h14-4-9k	70.5479	4	h14-4-9k	61.6734	4	h14-4-9k	50.6453	3	h14-4-9k	44.1143	3	h14-4-9k	44.9258	3	h14/9k	42.4948	2	h14-4-9k	43.535	3	h14/9k	37.2829	2	h14-4-9k	41.7231	3	h14/9k	37.5716	2	h14-4-9k	41.2023	3	h14/9k	42.2613	1	h14-4-9k	34.7384	2	h14/9k	28.9208	2	h14/9k	25.7364	2	h14/9k	24.5199	2	h14/9k	31.1956
h14-4-99k	55.6463	4	h14-4-99k	62.3858	4	h14-4-99k	38.3024	2	h14-4-99k	31.4602	2	h14-4-99k	51.8408	3	h14/99k	44.3672	2	h14-4-99k	39.4635	1	h14/99k	40.7196	2	h14-4-99k	38.6388	2	h14/99k	29.8648	2	h14-4-99k	28.7645	2	h14/99k	36.9047	2	h14-4-99k	20.3885	2	h14/99k	21.7986	2	h14/99k	33.0728	2	h14/99k	31.6514	1	h14/99k	24.9826
h14-4-96k	59.3791	4	h14-4-96k	51.022	3	h14-4-96k	45.4761	3	h14-4-96k	34.2141	3	h14-4-96k	35.8874	3	h14/96k	39.9383	3	h14-4-96k	38.3855	3	h14/96k	31.0923	2	h14-4-96k	32.7225	2	h14/96k	32.7126	2	h14-4-96k	33.2829	2	h14/96k	37.6916	2	h14-4-96k	23.5174	2	h14/96k	35.1275	2	h14/96k	27.1131	2	h14/96k	26.136	2	h14/96k	27.2924
h14-4-95k	64.6535	4	h14-4-95k	58.0645	3	h14-4-95k	46.9705	3	h14-4-95k	38.5657	3	h14-4-95k	38.7327	3	h14/95k	37.2846	3	h14-4-95k	41.0918	2	h14/95k	31.7444	3	h14-4-95k	34.2859	3	h14/95k	31.604	3	h14-4-95k	33.5959	2	h14/95k	36.3015	2	h14-4-95k	24.9111	2	h14/95k	25.2603	2	h14/95k	25.6808	2	h14/95k	26.5469	2	h14/95k	27.8795
h14-4-94k	57.5735	4	h14-4-94k	58.1379	3	h14-4-94k	44.2104	3	h14-4-94k	38.3488	3	h14-4-94k	42.6927	3	h14/94k	36.2161	3	h14-4-94k	38.451	3	h14/94k	33.8298	2	h14-4-94k	33.0377	3	h14/94k	32.6056	2	h14-4-94k	31.8484	2	h14/94k	34.3951	2	h14-4-94k	20.5478	2	h14/94k	24.3285	2	h14/94k	25.1364	2	h14/94k	24.4226	2	h14/94k	27.627
h14-4-91k	88.5258	4	h14-4-91k	66.3286	3	h14-4-91k	58.2641	4	h14-4-91k	39.3379	3	h14-4-91k	54.4626	3	h14/91k	48.4812	2	h14-4-91k	43.3122	3	h14/91k	35.3474	2	h14-4-91k	40.1075	3	h14/91k	36.0697	3	h14-4-91k	36.3773	2	h14/91k	43.5234	3	h14-4-91k	27.4879	2	h14/91k	34.9373	2	h14/91k	26.36	2	h14/91k	32.9087	2	h14/91k	30.8431
h14-4-90k	65.1077	4	h14-4-90k	58.5014	3	h14-4-90k	45.713	2	h14-4-90k	38.2412	2	h14-4-90k	47.2148	3	h14/90k	41.2936	3	h14-4-90k	44.0656	2	h14/90k	33.7828	2	h14-4-90k	34.8271	1	h14/90k	35.595	3	h14-4-90k	37.0069	3	h14/90k	36.1224	3	h14-4-90k	25.2376	2	h14/90k	26.1868	2	h14/90k	26.8278	2	h14/90k	27.1112	2	h14/90k	28.5571
h14-4-8k	68.3465	3	h14-4-8k	55.5766	3	h14-4-8k	45.6643	3	h14-4-8k	44.6949	2	h14-4-8k	43.3444	2	h14/8k	42.0472	2	h14-4-8k	45.8189	2	h14/8k	38.7257	2	h14-4-8k	38.4982	2	h14/8k	40.0981	2	h14-4-8k	34.4223	2	h14/8k	38.7374	2	h14-4-8k	25.9	2	h14/8k	27.7757	2	h14/8k	31.2307	1	h14/8k	27.0564	2	h14/8k	31.4882
h14-4-87k	67.0687	4	h14-4-87k	70.3818	4	h14-4-87k	55.6915	3	h14-4-87k	41.5621	2	h14-4-87k	53.4445	3	h14/87k	42.5186	3	h14-4-87k	51.3563	2	h14/87k	40.3552	2	h14-4-87k	38.4791	3	h14/87k	52.7147	3	h14-4-87k	38.0442	2	h14/87k	38.0933	2	h14-4-87k	39.3103	3	h14/87k	29.8986	2	h14/87k	32.2265	2	h14/87k	27.4549	2	h14/87k	32.4163
h14-4-86k	87.2879	4	h14-4-86k	81.4477	4	h14-4-86k	58.4238	4	h14-4-86k	44.6666	3	h14-4-86k	45.5782	3	h14/86k	47.3696	3	h14-4-86k	60.4445	3	h14/86k	41.8932	2	h14-4-86k	40.0975	2	h14/86k	40.0287	3	h14-4-86k	26.8431	1	h14/86k	36.536	3	h14-4-86k	30.8606	2	h14/86k	23.4846	2	h14/86k	39.2831	2	h14/86k	37.3404	2	h14/86k	29.8018
h14-4-84k	66.8341	3	h14-4-84k	71.5239	3	h14-4-84k	60.9354	2	h14-4-84k	47.4612	3	h14-4-84k	47.8836	3	h14/84k	47.4655	3	h14-4-84k	46.4771	2	h14/84k	36.8615	2	h14-4-84k	45.8347	2	h14/84k	40.3262	3	h14-4-84k	32.6001	2	h14/84k	38.3389	2	h14-4-84k	26.946	2	h14/84k	34.0889	2	h14/84k	28.4737	2	h14/84k	28.6769	2	h14/84k	29.9112
h14-4-82k	61.7674	4	h14-4-82k	50.6755	4	h14-4-82k	49.4891	3	h14-4-82k	36.5434	2	h14-4-82k	38.1129	3	h14/82k	36.7485	2	h14-4-82k	36.5129	2	h14/82k	31.7509	2	h14-4-82k	32.5302	3	h14/82k	29.5993	2	h14-4-82k	29.9178	2	h14/82k	35.5342	2	h14-4-82k	21.8285	2	h14/82k	22.6885	2	h14/82k	25.9728	1	h14/82k	21.829	2	h14/82k	26.555
h14-4-81k	59.9297	3	h14-4-81k	52.8047	3	h14-4-81k	55.0324	2	h14-4-81k	41.1033	3	h14-4-81k	43.3719	3	h14/81k	41.1712	3	h14-4-81k	39.7054	2	h14/81k	32.9984	2	h14-4-81k	34.4564	2	h14/81k	32.9562	2	h14-4-81k	31.9673	2	h14/81k	33.0675	2	h14-4-81k	22.9132	2	h14/81k	23.7423	2	h14/81k	24.5606	2	h14/81k	24.9908	2	h14/81k	28.5664
h14-4-7k	60.7287	3	h14-4-7k	58.8639	4	h14-4-7k	43.1604	2	h14-4-7k	37.0588	2	h14-4-7k	45.3446	2	h14/7k	41.8719	2	h14-4-7k	38.0036	2	h14/7k	32.1477	3	h14-4-7k	33.2029	2	h14/7k	32.8723	2	h14-4-7k	32.2069	2	h14/7k	37.8202	2	h14-4-7k	23.1035	2	h14/7k	26.1327	1	h14/7k	26.8363	2	h14/7k	26.6827	2	h14/7k	30.9003
h14-4-79k	59.3306	4	h14-4-79k	51.4383	4	h14-4-79k	46.9077	3	h14-4-79k	36.1398		h14-4-79k	43.0048	3	h14/79k	40.2982	3	h14-4-79k	41.9227	2	h14/79k	30.5924	3	h14-4-79k	31.9889	2	h14/79k	32.1015	2	h14-4-79k	33.3962	2	h14/79k	34	2	h14-4-79k	22.2282	2	h14/79k	24.6016	2	h14/79k	25.9426	2	h14/79k	26.5384	2	h14/79k	27.1229
h14-4-78k	62.3951	5	h14-4-78k	52.96	3	h14-4-78k	44.5122	2	h14-4-78k	42.5867	3	h14-4-78k	40.3055	3	h14/78k	40.1401	3	h14-4-78k	39.6051	2	h14/78k	33.1193	3	h14-4-78k	37.1031	3	h14/78k	31.7442	3	h14-4-78k	35.5816	3	h14/78k	34.0486	2	h14-4-78k	22.5614	2	h14/78k	25.5295	2	h14/78k	26.6105	2	h14/78k	25.9585	2	h14/78k	27.8135
h14-4-77k	64.6845	4	h14-4-77k	55.8899	3	h14-4-77k	43.7702	3	h14-4-77k	39.3545	3	h14-4-77k	36.2705	3	h14/77k	35.3698	3	h14-4-77k	39.9013	3	h14/77k	30.6967	2	h14-4-77k	35.4738	2	h14/77k	29.4831	3	h14-4-77k	36.4399	2	h14/77k	32.2224	2	h14-4-77k	22.6129	2	h14/77k	24.336	2	h14/77k	24.8723	1	h14/77k	24.5149	2	h14/77k	25.0899
h14-4-75k	89.6277	4	h14-4-75k	64.3258	3	h14-4-75k	44.1619	3	h14-4-75k	60.0299	2	h14-4-75k	42.6605	2	h14/75k	33.4223	3	h14-4-75k	44.8211	3	h14/75k	57.6463	3	h14-4-75k	58.6883	2	h14/75k	44.7649	2	h14-4-75k	49.6025	1	h14/75k	39.9999	2	h14-4-75k	39.4	1	h14/75k	28.6644	1	h14/75k	38.2279	2	h14/75k	28.8119	2	h14/75k	35.0129
h14-4-73k	79.2053	4	h14-4-73k	57.6103	5	h14-4-73k	51.47	4	h14-4-73k	47.7565	3	h14-4-73k	52.8309	3	h14/73k	59.9718	4	h14-4-73k	47.8303	3	h14/73k	44.3261	2	h14-4-73k	34.8447	2	h14/73k	36.7928	2	h14-4-73k	42.9854	2	h14/73k	37.6947	3	h14-4-73k	29.2662	2	h14/73k	25.7487	2	h14/73k	30.2266	2	h14/73k	33.4008	2	h14/73k	31.0488
h14-4-70k	81.3155	4	h14-4-70k	74.5553	3	h14-4-70k	51.1653	4	h14-4-70k	62.4213	2	h14-4-70k	57.5237	3	h14/70k	55.6932	3	h14-4-70k	50.136	2	h14/70k	45.0062	3	h14-4-70k	55.9912	3	h14/70k	40.4235	3	h14-4-70k	36.9271	3	h14/70k	45.0038	3	h14-4-70k	28.4926	2	h14/70k	26.1957	2	h14/70k	28.168	2	h14/70k	31.9705	2	h14/70k	30.2944
h14-4-6k	66.5123	4	h14-4-6k	61.3414	3	h14-4-6k	61.2648	3	h14-4-6k	49.4392	2	h14-4-6k	44.2747	3	h14/6k	43.8328	1	h14-4-6k	45.8135	2	h14/6k	30.1809	2	h14-4-6k	47.1748	2	h14/6k	31.0807	2	h14-4-6k	40.1363	3	h14/6k	30.3612	3	h14-4-6k	33.8652	1	h14/6k	26.4318	2	h14/6k	31.7473	1	h14/6k	28.5636	2	h14/6k	26.4598
h14-4-69k	70.6852	4	h14-4-69k	68.7888	4	h14-4-69k	53.3913	4	h14-4-69k	40.4183	3	h14-4-69k	43.2768	3	h14/68k	45.5332	3	h14-4-69k	43.9736	3	h14/68k	36.5472	2	h14-4-69k	29.2951	1	h14/68k	37.7699	3	h14-4-69k	34.8953	3	h14/68k	37.2415	3	h14-4-69k	27.2904	2	h14/68k	26.118	2	h14/68k	27.5714	3	h14/68k	27.0175	2	h14/68k	32.7908
h14-4-67k	97.7312	4	h14-4-67k	71.3425	4	h14-4-67k	51.3564	2	h14-4-67k	40.8476	3	h14-4-67k	67.6524	4	h14/67k	49.2815	3	h14-4-67k	56.1964	3	h14/67k	39.9478	3	h14-4-67k	40.455	3	h14/67k	34.9644	2	h14-4-67k	39.0937	2	h14/67k	42.4467	2	h14-4-67k	28.3647	1	h14/67k	32.1664	2	h14/67k	37.8829	1	h14/67k	41.5987	2	h14/67k	30.3214
h14-4-66k	73.2395	3	h14-4-66k	49.91	4	h14-4-66k	55.1708	2	h14-4-66k	37.0282	2	h14-4-66k	46.2948	3	h14/66k	35.3947	2	h14-4-66k	40.2679	2	h14/66k	30.7874	2	h14-4-66k	40.0874	2	h14/66k	28.027	2	h14-4-66k	35.3545	2	h14/66k	38.9654	3	h14-4-66k	24.2936	1	h14/66k	24.8086	2	h14/66k	22.1968	1	h14/66k	26.2188	2	h14/66k	26.5921
h14-4-65k	80.8741	4	h14-4-65k	64.9622	3	h14-4-65k	52.7618	3	h14-4-65k	51.4561	3	h14-4-65k	49.4417	3	h14/65k	53.5571	3	h14-4-65k	51.6476	4	h14/65k	37.9448	1	h14-4-65k	43.5699	2	h14/65k	45.5145	2	h14-4-65k	49.8763	2	h14/65k	50.2141	2	h14-4-65k	26.1816	2	h14/65k	37.541	3	h14/65k	34.6038	2	h14/65k	26.0892	2	h14/65k	33.2369
h14-4-62k	59.0667	3	h14-4-62k	54.0546	4	h14-4-62k	42.9046	2	h14-4-62k	35.9759	3	h14-4-62k	39.7855	2	h14/62k	36.4097	2	h14-4-62k	40.3458	3	h14/62k	29.5393	2	h14-4-62k	39.3246	2	h14/62k	32.2941	2	h14-4-62k	33.0245	2	h14/62k	32.0068	3	h14-4-62k	20.8787	2	h14/62k	24.7346	2	h14/62k	24.9857	2	h14/62k	24.6809	2	h14/62k	27.7121
h14-4-61k	67.9481	4	h14-4-61k	53.2117	4	h14-4-61k	57.9945	2	h14-4-61k	45.2714	2	h14-4-61k	43.5867	2	h14/61k	43.4187	2	h14-4-61k	43.7667	2	h14/61k	32.1076	2	h14-4-61k	33.1935	3	h14/61k	39.6313	2	h14-4-61k	34.533	2	h14/61k	34.777	3	h14-4-61k	32.7794	2	h14/61k	27.3101	2	h14/61k	25.2246	2	h14/61k	32.1667	2	h14/61k	38.1341
h14-4-60k	80.4728	4	h14-4-60k	78.1893	4	h14-4-60k	68.9124	4	h14-4-60k	42.7198	3	h14-4-60k	47.9528	4	h14/60k	46.4879	4	h14-4-60k	47.8455	3	h14/60k	37.4594	2	h14-4-60k	37.4418	3	h14/60k	39.3555	2	h14-4-60k	41.0194	3	h14/60k	34.7768	2	h14-4-60k	26.6237	2	h14/60k	32.9016	2	h14/60k	30.8135	2	h14/60k	41.5722	2	h14/60k	29.8556
h14-4-5k	59.5935	4	h14-4-5k	53.3605	4	h14-4-5k	58.6516	3	h14-4-5k	36.2278	2	h14-4-5k	49.0181	3	h14/5k	37.4333	3	h14-4-5k	41.569	2	h14/5k	31.8518	2	h14-4-5k	42.5624	2	h14/5k	33.7956	2	h14-4-5k	30.4601	2	h14/5k	32.0825	2	h14-4-5k	30.1325	2	h14/5k	27.6322	2	h14/5k	35.2076	2	h14/5k	28.5623	2	h14/5k	31.2558
h14-4-59k	63.2235	3	h14-4-59k	59.899	3	h14-4-59k	43.275	2	h14-4-59k	36.7414	2	h14-4-59k	39.628	3	h14/59k	40.0895	3	h14-4-59k	38.0885	2	h14/59k	33.2337	2	h14-4-59k	28.9294	2	h14/59k	32.9164	2	h14-4-59k	32.8019	2	h14/59k	34.2842	2	h14-4-59k	23.824	2	h14/59k	24.3558	2	h14/59k	24.4015	2	h14/59k	26.3898	2	h14/59k	28.1867
h14-4-58k	72.0881	5	h14-4-58k	51.426	4	h14-4-58k	46.8991	2	h14-4-58k	48.3375	2	h14-4-58k	40.7332	3	h14/58k	36.3763	2	h14-4-58k	40.0592	2	h14/58k	32.376	3	h14-4-58k	38.8552	3	h14/58k	31.0927	2	h14-4-58k	31.6625	2	h14/58k	30.771	1	h14-4-58k	22.3415	2	h14/58k	24.8453	2	h14/58k	24.4045	2	h14/58k	23.0113	2	h14/58k	25.9303
h14-4-57k	64.2186	5	h14-4-57k	48.1262	3	h14-4-57k	49.9211	2	h14-4-57k	46.6607	2	h14-4-57k	36.5064	3	h14/57k	51.2855	2	h14-4-57k	36.4584	3	h14/57k	35.601	2	h14-4-57k	35.225	2	h14/57k	29.7558	3	h14-4-57k	31.902	2	h14/57k	37.4424	3	h14-4-57k	21.9269	2	h14/57k	21.9867	2	h14/57k	21.9485	1	h14/57k	24.1201	2	h14/57k	23.3502
h14-4-56k	62.2167	4	h14-4-56k	59.8786	3	h14-4-56k	43.2797	2	h14-4-56k	42.79	2	h14-4-56k	39.7255	3	h14/56k	44.0541	3	h14-4-56k	39.1135	3	h14/56k	29.5526	3	h14-4-56k	34.7986	3	h14/56k	30.7733	2	h14-4-56k	32.7883	2	h14/56k	36.704	2	h14-4-56k	20.8103	2	h14/56k	22.639	2	h14/56k	29.0853	2	h14/56k	24.5386	2	h14/56k	29.9771
h14-4-55k	79.0932	4	h14-4-55k	70.9724	4	h14-4-55k	63.4737	3	h14-4-55k	42.8703	4	h14-4-55k	51.8411	3	h14/55k	40.9321	2	h14-4-55k	44.0947	3	h14/55k	47.2875	2	h14-4-55k	38.7467	2	h14/55k	39.4106	4	h14-4-55k	46.697	2	h14/55k	42.9805	2	h14-4-55k	31.7661	2	h14/55k	28.9902	2	h14/55k	40.1659	2	h14/55k	32.3451	2	h14/55k	30.0084
h14-4-53k	64.69	3	h14-4-53k	65.7087	3	h14-4-53k	44.1209	4	h14-4-53k	45.5063	3	h14-4-53k	48.1624	3	h14/53k	43.5595	2	h14-4-53k	43.8263	2	h14/53k	35.0233	2	h14-4-53k	31.879	2	h14/53k	42.6616	3	h14-4-53k	35.4451	3	h14/53k	35.2192	3	h14-4-53k	22.7581	1	h14/53k	25.5134	2	h14/53k	24.7472	2	h14/53k	27.7396	2	h14/53k	32.14
h14-4-51k	89.2518	4	h14-4-51k	75.8343	3	h14-4-51k	47.9293	3	h14-4-51k	45.3955	2	h14-4-51k	50.6014	3	h14/51k	41.03	2	h14-4-51k	41.8935	2	h14/51k	38.8346	2	h14-4-51k	41.9319	2	h14/51k	40.1977	3	h14-4-51k	37.6316	2	h14/51k	38.1787	3	h14-4-51k	26.1432	2	h14/51k	32.3434	2	h14/51k	36.0878	2	h14/51k	25.558	2	h14/51k	29.1694
h14-4-50k	75.2063	4	h14-4-50k	63.6234	4	h14-4-50k	46.5347	3	h14-4-50k	42.9813	3	h14-4-50k	45.5806	2	h14/50k	37.1017	3	h14-4-50k	52.7275	2	h14/50k	34.6449	2	h14-4-50k	48.6253	1	h14/50k	36.1611	1	h14-4-50k	45.2151	2	h14/50k	39.1155	2	h14-4-50k	26.0205	2	h14/50k	34.9516	2	h14/50k	25.8783	1	h14/50k	28.3653	2	h14/50k	29.9769
h14-4-4k	79.2608	4	h14-4-4k	59.1339	4	h14-4-4k	52.4962	3	h14-4-4k	39.0407	2	h14-4-4k	47.6658	3	h14/4k	41.2914	2	h14-4-4k	47.217	2	h14/4k	37.3377	3	h14-4-4k	39.1933	2	h14/4k	39.2477	2	h14-4-4k	35.3834	2	h14/4k	38.9024	3	h14-4-4k	30.1536	2	h14/4k	28.4921	2	h14/4k	33.2585	1	h14/4k	36.5445	2	h14/4k	32.1938
h14-4-49k	61.0426	4	h14-4-49k	53.5618	4	h14-4-49k	48.6276	3	h14-4-49k	35.7819	3	h14-4-49k	48.1516	2	h14/49k	43.9649	3	h14-4-49k	43.7315	2	h14/49k	28.9349	2	h14-4-49k	32.2848	2	h14/49k	41.09	3	h14-4-49k	34.7503	3	h14/49k	33.4032	2	h14-4-49k	32.8708	2	h14/49k	34.8778	1	h14/49k	25.9922	2	h14/49k	23.7577	2	h14/49k	26.9841
h14-4-48k	62.9501	4	h14-4-48k	54.2624	4	h14-4-48k	52.7971	3	h14-4-48k	37.3558	3	h14-4-48k	43.7597	3	h14/48k	37.5889	2	h14-4-48k	47.7164	3	h14/48k	34.1746	2	h14-4-48k	31.8944	2	h14/48k	33.8886	3	h14-4-48k	35.0656	3	h14/48k	32.5241	2	h14-4-48k	23.288	2	h14/48k	24.2613	2	h14/48k	25.7487	2	h14/48k	24.7612	2	h14/48k	28.7266
h14-4-46k	63.45	2	h14-4-46k	53.5716	4	h14-4-46k	39.7543	2	h14-4-46k	36.787	2	h14-4-46k	36.5703	3	h14/46k	35.8138	2	h14-4-46k	39.93	2	h14/46k	31.098	2	h14-4-46k	33.9723	2	h14/46k	33.0198	2	h14-4-46k	29.6292	2	h14/46k	30.4526	2	h14-4-46k	22.6406	2	h14/46k	25.2641	2	h14/46k	23.815	1	h14/46k	23.9928	2	h14/46k	26.6357
h14-4-45k	70.0373	4	h14-4-45k	58.7665	4	h14-4-45k	54.4606	3	h14-4-45k	48.288	3	h14-4-45k	46.9612	3	h14/45k	44.5564	3	h14-4-45k	44.2719	3	h14/45k	35.8856	2	h14-4-45k	36.2828	3	h14/45k	28.9388	3	h14-4-45k	36.2795	3	h14/45k	36.8569	2	h14-4-45k	24.6192	2	h14/45k	29.3126	1	h14/45k	28.1781	2	h14/45k	26.8802	2	h14/45k	29.6891
h14-4-44k	73.6076	4	h14-4-44k	57.5988	3	h14-4-44k	52.5516	3	h14-4-44k	46.431	2	h14-4-44k	48.1466	2	h14/44k	41.0168	3	h14-4-44k	43.9844	2	h14/44k	36.2039	2	h14-4-44k	45.3395	2	h14/44k	32.7552	2	h14-4-44k	36.1734	2	h14/44k	38.4749	2	h14-4-44k	27.8669	2	h14/44k	24.1298	2	h14/44k	31.5554	2	h14/44k	17.3808	1	h14/44k	30.2315
h14-4-42k	69.409	4	h14-4-42k	63.7929	3	h14-4-42k	51.4821	3	h14-4-42k	48.0836	3	h14-4-42k	44.4586	2	h14/42k	39.8918	4	h14-4-42k	44.2792	3	h14/42k	36.3759	2	h14-4-42k	34.4191	3	h14/42k	38.4869	3	h14-4-42k	40.1116	2	h14/42k	40.2218	3	h14-4-42k	25.8704	2	h14/42k	27.4029	2	h14/42k	34.5173	2	h14/42k	26.9779	2	h14/42k	31.2668
h14-4-3k	71.5115	4	h14-4-3k	52.1906	3	h14-4-3k	47.5798	3	h14-4-3k	35.5843	4	h14-4-3k	38.2663	3	h14/3k	39.152	3	h14-4-3k	44.4227	3	h14/3k	35.8861	2	h14-4-3k	41.8604	2	h14/3k	36.6091	3	h14-4-3k	34.7343	2	h14/3k	39.6482	2	h14-4-3k	24.8936	2	h14/3k	30.424	2	h14/3k	22.8555	2	h14/3k	38.5395	2	h14/3k	29.031
h14-4-39k	53.9959	4	h14-4-39k	59.2474	5	h14-4-39k	46.6727	3	h14-4-39k	35.5128	3	h14-4-39k	37.7632	3	h14/39k	33.741	2	h14-4-39k	34.5706	2	h14/39k	32.2397	2	h14-4-39k	34.2138	3	h14/39k	33.3528	1	h14-4-39k	29.381	2	h14/39k	32.4828	3	h14-4-39k	19.5085	2	h14/39k	22.905	2	h14/39k	22.1146	1	h14/39k	23.4075	2	h14/39k	25.435
h14-4-36k	73.5565	5	h14-4-36k	55.9028	4	h14-4-36k	46.2867	3	h14-4-36k	42.5884	3	h14-4-36k	54.0864	3	h14/36k	38.3967	3	h14-4-36k	49.5279	3	h14/36k	36.6451	2	h14-4-36k	40.4008	3	h14/36k	37.6041	2	h14-4-36k	44.231	2	h14/36k	35.2503	3	h14-4-36k	24.0686	2	h14/36k	30.0509	2	h14/36k	31.6065	2	h14/36k	26.5545	2	h14/36k	27.1453
h14-4-34k	61.9908	5	h14-4-34k	56.8125	3	h14-4-34k	45.1563	4	h14-4-34k	36.5029	2	h14-4-34k	39.5499	2	h14/34k	39.3384	3	h14-4-34k	39.7203	2	h14/34k	30.3495	2	h14-4-34k	34.9809	2	h14/34k	35.175	2	h14-4-34k	33.6935	2	h14/34k	34.0342	2	h14-4-34k	25.399	2	h14/34k	28.3321	1	h14/34k	30.8089	2	h14/34k	27.1693	3	h14/34k	26.8198
h14-4-33k	65.4657	4	h14-4-33k	58.51	3	h14-4-33k	45.913	3	h14-4-33k	40.1417	3	h14-4-33k	44.961	2	h14/33k	42.1501	2	h14-4-33k	40.6162	3	h14/33k	44.1329	3	h14-4-33k	38.4044	3	h14/33k	34.5909	2	h14-4-33k	35.9881	2	h14/33k	38.9735	3	h14-4-33k	26.0699	2	h14/33k	27.9387	2	h14/33k	29.7669	2	h14/33k	28.8021	2	h14/33k	33.2598
h14-4-30k	65.3846	4	h14-4-30k	55.3151	4	h14-4-30k	45.6694	3	h14-4-30k	36.0188	2	h14-4-30k	39.2238	3	h14/30k	37.2554	2	h14-4-30k	39.1251	2	h14/30k	30.5879	2	h14-4-30k	35.0362	2	h14/30k	32.9155	2	h14-4-30k	31.3231	2	h14/30k	33.6819	3	h14-4-30k	23.8696	2	h14/30k	27.6111	2	h14/30k	26.545	1	h14/30k	26.1932	2	h14/30k	28.891
h14-4-2k	62.4107	3	h14-4-2k	78.3007	3	h14-4-2k	57.991	2	h14-4-2k	39.3861	3	h14-4-2k	38.6989	3	h14/2k	40.5072	4	h14-4-2k	40.2218	3	h14/2k	32.9662	3	h14-4-2k	34.0808	3	h14/2k	31.3663	3	h14-4-2k	32.4788	3	h14/2k	31.9875	3	h14-4-2k	25.1657	2	h14/2k	32.0986	2	h14/2k	36.5443	2	h14/2k	26.3503	2	h14/2k	30.7664
h14-4-29k	65.9508	4	h14-4-29k	68.2166	4	h14-4-29k	48.3785	4	h14-4-29k	41.6329	3	h14-4-29k	52.9928	2	h14/29k	38.9701	3	h14-4-29k	41.7365	3	h14/29k	34.5597	3	h14-4-29k	38.961	2	h14/29k	36.2755	2	h14-4-29k	35.2143	2	h14/29k	37.2588	3	h14-4-29k	23.1472	2	h14/29k	25.3877	2	h14/29k	29.966	2	h14/29k	29.2946	2	h14/29k	29.4318
h14-4-28k	68.2773	4	h14-4-28k	59.065	4	h14-4-28k	55.6931	4	h14-4-28k	45.0853	3	h14-4-28k	46.9183	3	h14/28k	50.9528	3	h14-4-28k	45.1834	3	h14/28k	38.6917	2	h14-4-28k	37.1396	3	h14/28k	36.8167	4	h14-4-28k	39.5433	2	h14/28k	37.8957	3	h14-4-28k	25.6488	2	h14/28k	31.6549	3	h14/28k	28.3223	2	h14/28k	30.638	2	h14/28k	30.4629
h14-4-26k	69.2734	4	h14-4-26k	72.9607	3	h14-4-26k	52.9979	3	h14-4-26k	45.9155	3	h14-4-26k	44.6972	3	h14/26k	43.6066	3	h14-4-26k	49.4626	4	h14/26k	34.6323	2	h14-4-26k	39.9599	2	h14/26k	37.0544	3	h14-4-26k	44.4985	2	h14/26k	40.725	3	h14-4-26k	25.6227	2	h14/26k	30.2843	2	h14/26k	28.8995	2	h14/26k	25.9733	2	h14/26k	35.2927
h14-4-25k	57.6649	3	h14-4-25k	45.0274	3	h14-4-25k	42.9378	3	h14-4-25k	27.1522	2	h14-4-25k	32.722	2	h14/25k	35.5834	2	h14-4-25k	30.5235	2	h14/25k	27.116	3	h14-4-25k	40.751	1	h14/25k	28.8589	2	h14-4-25k	27.1533	2	h14/25k	30.0659	2	h14-4-25k	24.2949	2	h14/25k	19.252	2	h14/25k	24.7185	2	h14/25k	26.3164	2	h14/25k	24.2858
h14-4-24k	70.6565	4	h14-4-24k	69.7676	3	h14-4-24k	57.744	3	h14-4-24k	42.1239	3	h14-4-24k	44.4687	3	h14/24k	42.138	2	h14-4-24k	43.6782	3	h14/24k	36.2293	2	h14-4-24k	37.4514	3	h14/24k	42.1762	2	h14-4-24k	38.0288	2	h14/24k	42.3883	2	h14-4-24k	26.5551	2	h14/24k	29.6314	2	h14/24k	30.3397	2	h14/24k	28.6755	2	h14/24k	33.116
h14-4-23k	59.2452	4	h14-4-23k	58.8496	4	h14-4-23k	49.8783	4	h14-4-23k	41.8045	3	h14-4-23k	39.0943	3	h14/23k	46.6381	3	h14-4-23k	43.8708	2	h14/23k	40.2359	2	h14-4-23k	47.7333	2	h14/23k	42.186	2	h14-4-23k	34.7274	2	h14/23k	37.5295	2	h14-4-23k	24.4804	2	h14/23k	29.8392	2	h14/23k	27.9811	2	h14/23k	34.0857	2	h14/23k	32.4304
h14-4-22k	94.3707	4	h14-4-22k	85.0281	3	h14-4-22k	76.4339	4	h14-4-22k	76.4603	3	h14-4-22k	61.1547	3	h14/22k	84.5037	3	h14-4-22k	72.1377	3	h14/22k	44.9055	2	h14-4-22k	67.917	3	h14/22k	41.5986	3	h14-4-22k	50.9193	2	h14/22k	46.2615	3	h14-4-22k	36.5669	2	h14/22k	34.2702	2	h14/22k	42.857	2	h14/22k	45.5451	2	h14/22k	43.3247
h14-4-21k	61.9723	4	h14-4-21k	56.3215	5	h14-4-21k	47.3887	3	h14-4-21k	40.8328	3	h14-4-21k	40.4834	3	h14/21k	41.4728	3	h14-4-21k	42.5779	3	h14/21k	36.7322	3	h14-4-21k	38.2173	3	h14/21k	34.3554	2	h14-4-21k	33.7639	3	h14/21k	33.3343	3	h14-4-21k	23.8609	2	h14/21k	24.8462	2	h14/21k	24.5708	2	h14/21k	26.0077	2	h14/21k	23.093
h14-4-1k	105.477	4	h14-4-1k	70.2954	4	h14-4-1k	58.1096	3	h14-4-1k	61.579	4	h14-4-1k	58.3286	3	h14/1k	49.8281	3	h14-4-1k	58.1487	4	h14/1k	51.0187	2	h14-4-1k	46.4949	4	h14/1k	42.3117	3	h14-4-1k	52.7755	2	h14/1k	39.2989	2	h14-4-1k	31.4964	3	h14/1k	36.198	2	h14/1k	39.3441	2	h14/1k	34.8888	2	h14/1k	38.5144
h14-4-19k	85.8805	4	h14-4-19k	60.5414	3	h14-4-19k	48.6132	3	h14-4-19k	53.0451	2	h14-4-19k	51.6664	3	h14/19k	52.6615	3	h14-4-19k	44.9651	3	h14/19k	33.7597	2	h14-4-19k	48.6546	2	h14/19k	32.8843	2	h14-4-19k	29.6585	2	h14/19k	33.0423	2	h14-4-19k	28.4821	1	h14/19k	31.6395	2	h14/19k	31.3254	2	h14/19k	28.5795	2	h14/19k	26.6599
h14-4-196k	95.0648	3	h14-4-196k	100.71	4	h14-4-196k	66.2897	3	h14-4-196k	52.6248	2	h14-4-196k	59.8479	3	h14/196k	50.4431	2	h14-4-196k	59.4324	3	h14/196k	44.9015	2	h14-4-196k	62.415	2	h14/196k	41.2038	3	h14-4-196k	43.7895	3	h14/196k	43.3998	3	h14-4-196k	32.3708	2	h14/196k	32.0949	2	h14/196k	39.789	1	h14/196k	29.6663	2	h14/196k	30.779
h14-4-195k	73.7184	3	h14-4-195k	67.0409	3	h14-4-195k	50.2064	3	h14-4-195k	50.281	3	h14-4-195k	51.8927	3	h14/195k	51.2539	2	h14-4-195k	52.9863	2	h14/195k	38.718	2	h14-4-195k	43.6499	2	h14/195k	34.3198	3	h14-4-195k	36.4842	2	h14/195k	40.8046	2	h14-4-195k	27.3208	2	h14/195k	27.9191	2	h14/195k	26.9793	1	h14/195k	27.7721	2	h14/195k	24.0636
h14-4-190k	67.3939	4	h14-4-190k	67.7737	4	h14-4-190k	49.5862	3	h14-4-190k	42.0535	2	h14-4-190k	56.9347	2	h14/190k	37.0322	3	h14-4-190k	47.0329	2	h14/190k	33.3057	2	h14-4-190k	46.481	3	h14/190k	33.2285	2	h14-4-190k	33.6282	2	h14/190k	42.9325	3	h14-4-190k	24.9777	2	h14/190k	31.4567	2	h14/190k	32.0819	2	h14/190k	28.5323	2	h14/190k	26.6619
h14-4-18k	79.2889	5	h14-4-18k	75.3024	3	h14-4-18k	56.38	4	h14-4-18k	43.7088	4	h14-4-18k	51.3239	3	h14/18k	52.5523	3	h14-4-18k	45.9169	3	h14/18k	42.1172	2	h14-4-18k	41.0499	3	h14/18k	40.2441	3	h14-4-18k	35.026	3	h14/18k	52.3983	3	h14-4-18k	30.6181	2	h14/18k	36.3111	2	h14/18k	29.87	3	h14/18k	36.6712	2	h14/18k	33.4495
h14-4-189k	79.6907	3	h14-4-189k	75.4782	4	h14-4-189k	54.2732	3	h14-4-189k	51.8418	3	h14-4-189k	54.0237	2	h14/189k	40.9636	3	h14-4-189k	48.3482	3	h14/189k	43.0396	2	h14-4-189k	37.2621	3	h14/189k	33.7813	2	h14-4-189k	44.2069	2	h14/189k	38.0802	3	h14-4-189k	27.5708	2	h14/189k	27.8468	1	h14/189k	31.5455	2	h14/189k	33.1839	2	h14/189k	34.749
h14-4-188k	75.3886	4	h14-4-188k	67.448	3	h14-4-188k	52.585	3	h14-4-188k	41.5767	2	h14-4-188k	55.6302	3	h14/188k	44.9633	2	h14-4-188k	46.127	2	h14/188k	38.95	3	h14-4-188k	38.5721	2	h14/188k	39.9763	2	h14-4-188k	33.5708	3	h14/188k	47.1319	3	h14-4-188k	28.2048	2	h14/188k	26.3856	2	h14/188k	31.8191	2	h14/188k	28.7232	2	h14/188k	32.6116
h14-4-185k	76.351	4	h14-4-185k	64.4876	3	h14-4-185k	46.7193	3	h14-4-185k	43.0428	3	h14-4-185k	46.5075	3	h14/185k	38.4176	2	h14-4-185k	45.9508	3	h14/185k	32.0779	2	h14-4-185k	45.281	2	h14/185k	41.0323	2	h14-4-185k	43.5091	3	h14/185k	33.757	3	h14-4-185k	23.9247	1	h14/185k	27.9351	2	h14/185k	30.8873	2	h14/185k	29.349	2	h14/185k	30.6588
h14-4-182k	103.088	5	h14-4-182k	72.7804	5	h14-4-182k	58.9548	3	h14-4-182k	48.1474	3	h14-4-182k	57.1881	3	h14/182k	49.8069	3	h14-4-182k	46.586	2	h14/182k	32.7809	2	h14-4-182k	36.7159	3	h14/182k	44.0189	3	h14-4-182k	50.8514	2	h14/182k	55.0868	2	h14-4-182k	30.5769	2	h14/182k	37.3346	2	h14/182k	38.858	2	h14/182k	32.7043	2	h14/182k	29.5386
h14-4-176k	56.1957	4	h14-4-176k	53.6284	5	h14-4-176k	40.1172	2	h14-4-176k	37.6218	2	h14-4-176k	39.2732	2	h14/176k	35.3332	2	h14-4-176k	34.2993	2	h14/176k	29.3015	3	h14-4-176k	30.8186	2	h14/176k	35.6366	2	h14-4-176k	31.6219	2	h14/176k	29.3998	2	h14-4-176k	21.4901	2	h14/176k	22.9623	2	h14/176k	24.6221	1	h14/176k	24.6239	2	h14/176k	25.3195
h14-4-16k	90.7949	5	h14-4-16k	67.8122	4	h14-4-16k	78.1474	4	h14-4-16k	55.1246	3	h14-4-16k	69.2831	4	h14/16k	48.2438	4	h14-4-16k	42.0718	3	h14/16k	51.6521	3	h14-4-16k	56.4826	2	h14/16k	47.5016	3	h14-4-16k	42.2746	2	h14/16k	52.6105	3	h14-4-16k	27.523	2	h14/16k	42.4259	2	h14/16k	31.7408	2	h14/16k	33.7862	2	h14/16k	37.8415
h14-4-169k	61.9734	4	h14-4-169k	53.5295	3	h14-4-169k	49.0573	3	h14-4-169k	41.6042	3	h14-4-169k	43.2281	3	h14/169k	41.6252	3	h14-4-169k	41.2321	3	h14/169k	29.366	2	h14-4-169k	37.2277	3	h14/169k	34.0607	2	h14-4-169k	33.1514	2	h14/169k	32.7406	3	h14-4-169k	25.7992	3	h14/169k	24.5973	1	h14/169k	27.8333	2	h14/169k	26.4124	2	h14/169k	29.1208
h14-4-163k	78.3129	4	h14-4-163k	68.2359	3	h14-4-163k	53.3619	2	h14-4-163k	41.6087	3	h14-4-163k	43.7725	3	h14/163k	42.1066	2	h14-4-163k	48.8025	3	h14/163k	33.6175	3	h14-4-163k	31.7961	2	h14/163k	39.307	2	h14-4-163k	34.9749	2	h14/163k	34.5932	2	h14-4-163k	24.8026	2	h14/163k	26.0512	2	h14/163k	30.1606	2	h14/163k	26.101	2	h14/163k	33.8193
h14-4-162k	93.7828	3	h14-4-162k	90.6081	5	h14-4-162k	73.9483	3	h14-4-162k	47.5681	3	h14-4-162k	63.1997	2	h14/162k	46.892	2	h14-4-162k	55.3898	3	h14/162k	46.054	3	h14-4-162k	48.3965	2	h14/162k	38.9665	2	h14-4-162k	40.4428	2	h14/162k	49.0498	2	h14-4-162k	27.0425	2	h14/162k	30.2727	2	h14/162k	31.0813	2	h14/162k	28.7593	2	h14/162k	33.4706
h14-4-15k	62.4402	4	h14-4-15k	52.7261	4	h14-4-15k	45.4038	2	h14-4-15k	38.0042	3	h14-4-15k	40.5185	3	h14/15k	38.6018	3	h14-4-15k	39.1681	3	h14/15k	31.5489	2	h14-4-15k	33.0786	2	h14/15k	32.2612	3	h14-4-15k	32.6394	2	h14/15k	33.3172	3	h14-4-15k	23.0346	2	h14/15k	25.4051	2	h14/15k	27.042	2	h14/15k	25.7919	2	h14/15k	28.988
h14-4-157k	66.9703	4	h14-4-157k	66.0608	4	h14-4-157k	75.7445	3	h14-4-157k	46.8123	3	h14-4-157k	59.2409	2	h14/157k	59.6587	2	h14-4-157k	57.2404	2	h14/157k	41.2296	2	h14-4-157k	36.3035	2	h14/157k	31.3645	2	h14-4-157k	39.8002	3	h14/157k	40.2415	3	h14-4-157k	34.9985	2	h14/157k	36.3354	2	h14/157k	26.5696	2	h14/157k	28.9617	2	h14/157k	34.3939
h14-4-156k	94.559	5	h14-4-156k	78.9436	4	h14-4-156k	53.8207	3	h14-4-156k	51.46	3	h14-4-156k	69.5479	2	h14/156k	59.3875	3	h14-4-156k	54.8849	3	h14/156k	50.6106	2	h14-4-156k	52.8736	2	h14/156k	49.5403	3	h14-4-156k	64.1196	2	h14/156k	42.1849	3	h14-4-156k	29.9407	2	h14/156k	30.1985	2	h14/156k	32.1956	2	h14/156k	29.8766	2	h14/156k	32.6267
h14-4-154k	70.7571	4	h14-4-154k	66.1412	4	h14-4-154k	53.232	2	h14-4-154k	51.5256	3	h14-4-154k	58.156	3	h14/154k	46.8932	3	h14-4-154k	48.3627	3	h14/154k	37.064	2	h14-4-154k	43.6224	2	h14/154k	40.4907	2	h14-4-154k	44.1882	3	h14/154k	37.8335	2	h14-4-154k	23.2615	2	h14/154k	27.7847	1	h14/154k	27.5496	2	h14/154k	28.5935	2	h14/154k	38.5867
h14-4-14k	67.9623	4	h14-4-14k	67.1554	4	h14-4-14k	51.5933	3	h14-4-14k	38.6446	2	h14-4-14k	38.7774	3	h14/14k	40.5565	3	h14-4-14k	35.0791	2	h14/14k	30.9265	2	h14-4-14k	39.455	2	h14/14k	33.1255	3	h14-4-14k	30.9496	3	h14/14k	30.7291	3	h14-4-14k	22.602	2	h14/14k	23.497	2	h14/14k	27.8377	2	h14/14k	25.3843	2	h14/14k	28.1149
h14-4-147k	65.1247	4	h14-4-148k	55.9864	4	h14-4-148k	48.1643	3	h14-4-148k	42.4358	3	h14-4-148k	37.2608	3	h14/148k	39.0518	3	h14-4-148k	45.91	3	h14/148k	32.8345	2	h14-4-148k	34.9739	2	h14/148k	35.3309	2	h14-4-148k	35.0426	3	h14/148k	38.8192	3	h14-4-148k	24.6438	2	h14/148k	26.6558	2	h14/148k	25.8159	2	h14/148k	27.2357	2	h14/148k	28.9014
h14-4-147k	65.1247	4	h14-4-147k	54.7617	3	h14-4-147k	48.1319	2	h14-4-147k	39.0919	2	h14-4-147k	42.7277	3	h14/147k	41.4093	2	h14-4-147k	42.2586	3	h14/147k	33.3522	2	h14-4-147k	38.0305	2	h14/147k	33.4622	2	h14/147k	33.7617	2	h14/147k	31.9019	2	h14-4-147k	25.2092	1	h14/147k	25.8392	2	h14/147k	24.5332	2	h14/147k	25.3119	2	h14/147k	26.715
h14-4-146k	55.5556	4	h14-4-146k	56.0297	4	h14-4-146k	50.874	3	h14-4-146k	32.1998	2	h14-4-146k	39.7549	2	h14/146k	38.1004	2	h14-4-146k	45.1929	3	h14/146k	30.1044	2	h14-4-146k	36.7731	2	h14/146k	36.0786	2	h14-4-146k	29.7266	2	h14/146k	34.254	2	h14-4-146k	18.1369	2	h14/146k	30.5003	2	h14/146k	21.9736	2	h14/146k	30.5966	2	h14/146k	30.5872
h14-4-144k	61.6973	4	h14-4-144k	58.7559	3	h14-4-144k	43.6998	3	h14-4-144k	42.4731	2	h14-4-144k	43.9559	3	h14/144k	45.5438	2	h14-4-144k	38.0549	2	h14/144k	37.4801	2	h14-4-144k	37.4801	2	h14/144k	37.3364	2	h14-4-144k	33.7871	2	h14/144k	32.7001	3	h14-4-144k	30.3352	2	h14/144k	23.6331	2	h14/144k	24.1419	2	h14/144k	25.4554	2	h14/144k	27.0194
h14-4-139k	62.8943	4	h14-4-139k	54.7902	3	h14-4-139k	44.1689	4	h14-4-139k	50.6952	2	h14-4-139k	38.9613	3	h14/139k	36.4442	3	h14-4-139k	41.8465	2	h14/139k	30.4093	2	h14-4-139k	30.6809	2	h14/139k	31.4203	3	h14-4-139k	31.9215	2	h14/139k	32.5194	3	h14-4-139k	21.9727	1	h14/139k	24.0036	2	h14/139k	25.4333	2	h14/139k	23.9409	2	h14/139k	25.2913
h14-4-136k	57.4571	3	h14-4-136k	52.0857	3	h14-4-136k	42.1219	3	h14-4-136k	38.9727	2	h14-4-136k	37.8108	2	h14/136k	38.0912	2	h14-4-136k	36.7628	2	h14/136k	29.7487	2	h14-4-136k	31.9298	2	h14/136k	30.699	3	h14-4-136k	32.8891	2	h14/136k	30.1035	2	h14-4-136k	22.7119	1	h14/136k	24.6672	2	h14/136k	25.0872	2	h14/136k	25.786	2	h14/136k	25.5458
h14-4-134k	50.703	3	h14-4-134k	46.0629	5	h14-4-134k	35.9139	3	h14-4-134k	30.4423	3	h14-4-134k	35.193	3	h14/134k	33.3048	2	h14-4-134k	67.3871	2	h14/134k	27.3369	2	h14-4-134k	28.3492	2	h14/134k	29.5212	2	h14-4-134k	29.0995	2	h14/134k	29.8681	2	h14-4-134k	22.0759	2	h14/134k	20.3898	2	h14/134k	22.5474	2	h14/134k	24.2414	2	h14/134k	25.719
h14-4-132k	88.5773	5	h14-4-132k	66.1867	3	h14-4-132k	54.7683	3	h14-4-132k	47.417	3	h14-4-132k	49.3896	3	h14/132k	52.1018	2	h14-4-132k	52.7829	3	h14/132k	32.7042	2	h14-4-132k	51.5118	2	h14/132k	38.0885	2	h14-4-132k	40.2625	2	h14/132k	35.1443	3	h14-4-132k	28.1327	2	h14/132k	28.7623	2	h14/132k	27.9069	2	h14/132k	26.2862	2	h14/132k	32.0997
h14-4-127k	70.9552	3	h14-4-127k	56.0189	3	h14-4-127k	42.8944	3	h14-4-127k	40.9741	3	h14-4-127k	39.8411	3	h14/127k	44.4382	3	h14-4-127k	37.0753	3	h14/127k	31.8384	2	h14-4-127k	33.6422	3	h14/127k	32.7746	3	h14-4-127k	35.7763	2	h14/127k	35.6006	3	h14-4-127k	22.8937	2	h14/127k	28.0955	2	h14/127k	27.1075	2	h14/127k	26.7645	2	h14/127k	28.3134
h14-4-125k	56.7128	4	h14-4-125k	51.4552	4	h14-4-125k	41.3905	3	h14-4-125k	38.2416	3	h14-4-125k	34.9283	2	h14/125k	38.1861	2	h14-4-125k	36.5358	2	h14/125k	28.8503	2	h14-4-125k	39.2338	2	h14/125k	27.6802	2	h14-4-125k	30.8906	2	h14/125k	31.4929	3	h14-4-125k	22.4497	2	h14/125k	24.1505	1	h14/125k	27.101	2	h14/125k	24.0995	2	h14/125k	26.9916
h14-4-122k	69.9593	3	h14-4-122k	61.9331	3	h14-4-122k	57.8024	4	h14-4-122k	42.9187	3	h14-4-122k	44.9858	3	h14/122k	47.3577	3	h14-4-122k	43.4105	2	h14/122k	33.309	2	h14-4-122k	36.2021	2	h14/122k	34.43	3	h14-4-122k	34.7155	2	h14/122k	37.3114	2	h14-4-122k	26.3016	2	h14/122k	30.8015	2	h14/122k	29.7275	2	h14/122k	26.7695	2	h14/122k	28.2369
h14-4-11k	67.906	4	h14-4-11k	61.1086	4	h14-4-11k	41.8802	4	h14-4-11k	38.1712	2	h14-4-11k	38.7709	3	h14/11k	43.9459	3	h14-4-11k	39.6194	2	h14/11k	34.3714	3	h14-4-11k	35.1305	2	h14/11k	33.1346	2	h14-4-11k	32.324	2	h14/11k	31.3119	3	h14-4-11k	21.6884	2	h14/11k	22.8322	2	h14/11k	25.042	2	h14/11k	25.5619	2	h14/11k	24.8686
h14-4-118k	59.1131	4	h14-4-118k	56.489	3	h14-4-118k	50.1201	3	h14-4-118k	37.8015	2	h14-4-118k	38.596	3	h14/118k	37.1962	3	h14-4-118k	41.4853	3	h14/118k	33.8064	2	h14-4-118k	32.4122	2	h14/118k	33.9371	3	h14-4-118k	38.9067	2	h14/118k	32.2898	2	h14-4-118k	27.5622	2	h14/118k	28.4193	2	h14/118k	31.2872	2	h14/118k	24.9299	2	h14/118k	27.1125
h14-4-115k	64.1039	4	h14-4-115k	55.9425	3	h14-4-115k	47.6893	3	h14-4-115k	38.4133	3	h14-4-115k	53.1658	3	h14/115k	37.9696	3	h14-4-115k	40.8378	3	h14/115k	34.7009	2	h14-4-115k	38.2488	3	h14/115k	35.187	3	h14-4-115k	34.8963	2	h14/115k	38.4301	3	h14-4-115k	23.8362	2	h14/115k	27.3903	2	h14/115k	31.3857	2	h14/115k	25.5116	2	h14/115k	27.9316
h14-4-114k	75.5915	4	h14-4-114k	58.2009	5	h14-4-114k	42.2866	2	h14-4-114k	42.3962	2	h14-4-114k	40.2977	3	h14/114k	39.8125	2	h14-4-114k	42.8907	2	h14/114k	30.9959	2	h14-4-114k	29.8429	3	h14/114k	31.8953	2	h14-4-114k	34.7642	2	h14/114k	37.8955	2	h14-4-114k	24.8051	2	h14/114k	25.9733	2	h14/114k	26.7708	1	h14/114k	26.8422	2	h14/114k	26.0301
h14-4-113k	90.916	5	h14-4-113k	70.177	4	h14-4-113k	72.0952	4	h14-4-113k	50.1923	3	h14-4-113k	69.3519	3	h14/113k	57.3398	3	h14-4-113k	52.4808	3	h14/113k	40.432	2	h14-4-113k	53.9958	2	h14/113k	43.978	3	h14-4-113k	47.9181	2	h14/113k	41.9609	2	h14-4-113k	27.8323	2	h14/113k	36.9415	2	h14/113k	35.8028	2	h14/113k	27.4359	2	h14/113k	36.2667
h14-4-111k	90.517	4	h14-4-111k	107.907	3	h14-4-111k	75.2498	4	h14-4-111k	61.3856	3	h14-4-111k	58.7024	3	h14/111k	61.5173	3	h14-4-111k	47.9242	2	h14/111k	35.4736	3	h14-4-111k	63.2319	2	h14/111k	44.2676	2	h14-4-111k	57.3396	2	h14/111k	44.7325	3	h14-4-111k	35.448	2	h14/111k	47.8034	2	h14/111k	38.5453	1	h14/111k	47.4499	2	h14/111k	38.7795
h14-4-110k	63.6079	4	h14-4-110k	57.7576	4	h14-4-110k	52.6342	3	h14-4-110k	42.3524	2	h14-4-110k	45.0893	2	h14/110k	44.2026	3	h14-4-110k	45.0261	3	h14/110k	29.6288	2	h14-4-110k	34.7142	1	h14/110k	32.2509	2	h14-4-110k	38.151	2	h14/110k	32.4184	2	h14-4-110k	23.9512	2	h14/110k	25.7533	2	h14/110k	27.6347	1	h14/110k	26.6339	2	h14/110k	29.7718
h14-4-10k	68.1199	4	h14-4-10k	65.6337	3	h14-4-10k	43.2645	3	h14-4-10k	48.0922	3	h14-4-10k	40.3224	3	h14/10k	42.3088	3	h14-4-10k	47.9927	3	h14/10k	34.0194	3	h14-4-10k	34.3933	2	h14/10k	32.8423	3	h14-4-10k	37.6178	2	h14/10k	39.6299	1	h14-4-10k	22.1457	3	h14/10k	24.4472	2	h14/10k	29.0893	2	h14/10k	31.8607	2	h14/10k	29.1866
h14-4-109k	65.127	4	h14-4-109k	67.6646	4	h14-4-109k	47.1722	3	h14-4-109k	45.3108	3	h14-4-109k	39.7716	3	h14/109k	41.5844	3	h14-4-109k	44.1283	3	h14/109k	40.0517	2	h14-4-109k	36.6692	2	h14/109k	34.2131	2	h14-4-109k	43.3313	2	h14/109k	38.8255	2	h14-4-109k	26.9338	3	h14/109k	23.3526	2	h14/109k	32.3262	2	h14/109k	26.5404	2	h14/109k	28.6066
h14-4-108k	93.6956	4	h14-4-108k	101.854	3	h14-4-108k	58.2233	3	h14-4-108k	53.7984	3	h14-4-108k	48.9709	3	h14/108k	50.0888	3	h14-4-108k	55.177	2	h14/108k	40.6306	2	h14-4-108k	43.9301	2	h14/108k	45.3176	2	h14-4-108k	40.868	2	h14/108k	45.8311	2	h14-4-108k	33.4166	2	h14/108k	36.7127	1	h14/108k	28.9307	2	h14/108k	32.1702	2	h14/108k	35.5214
h14-4-106k	59.8175	4	h14-4-106k	53.3413	3	h14-4-106k	44.506	3	h14-4-106k	40.0124	3	h14-4-106k	46.7073	3	h14/106k	40.3828	2	h14-4-106k	43.6672	3	h14/106k	39.0202	3	h14-4-106k	33.3519	3	h14/106k	34.2328	2	h14-4-106k	35.0003	2	h14/106k	34.9199	1	h14-4-106k	23.6789	1	h14/106k	24.159	1	h14/106k	29.7253	1	h14/106k	27.0477	2	h14/106k	26.316
h14-4-105k	55.1852	4	h14-4-105k	52.9034	4	h14-4-105k	42.5395	2	h14-4-105k	40.0963	2	h14-4-105k	37.0736	2	h14/105k	32.6819	2	h14-4-105k	36.948	2	h14/105k	30.4302	3	h14-4-105k	32.0941	2	h14/105k	28.5956	2	h14-4-105k	30.4359	2	h14/105k	30.7388	2	h14-4-105k	22.2404	2	h14/105k	23.7984	2	h14/105k	27.7968	2	h14/105k	22.8744	2	h14/105k	25.6285
h14-4-104k	71.7939	3	h14-4-104k	63.5165	3	h14-4-104k	70.6135	3	h14-4-104k	54.6124	3	h14-4-104k	42.139	3	h14/104k	52.2229	3	h14-4-104k	48.0593	3	h14/104k	31.513	2	h14-4-104k	38.6812	2	h14/104k	34.9977	2	h14-4-104k	34.2468	2	h14/104k	33.5483	2	h14-4-104k	22.437	2	h14/104k	27.5414	2	h14/104k	34.819	2	h14/104k	27.4644	2	h14/104k	30.5849
h14-4-101k	95.7004	5	h14-4-101k	106.927	5	h14-4-101k	66.5567	3	h14-4-101k	64.0308	2	h14-4-101k	81.1882	3	h14/101k	48.1822	3	h14-4-101k	60.6083	3	h14/101k	49.5405	3	h14-4-101k	52.1235	2	h14/101k	40.198	2	h14-4-101k	50.2087	2	h14/101k	36.4526	3	h14-4-101k	29.2736	2	h14/101k	31.6501	2	h14/101k	35.8188	2	h14/101k	31.5745	2	h14/101k	41.8851
h111s-4-8k	129.625	3	h111s-4-8k	90.9292	4	h111s-4-8k	65.4467	3	h111s-4-8k	63.6136	3	h111s-4-8k	73.231	3	h111/4-8k	86.4639	4	h111s-4-8k	66.9474	3	h111/4-8k	45.556	2	h111s-4-8k	57.3092	3	h111/4-8k	54.5299	2	h111s-4-8k	49.9174	3	h111/4-8k	53.7593	3	h111s-4-8k	36.2734	2	h111/4-8k	36.9543	2	h111/4-8k	43.3288	2	h111/4-8k	37.2206	2	h111/4-8k	40.0456
h111s-4-41k	86.763	5	h111s-4-41k	84.4291	4	h111s-4-41k	74.2567	2	h111s-4-41k	62.3827	3	h111s-4-41k	56.2539	3	h111/4-41k	73.4288	4	h111s-4-41k	55.3934	3	h111/4-41k	49.7236	3	h111s-4-41k	46.9434	3	h111/4-41k	42.1686	2	h111s-4-41k	49.8653	2	h111/4-41k	42.6735	2	h111s-4-41k	33.0287	2	h111/4-41k	35.4677	2	h111/4-41k	21.316	1	h111/4-41k	32.7038	2	h111/4-41k	42.0221
h111s-4-40k	88.2709	6	h111s-4-40k	80.4483	5	h111s-4-40k	70.9559	3	h111s-4-40k	75.8361	3	h111s-4-40k	43.7744	4	h111/4-40k	52.6478	3	h111s-4-40k	54.9332	3	h111/4-40k	33.5678	2	h111s-4-40k	44.6062	2	h111/4-40k	47.156	3	h111s-4-40k	53.4212	3	h111/4-40k	41.5849	3	h111s-4-40k	25.3224	2	h111/4-40k	31.0793	2	h111/4-40k	31.5487	2	h111/4-40k	37.7416	3	h111/4-40k	26.3983
h111s-4-3k	87.5826	4	h111s-4-3k	85.7215	4	h111s-4-3k	84.3025	3	h111s-4-3k	72.1666	3	h111s-4-3k	63.2425	3	h111/4-3k	51.4057	3	h111s-4-3k	56.3424	3	h111/4-3k	49.9682	2	h111s-4-3k	50.3271	2	h111/4-3k	46.506	3	h111s-4-3k	44.4734	3	h111/4-3k	47.1029	2	h111s-4-3k	25.2796	3	h111/4-3k	46.154	2	h111/4-3k	26.7067	2	h111/4-3k	27.8863	2	h111/4-3k	37.8949
h111s-4-38k	117.076	5	h111s-4-38k	107.496	4	h111s-4-38k	75.987	4	h111s-4-38k	82.0158	3	h111s-4-38k	75.2782	3	h111/4-38k	84.0481	5	h111s-4-38k	59.3065	3	h111/4-38k	51.4563	3	h111s-4-38k	57.6392	3	h111/4-38k	69.6777	3	h111s-4-38k	46.2257	2	h111/4-38k	74.9188	3	h111s-4-38k	50.8242	2	h111/4-38k	43.0171	2	h111/4-38k	38.5545	2	h111/4-38k	51.3188	3	h111/4-38k	39.7549
h111s-4-37k	107.003	4	h111s-4-37k	80.2931	4	h111s-4-37k	69.032	3	h111s-4-37k	56.6514	3	h111s-4-37k	72.9112	3	h111/4-37k	58.7474	3	h111s-4-37k	54.7055	2	h111/4-37k	59.0578	2	h111s-4-37k	53.0928	2	h111/4-37k	41.3223	3	h111s-4-37k	58.631	3	h111/4-37k	51.9791	3	h111s-4-37k	46.3902	2	h111/4-37k	32.7937	2	h111/4-37k	33.3853	2	h111/4-37k	37.2288	2	h111/4-37k	39.416
h111s-4-36k	81.2229	4	h111s-4-36k	87.8084	4	h111s-4-36k	53.9407	4	h111s-4-36k	49.2754	4	h111s-4-36k	64.382	3	h111/4-36k	46.4607	3	h111s-4-36k	57.5601	2	h111/4-36k	41.5007	3	h111s-4-36k	47.5665	3	h111/4-36k	38.6409	2	h111s-4-36k	44.9541	3	h111/4-36k	44.7099	3	h111s-4-36k	32.9994	2	h111/4-36k	35.8527	2	h111/4-36k	31.747	2	h111/4-36k	35.2595	3	h111/4-36k	24.8445
h111s-4-34k	85.7039	4	h111s-4-34k	73.8332	4	h111s-4-34k	53.689	3	h111s-4-34k	53.4213	3	h111s-4-34k	44.4596	3	h111/4-34k	54.2006	3	h111s-4-34k	48.25	3	h111/4-34k	40.0875	2	h111s-4-34k	46.302	2	h111/4-34k	39.5351	2	h111s-4-34k	37.9289	3	h111/4-34k	37.7958	2	h111s-4-34k	32.1189	2	h111/4-34k	25.3774	2	h111/4-34k	27.7431	2	h111/4-34k	34.093	2	h111/4-34k	31.6777
h111s-4-33k	67.6916	5	h111s-4-33k	58.2176	4	h111s-4-33k	55.2726	3	h111s-4-33k	45.0637	4	h111s-4-33k	50.8265	3	h111/4-33k	44.2706	3	h111s-4-33k	44.7872	3	h111/4-33k	33.5281	2	h111s-4-33k	34.6091	3	h111/4-33k	38.4332	3	h111s-4-33k	35.4375	2	h111/4-33k	37.8869	2	h111s-4-33k	25.9245	3	h111/4-33k	30.4693	2	h111/4-33k	27.2963	2	h111/4-33k	26.9384	2	h111/4-33k	28.127
h111s-4-32k	93.5971	3	h111s-4-32k	80.5773	4	h111s-4-32k	61.3261	3	h111s-4-32k	62.3446	2	h111s-4-32k	57.3851	2	h111/4-32k	52.1323	2	h111s-4-32k	76.3653	2	h111/4-32k	49.9517	2	h111s-4-32k	50.8582	2	h111/4-32k	53.4739	2	h111s-4-32k	51.7539	3	h111/4-32k	59.036	2	h111s-4-32k	31.9755	1	h111/4-32k	40.609	1	h111/4-32k	33.576	2	h111/4-32k	36.6894	2	h111/4-32k	42.1584
h111s-4-31k	99.5212	5	h111s-4-31k	91.2633	4	h111s-4-31k	71.8318	3	h111s-4-31k	64.8224	3	h111s-4-31k	69.6281	3	h111/4-31k	58.2563	2	h111s-4-31k	61.8921	3	h111/4-31k	49.2506	2	h111s-4-31k	54.622	2	h111/4-31k	43.7526	2	h111s-4-31k	57.8594	3	h111/4-31k	52.9916	2	h111s-4-31k	30.7436	2	h111/4-31k	31.9445	2	h111/4-31k	33.7589	3	h111/4-31k	36.7433	2	h111/4-31k	30.9758
h111s-4-28k	81.2237	4	h111s-4-28k	90.5986	2	h111s-4-28k	66.7097	2	h111s-4-28k	58.3687	3	h111s-4-28k	61.7547	2	h111/4-28k	63.1542	2	h111s-4-28k	55.1975	2	h111/4-28k	45.8863	2	h111s-4-28k	51.8074	3	h111/4-28k	51.0793	2	h111s-4-28k	46.8182	3	h111/4-28k	52.7597	3	h111s-4-28k	36.4162	1	h111/4-28k	32.5099	2	h111/4-28k	39.1631	2	h111/4-28k	32.3089	2	h111/4-28k	30.725
h111s-4-26k	86.7565	3	h111s-4-26k	64.5999	3	h111s-4-26k	57.1443	3	h111s-4-26k	63.3101	3	h111s-4-26k	50.9792	2	h111/4-26k	50.075	2	h111s-4-26.k	76.4733	2	h111/4-26k	39.6391	2	h111s-4-26k	48.1283	2	h111/4-26k	38.4559	2	h111s-4-26k	40.6567	2	h111/4-26k	52.8561	3	h111s-4-26k	27.4428	2	h111/4-26k	29.2876	2	h111/4-26k	35.5207	2	h111/4-26k	29.9144	2	h111/4-26k	31.256
h111s-4-25k	91.0467	5	h111s-4-25k	98.4735	4	h111s-4-25k	74.5436	3	h111s-4-25k	47.7971	3	h111s-4-25k	44.9735	4	h111/4-25k	51.0125	3	h111s-4-25k	69.6485	3	h111/4-25k	40.9355	3	h111s-4-25k	55.7391	2	h111/4-25k	50.7146	3	h111s-4-25k	62.0423	3	h111/4-25k	50.5027	3	h111s-4-25k	27.9093	1	h111/4-25k	24.932	2	h111/4-25k	32.1209	2	h111/4-25k	31.5518	2	h111/4-25k	36.013
h111s-4-22k	110.716	4	h111s-4-22k	102.999	3	h111s-4-22k	74.163	3	h111s-4-22k	68.0207	2	h111s-4-22k	80.3031	3	h111/4-22k	61.7246	2	h111s-4-22k	69.984	3	h111/4-22k	42.1262	2	h111s-4-22k	54.4604	2	h111/4-22k	46.6832	3	h111s-4-22k	45.6488	2	h111/4-22k	52.2061	3	h111s-4-22k	45.7176	2	h111/4-22k	33.6279	2	h111/4-22k	37.6981	2	h111/4-22k	40.7664	2	h111/4-22k	37.7161
h111s-4-21k	100.547	4	h111s-4-21k	99.2991	4	h111s-4-21k	68.1971	4	h111s-4-21k	57.9215	3	h111s-4-21k	59.1481	3	h111/4-21k	63.1559	3	h111s-4-21k	55.8935	2	h111/4-21k	52.8002	2	h111s-4-21k	46.5961	3	h111/4-21k	43.6944	3	h111s-4-21k	51.2868	2	h111/4-21k	51.4125	3	h111s-4-21k	37.3408	2	h111/4-21k	32.5144	2	h111/4-21k	28.3878	2	h111/4-21k	33.5729	2	h111/4-21k	36.5067
h111s-4-20k	64.7077	4	h111s-4-20k	69.0715	3	h111s-4-20k	50.1356	3	h111s-4-20k	44.7745	3	h111s-4-20k	41.1793	3	h111/4-20k	45.9357	2	h111s-4-20k	46.6849	2	h111/4-20k	30.2906	2	h111s-4-20k	39.66	2	h111/4-20k	29.6225	2	h111s-4-20k	32.6752	2	h111/4-20k	36.3623	2	h111s-4-20k	21.8134	2	h111/4-20k	23.6313	1	h111/4-20k	23.3937	1	h111/4-20k	23.2078	2	h111/4-20k	24.1864
h111s-4-19k	95.321	3	h111s-4-19k	77.1164	4	h111s-4-19k	86.0735	4	h111s-4-19k	66.7344	3	h111s-4-19k	72.546	3	h111/4-19k	47.5403	3	h111s-4-19k	45.8315	3	h111/4-19k	40.8991	2	h111s-4-19k	49.3484	3	h111/4-19k	45.9957	2	h111s-4-19k	47.3761	2	h111/4-19k	43.4189	2	h111s-4-19k	37.7885	2	h111/4-19k	29.7791	2	h111/4-19k	28.9834	1	h111/4-19k	33.9722	2	h111/4-19k	35.1116
h111s-4-17k	81.7922	4	h111s-4-17k	85.3481	2	h111s-4-17k	73.8293	4	h111s-4-17k	49.4685	3	h111s-4-17k	48.6093	2	h111/4-17k	60.6543	3	h111s-4-17k	51.8643	3	h111/4-17k	47.453	2	h111s-4-17k	49.3722	3	h111/4-17k	58.793	3	h111s-4-17k	43.3115	3	h111/4-17k	42.7937	3	h111s-4-17k	33.6018	2	h111/4-17k	34.471	2	h111/4-17k	33.0581	2	h111/4-17k	26.6807	2	h111/4-17k	27.9741
h111s-4-16k	91.7263	4	h111s-4-16k	80.3538	4	h111s-4-16k	57.6128	3	h111s-4-16k	60.3419	3	h111s-4-16k	53.918	2	h111/4-16k	46.7151	3	h111s-4-16k	62.6622	2	h111/4-16k	51.9286	3	h111s-4-16k	44.5119	3	h111/4-16k	45.169	3	h111s-4-16k	47.9398	2	h111/4-16k	40.4464	2	h111s-4-16k	31.1788	2	h111/4-16k	37.7992	2	h111/4-16k	27.2776	2	h111/4-16k	34.6071	2	h111/4-16k	31.8927
h111s-4-15k	73.3578	4	h111s-4-15k	64.1938	2	h111s-4-15k	52.13	3	h111s-4-15k	44.0594	3	h111s-4-15k	47.8066	3	h111/4-15k	41.2063	3	h111s-4-15k	47.7833	2	h111/4-15k	31.5096	2	h111s-4-15k	43.2597	3	h111/4-15k	31.624	2	h111s-4-15k	32.5459	2	h111/4-15k	32.3536	2	h111s-4-15k	27.5027	2	h111/4-15k	25.8452	2	h111/4-15k	22.7918	2	h111/4-15k	23.0048	2	h111/4-15k	27.2162
h111s-4-13k	86.5178	4	h111s-4-13k	65.2401	4	h111s-4-13k	51.2801	2	h111s-4-13k	56.1894	2	h111s-4-13k	52.471	3	h111/4-13k	56.9977	2	h111s-4-13k	42.3981	3	h111/4-13k	50.8785	2	h111s-4-13k	42.0562	2	h111/4-13k	33.5192	2	h111s-4-13k	51.6817	3	h111/4-13k	34.6943	3	h111s-4-13k	24.6468	2	h111/4-13k	23.9432	1	h111/4-13k	31.4817	2	h111/4-13k	36.0448	2	h111/4-13k	32.7757
h111s-4-12k	114.806	4	h111s-4-12k	92.1684	3	h111s-4-12k	80.1578	4	h111s-4-12k	70.0531	3	h111s-4-12k	63.3198	3	h111/4-12k	65.9869	3	h111s-4-12k	57.9471	3	h111/4-12k	49.0296	2	h111s-4-12k	46.8812	3	h111/4-12k	46.7331	3	h111s-4-12k	70.7386	3	h111/4-12k	58.5324	3	h111s-4-12k	38.4239	2	h111/4-12k	39.7399	2	h111/4-12k	51.3149	2	h111/4-12k	29.0264	2	h111/4-12k	57.2776
h111s-4-11k	83.9094	4	h111s-4-11k	80.2843	4	h111s-4-11k	53.1208	2	h111s-4-11k	51.4261	3	h111s-4-11k	54.7653	3	h111/4-11k	51.1734	2	h111s-4-11k	58.8292	3	h111/4-11k	36.1293	2	h111s-4-11k	45.809	2	h111/4-11k	49.2254	2	h111s-4-11k	46.248	2	h111/4-11k	52.2425	2	h111s-4-11k	31.0461	2	h111/4-11k	29.454	2	h111/4-11k	25.1216	2	h111/4-11k	33.6187	2	h111/4-11k	35.6939
h111s-1-98k	98.92	4	h111s-1-98k	78.3133	3	h111s-1-98k	59.8188	3	h111s-1-98k	45.3985	3	h111s-1-98k	59.8163	3	h111/1-98k	49.761	3	h111s-1-98k	47.33	2	h111/1-98k	36.1901	3	h111s-1-98k	46.2641	2	h111/1-98k	40.9329	2	h111s-1-98k	45.76	3	h111/1-98k	39.0497	3	h111s-1-98k	31.4085	2	h111/1-98k	31.387	2	h111/1-98k	40.0364	2	h111/1-98k	26.8671	2	h111/1-98k	29.647
h111s-1-97k	88.4332	4	h111s-1-97k	83.9554	4	h111s-1-97k	60.8273	4	h111s-1-97k	54.6495	2	h111s-1-97k	56.4219	3	h111/1-97k	39.311	2	h111s-1-97k	49.1468	2	h111/1-97k	39.1577	3	h111s-1-97k	53.4509	2	h111/1-97k	44.2734	2	h111s-1-97k	37.5918	2	h111/1-97k	41.6512	3	h111s-1-97k	38.0551	1	h111/1-97k	24.9929	2	h111/1-97k	33.2749	1	h111/1-97k	27.1135	2	h111/1-97k	35.2992
h111s-1-95k	109.655	5	h111s-1-95k	97.9695	3	h111s-1-95k	69.1788	3	h111s-1-95k	66.5984	4	h111s-1-95k	68.6626	3	h111/1-95k	67.3998	3	h111s-1-95k	58.7502	4	h111/1-95k	46.1996	2	h111s-1-95k	69.0224	2	h111/1-95k	52.2086	3	h111s-1-95k	51.6314	3	h111/1-95k	52.448	3	h111s-1-95k	35.3681	2	h111/1-95k	42.6909	2	h111/1-95k	57.9585	2	h111/1-95k	37.9637	2	h111/1-95k	46.4764
h111s-1-91k	92.8214	4	h111s-1-91k	78.5631	4	h111s-1-91k	59.7102	3	h111s-1-91k	59.8321	2	h111s-1-91k	67.5651	3	h111/1-91k	53.6679	2	h111s-1-91k	52.4113	3	h111/1-91k	39.1274	3	h111s-1-91k	50.745	2	h111/1-91k	43.3859	2	h111s-1-91k	46.0767	3	h111/1-91k	46.5302	3	h111s-1-91k	27.6468	2	h111/1-91k	26.4709	2	h111/1-91k	26.3395	2	h111/1-91k	32.4106	2	h111/1-91k	35.9913
h111s-1-87k	88.3374	5	h111s-1-87k	90.7893	5	h111s-1-87k	53.2266	3	h111s-1-87k	46.3569	2	h111s-1-87k	40.368	2	h111/1-87k	48.5154	3	h111s-1-87k	53.7953	3	h111/1-87k	43.4264	2	h111s-1-87k	42.7552	3	h111/1-87k	38.7554	3	h111s-1-87k	39.185	2	h111/1-87k	46.5156	3	h111s-1-87k	33.1709	2	h111/1-87k	29.3459	1	h111/1-87k	35.5788	2	h111/1-87k	30.2596	2	h111/1-87k	31.9351
h111s-1-86k	91.9804	5	h111s-1-86k	118.785	3	h111s-1-86k	95.7844	4	h111s-1-86k	75.1	3	h111s-1-86k	59.0534	3	h111/1-86k	71.4902	3	h111s-1-86k	61.3848	3	h111/1-86k	67.0928	3	h111s-1-86k	56.8359	3	h111/1-86k	52.7706	3	h111s-1-86k	42.9079	2	h111/1-86k	72.1805	3	h111s-1-86k	35.7912	2	h111/1-86k	40.5527	2	h111/1-86k	38.3991	2	h111/1-86k	35.6866	2	h111/1-86k	38.1608
h111s-1-85k	117.64	5	h111s-1-85k	102.466	4	h111s-1-85k	92.5145	4	h111s-1-85k	76.3532	3	h111s-1-85k	82.1716	3	h111/1-85k	69.1635	3	h111s-1-85k	54.493	2	h111/1-85k	43.091	2	h111s-1-85k	48.1182	2	h111/1-85k	52.5901	2	h111s-1-85k	53.4756	3	h111/1-85k	62.2628	3	h111s-1-85k	42.4244	2	h111/1-85k	40.0647	3	h111/1-85k	37.0905	2	h111/1-85k	32.099	2	h111/1-85k	51.412
h111s-1-83k	90.8104	5	h111s-1-83k	88.5088	3	h111s-1-83k	76.6175	4	h111s-1-83k	65.0277	3	h111s-1-83k	66.2689	3	h111/1-83k	57.6371	4	h111s-1-83k	58.2204	4	h111/1-83k	46.4674	2	h111s-1-83k	45.2809	3	h111/1-83k	46.1598	3	h111s-1-83k	46.5454	3	h111/1-83k	47.0076	3	h111s-1-83k	32.1359	2	h111/1-83k	30.1362	2	h111/1-83k	36.1775	2	h111/1-83k	36.083	3	h111/1-83k	35.8813
h111s-1-81k	111.514	4	h111s-1-81k	75.2185	3	h111s-1-81k	62.5943	4	h111s-1-81k	68.926	3	h111s-1-81k	71.6539	3	h111/1-81k	41.8802	3	h111s-1-81k	67.0008	3	h111/1-81k	51.2637	3	h111s-1-81k	51.9868	2	h111/1-81k	39.6631	2	h111s-1-81k	33.004	3	h111/1-81k	42.9602	2	h111s-1-81k	23.1781	2	h111/1-81k	27.9528	2	h111/1-81k	32.8962	2	h111/1-81k	34.9478	2	h111/1-81k	33.5017
h111s-1-80k	85.6999	5	h111s-1-80k	86.3517	5	h111s-1-80k	89.0307	4	h111s-1-80k	59.0786	2	h111s-1-80k	57.847	3	h111/1-80k	51.3594	3	h111s-1-80k	64.9381	2	h111/1-80k	48.1928	2	h111s-1-80k	60.7198	3	h111/1-80k	39.0994	2	h111s-1-80k	50.4881	2	h111/1-80k	45.2638	2	h111s-1-80k	29.7592	2	h111/1-80k	30.9296	2	h111/1-80k	41.844	2	h111/1-80k	29.0615	2	h111/1-80k	47.5428
h111s-1-79k	91.2941	5	h111s-1-79k	77.3695	3	h111s-1-79k	70.1381	3	h111s-1-79k	68.0605	2	h111s-1-79k	58.2443	4	h111/1-79k	52.9342	3	h111s-1-79k	66.9912	2	h111/1-79k	37.727	2	h111s-1-79k	50.8189	3	h111/1-79k	38.9748	2	h111s-1-79k	60.22	3	h111/1-79k	63.8106	3	h111s-1-79k	33.2327	2	h111/1-79k	33.0708	3	h111/1-79k	33.8288	2	h111/1-79k	35.4175	3	h111/1-79k	33.2709
h111s-1-77k	114.406	4	h111s-1-77k	80.0627	3	h111s-1-77k	73.1599	2	h111s-1-77k	59.1595	2	h111s-1-77k	63.179	3	h111/1-77k	54.7656	3	h111s-1-77k	60.5743	2	h111/1-77k	40.7927	2	h111s-1-77k	50.4182	2	h111/1-77k	45.9395	3	h111s-1-77k	54.0846	3	h111/1-77k	48.4203	3	h111s-1-77k	34.4781	2	h111/1-77k	31.399	2	h111/1-77k	30.6641	1	h111/1-77k	35.4576	3	h111/1-77k	44.6859
h111s-1-74k	85.5039	4	h111s-1-74k	87.3618	3	h111s-1-74k	80.6022	4	h111s-1-74k	42.2297	3	h111s-1-74k	63.166	3	h111/1-74k	52.868	2	h111s-1-74k	61.323	2	h111/1-74k	42.4265	2	h111s-1-74k	55.3734	2	h111/1-74k	51.3211	2	h111s-1-74k	42.0691	2	h111/1-74k	48.8671	3	h111s-1-74k	26.947	1	h111/1-74k	32.9831	2	h111/1-74k	34.7727	1	h111/1-74k	26.3802	2	h111/1-74k	34.7391
h111s-1-70k	91.0052	3	h111s-1-70k	70.5693	3	h111s-1-70k	57.5597	3	h111s-1-70k	45.7662	2	h111s-1-70k	54.6746	2	h111/1-70k	40.7275	3	h111s-1-70k	57.474	3	h111/1-70k	35.2369	2	h111s-1-70k	40.7691	2	h111/1-70k	37.1514	2	h111s-1-70k	40.6563	2	h111/1-70k	42.2102	3	h111s-1-70k	30.8733	2	h111/1-70k	31.6912	2	h111/1-70k	35.7527	2	h111/1-70k	27.5116	2	h111/1-70k	26.4023
h111s-1-6k	77.1027	4	h111s-1-6k	66.2147	4	h111s-1-6k	62.4204	3	h111s-1-6k	39.7014	2	h111s-1-6k	43.3048	3	h111/1-6k	41.208	2	h111s-1-6k	43.3035	3	h111/1-6k	31.4674	2	h111s-1-6k	46.7224	3	h111/1-6k	35.7425	2	h111s-1-6k	33.9146	2	h111/1-6k	42.3487	4	h111s-1-6k	21.6307	1	h111/1-6k	32.5967	2	h111/1-6k	37.4803	2	h111/1-6k	25.1978	2	h111/1-6k	34.3988
h111s-1-69k	93.6847	4	h111s-1-69k	89.1579	3	h111s-1-69k	81.7823	3	h111s-1-69k	55.4372	3	h111s-1-69k	47.8986	4	h111/1-69k	54.3589	3	h111s-1-69k	47.0272	4	h111/1-69k	41.9673	3	h111s-1-69k	50.9697	3	h111/1-69k	54.6402	3	h111s-1-69k	56.8672	2	h111/1-69k	52.8533	3	h111s-1-69k	31.6164	2	h111/1-69k	35.9264	2	h111/1-69k	34.432	2	h111/1-69k	31.101	2	h111/1-69k	38.5002
h111s-1-66k	102.816	4	h111s-1-66k	78.0536	4	h111s-1-66k	59.9519	3	h111s-1-66k	46.0089	2	h111s-1-66k	62.7758	3	h111/1-66k	43.1011	2	h111s-1-66k	58.4002	2	h111/1-66k	33.3995	2	h111s-1-66k	36.4575	2	h111/1-66k	33.6598	2	h111s-1-66k	35.8084	3	h111/1-66k	44.2159	2	h111s-1-66k	18.892	1	h111/1-66k	31.2595	2	h111/1-66k	30.0587	2	h111/1-66k	30.9399	2	h111/1-66k	33.979
h111s-1-65k	95.1147	5	h111s-1-65k	77.679	4	h111s-1-65k	64.6748	4	h111s-1-65k	59.6199	4	h111s-1-65k	62.6861	4	h111/1-65k	85.2702	4	h111s-1-65k	58.4262	3	h111/1-65k	45.308	2	h111s-1-65k	51.7569	2	h111/1-65k	41.122	3	h111s-1-65k	46.5802	3	h111/1-65k	55.7126	4	h111s-1-65k	31.899	2	h111/1-65k	38.135	2	h111/1-65k	43.5136	2	h111/1-65k	31.7268	2	h111/1-65k	42.9334
h111s-1-64k	79.4084	3	h111s-1-64k	67.5856	5	h111s-1-64k	62.837	3	h111s-1-64k	55.4493	2	h111s-1-64k	63.4168	3	h111/1-64k	48.0282	3	h111s-1-64k	58.2437	3	h111/1-64k	35.3928	2	h111s-1-64k	56.6395	2	h111/1-64k	37.4506	2	h111s-1-64k	41.3436	2	h111/1-64k	41.9799	3	h111s-1-64k	24.8185	1	h111/1-64k	26.8099	2	h111/1-64k	46.0267	2	h111/1-64k	36.694	2	h111/1-64k	44.4503
h111s-1-62k	96.4703	4	h111s-1-62k	85.8643	4	h111s-1-62k	64.8548	3	h111s-1-62k	58.0777	3	h111s-1-62k	69.2482	3	h111/1-62k	72.1089	3	h111s-1-62k	73.573	3	h111/1-62k	51.2307	2	h111s-1-62k	51.4659	2	h111/1-62k	53.6445	3	h111s-1-62k	56.5201	3	h111/1-62k	58.1295	3	h111s-1-62k	33.2399	2	h111/1-62k	30.8613	2	h111/1-62k	34.725	2	h111/1-62k	46.3984	2	h111/1-62k	49.4678
h111s-1-61k	81.1246	3	h111s-1-61k	69.9886	3	h111s-1-61k	50.2065	2	h111s-1-61k	50.6156	3	h111s-1-61k	46.7603	2	h111/1-61k	56.2509	3	h111s-1-61k	48.9864	3	h111/1-61k	37.1696	3	h111/1-61k	37.8585	2	h111/1-61k	36.0713	2	h111s-1-61k	46.9218	2	h111/1-61k	35.9617	3	h111s-1-61k	26.9766	2	h111/1-61k	30.3533	2	h111/1-61k	29.1403	2	h111/1-61k	27.8009	2	h111/1-61k	27.5013
h111s-1-56k	88.1744	4	h111s-1-56k	79.8071	3	h111s-1-56k	70.0388	3	h111s-1-56k	61.1458	3	h111s-1-56k	46.7708	3	h111/1-56k	49.411	3	h111s-1-56k	50.7915	2	h111/1-56k	39.1468	3	h111s-1-56k	51.1107	2	h111/1-56k	43.0764	2	h111s-1-56k	47.5551	2	h111/1-56k	49.5611	3	h111s-1-56k	31.3599	2	h111/1-56k	31.2716	2	h111/1-56k	23.8057	2	h111/1-56k	30.0604	2	h111/1-56k	45.2942
h111s-1-55k	81.6407	4	h111s-1-55k	71.0947	4	h111s-1-55k	71.807	3	h111s-1-55k	52.6793	2	h111s-1-55k	42.7909	3	h111/1-55k	57.8125	2	h111s-1-55k	47.2779	3	h111/1-55k	38.2256	3	h111s-1-55k	34.9094	2	h111/1-55k	36.321	2	h111s-1-55k	33.2335	3	h111/1-55k	36.8315	2	h111s-1-55k	21.9785	2	h111/1-55k	31.1197	2	h111/1-55k	26.1769	1	h111/1-55k	23.7691	2	h111/1-55k	32.6641
h111s-1-53k	90.2777	3	h111s-1-53k	74.57	5	h111s-1-53k	72.7182	3	h111s-1-53k	60.9016	4	h111s-1-53k	51.6237	3	h111/1-53k	52.5161	2	h111s-1-53k	53.3765	3	h111/1-53k	40.2567	3	h111s-1-53k	48.4972	3	h111/1-53k	45.6835	2	h111s-1-53k	41.1803	3	h111/1-53k	43.0255	3	h111s-1-53k	29.3502	2	h111/1-53k	35.0395	2	h111/1-53k	34.1074	2	h111/1-53k	32.9018	2	h111/1-53k	31.9489
h111s-1-52k	95.5176	3	h111s-1-52k	91.3279	5	h111s-1-52k	69.0606	3	h111s-1-52k	71.6654	3	h111s-1-52k	57.5881	4	h111/1-52k	54.1342	2	h111s-1-52k	64.2862	3	h111/1-52k	45.4924	2	h111s-1-52k	45.1825	2	h111/1-52k	47.0357	3	h111s-1-52k	46.1271	3	h111/1-52k	51.511	3	h111s-1-52k	29.5947	1	h111/1-52k	32.2918	2	h111/1-52k	37.2821	3	h111/1-52k	32.388	2	h111/1-52k	43.5687
h111s-1-51.k	112.515	3	h111s-1-51k	88.6288	4	h111s-1-51k	75.1441	4	h111s-1-51k	58.2276	4	h111s-1-51k	66.5588	3	h111/1-51k	76.322	3	h111s-1-51k	65.4445	3	h111/1-51k	39.0395	2	h111s-1-51k	56.6811	2	h111/1-51k	49.2075	3	h111s-1-51k	55.1868	2	h111/1-51k	39.9188	3	h111s-1-51k	28.2634	3	h111/1-51k	39.8432	2	h111/1-51k	28.842	2	h111/1-51k	35.1048	2	h111/1-51k	36.5126
h111s-1-50k	69.0085	3	h111s-1-50k	71.8009	4	h111s-1-50k	56.6859	3	h111s-1-50k	42.5436	2	h111s-1-50k	41.7143	2	h111/1-50k	46.7102	3	h111s-1-50k	47.7944	2	h111/1-50k	34.4159	2	h111s-1-50k	42.8064	2	h111/1-50k	35.051	2	h111s-1-50k	35.8761	2	h111/1-50k	38.3292	2	h111s-1-50k	23.294	1	h111/1-50k	19.1995	2	h111/1-50k	25.1827	2	h111/1-50k	26.1503	2	h111/1-50k	29.0697
h111s-1-49.k	88.0991	4	h111s-1-49k	82.796	3	h111s-1-49k	63.6743	3	h111s-1-49k	44.7057	3	h111s-1-49k	60.4249	3	h111/1-49k	58.6016	3	h111s-1-49k	52.5057	2	h111/1-49k	40.246	3	h111s-1-49k	37.6632	2	h111/1-49k	34.5988	2	h111s-1-49k	39.1882	2	h111/1-49k	34.9643	3	h111s-1-49k	22.4545	1	h111/1-49k	26.4624	1	h111/1-49k	30.1609	1	h111/1-49k	27.9313	2	h111/1-49k	34.9548
h111s-1-48k	94.7063	4	h111s-1-48k	85.7482	4	h111s-1-48k	58.3443	3	h111s-1-48k	59.2605	3	h111s-1-48k	56.6168	3	h111/1-48k	47.1505	3	h111s-1-48k	44.6278	3	h111/1-48k	35.5989	3	h111s-1-48k	46.9555	3	h111/1-48k	40.942	3	h111s-1-48k	50.2234	3	h111/1-48k	41.4357	3	h111s-1-48k	24.8535	2	h111/1-48k	33.0638	2	h111/1-48k	32.73	2	h111/1-48k	30.5998	2	h111/1-48k	32.0948
h111s-1-39k	80.2246	3	h111s-1-39k	62.8614	3	h111s-1-39k	53.0796	3	h111s-1-39k	44.3922	2	h111s-1-39k	61.8292	2	h111/1-39k	48.0829	2	h111s-1-39k	43.1791	3	h111/1-39k	39.7556	2	h111s-1-39k	35.1627	3	h111/1-39k	43.8615	3	h111s-1-39k	37.3374	2	h111/1-39k	44.4369	3	h111s-1-39k	24.2984	2	h111/1-39k	36.1141	1	h111/1-39k	34.9886	2	h111/1-39k	27.2823	2	h111/1-39k	33.0714
h111s-1-36k	92.9723	4	h111s-1-36k	90.2139	4	h111s-1-36k	63.8531	3	h111s-1-36k	55.1628	3	h111s-1-36k	66.6319	3	h111/1-36k	66.5416	3	h111s-1-36k	58.6001	3	h111/1-36k	42.3004	2	h111s-1-36k	60.7976	2	h111/1-36k	44.0406	2	h111s-1-36k	51.813	3	h111/1-36k	53.6242	2	h111s-1-36k	27.5839	2	h111/1-36k	32.423	2	h111/1-36k	36.6965	2	h111/1-36k	33.1688	2	h111/1-36k	35.5903
h111s-1-30k	72.1153	4	h111s-1-30k	59.1379	3	h111s-1-30k	51.192	2	h111s-1-30k	37.2667	3	h111s-1-30k	51.1888	2	h111/1-30k	41.2427	3	h111s-1-30k	45.1185	2	h111/1-30k	32.9859	2	h111s-1-30k	34.2355	2	h111/1-30k	30.511	2	h111s-1-30k	34.2868	3	h111/1-30k	38.3637	2	h111s-1-30k	20.3591	2	h111/1-30k	26.1304	2	h111/1-30k	26.4329	2	h111/1-30k	25.2764	2	h111/1-30k	29.3972
h111s-1-28k	96.4082	3	h111s-1-28k	82.5015	4	h111s-1-28k	65.4354	3	h111s-1-28k	43.8232	4	h111s-1-28k	54.3219	3	h111/1-28k	41.7014	2	h111s-1-28k	47.7076	2	h111/1-28k	43.8162	2	h111s-1-28k	37.8908	2	h111/1-28k	45.3042	3	h111s-1-28k	38.222	1	h111/1-28k	36.4947	3	h111s-1-28k	26.3322	2	h111/1-28k	34.735	2	h111/1-28k	32.8529	2	h111/1-28k	31.2974	2	h111/1-28k	33.1501
h111s-1-23k	89.1662	4	h111s-1-23k	83.6926	4	h111s-1-23k	64.4062	3	h111s-1-23k	53.9627	3	h111s-1-23k	53.763	3	h111/1-23k	52.4239	3	h111s-1-23k	53.279	3	h111/1-23k	44.4085	2	h111s-1-23k	53.2918	2	h111/1-23k	51.5843	3	h111s-1-23k	44.1186	3	h111/1-23k	52.8689	2	h111s-1-23k	30.2166	2	h111/1-23k	31.3777	1	h111/1-23k	38.674	3	h111/1-23k	29.2208	2	h111/1-23k	36.5143
h111s-1-22k	93.6171	4	h111s-1-22k	79.5595	5	h111s-1-22k	59.5648	4	h111s-1-22k	44.6465	3	h111s-1-22k	61.8451	3	h111/1-22k	51.874	3	h111s-1-22k	46.3171	3	h111/1-22k	44.2112	2	h111s-1-22k	42.2904	3	h111/1-22k	40.1716	2	h111s-1-22k	42.5355	2	h111/1-22k	40.9821	2	h111s-1-22k	23.7554	2	h111/1-22k	29.5919	2	h111/1-22k	30.9479	2	h111/1-22k	30.5499	2	h111/1-22k	35.4531
h111s-1-13k	67.5097	4	h111s-1-13k	83.2556	3	h111s-1-13k	69.2176	3	h111s-1-13k	45.5095	4	h111s-1-13k	60.9669	3	h111/1-13k	58.0387	2	h111s-1-13k	46.7103	3	h111/1-13k	35.5969	2	h111s-1-13k	36.4635	2	h111/1-13k	42.9147	3	h111s-1-13k	43.2882	3	h111/1-13k	36.5799	2	h111s-1-13k	21.2545	2	h111/1-13k	23.5879	2	h111/1-13k	30.0151	2	h111/1-13k	29.2195	2	h111/1-13k	27.1887
h111s-1-122k	105.142	4	h111s-1-122k	86.8692	4	h111s-1-122k	80.1763	4	h111s-1-122k	60.8918	3	h111s-1-122k	57.9914	3	h111/1-122k	51.8953	3	h111s-1-122k	54.0747	2	h111/1-122k	44.3707	3	h111s-1-122k	50.1928	2	h111/1-122k	42.9297	3	h111s-1-122k	54.6795	3	h111/1-122k	40.2595	3	h111s-1-122k	31.1389	2	h111/1-122k	30.7212	2	h111/1-122k	40.0069	2	h111/1-122k	31.2327	2	h111/1-122k	44.5317
h111s-1-121k	94.4974	4	h111s-1-121k	86.4205	3	h111s-1-121k	76.7697	3	h111s-1-121k	63.3099	3	h111s-1-121k	51.3935	3	h111/1-121k	55.361	3	h111s-1-121k	70.9444	3	h111/1-121k	41.6509	2	h111s-1-121k	47.5841	3	h111/1-121k	49.5197	2	h111s-1-121k	41.4153	2	h111/1-121k	39.3273	3	h111s-1-121k	29.5903	2	h111/1-121k	32.2909	1	h111/1-121k	33.307	2	h111/1-121k	33.3817	2	h111/1-121k	36.909
h111s-1-119k	81.6002	4	h111s-1-119k	67.0061	3	h111s-1-119k	47.4283	3	h111s-1-119k	44.5574	2	h111s-1-119k	54.5703	2	h111/1-119k	37.7116	2	h111s-1-119k	58.1447	3	h111/1-119k	33.3861	3	h111s-1-119k	35.0681	3	h111/1-119k	31.335	2	h111s-1-119k	40.311	3	h111/1-119k	35.792	3	h111s-1-119k	21.8716	2	h111/1-119k	21.686	2	h111/1-119k	29.6776	2	h111/1-119k	21.5167	2	h111/1-119k	25.493
h111s-1-118k	76.4232	3	h111s-1-118k	74.1762	3	h111s-1-118k	53.1835	3	h111s-1-118k	35.7767	2	h111s-1-118k	45.8197	2	h111/1-118k	33.6719	3	h111s-1-118k	41.9114	3	h111/1-118k	29.6206	3	h111s-1-118k	32.2059	2	h111/1-118k	36.8334	3	h111s-1-118k	33.4717	2	h111/1-118k	37.2172	3	h111s-1-118k	25.4279	2	h111/1-118k	27.4502	2	h111/1-118k	28.6089	2	h111/1-118k	26.2064	2	h111/1-118k	24.2911
h111s-1-117k	89.6888	4	h111s-1-117k	97.4338	3	h111s-1-117k	54.135	3	h111s-1-117k	61.9761	3	h111s-1-117k	60.8028	3	h111/1-117k	61.7298	2	h111s-1-117k	50.7516	3	h111/1-117k	43.432	2	h111s-1-117k	35.6825	2	h111/1-117k	47.1491	2	h111s-1-117k	52.8949	2	h111/1-117k	39.531	3	h111s-1-117k	23.4908	2	h111/1-117k	41.3886	2	h111/1-117k	35.5123	1	h111/1-117k	35.5218	2	h111/1-117k	32.8733
h111s-1-116k	78.9571	4	h111s-1-116k	76.6543	4	h111s-1-116k	56.4798	3	h111s-1-116k	45.5007	2	h111s-1-116k	43.9015	3	h111/1-116k	34.2937	2	h111s-1-116k	44.0035	2	h111/1-116k	54.6814	3	h111s-1-116k	39.2033	2	h111/1-116k	38.001	2	h111s-1-116k	48.1366	2	h111/1-116k	36.8072	2	h111s-1-116k	27.0521	2	h111/1-116k	29.5536	2	h111/1-116k	36.5635	2	h111/1-116k	35.7373	2	h111/1-116k	39.5093
h111s-1-114k	74.6761	4	h111s-1-114k	56.4251	4	h111s-1-114k	47.1064	3	h111s-1-114k	45.7569	2	h111s-1-114k	44.3935	5	h111/1-114k	47.7856	2	h111s-1-114k	48.267	4	h111/1-114k	35.2875	2	h111s-1-114k	45.4699	3	h111/1-114k	31.0711	2	h111s-1-114k	36.5754	3	h111/1-114k	38.7763	2	h111s-1-114k	24.7037	2	h111/1-114k	25.0912	2	h111/1-114k	33.1537	2	h111/1-114k	26.2669	2	h111/1-114k	24.0066
h111s-1-113k	93.5459	4	h111s-1-113k	62.6482	4	h111s-1-113k	59.3808	4	h111s-1-113k	43.4122	3	h111s-1-113k	58.9662	3	h111/1-113k	48.2933	4	h111s-1-113k	55.5463	3	h111/1-113k	34.7635	2	h111s-1-113k	42.5725	3	h111/1-113k	46.5027	2	h111s-1-113k	35.1146	3	h111/1-113k	48.2242	4	h111s-1-113k	27.6917	2	h111/1-113k	29.7138	2	h111/1-113k	39.708	3	h111/1-113k	33.8673	2	h111/1-113k	38.4586
h111s-1-111k	73.6786	4	h111s-1-111k	67.1782	4	h111s-1-111k	46.7705	3	h111s-1-111k	50.9252	2	h111s-1-111k	43.3739	3	h111/1-111k	48.2483	3	h111s-1-111k	42.9519	2	h111/1-111k	31.7545	2	h111s-1-111k	33.3778	2	h111/1-111k	31.9727	3	h111s-1-111k	33.801	2	h111/1-111k	50.5811	2	h111s-1-111k	22.5231	3	h111/1-111k	23.9023	2	h111/1-111k	27.9924	2	h111/1-111k	25.8763	2	h111/1-111k	34.3554
h111s-1-109k	77.9379	4	h111s-1-109k	73.597	4	h111s-1-109k	47.4515	2	h111s-1-109k	55.4363	3	h111s-1-109k	38.9107	3	h111/1-109k	45.1231	2	h111s-1-109k	54.2444	2	h111/1-109k	30.4538	3	h111s-1-109k	36.7349	2	h111/1-109k	37.956	2	h111s-1-109k	32.3607	2	h111/1-109k	39.3552	2	h111s-1-109k	20.5573	2	h111/1-109k	22.3347	2	h111/1-109k	27.5876	2	h111/1-109k	26.6824	2	h111/1-109k	23.2718
h111s-1-108k	113.007	3	h111s-1-108k	94.9312	4	h111s-1-108k	87.4844	3	h111s-1-108k	57.6339	3	h111s-1-108k	75.9289	4	h111/1-108k	73.3973	3	h111s-1-108k	66.2159	3	h111/1-108k	55.5698	2	h111s-1-108k	57.1775	3	h111/1-108k	45.38	2	h111s-1-108k	56.021	3	h111/1-108k	49.25	3	h111s-1-108k	31.8332	2	h111/1-108k	30.8903	2	h111/1-108k	34.9651	3	h111/1-108k	43.7053	2	h111/1-108k	36.4304
h111s-1-107k	82.0576	5	h111s-1-107k	73.5295	4	h111s-1-107k	63.6469	3	h111s-1-107k	82.0603	3	h111s-1-107k	55.8642	3	h111/1-107k	58.9986	3	h111s-1-107k	72.647	3	h111/1-107k	47.3163	2	h111s-1-107k	53.3288	3	h111/1-107k	43.3379	3	h111s-1-107k	44.437	2	h111/1-107k	44.4193	3	h111s-1-107k	34.3549	2	h111/1-107k	39.3337	2	h111/1-107k	36.1522	3	h111/1-107k	30.2937	2	h111/1-107k	37.973
h111s-1-106k	128.422	4	h111s-1-106k	111.339	4	h111s-1-106k	76.019	4	h111s-1-106k	67.3576	3	h111s-1-106k	77.0523	3	h111/1-106k	79.0184	3	h111s-1-106k	64.0032	2	h111/1-106k	60.8341	2	h111s-1-106k	73.0082	3	h111/1-106k	52.7742	2	h111s-1-106k	64.7897	2	h111/1-106k	51.0216	2	h111s-1-106k	42.1971	2	h111/1-106k	38.8992	2	h111/1-106k	57.3546	2	h111/1-106k	38.4356	2	h111/1-106k	60.887
h111s-1-103k	105.629	4	h111s-1-103k	84.3945	3	h111s-1-103k	78.466	3	h111s-1-103k	57.0207	4	h111s-1-103k	50.2707	3	h111/1-103k	56.4048	4	h111s-1-103k	64.4396	3	h111/1-103k	41.6316	2	h111s-1-103k	42.3244	2	h111/1-103k	46.75	3	h111s-1-103k	57.7458	3	h111/1-103k	53.0226	3	h111s-1-103k	29.5349	2	h111/1-103k	39.3276	2	h111/1-103k	38.0848	2	h111/1-103k	37.5202	2	h111/1-103k	42.5772
h111s-1-100k	78.2223	3	h111s-1-100k	75.0986	5	h111s-1-100k	57.0225	4	h111s-1-100k	55.5945	3	h111s-1-100k	52.9099	3	h111/1-100k	55.7559	3	h111s-1-100k	54.8859	3	h111/1-100k	40.2068	3	h111s-1-100k	44.2616	1	h111/1-100k	42.6377	3	h111s-1-100k	45.7234	2	h111/1-100k	45.7822	3	h111s-1-100k	28.3319	2	h111/1-100k	32.3388	1	h111/1-100k	32.2832	2	h111/1-100k	28.7537	2	h111/1-100k	30.7757
h106s-1-92k	86.1726	4	h106s-1-92k	71.7678	4	h106s-1-92k	78.9204	4	h106s-1-92k	57.4215	3	h106s-1-92k	49.9128	3	h106/92k	44.5956	3	h106s-1-92k	53.6839	3	h106/92k	47.9439	2	h106s-1-92k	65.0639	3	h106/92k	43.7143	3	h106s-1-92k	41.4791	2	h106/92k	39.952	3	h106s-1-92k	24.9952	2	h106/92k	38.3719	2	h106/92k	42.2626	2	h106/92k	31.8448	2	h106/92k	35.0982
h106s-1-91k	104.257	5	h106s-1-91k	95.2341	4	h106s-1-91k	66.603	4	h106s-1-91k	51.4312	2	h106s-1-91k	63.1149	3	h106/91k	63.56	4	h106s-1-91k	60.7675	3	h106/91k	41.8032	3	h106s-1-91k	54.0754	2	h106/91k	53.4931	4	h106s-1-91k	43.4707	3	h106/91k	45.6626	3	h106s-1-91k	28.2953	2	h106/91k	31.5273	2	h106/91k	33.2107	2	h106/91k	36.8698	2	h106/91k	36.2624
h106s-1-90k	84.0809	5	h106s-1-90k	73.6851	4	h106s-1-90k	67.6906	3	h106s-1-90k	75.4239	3	h106s-1-90k	71.5499	3	h106/90k	45.8341	2	h106s-1-90k	64.3872	3	h106/90k	37.7677	3	h106s-1-90k	54.1262	2	h106/90k	41.0517	3	h106s-1-90k	39.6891	3	h106/90k	37.9441	2	h106s-1-90k	29.7632	2	h106/90k	25.2537	2	h106/90k	38.7659	2	h106/90k	31.3568	2	h106/90k	31.7538
h106s-1-89k	109.902	5	h106s-1-89k	77.0076	5	h106s-1-89k	96.181	3	h106s-1-89k	52.9494	3	h106s-1-89k	60.9948	3	h106/89k	48.0957	2	h106s-1-89k	44.3897	3	h106/89k	45.0037	3	h106s-1-89k	43.8723	3	h106/89k	57.9756	3	h106s-1-89k	45.0259	2	h106/89k	39.3299	3	h106s-1-89k	27.0072	2	h106/89k	40.3079	2	h106/89k	35.7426	2	h106/89k	41.1232	2	h106/89k	40.0795
h106s-1-87k	93.4206	4	h106s-1-87k	87.194	4	h106s-1-87k	60.3301	3	h106s-1-87k	57.6873	3	h106s-1-87k	52.5495	3	h106/87k	68.444	4	h106s-1-87k	65.8074	3	h106/87k	48.0871	3	h106s-1-87k	51.4443	3	h106/87k	45.3256	3	h106s-1-87k	54.2433	2	h106/87k	50.5844	3	h106s-1-87k	32.8185	2	h106/87k	30.2508	2	h106/87k	38.6943	2	h106/87k	36.3104	2	h106/87k	49.4136
h106s-1-86k	96.7636	5	h106s-1-86k	91.8505	4	h106s-1-86k	66.9089	4	h106s-1-86k	69.8196	4	h106s-1-86k	70.3356	3	h106/86k	62.8603	4	h106s-1-86k	78.1589	4	h106/86k	45.7417	2	h106s-1-86k	49.083	3	h106/86k	43.6887	3	h106s-1-86k	51.1192	3	h106/86k	59.1244	3	h106s-1-86k	30.5441	2	h106/86k	37.8229	3	h106/86k	37.5387	2	h106/86k	38.3455	2	h106/86k	34.8432
h106s-1-85k	97.366	4	h106s-1-85k	72.2075	5	h106s-1-85k	57.6368	3	h106s-1-85k	49.3343	2	h106s-1-85k	50.6328	3	h106/85k	48.4862	3	h106s-1-85k	42.2035	3	h106/85k	46.4401	2	h106s-1-85k	46.5712	2	h106/85k	36.5512	3	h106s-1-85k	39.9884	2	h106/85k	44.602	3	h106s-1-85k	27.9757	2	h106/85k	29.4775	2	h106/85k	40.5096	2	h106/85k	33.0409	2	h106/85k	30.6079
h106s-1-84k	79.2711	4	h106s-1-84k	56.0664	3	h106s-1-84k	64.6858	3	h106s-1-84k	49.5302	3	h106s-1-84k	52.1931	3	h106/84k	49.7318	3	h106s-1-84k	46.0917	3	h106/84k	37.3327	2	h106s-1-84k	35.3243	3	h106/84k	34.3839	2	h106s-1-84k	35.0882	2	h106/84k	41.9287	2	h106s-1-84k	21.984	1	h106/84k	28.6639	2	h106/84k	30.9716	2	h106/84k	36.2241	2	h106/84k	32.4854
h106s-1-83k	86.3379	4	h106s-1-83k	74.4075	3	h106s-1-83k	67.7467	3	h106s-1-83k	56.733	2	h106s-1-83k	60.0428	3	h106/83k	57.681	2	h106s-1-83k	46.0402	1	h106/83k	38.7614	2	h106s-1-83k	60.8833	1	h106/83k	43.1717	2	h106s-1-83k	48.5849	2	h106/83k	37.304	2	h106s-1-83k	29.4402	2	h106/83k	30.0887	1	h106/83k	28.7286	2	h106/83k	42.6875	2	h106/83k	31.0381
h106s-1-82k	97.8825	5	h106s-1-82k	64.7758	3	h106s-1-82k	49.8334	3	h106s-1-82k	60.6155	3	h106s-1-82k	48.3315	3	h106/82k	53.6888	3	h106s-1-82k	47.2188	3	h106/82k	36.2835	3	h106s-1-82k	39.0251	2	h106/82k	35.5348	2	h106s-1-82k	42.0147	3	h106/82k	43.817	2	h106s-1-82k	27.2537	2	h106/82k	34.6884	2	h106/82k	29.5698	2	h106/82k	32.0681	2	h106/82k	32.8098
h106s-1-81k	62.1933	2	h106s-1-81k	61.3638	3	h106s-1-81k	37.657	2	h106s-1-81k	36.3598	2	h106s-1-81k	35.2123	2	h106/81k	34.2858	1	h106s-1-81k	35.265	2	h106/81k	27.8585	2	h106s-1-81k	46.4992	2	h106/81k	28.0864	3	h106s-1-81k	27.9871	2	h106/81k	33.0574	3	h106s-1-81k	21.8807	1	h106/81k	22.8834	1	h106/81k	23.3613	1	h106/81k	21.8257	2	h106/81k	19.5677
h106s-1-80k	69.712	3	h106s-1-80k	52.4978	3	h106s-1-80k	35.6654	2	h106s-1-80k	34.9049	3	h106s-1-80k	43.4287	3	h106/80k	36.4571	2	h106s-1-80k	32.5757	2	h106/80k	27.3144	2	h106s-1-80k	42.6082	2	h106/80k	28.4005	2	h106s-1-80k	24.9793	2	h106/80k	29.1296	3	h106s-1-80k	19.1636	2	h106/80k	20.6937	2	h106/80k	23.0862	2	h106/80k	23.1079	2	h106/80k	22.5587
h106s-1-79k	67.0516	3	h106s-1-79k	91.9164	5	h106s-1-79k	60.5594	3	h106s-1-79k	52.4581	3	h106s-1-79k	42.4037	3	h106/79k	62.7923	3	h106s-1-79k	43.0677	3	h106/79k	38.2689	3	h106s-1-79k	45.825	3	h106/79k	41.7798	2	h106s-1-79k	36.0343	2	h106/79k	48.6721	2	h106s-1-79k	26.5845	2	h106/79k	26.4462	2	h106/79k	41.9348	2	h106/79k	25.2696	2	h106/79k	24.4029
h106s-1-78k	104.752	3	h106s-1-78k	103.588	5	h106s-1-78k	61.3049	4	h106s-1-78k	71.0983	4	h106s-1-78k	82.3425	2	h106/78k	54.3261	3	h106s-1-78k	54.8365	3	h106/78k	49.5104	3	h106s-1-78k	56.8583	3	h106/78k	46.5605	3	h106s-1-78k	50.3437	3	h106/78k	44.2946	3	h106s-1-78k	37.5031	3	h106/78k	36.9773	2	h106/78k	35.9588	2	h106/78k	37.9781	2	h106/78k	56.153
h106s-1-77k	100.804	4	h106s-1-77k	99.895	5	h106s-1-77k	75.8216	4	h106s-1-77k	64.4376	3	h106s-1-77k	76.6789	3	h106/77k	51.8451	3	h106s-1-77k	69.2403	4	h106/77k	43.2166	3	h106s-1-77k	55.6585	3	h106/77k	43.9035	3	h106s-1-77k	48.8379	3	h106/77k	59.7156	3	h106s-1-77k	33.5429	3	h106/77k	34.784	2	h106/77k	39.3568	2	h106/77k	36.7682	2	h106/77k	40.4977
h106s-1-76k	76.3554	4	h106s-1-76k	77.8228	5	h106s-1-76k	69.7639	3	h106s-1-76k	51.6177	3	h106s-1-76k	41.0124	3	h106/76k	54.1104	4	h106s-1-76k	56.4219	3	h106/76k	36.8135	3	h106s-1-76k	45.2891	3	h106/76k	39.4609	3	h106s-1-76k	37.5128	3	h106/76k	43.8221	3	h106s-1-76k	25.4166	2	h106/76k	29.5681	2	h106/76k	35.082	2	h106/76k	28.5293	2	h106/76k	25.6554
h106s-1-75k	84.2372	5	h106s-1-75k	68.4262	3	h106s-1-75k	58.2219	3	h106s-1-75k	68.0898	3	h106s-1-75k	54.4748	3	h106/75k	48.6843	3	h106s-1-75k	40.3749	3	h106/75k	39.6238	2	h106s-1-75k	34.4653	3	h106/75k	45.9629	3	h106s-1-75k	46.4091	3	h106/75k	35.1874	2	h106s-1-75k	29.4557	3	h106/75k	28.1307	2	h106/75k	34.9107	2	h106/75k	40.4609	2	h106/75k	33.269
h106s-1-67k	74.731	3	h106s-1-67k	70.0268	4	h106s-1-67k	50.2523	3	h106s-1-67k	49.0504	2	h106s-1-67k	42.8096	2	h106/67k	41.8117	3	h106s-1-67k	44.1065	3	h106/67k	33.3995	3	h106s-1-67k	38.8256	3	h106/67k	33.3495	2	h106s-1-67k	33.0411	3	h106/67k	41.1121	2	h106s-1-67k	21.2146	2	h106/67k	24.6107	2	h106/67k	34.2128	2	h106/67k	26.2356	2	h106/67k	29.8723
h106s-1-66k	74.8157	4	h106s-1-66k	54.4104	4	h106s-1-66k	54.0622	3	h106s-1-66k	47.6628	3	h106s-1-66k	34.6004	2	h106/66k	45.4802	3	h106s-1-66k	42.3134	2	h106/66k	34.1686	3	h106s-1-66k	37.6459	1	h106/66k	34.6006	2	h106s-1-66k	52.5321	3	h106/66k	36.8698	3	h106s-1-66k	26.8427	2	h106/66k	24.3398	2	h106/66k	26.6197	1	h106/66k	28.3294	1	h106/66k	33.4069
h106s-1-65k	88.6597	5	h106s-1-65k	69.0898	4	h106s-1-65k	61.6045	4	h106s-1-65k	54.6961	3	h106s-1-65k	67.1578	3	h106/65k	53.3202	3	h106s-1-65k	51.5906	3	h106/65k	41.8367	2	h106s-1-65k	35.8911	3	h106/65k	45.2632	3	h106s-1-65k	50.757	2	h106/65k	44.7407	3	h106s-1-65k	31.2884	2	h106/65k	34.2268	2	h106/65k	33.0573	2	h106/65k	34.0885	2	h106/65k	36.726
h106s-1-64k	85.823	5	h106s-1-64k	93.4368	3	h106s-1-64k	73.955	4	h106s-1-64k	56.6707	3	h106s-1-64k	55.1494	3	h106/64k	57.1295	2	h106s-1-64k	56.829	3	h106/64k	42.0485	2	h106s-1-64k	49.6796	3	h106/64k	46.3269	3	h106s-1-64k	57.3096	3	h106/64k	53.636	2	h106s-1-64k	30.4635	2	h106/64k	32.6102	2	h106/64k	35.9304	2	h106/64k	37.4503	2	h106/64k	34.0847
h106s-1-63k	74.0949	4	h106s-1-63k	68.7308	3	h106s-1-63.tifk	60.1803	4	h106s-1-63k	47.9359	3	h106s-1-63k	45.0091	4	h106/63k	43.8203	3	h106s-1-63k	53.2286	3	h106/63k	37.6576	2	h106s-1-63k	41.1366	2	h106/63k	45.3832	3	h106s-1-63k	40.625	2	h106/63k	39.6948	2	h106s-1-63k	24.6677	3	h106/63k	27.5394	2	h106/63k	29.4704	2	h106/63k	30.5972	2	h106/63k	31.5138
h106s-1-61k	64.5583	4	h106s-1-61k	69.1577	3	h106s-1-61k	42.8597	3	h106s-1-61k	42.7961	2	h106s-1-61k	41.4449	3	h106/61k	37.3028	3	h106s-1-61k	40.1449	2	h106/61k	34.34	3	h106s-1-61k	46.076	2	h106/61k	39.0195	3	h106s-1-61k	33.9101	2	h106/61k	37.8634	3	h106s-1-61k	22.1924	2	h106/61k	23.6642	2	h106/61k	25.6344	2	h106/61k	23.7822	2	h106/61k	24.5677
h106s-1-59k	102.814	5	h106s-1-59k	107.612	3	h106s-1-59k	76.9055	4	h106s-1-59k	64.9146	3	h106s-1-59k	78.0799	4	h106/59k	59.3206	3	h106s-1-59k	60.1126	3	h106/59k	51.0042	3	h106s-1-59k	54.2106	3	h106/59k	49.7721	3	h106s-1-59k	56.2876	3	h106/59k	58.4891	3	h106s-1-59k	33.5601	2	h106/59k	47.1241	3	h106/59k	34.4173	2	h106/59k	35.0999	3	h106/59k	36.9416
h106s-1-58k	63.2286	3	h106s-1-58k	69.9536	4	h106s-1-58k	45.8557	3	h106s-1-58k	36.4785	3	h106s-1-58k	45.2928	2	h106/58k	41.5829	3	h106s-1-58k	41.1122	3	h106/58k	34.1863	2	h106s-1-58k	53.4927	2	h106/58k	32.5048	2	h106s-1-58k	31.9767	2	h106/58k	31.8712	3	h106s-1-58k	21.0893	1	h106/58k	24.916	2	h106/58k	27.0846	2	h106/58k	26.6826	2	h106/58k	25.0563
h106s-1-57k	94.3472	4	h106s-1-57k	69.1117	3	h106s-1-57k	57.4393	3	h106s-1-57k	44.7141	3	h106s-1-57k	40.7722	3	h106/57k	56.3894	3	h106s-1-57k	54.5239	4	h106/57k	51.293	2	h106s-1-57k	40.723	3	h106/57k	40.7892	2	h106s-1-57k	43.5736	2	h106/57k	37.2618	3	h106s-1-57k	24.282	2	h106/57k	27.5887	2	h106/57k	36.2766	2	h106/57k	27.4692	2	h106/57k	33.0737
h106s-1-56k	116.717	5	h106s-1-56k	60.8432	4	h106s-1-56k	65.8922	3	h106s-1-56k	40.9597	3	h106s-1-56k	53.326	3	h106/56k	47.7635	3	h106s-1-56k	51.6237	4	h106/56k	49.4689	2	h106s-1-56k	48.1564	2	h106/56k	38.4636	3	h106s-1-56k	39.4971	2	h106/56k	33.8695	2	h106s-1-56k	26.3774	2	h106/56k	26.2794	2	h106/56k	25.5867	2	h106/56k	40.729	2	h106/56k	29.5963
h106s-1-55k	64.431	4	h106s-1-55k	52.5035	3	h106s-1-55k	47.416	3	h106s-1-55k	44.5658	3	h106s-1-55k	42.2035	3	h106/55k	42.4441	3	h106s-1-55k	40.1733	2	h106/55k	30.4663	3	h106s-1-55k	36.0494	2	h106/55k	37.4094	3	h106s-1-55k	35.2559	3	h106/55k	35.1804	3	h106s-1-55k	20.8877	2	h106/55k	22.7747	2	h106/55k	25.2777	2	h106/55k	23.4005	2	h106/55k	26.7368
h106s-1-54k	107.987	4	h106s-1-54k	87.9154	5	h106s-1-54k	86.3705	3	h106s-1-54k	59.7588	3	h106s-1-54k	76.7788	3	h106/54k	58.8216	3	h106s-1-54k	62.6657	3	h106/54k	44.6697	3	h106s-1-54k	47.3087	2	h106/54k	44.1482	3	h106s-1-54k	54.706	2	h106/54k	55.5941	3	h106s-1-54k	35.4269	2	h106/54k	49.3154	2	h106/54k	47.9222	2	h106/54k	32.9932	3	h106/54k	34.4735
h106s-1-53k	79.87	5	h106s-1-53k	76.8824	4	h106s-1-53k	68.6027	3	h106s-1-53k	50.1349	3	h106s-1-53k	52.8882	3	h106/53k	54.0261	3	h106s-1-53k	45.9335	4	h106/53k	42.576	3	h106s-1-53k	47.8007	2	h106/53k	43.3907	3	h106s-1-53k	39.6911	3	h106/53k	43.8653	3	h106s-1-53k	29.7369	3	h106/53k	29.6074	2	h106/53k	29.7767	2	h106/53k	32.1071	2	h106/53k	32.8685
h106s-1-49k	62.5599	4	h106s-1-49k	56.2254	5	h106s-1-49k	48.6662	2	h106s-1-49k	39.093	3	h106s-1-49k	42.6864	3	h106/49k	42.013	2	h106s-1-49k	48.6709	3	h106/49k	31.0094	2	h106s-1-49k	32.6772	2	h106/49k	32.3756	3	h106s-1-49k	33.6781	2	h106/49k	39.0328	2	h106s-1-49k	22.9487	2	h106/49k	23.1282	2	h106/49k	27.0789	2	h106/49k	27.5843	2	h106/49k	26.1925
h106s-1-48k	80.9419	4	h106s-1-48k	65.3387	4	h106s-1-48k	63.3348	3	h106s-1-48k	54.9121	2	h106s-1-48k	48.5129	2	h106/48k	50.7804	2	h106s-1-48k	47.4338	3	h106/48k	35.1543	2	h106s-1-48k	38.4007	2	h106/48k	39.2593	2	h106s-1-48k	42.7838	3	h106/48k	38.1642	2	h106s-1-48k	26.5775	1	h106/48k	31.8552	2	h106/48k	33.637	3	h106/48k	31.4775	2	h106/48k	32.8565
h106s-1-47k	75.083	4	h106s-1-47k	66.9374	4	h106s-1-47k	50.2934	3	h106s-1-47k	40.4646	3	h106s-1-47k	53.6341	2	h106/47k	43.451	1	h106s-1-47k	50.6444	2	h106/47k	33.9895	2	h106s-1-47k	41.3187	2	h106/47k	33.5242	2	h106s-1-47k	36.1738	2	h106/47k	34.9827	3	h106s-1-47k	26.9364	2	h106/47k	29.8438	2	h106/47k	24.8982	3	h106/47k	27.1617	2	h106/47k	28.3595
h106s-1-46k	87.3021	4	h106s-1-46k	78.3075	4	h106s-1-46k	65.6545	3	h106s-1-46k	67.9113	3	h106s-1-46k	58.6938	3	h106/46k	59.7717	3	h106s-1-46k	67.8917	2	h106/46k	40.5354	2	h106s-1-46k	45.4502	2	h106/46k	49.2292	2	h106s-1-46k	43.3983	2	h106/46k	37.5486	3	h106s-1-46k	27.114	2	h106/46k	30.4438	2	h106/46k	30.6642	2	h106/46k	32.3889	2	h106/46k	36.063
h106s-1-45k	73.7961	3	h106s-1-45k	60.9325	3	h106s-1-45k	54.2816	3	h106s-1-45k	49.2307	3	h106s-1-45k	43.2255	2	h106/45k	41.2564	1	h106s-1-45k	41.8864	2	h106/45k	35.3474	3	h106s-1-45k	46.014	1	h106/45k	33.341	2	h106s-1-45k	43.035	3	h106/45k	34.767	2	h106s-1-45k	23.2844	2	h106/45k	25.5885	2	h106/45k	29.1087	2	h106/45k	28.0901	2	h106/45k	30.0783
h106s-1-44k	84.8302	4	h106s-1-44k	87.2728	4	h106s-1-44k	66.1895	3	h106s-1-44k	49.1795	3	h106s-1-44k	46.9518	3	h106/44k	51.7614	3	h106s-1-44k	52.5856	2	h106/44k	41.7176	2	h106s-1-44k	50.048	3	h106/44k	38.5146	3	h106s-1-44k	38.7514	2	h106/44k	42.6161	3	h106s-1-44k	24.0908	3	h106/44k	29.928	2	h106/44k	29.0881	2	h106/44k	30.2521	2	h106/44k	32.4152
h106s-1-43k	84.4996	4	h106s-1-43k	68.4672	3	h106s-1-43k	58.3877	3	h106s-1-43k	49.6759	3	h106s-1-43k	51.6015	4	h106/43k	52.0886	3	h106s-1-43k	51.2458	3	h106/43k	38.8927	2	h106s-1-43k	53.5319	3	h106/43k	41.8732	3	h106s-1-43k	47.6675	3	h106/43k	45.5072	3	h106s-1-43k	32.0895	3	h106/43k	29.6044	2	h106/43k	33.6995	2	h106/43k	32.0274	2	h106/43k	36.2202
h106s-1-42k	71.2755	4	h106s-1-42k	69.2204	4	h106s-1-42k	52.7558	2	h106s-1-42k	39.1384	3	h106s-1-42k	47.6663	3	h106/42k	36.9891	3	h106s-1-42k	45.3564	2	h106/42k	33.9645	3	h106s-1-42k	39.4198	2	h106/42k	33.0622	2	h106s-1-42k	34.3489	2	h106/42k	35.7935	3	h106s-1-42k	24.4183	2	h106/42k	22.8796	2	h106/42k	25.0165	1	h106/42k	22.6933	3	h106/42k	24.123
h106s-1-41k	71.6721	5	h106s-1-41k	67.5844	5	h106s-1-41k	52.3721	3	h106s-1-41k	46.0691	3	h106s-1-41k	42.7776	3	h106/41k	49.2529	3	h106s-1-41k	45.5792	4	h106/41k	34.6403	3	h106s-1-41k	45.1736	3	h106/41k	32.3723	4	h106s-1-41k	34.9221	2	h106/41k	36.2962	3	h106s-1-41k	26.7169	2	h106/41k	26.7148	1	h106/41k	28.1579	3	h106/41k	23.3451	2	h106/41k	29.9514
h106s-1-40k	87.8303	5	h106s-1-40k	72.9042	4	h106s-1-40k	73.1093	3	h106s-1-40k	52.6052	3	h106s-1-40k	55.6812	3	h106/40k	48.8309	3	h106s-1-40k	51.8292	3	h106/40k	37.886	3	h106s-1-40k	40.3802	3	h106/40k	38.4391	3	h106s-1-40k	37.1397	2	h106/40k	35.6673	3	h106s-1-40k	23.8077	2	h106/40k	28.0041	2	h106/40k	31.3817	3	h106/40k	32.877	2	h106/40k	26.5129
h106s-1-38k	63.2964	4	h106s-1-38k	60.7785	4	h106s-1-38k	49.5564	4	h106s-1-38k	44.3608	3	h106s-1-38k	47.175	3	h106/38k	39.6101	3	h106s-1-38k	40.7765	3	h106/38k	39.9504	2	h106s-1-38k	42.4989	2	h106/38k	34.4375	2	h106s-1-38k	38.8079	3	h106/38k	36.2625	2	h106s-1-38k	26.6147	2	h106/38k	29.0412	2	h106/38k	25.9421	2	h106/38k	29.2665	2	h106/38k	29.8863
h106s-1-35k	62.7945	3	h106s-1-35k	75.8155	4	h106s-1-35k	49.232	3	h106s-1-35k	46.5507	3	h106s-1-35k	51.6215	3	h106/35k	52.6347	2	h106s-1-35k	48.4176	3	h106/35k	36.2069	2	h106s-1-35k	51.8457	3	h106/35k	34.2943	2	h106s-1-35k	39.6079	2	h106/35k	34.3733	2	h106s-1-35k	22.7835	2	h106/35k	22.9496	2	h106/35k	26.1855	2	h106/35k	25.8146	2	h106/35k	33.8538
h106s-1-34k	88.9261	4	h106s-1-34k	114.635	3	h106s-1-34k	74.7798	2	h106s-1-34k	55.8316	2	h106s-1-34k	74.0878	3	h106/34k	52.5109	3	h106s-1-34k	50.1131	3	h106/34k	38.9895	2	h106s-1-34k	44.3694	2	h106/34k	37.9445	4	h106s-1-34k	52.6656	2	h106/34k	50.5508	3	h106s-1-34k	34.1189	3	h106/34k	28.0333	3	h106/34k	53.4166	2	h106/34k	36.5377	2	h106/34k	33.9386
h106s-1-33k	83.962	4	h106s-1-33k	64.2582	4	h106s-1-33.tifk	50.8008	3	h106s-1-33k	37.8436	3	h106s-1-33k	48.0817	3	h106/33k	39.164	3	h106s-1-33k	32.3029	3	h106/33k	28.0182	2	h106s-1-33k	37.7952	3	h106/33k	35.039	2	h106s-1-33k	32.6455	2	h106/33k	36.5815	2	h106s-1-33k	26.4385	2	h106/33k	25.8453	2	h106/33k	23.7951	2	h106/33k	24.8451	2	h106/33k	28.9671
h106s-1-32k	70.6343	4	h106s-1-32k	60.8795	3	h106s-1-32.tifk	52.7221	4	h106s-1-32k	40.9832	2	h106s-1-32k	41.0585	3	h106/32k	51.8921	2	h106s-1-32k	50.8824	3	h106/32k	37.9146	3	h106s-1-32k	39.0587	2	h106/32k	34.5714	2	h106s-1-32k	36.323	2	h106/32k	38.4523	3	h106s-1-32k	15.9218	2	h106/32k	27.6721	2	h106/32k	27.9409	2	h106/32k	27.1445	2	h106/32k	28.3531
h106s-1-31k	67.0204	3	h106s-1-31k	77.8865	5	h106s-1-31k	51.9225	3	h106s-1-31k	53.1178	2	h106s-1-31k	58.5983	2	h106/31k	46.0586	3	h106s-1-31k	46.9399	2	h106/31k	34.7201	2	h106s-1-31k	45.6671	3	h106/31k	32.7866	2	h106s-1-31k	36.0548	2	h106/31k	42.6443	3	h106s-1-31k	27.3542	2	h106/31k	29.4402	2	h106/31k	27.1765	2	h106/31k	34.2115	2	h106/31k	25.9173
h106s-1-30k	93.6487	4	h106s-1-30k	65.7848	4	h106s-1-30k	62.3745	3	h106s-1-30k	66.3682	3	h106s-1-30k	58.7936	3	h106/30k	63.689	3	h106s-1-30k	54.64	3	h106/30k	46.2716	3	h106s-1-30k	39.3114	3	h106/30k	43.7318	3	h106s-1-30k	57.2238	3	h106/30k	50.1465	3	h106s-1-30k	29.1418	2	h106/30k	34.409	2	h106/30k	37.1224	3	h106/30k	32.0128	3	h106/30k	30.5695
h106s-1-29k	80.8875	4	h106s-1-29k	65.9596	3	h106s-1-29k	59.1733	2	h106s-1-29k	52.2252	3	h106s-1-29k	49.8823	3	h106/29k	44.6168	3	h106s-1-29k	49.2457	2	h106/29k	36.5551	1	h106s-1-29k	37.2646	2	h106/29k	39.0108	2	h106s-1-29k	37.7438	2	h106/29k	39.5028	2	h106s-1-29k	23.4215	2	h106/29k	30.6802	2	h106/29k	34.2777	3	h106/29k	32.2316	2	h106/29k	33.2877
h106s-1-28k	90.5862	4	h106s-1-28k	94.3921	3	h106s-1-28k	83.8447	3	h106s-1-28k	55.6537	3	h106s-1-28k	63.2999	3	h106/28k	61.4152	3	h106s-1-28k	65.7599	4	h106/28k	52.3152	2	h106s-1-28k	56.6595	2	h106/28k	48.6137	3	h106/28k	44.9947	3	h106/28k	54.7518	3	h106s-1-28k	42.0144	2	h106/28k	34.0405	2	h106/28k	35.4679	2	h106/28k	38.2644	2	h106/28k	36.1081
h106s-1-27k	118.562	3	h106s-1-27k	103.314	4	h106s-1-27k	66.9775	1	h106s-1-27k	61.9272	1	h106s-1-27k	69.8644	1	h106/27k	60.9888	2	h106s-1-27k	61.6359	1	h106/27k	45.8958	2	h106s-1-27k	59.764	1	h106/27k	48.1467	1	h106s-1-27k	47.325	2	h106/27k	48.7087	3	h106s-1-27k	34.1026	1	h106/27k	31.6619	1	h106/27k	36.1793	2	h106/27k	33.2155		h106/27k	44.6954
h106s-1-26k	71.2675	4	h106s-1-26k	61.7029	3	h106s-1-26k	51.8888	3	h106s-1-26k	53.6065	3	h106s-1-26k	44.7419	3	h106/26k	49.4581	3	h106s-1-26k	40.9489	3	h106/26k	30.4396	2	h106s-1-26k	39.6472	3	h106/26k	37.0857	3	h106s-1-26k	39.7107	2	h106/26k	38.1516	2	h106s-1-26k	22.4934	1	h106/26k	26.6151	2	h106/26k	26.3446	2	h106/26k	24.7893	2	h106/26k	30.1798
h106s-1-25k	75.0641	3	h106s-1-25k	64.5883	3	h106s-1-25k	44.3906	3	h106s-1-25k	35.6483	2	h106s-1-25k	51.872	1	h106/25k	51.5495	3	h106s-1-25k	46.3116	2	h106/25k	44.4574	2	h106s-1-25k	49.1851	2	h106/25k	41.6793	1	h106s-1-25k	44.2003	2	h106/25k	38.0987	2	h106s-1-25k	29.514	2	h106/25k	27.1017	2	h106/25k	28.1503	2	h106/25k	33.325	2	h106/25k	26.9547
h106s-1-24k	84.5985	4	h106s-1-24k	65.2891	3	h106s-1-24k	54.1044	3	h106s-1-24k	54.3399	3	h106s-1-24k	67.8643	3	h106/24k	44.5966	3	h106s-1-24k	45.1539	3	h106/24k	29.9107	2	h106s-1-24k	37.679	3	h106/24k	39.1332	1	h106s-1-24k	41.9565	3	h106/24k	37.7102	2	h106s-1-24k	27.7765	1	h106/24k	27.2694	2	h106/24k	32.908	2	h106/24k	28.8657	2	h106/24k	34.2378
h106s-1-23k	57.5336	3	h106s-1-23k	61.5379	5	h106s-1-23k	44.0789	3	h106s-1-23k	43.2962	3	h106s-1-23k	41.1373	3	h106/23k	42.0177	2	h106s-1-23k	32.2096	2	h106/23k	32.6544	3	h106s-1-23k	42.5676	2	h106/23k	35.692	3	h106s-1-23k	44.8211	3	h106/23k	39.6055	3	h106s-1-23k	21.9153	1	h106/23k	26.5779	2	h106/23k	23.148	2	h106/23k	25.3234	3	h106/23k	35.0497
h106s-1-22k	75.816	4	h106s-1-22k	74.0784	5	h106s-1-22k	61.8371	2	h106s-1-22k	51.7842	3	h106s-1-22k	58.4671	3	h106/22k	52.4165	3	h106s-1-22k	57.3074	3	h106/22k	41.7428	1	h106s-1-22k	55.2021	2	h106/22k	56.0213	3	h106s-1-22k	47.2483	3	h106/22k	47.3335	3	h106s-1-22k	29.1548	2	h106/22k	33.6234	2	h106/22k	37.4164	2	h106/22k	31.7034	3	h106/22k	31.4694
h106s-1-21k	115.239	4	h106s-1-21k	99.559	4	h106s-1-21k	80.8899	3	h106s-1-21k	66.8037	3	h106s-1-21k	88.1782	4	h106/21k	66.3685	4	h106s-1-21k	67.9319	3	h106/21k	53.4148	2	h106s-1-21k	50.9085	3	h106/21k	53.5245	3	h106s-1-21k	52.3849	3	h106/21k	59.2766	3	h106s-1-21k	37.0513	2	h106/21k	37.6462	2	h106/21k	42.3684	2	h106/21k	44.0029	2	h106/21k	49.7713
h106s-1-20k	75.2866	3	h106s-1-20k	82.5078	3	h106s-1-20k	58.9931	2	h106s-1-20k	57.1235	3	h106s-1-20k	51.1225	1	h106/20k	49.8098	1	h106s-1-20k	51.0453	2	h106/20k	36.3706	2	h106s-1-20k	43.1374	1	h106/20k	38.5329	3	h106s-1-20k	44.4255	3	h106/20k	43.0314	2	h106s-1-20k	24.4281	2	h106/20k	28.4728	1	h106/20k	28.6586	2	h106/20k	30.2367	2	h106/20k	34.5375
h106s-1-18k	55.1208	3	h106s-1-18k	46.8933	3	h106s-1-18k	37.9906	2	h106s-1-18k	34.1816	3	h106s-1-18k	35.1431	2	h106/18k	31.0287	3	h106s-1-18k	29.6243	2	h106/18k	26.9108	3	h106s-1-18k	39.0703	2	h106/18k	31.8336	3	h106s-1-18k	29.8676	3	h106/18k	28.0078	2	h106s-1-18k	20.6462	2	h106/18k	23.7584	2	h106/18k	20.2375	2	h106/18k	23.6925	1	h106/18k	20.5735
h106s-1-17k	66.6373	3	h106s-1-17k	46.2457	3	h106s-1-17k	42.194	2	h106s-1-17k	34.7709	3	h106s-1-17k	43.7855	2	h106/17k	44.4974	2	h106s-1-17k	47.644	2	h106/17k	29.9786	2	h106s-1-17k	37.4252	2	h106/17k	31.3348	2	h106s-1-17k	40.2945	2	h106/17k	36.3217	3	h106s-1-17k	26.2587	2	h106/17k	24.8828	2	h106/17k	25.8879	2	h106/17k	24.311	2	h106/17k	26.6045
[truncated: 16 more columns]

## Sheet: Female chr16 vs 21
Chromosome 16	MLH1#	SC length		Chromosome 21	MLH1#	SC length
SF0105	2	31.7858		SF0105	1	13.1971
SF0105	2	26.2051		SF0105	1	15.9027
SF0105	2	19.0702		SF0105	1	10.3954
SF0105	2	22.5334		SF0105	1	10.0254
SF0105	3	27.9864		SF0105	1	14.423
SF0105	3	27.8368		SF0105	1	16.6757
SF0105	2	20.9516		SF0105	1	9.70977
SF0105	2	26.6345		SF0105	1	15.0954
SF0105	3	19.962		SF0105	1	15.5215
SF0105	2	22.1933		SF0105	1	14.1722
SF0105	2	17.0561		SF0105	1	13.9396
SF0105	2	16.9613		SF0105	1	11.9056
SF0105	1	20.3977		SF0105	1	12.0617
SF0105	2	22.7722		SF0105	1	16.2837
SF0105	2	21.4208		SF0105	1	12.5316
SF0105	2	25.6104		SF0105	1	15.5135
SF0105	2	21.7539		SF0105	1	13.3687
SF0105	2	21.1003		SF0105	1	14.0699
SF0105	2	35.2652		SF0105	1	17.4904
SF0105	1	23.4953		SF0105	1	14.9682
SF0105	3	28.1172		SF0105	1	17.9383
SF0105	3	23.0915		SF0105	1	13.7075
SF0105	3	26.5334		SF0105	1	16.5584
SF0105	3	22.9143		SF0105	1	13.9379
SF0105	2	27.4944		SF0105	1	15.1208
SF0105	2	21.1509		SF0105	1	14.401
SF0105	3	20.8216		SF0105	1	14.0115
SF0150	3	25.0764		SF0150	1	10.3317
SF0150	3	24.8709		SF0150	1	9.56332
SF0150	3	34.8301		SF0150	1	14.7478
SF0150	3	29.5689		SF0150	1	11.118
SF0150	3	17.5885		SF0150	1	9.12392
SF0150	2	19.5476		SF0150	1	8.43344
SF0150	3	24.4692		SF0150	1	9.74696
SF0150	3	25.4435		SF0150	1	9.53349
SF0150	3	27.2234		SF0150	1	12.4319
SF0150	2	18.5868		SF0150	1	6.42884
SF0150	2	15.6034		SF0150	1	6.83707
SF0150	2	18.3603		SF0150	1	8.19146
SF0150	2	23.6235		SF0150	1	9.95474
SF0150	2	27.4869		SF0150	1	11.6307
SF0186	4	15.3427		SF0186	1	7.13498
SF0186	3	17.1705		SF0186	2	6.71392
SF0186	2	13.844		SF0186	1	5.73493
SF0186	3	14.4494		SF0186	1	6.61863
SF0186	5	20.7573		SF0186	1	7.48795
SF0186	2	13.2865		SF0186	1	7.56219
SF0186	3	11.7107		SF0186	2	5.61559
SF0186	3	15.6865		SF0186	1	7.46274
SF0186	3	20.8259		SF0186	2	7.66243
SF0186	4	17.7848		SF0186	1	7.84626
SF0186	3	21.7662		SF0186	2	8.14725
SF0186	2	17.9736		SF0186	1	8.465
SF0186	5	18.2035		SF0186	2	7.14501
SF0186	2	17.1207		SF0186	2	7.49641
SF0186	2	27.6099		SF0186	1	7.80917
SF0186	4	20.7019		SF0186	1	8.24517
SF0186	2	16.5091		SF0186	1	6.47579
SF0186	4	23.2875		SF0186	1	7.4018
SF0186	3	20.3987		SF0186	1	7.87996
SF0186	3	20.6537		SF0186	2	8.40539
SF0186	2	17.2045		SF0186	2	7.20847
SF0186	3	21.7677		SF0186	1	8.7737
SF0186	2	13.1578		SF0186	1	5.70371
SF0186	2	20.4022		SF0186	1	7.81403
SF0186	3	21.2796		SF0186	1	9.61642
SF0186	2	17.0546		SF0186	1	6.95625
SF0186	1	17.6122		SF0186	2	8.52286
SF0186	3	22.8038		SF0186	2	10.3591
SF0186	2	15.3744		SF0186	1	6.69575
SF0186	3	16.1531		SF0186	1	7.22184
SF0186	2	17.5903		SF0186	1	8.67673
SF0186	3	14.2305		SF0186	1	7.11754
SF0186	2	24.5562		SF0186	1	10.4185
SF0186	3	24.6402		SF0186	1	8.37941
SF0186	2	15.2359		SF0186	2	6.62564
SF0186	3	17.246		SF0186	2	7.58282
SF0186	2	15.2496		SF0186	1	7.1919
SF0186	2	13.7355		SF0186	1	6.50531
SF0186	3	20.4791		SF0186	2	8.33257
SF0186	3	17.5496		SF0186	2	8.3807
SF0186	4	15.5822		SF0186	2	7.64017
SF0186	3	22.1412		SF0186	2	9.64287
SF0186	3	14.6131		SF0186	1	5.64927
SF0186	1	14.1292		SF0186	1	6.7382

## Sheet: Human female crossovers
2pb	sample_ID	chr1	chr2	chr3	chr4	chr5	chr6	chr7	chr8	chr9	chr10	chr11	chr12	chr13	chr14	chr15	chr16	chr17	chr18	chr19	chr20	chr21	chr22	chrX		egg	sample_ID	chr1	chr2	chr3	chr4	chr5	chr6	chr7	chr8	chr9	chr10	chr11	chr12	chr13	chr14	chr15	chr16	chr17	chr18	chr19	chr20	chr21	chr22
	S0103B	3	3	4	3	1	2	2	3	1	0	1	0	2	1	1	2	2	1	2	1	2	0	0			S0103C	0	0	2	2	3	0	1	2	1	3	3	3	1	0	2	0	0	1	0	1	0	1
	S0105B	7	5	3	3	4	1	2	0	2	4	0	1	0	1	3	2	2	2	1	3	1	0	2			S0105C	2	3	2	3	3	4	3	3	1	0	4	2	3	2	0	1	0	2	2	0	0	1
	S0106B	2	3	2	3	4	3	3	4	2	3	4	1	2	2	0	3	4	2	2	1	1	0	2			S0106C	4	2	0	3	2	4	4	2	2	4	1	3	0	1	3	1	2	0	1	2	1	1
	S0107B	4	3	1	2	2	0	3	3	3	1	2	2	1	1	1	1	0	1	1	2	0	0	1			S0107C	3	3	3	3	2	3	0	1	3	1	2	0	0	2	1	1	2	3	1	0	1	2
	S0108B	2	2	1	2	0	2	2	1	2	1	3	1	1	1	0	2	1	0	1	0	0	1	1			S0108C	3	4	4	3	2	2	0	3	0	1	1	2	2	1	1	1	1	2	1	2	1	0
	S0110B	2	2	3	1	1	2	0	2	3	2	2	1	0	0	2	1	2	2	1	1	0	1	1			S0110C	3	4	2	6	2	4	4	2	1	2	3	3	1	1	2	2	2	1	1	1	1	0
	S0111B	4	2	5	1	1	3	2	4	1	2	3	3	1	2	1	1	2	1	0	2	1	0	2			S0111C	2	4	3	3	4	3	1	0	1	2	2	3	3	1	2	1	1	2	2	0	0	1
	S0113B	4	4	3	1	2	2	0	4	1	3	2	3	2	2	0	1	2	3	3	1	1	0	3			S0113C	3	3	2	3	1	2	2	3	1	1	2	1	1	1	3	3	2	1	0	1	0	1
	S0117B	4	0	3	3	3	3	0	0	3	4	2	1	0	2	1	0	1	1	2	1	0	1	1			S0117C	2	3	1	2	1	3	2	2	2	1	0	1	1	1	2	3	3	1	0	3	1	0
	S0118B	6	2	5	2	2	4	2	3	2	1	2	2	1	0	2	3	1	2	1	1	1	0	2			S0118C	2	4	3	5	1	3	2	3	2	1	3	2	2	1	2	1	3	2	1	1	2	1
	S0120B	2	2	0	2	0	1	1	1	2	4	1	1	0	0	1	0	0	1	1	1	0	1	1			S0120C	0	2	4	0	4	3	3	2	3	2	1	3	3	1	2	0	3	1	0	0	1	0
	S0121B	4	4	2	2	1	3	2	2	2	1	1	2	0	2	2	3	3	0	2	0	1	0	3			S0121C	0	3	1	3	3	1	0	4	2	3	1	1	2	2	1	3	1	1	1	2	1	0
	S0122B	3	4	3	2	3	1	2	2	1	2	2	1	3	1	1	1	1	2	1	1	1	2	2			S0122C	6	1	3	3	2	3	1	1	3	2	1	2	0	1	1	3	2	0	1	1	1	1
	S0201B	5	1	5	3	2	4	4	3	1	2	3	2	2	3	2	3	2	3	3	0	2	1	3			S0201C	5	5	2	3	1	3	3	1	2	2	1	2	2	0	1	1	2	0	0	2	1	1
	S0202B	4	3	0	1	1	3	1	1	1	0	1	1	1	1	1	0	1	1	0	1	0	1	1			S0202C	1	3	2	5	2	0	4	1	2	2	1	1	2	1	1	3	1	3	2	1	1	0
	S0203B	6	3	1	4	4	3	2	7	3	5	4	3	0	3	2	1	1	2	1	2	2	0	3			S0203C	6	8	6	3	3	4	4	1	2	3	2	3	4	2	2	2	2	2	1	2	0	1
	S0204B	5	5	4	5	4	2	3	2	2	1	3	2	2	2	1	1	1	4	2	2	1	1	2			S0204C	3	3	2	3	2	1	1	3	5	3	2	1	1	1	0	3	2	2	1	2	2	0
	S0206B	3	5	1	3	2	4	2	1	2	0	0	1	0	0	1	1	2	2	0	2	1	0	1			S0206C	1	2	5	1	1	1	2	1	1	2	2	3	1	1	0	3	2	0	2	0	0	1
	S0301B	2	3	2	1	0	3	0	2	2	1	1	2	1	0	0	2	1	1	1	2	1	1	1			S0301C	3	1	1	2	4	1	3	0	0	2	1	1	0	2	2	2	3	0	1	0	0	1
	S0303B	2	4	0	2	3	1	1	1	1	1	0	0	2	1	1	1	2	0	0	1	1	0	2			S0303C	2	0	3	1	0	2	2	3	1	3	3	1	0	2	1	1	0	2	1	1	0	1
	S0304B	4	4	3	2	2	2	3	2	1	3	0	2	2	2	0	2	2	1	2	2	0	2	3			S0304C	4	4	5	2	0	2	3	0	1	0	3	3	0	1	3	2	1	2	1	0	0	2
	S0305B	2	6	3	0	1	0	3	4	1	0	0	1	2	2	1	2	2	1	2	0	1	1	1			S0305C	4	3	2	4	3	4	1	1	1	3	2	3	2	2	2	1	2	1	0	2	2	1
	S0306B	6	5	1	4	2	2	3	3	2	2	2	3	1	0	2	2	1	1	1	0	1	0	2			S0306C	2	3	4	3	4	3	2	1	2	4	0	2	0	2	1	2	1	1	3	1	2	1
	S0307B	2	2	2	4	4	0	3	2	2	1	4	2	1	2	3	1	2	1	3	0	0	1	1			S0307C	3	4	3	2	2	4	1	1	3	2	3	0	2	1	0	1	0	2	1	2	1	1
	S0401B	7	2	5	0	3	5	3	1	3	1	2	2	2	2	2	2	1	1	2	1	0	2	3			S0401C	2	2	6	6	2	2	1	3	1	2	4	1	3	1	1	2	1	3	0	1	1	1
	S0402B	3	3	5	1	4	0	2	2	2	3	1	2	1	1	2	2	2	1	2	2	1	0	2			S0402C	4	1	2	1	0	3	0	1	2	3	2	3	2	2	0	0	2	0	2	0	0	0
	S0403B	5	2	2	2	1	2	3	2	2	1	0	3	1	1	2	3	2	2	1	1	0	1	2			S0403C	2	2	3	2	6	1	2	2	1	3	2	1	2	2	1	0	0	1	1	1	0	0
	S0404B	5	3	3	2	2	3	3	3	0	0	1	4	0	3	0	2	1	0	1	1	1	2	1			S0404C	5	3	3	2	2	0	2	1	3	4	1	4	0	2	3	1	1	3	1	2	1	2
	S0501B	4	0	1	3	3	3	1	3	1	1	2	1	1	1	2	4	3	0	3	2	1	0	0			S0501C	0	2	1	5	2	1	3	1	3	1	1	1	4	0	1	2	1	2	0	0	2	1
	S0502B	5	3	2	2	5	2	2	2	3	2	2	4	2	3	2	1	3	3	2	1	2	1	3			S0502C	5	5	4	3	5	4	3	4	0	2	3	3	2	0	0	3	1	2	2	1	1	0
	S0503B	2	6	4	1	4	1	2	2	2	3	2	2	2	1	2	3	1	2	2	1	1	2	1			S0503C	4	4	4	4	3	4	2	2	3	1	1	2	3	3	2	1	3	2	1	1	2	1
	S0504B	4	4	1	0	3	1	2	3	2	3	1	2	1	1	1	1	1	0	1	1	1	0	1			S0504C	3	2	5	2	2	4	2	1	2	2	1	2	2	1	2	1	1	3	1	1	1	1
	S0505B	2	2	2	1	2	2	3	2	2	2	1	1	1	0	2	1	2	1	1	1	1	1	3			S0505C	6	2	2	3	1	1	0	0	1	1	1	2	1	2	1	1	0	1	1	1	0	0
	S0506B	4	2	2	2	1	1	2	4	1	3	3	1	2	1	2	3	2	3	2	0	0	0	1			S0506C	3	2	2	1	3	3	3	2	1	2	2	3	3	2	2	0	0	0	0	3	1	1
	S0507B	2	5	2	3	5	2	2	1	1	2	2	2	2	2	1	1	1	2	0	2	0	1	1			S0507C	2	5	4	5	2	4	4	4	3	3	3	5	1	2	2	1	2	2	2	1	1	2
	S0508B	5	4	5	3	4	4	0	2	3	3	2	1	1	3	0	1	2	0	0	0	1	1	1			S0508C	3	4	4	3	0	1	5	0	2	1	1	2	0	2	1	1	0	3	1	2	0	0
	S0509B	4	4	2	5	0	1	2	2	2	3	3	2	2	3	2	2	2	3	2	0	1	1	3			S0509C	2	1	8	4	3	4	2	2	2	2	2	2	1	0	0	1	1	1	2	2	0	0
	S0510B	2	4	2	3	1	3	3	3	2	2	0	2	2	1	2	0	2	0	2	0	0	1	2			S0510C	4	3	2	5	1	2	3	3	2	4	3	3	3	1	3	2	1	3	1	1	1	0
	S0511B	3	4	4	4	1	1	2	2	1	2	1	1	1	2	2	0	0	0	0	2	0	1	2			S0511C	2	2	2	2	2	3	1	2	2	1	3	1	1	2	4	2	2	2	2	0	1	0
	S0512B	3	5	4	2	3	0	2	2	1	3	1	2	2	1	1	3	1	1	2	1	1	0	2			S0512C	3	1	2	2	0	3	0	3	2	2	1	2	0	1	1	1	1	1	0	1	0	1
	S0601B	5	4	6	0	3	3	1	3	2	1	1	3	3	3	3	2	3	1	2	1	1	0	2			S0601C	5	4	2	4	5	4	3	5	4	4	1	3	1	0	2	1	0	2	1	1	0	1
	S0602B	3	1	1	3	1	1	0	3	1	1	1	2	1	1	0	1	2	1	1	2	1	1	1			S0602C	2	3	3	1	1	1	2	0	1	1	1	1	1	1	1	1	0	1	1	0	0	0
	S0603B	2	2	1	2	1	2	3	0	2	2	2	0	3	1	1	0	2	3	1	1	1	1	1			S0603C	3	2	2	1	3	1	2	3	2	1	0	2	0	1	1	1	0	1	1	1	0	0
	S0604B	3	5	4	2	3	1	0	2	0	2	2	2	2	2	2	2	1	2	0	0	1	2	2			S0604C	6	3	2	4	3	3	3	2	2	2	3	2	1	1	2	1	1	4	2	2	2	1
	S0606B	3	5	1	3	4	3	3	2	1	5	3	3	3	2	1	2	0	2	1	1	0	2	2			S0606C	3	4	7	5	4	5	1	4	2	1	3	0	0	1	3	2	3	1	1	1	1	0
	S0607B	4	6	3	2	5	4	5	1	3	1	3	3	1	2	1	3	1	1	1	1	1	0	2			S0607C	4	2	5	4	3	4	0	3	4	3	0	3	4	0	0	2	1	2	0	1	1	1
	S0608B	4	5	5	4	2	4	4	0	1	2	2	3	2	1	2	2	2	2	1	1	1	1	1			S0608C	4	5	2	4	4	5	3	2	3	4	2	1	1	2	1	1	0	1	1	4	1	0
	S0609B	2	3	4	1	5	2	2	2	2	4	3	4	1	1	0	1	1	1	1	2	1	1	1			S0609C	5	1	3	1	2	4	3	1	1	2	1	0	2	2	1	0	3	2	1	2	0	0
	S0702B	4	5	7	4	2	4	1	2	2	2	1	3	2	2	2	1	0	2	1	0	0	0	3			S0702C	4	3	2	5	2	0	4	4	4	3	2	2	1	3	1	1	2	2	2	2	1	1
	S0703B	4	6	1	1	4	2	3	2	0	1	1	2	2	1	1	2	1	0	2	0	0	1	3			S0703C	5	3	3	1	1	0	0	0	3	3	1	2	0	1	0	2	2	1	0	2	1	1
	S0704B	3	3	5	2	2	1	2	0	2	2	2	2	1	1	0	0	2	2	2	3	0	1	2			S0704C	3	3	0	1	2	2	3	3	1	2	1	1	1	1	1	2	2	0	0	1	1	0
	S0705B	2	0	2	1	2	3	1	2	1	4	1	2	1	1	1	2	0	1	2	1	2	1	1			S0705C	2	3	3	3	3	3	3	1	2	2	1	2	1	0	1	0	2	2	0	0	0	1
	S0706B	4	4	2	1	2	3	3	3	1	1	2	1	1	1	2	3	1	0	2	1	1	1	2			S0706C	3	2	1	3	3	0	1	2	2	2	2	1	2	2	0	1	1	2	0	2	0	1
	S0707B	2	2	3	2	2	5	2	2	4	2	0	2	0	2	2	0	2	1	2	2	1	2	3			S0707C	3	4	3	0	2	2	2	2	4	3	3	4	1	3	1	2	1	1	0	0	0	1
	S0801B	2	2	4	4	2	1	3	3	2	3	2	0	4	2	3	2	0	2	1	1	2	1	2			S0801C	4	6	2	1	3	4	3	2	3	3	3	4	1	0	0	2	4	1	1	1	1	0
	S0802B	1	5	2	3	3	3	2	2	2	2	4	3	1	1	3	2	1	3	2	1	1	1	2			S0802C	4	1	2	4	2	2	3	2	2	2	1	1	3	2	2	1	1	0	2	1	0	0
	S0803B	4	7	2	3	4	3	3	2	3	2	1	1	2	2	1	2	2	2	1	2	2	0	2			S0803C	4	2	2	4	2	1	1	2	3	4	4	2	3	2	2	1	2	4	1	1	0	3
	S0804B	2	3	2	4	1	1	1	2	2	2	3	2	1	2	1	1	2	1	1	2	0	2	0			S0804C	4	5	3	2	3	1	2	3	3	2	2	3	1	1	3	1	2	1	1	1	1	0
	S0805B	4	3	1	1	3	2	1	0	3	3	4	2	1	2	2	2	1	1	1	0	1	1	1			S0805C	4	2	4	1	3	2	2	3	0	1	0	1	1	1	2	0	1	1	1	2	0	0
	S0806B	2	4	4	2	1	1	2	1	0	3	2	0	2	2	2	2	3	2	1	2	1	1	1			S0806C	2	1	3	1	4	2	0	1	2	1	1	2	1	1	2	2	1	0	1	0	0	0
	S0807B	4	3	3	0	2	0	1	3	0	1	2	2	2	2	0	1	0	2	3	1	1	1	0			S0807C	2	3	1	2	2	3	3	1	2	3	1	1	1	0	2	2	2	0	1	1	0	0
	S0808B	2	3	0	2	3	1	3	2	3	2	3	2	2	2	1	2	0	2	1	0	1	0	2			S0808C	3	2	2	3	1	2	3	2	3	2	1	2	2	1	1	1	1	0	1	2	0	1
	S0809B	4	2	3	2	2	4	3	2	3	3	2	3	3	2	3	1	3	3	2	2	1	1	2			S0809C	4	5	3	2	3	3	2	2	2	3	2	2	2	1	0	2	2	0	2	0	1	1
	S0811B	4	5	4	5	4	4	2	4	2	2	4	2	0	2	3	3	4	2	0	1	2	0	2			S0811C	4	3	4	2	1	2	5	1	2	2	2	4	3	1	4	1	2	1	3	3	1	1
	S0812B	3	2	3	2	0	0	3	2	2	1	2	1	3	1	0	2	0	1	1	1	0	0	3			S0812C	3	3	2	3	2	3	1	2	1	2	1	2	2	2	1	2	2	1	1	1	1	2
	S0813B	6	3	3	4	1	4	4	3	4	0	4	1	3	1	1	1	2	2	0	1	1	0	3			S0813C	4	5	4	4	4	4	3	2	0	2	2	1	2	0	2	2	2	1	3	1	2	3
	S0814B	1	1	1	1	2	2	0	1	2	2	3	3	2	1	1	1	1	2	0	1	0	0	3			S0814C	6	4	3	3	2	1	4	1	2	1	1	1	1	1	2	3	1	0	2	1	1	1
	S0815B	2	4	2	1	3	1	0	3	1	0	2	1	1	0	0	2	0	0	1	2	1	1	2			S0815C	4	2	1	3	2	3	2	1	1	3	1	1	1	1	2	0	3	2	1	0	0	0
	S0816B	4	2	0	2	3	2	1	2	2	1	1	2	1	1	0	2	1	1	2	2	0	1	0			S0816C	1	3	4	2	2	2	3	1	1	1	1	2	0	1	1	1	2	2	0	0	1	1
[truncated: 26 more columns]
