# Supplementary material for: Per-nucleus crossover covariation is regulated by chromosome organization
Source: iScience. 2022 Mar 18;25(4):104115. doi: 10.1016/j.isci.2022.104115 (PMC8980760; doi:10.1016/j.isci.2022.104115)
Supplement: Table S2. Sperm COs, related to Figures 3 and 5 [file mmc3.xlsx]

## Sheet: NC27
donor	cell	all	chr1	chr2	chr3	chr4	chr5	chr6	chr7	chr8	chr9	chr10	chr11	chr12	chr13	chr14	chr15	chr16	chr17	chr18	chr19	chr20	chr21	chr22
NC27	AAACAGCACCACTA	31	2	3	1	2	2	0	1	2	2	0	1	1	2	1	3	1	1	2	2	0	1	1
NC27	AAACGACACACCTA	32	2	1	1	3	1	3	2	2	1	2	2	1	1	2	0	1	1	0	1	1	2	2
NC27	AAAGACAGCTAGGC	32	4	4	3	2	1	2	0	1	1	1	0	2	3	2	2	0	1	1	0	0	0	2
NC27	AAAGACAGTGACCG	27	3	3	1	1	2	1	3	0	2	0	1	0	1	2	1	1	2	1	0	1	1	0
NC27	AAAGACCATCAGTC	34	3	2	3	3	2	2	3	0	2	0	1	1	1	1	2	1	2	1	2	1	1	0
NC27	AAAGACGTTGATAG	31	0	3	2	1	1	3	2	2	2	1	2	2	1	0	2	2	0	1	2	1	0	1
NC27	AAAGCAAGAGCTTA	32	2	2	2	2	2	1	2	1	2	0	2	2	1	0	1	1	1	1	2	2	1	2
NC27	AAAGCAAGTCGACG	32	1	2	3	3	1	3	0	2	1	2	1	1	1	2	1	2	1	2	0	2	1	0
NC27	AAAGCACAACTTTA	24	3	2	1	1	1	2	1	2	1	0	2	2	0	1	1	1	0	0	2	1	0	0
NC27	AAAGCAGTAACCTC	31	2	2	3	2	2	0	3	2	1	2	1	1	0	2	2	1	1	1	1	0	1	1
NC27	AAAGCAGTGCGGAT	33	3	2	1	2	2	3	1	2	1	1	1	3	1	2	2	0	3	2	0	0	1	0
NC27	AAAGCAGTTAATTC	32	1	2	2	2	2	3	1	3	2	2	1	2	1	2	1	1	2	0	2	0	0	0
NC27	AAAGCATCTTTGAA	26	3	0	2	2	1	2	2	2	1	2	1	0	1	0	1	2	2	0	0	1	1	0
NC27	AAAGGTAGGATGGA	25	1	1	1	2	1	3	1	1	2	1	1	3	1	0	1	1	1	0	1	1	0	1
NC27	AAAGGTAGGGCTTG	28	3	4	2	1	1	1	2	1	1	1	2	1	1	0	2	0	1	2	1	0	1	0
NC27	AAAGGTCATACCCA	27	4	3	1	2	1	3	0	1	1	0	2	1	2	1	1	1	1	0	0	1	0	1
NC27	AAAGGTGTGGATTA	31	3	2	3	2	2	2	1	0	0	2	1	1	2	0	0	3	1	1	2	1	1	1
NC27	AAAGGTGTGTGCGA	27	3	2	0	0	2	1	1	2	3	1	2	0	2	1	2	0	2	1	2	0	0	0
NC27	AAAGGTGTTGTCAC	25	3	3	2	3	2	0	1	1	0	0	1	1	1	1	1	1	0	1	1	1	1	0
NC27	AAAGTGAGTGGAGA	27	1	1	2	2	1	2	1	0	2	2	2	1	1	2	3	0	1	0	0	0	1	2
NC27	AAAGTGCACTCGGC	24	2	1	1	1	1	3	1	0	1	2	1	1	1	2	2	1	1	0	0	1	0	1
NC27	AAAGTGGTAGCTTC	24	0	0	2	1	1	1	1	2	3	1	1	1	1	1	1	1	1	1	1	1	1	1
NC27	AAAGTGTCTCACAG	29	1	2	2	2	3	2	3	2	2	2	0	0	1	1	1	1	1	0	2	0	0	1
NC27	AAAGTGTCTCCTAT	19	2	0	2	0	1	1	0	0	0	1	1	1	1	1	1	2	1	1	2	0	1	0
NC27	AACAAGAGAACCTA	22	2	1	1	2	3	0	1	2	1	1	2	1	1	0	1	0	1	1	0	1	0	0
NC27	AACAAGCATCTTGG	21	2	2	0	2	2	1	2	1	0	0	1	1	1	0	1	1	2	0	0	2	0	0
NC27	AACACCAGGAGATG	23	3	2	1	1	1	0	0	1	2	2	0	2	1	1	1	0	1	1	0	2	0	1
NC27	AACACCAGTAGAAA	25	2	2	1	1	2	2	0	1	2	1	1	1	1	0	1	1	1	1	2	0	1	1
NC27	AACACCCAAGAGTT	28	2	1	3	2	1	2	1	0	1	2	1	1	1	1	1	2	1	0	2	2	1	0
NC27	AACACCCATCAATT	31	2	4	2	2	0	2	3	1	1	1	3	2	1	0	1	1	0	1	1	2	1	0
NC27	AACACCGTATCTGC	24	3	1	2	1	1	2	1	0	1	2	2	0	2	0	1	2	1	0	1	1	0	0
NC27	AACCGTAGACGTAT	25	2	1	2	2	1	0	1	1	2	1	0	2	2	2	0	1	1	0	2	1	0	1
NC27	AACCGTGTATGTTT	23	2	3	1	1	1	2	1	1	3	1	1	1	0	0	1	2	1	1	0	0	0	0
NC27	AACCGTGTCTTCCC	28	3	2	0	3	1	2	3	1	1	1	3	1	1	0	1	1	0	1	1	1	0	1
NC27	AACGAACAGTCCGC	28	2	4	2	3	2	1	2	0	1	3	1	1	0	1	0	0	1	0	2	1	1	0
NC27	AACGAAGTACCTCA	18	1	1	0	2	1	2	1	0	1	1	1	1	1	0	1	1	1	1	0	1	0	0
NC27	AACGAATCCCACTC	36	4	2	3	3	2	1	1	2	1	1	3	1	2	3	0	2	1	1	1	1	1	0
NC27	AACGAATCGGAAAT	21	1	1	2	1	1	2	1	1	1	0	1	1	2	0	1	0	1	1	0	1	1	1
NC27	AACGAATCTCGTCC	20	2	2	1	0	2	0	0	1	2	1	2	1	0	1	0	1	2	0	1	1	0	0
NC27	AACGCTAGGTACAT	24	4	2	0	1	3	2	1	0	1	1	1	0	0	1	1	2	1	1	1	0	0	1
NC27	AACGCTGTGAACAT	30	2	2	2	2	2	2	3	2	0	1	0	2	2	2	0	1	1	1	1	2	0	0
NC27	AACGCTGTGAGGCT	40	3	2	1	2	2	2	2	2	3	2	2	2	2	1	2	2	2	2	1	2	1	0
NC27	AACGGGAGAATGTC	27	2	3	2	1	1	1	2	1	2	2	0	1	1	0	0	2	2	1	0	1	1	1
NC27	AACGGGTCAGTAAG	24	2	1	1	4	1	0	1	1	2	2	1	2	0	0	1	2	1	1	0	0	0	1
NC27	AACGTCAGTCGAAT	27	2	1	1	1	0	3	2	0	2	1	3	1	1	0	2	0	2	1	0	2	1	1
NC27	AACGTCTCAGACCT	21	2	3	0	2	2	2	1	1	0	2	1	1	0	1	0	0	0	2	1	0	0	0
NC27	AACGTCTCCATGTG	33	3	4	1	1	2	3	3	1	3	1	1	0	1	0	0	1	1	1	2	1	2	1
NC27	AACGTCTCTGTTTC	19	3	0	2	2	1	1	0	1	1	0	0	1	0	0	1	1	1	0	1	1	1	1
NC27	AACTGCCACATAGA	24	2	1	1	0	3	2	1	1	1	2	2	0	2	0	1	0	1	1	1	2	0	0
NC27	AACTGCCACCCTTC	29	2	3	1	0	2	2	2	0	2	3	1	1	2	0	2	1	1	0	1	2	0	1
NC27	AACTGCCATCTGTG	32	3	3	2	1	3	2	1	2	2	1	1	1	2	0	2	2	1	2	0	0	0	1
NC27	AACTGCCATGTCTG	33	2	3	1	1	4	2	2	1	1	3	2	2	0	3	1	2	1	1	0	1	0	0
NC27	AAGAACAGATGCCG	21	3	0	2	1	1	0	0	0	1	0	2	3	2	0	1	1	1	1	0	1	0	1
NC27	AAGAACAGTAGGTT	29	2	0	2	1	1	1	2	2	0	1	2	2	1	1	1	2	1	1	2	2	1	1
NC27	AAGAACCAGACAAT	32	4	3	2	1	0	2	1	1	2	1	2	1	1	1	2	0	0	2	2	2	1	1
NC27	AAGAACCAGATGAT	27	3	3	1	2	1	1	2	1	2	1	1	1	2	1	1	0	1	1	1	0	1	0
NC27	AAGAACTCTCTGGA	32	3	4	0	0	3	2	1	2	2	1	2	1	2	1	1	1	1	2	1	1	1	0
NC27	AAGACACACGCTAT	35	0	3	2	2	3	2	2	1	2	1	2	3	1	1	1	1	3	2	1	1	0	1
NC27	AAGACACATCGCGC	23	0	2	1	0	1	1	2	0	2	2	1	1	2	0	1	2	2	0	1	0	1	1
NC27	AAGACAGTTCCCTC	19	0	0	2	0	1	1	1	2	1	0	2	1	0	0	1	1	2	0	2	1	0	1
NC27	AAGACATCCTCGTC	30	2	0	3	1	3	1	2	2	1	1	2	0	1	2	1	2	1	1	1	2	0	1
NC27	AAGACATCTATGTA	34	1	3	3	2	1	2	1	1	1	0	1	4	1	2	2	2	1	1	2	1	1	1
NC27	AAGAGTCAGCTTAC	24	2	1	2	1	0	1	1	0	0	1	0	2	0	2	1	2	1	2	2	1	1	1
NC27	AAGCAACAAGGTAT	28	0	3	3	0	4	0	2	1	2	1	1	1	2	0	2	0	1	2	1	1	1	0
NC27	AAGCAAGTATGTTT	30	1	1	4	3	2	1	2	2	2	2	1	1	0	1	2	2	1	1	1	0	0	0
NC27	AAGCAAGTCTTCTT	22	4	0	1	2	1	0	1	0	0	1	2	1	2	1	1	0	1	2	1	0	1	0
NC27	AAGCAAGTGAAACT	28	2	0	2	1	1	0	3	1	1	1	1	1	3	2	1	2	2	1	1	1	1	0
NC27	AAGCAATCGTTCAG	30	3	0	1	2	1	2	1	1	1	1	3	2	1	2	1	0	2	1	1	2	1	1
NC27	AAGCGGGTCAGTGG	32	2	1	3	2	3	2	1	0	1	1	1	1	1	2	2	1	1	2	3	1	0	1
NC27	AAGCGGGTCTCCGG	24	2	1	1	1	2	3	2	0	0	1	1	0	1	0	2	1	3	0	0	1	2	0
NC27	AAGCGGGTGCCCTG	32	1	3	2	2	1	1	3	1	2	1	2	1	1	3	1	0	1	2	1	1	1	1
NC27	AAGCGGGTTGGCCC	19	3	3	0	1	1	0	0	1	1	1	0	2	1	2	0	2	1	0	0	0	0	0
NC27	AAGCTCAGGTTCAA	28	2	1	2	3	3	2	0	1	0	1	2	2	1	1	1	1	1	2	1	0	0	1
NC27	AAGCTCCAGGCGAT	21	3	3	1	0	1	1	2	1	0	1	0	2	1	0	0	0	1	1	1	0	1	1
NC27	AAGCTCGTGTTGAA	26	2	2	1	4	1	1	1	2	0	1	0	2	1	2	1	1	1	1	0	1	1	0
NC27	AAGCTCGTTGGGCA	21	1	1	0	0	1	4	0	1	2	2	1	2	0	1	0	1	0	0	2	0	1	1
NC27	AAGCTCTCATGGTC	29	0	1	3	1	2	2	3	1	2	2	0	1	1	1	2	1	2	1	2	1	0	0
NC27	AAGGCGAGACTAAC	28	1	3	2	3	1	0	3	1	0	0	1	1	2	2	2	2	0	0	1	2	0	1
NC27	AAGGCGGTAGCTTC	35	3	4	2	1	3	2	3	3	0	1	1	2	2	0	0	1	3	0	1	2	1	0
NC27	AAGGCGGTTCTTGG	29	2	2	2	2	2	2	1	1	1	1	2	2	1	1	2	0	1	0	2	1	1	0
NC27	AAGGGCAGGTTCCT	24	2	3	2	0	1	2	1	0	2	0	1	0	1	2	0	1	2	1	1	1	0	1
NC27	AAGTAGAGTGGGAA	28	1	0	0	1	1	1	2	2	2	1	2	2	3	2	0	1	1	1	1	1	2	1
NC27	AAGTCCGTTATGGA	31	2	4	2	0	3	1	4	2	2	0	1	2	2	1	0	2	1	0	0	1	1	0
NC27	AAGTCCTCCCACCT	29	2	1	0	2	3	3	3	1	1	0	0	2	2	1	0	2	1	0	1	2	1	1
NC27	AAGTCCTCTGGGTT	29	3	2	3	1	1	3	0	0	2	2	1	1	1	0	0	2	1	1	2	1	1	1
NC27	AATCGCAGATCCTC	32	3	2	3	1	3	0	3	0	2	1	1	1	1	1	1	2	1	2	2	0	1	1
NC27	AATCGCCACCTAGT	27	2	2	2	3	0	1	0	1	3	1	2	1	1	1	2	1	1	0	1	1	1	0
NC27	AATGAGAGAGCTGC	31	2	1	1	4	1	3	2	2	0	0	2	2	1	1	2	2	1	2	1	0	0	1
NC27	AATGAGCAGATTCC	26	1	2	0	1	1	4	1	1	1	2	0	0	2	1	2	2	1	1	1	1	0	1
NC27	AATGAGGTCTCACA	23	2	1	0	2	2	0	2	1	0	0	2	1	1	0	2	2	2	0	1	0	1	1
NC27	AATGAGGTTAGCAA	18	2	0	2	1	1	0	2	2	0	1	0	2	1	0	0	0	1	0	0	2	1	0
NC27	AATGAGGTTCCGTA	30	1	1	4	1	1	1	0	2	1	2	2	2	2	1	1	2	1	1	2	1	1	0
NC27	AATGAGTCTGATGC	23	1	2	2	2	1	0	3	1	0	1	1	1	0	1	1	1	1	1	1	0	1	1
NC27	AATGCCAGGCTGGT	33	3	1	3	2	2	1	1	1	1	3	2	3	2	1	1	1	0	2	1	1	0	1
NC27	AATGCCTCCGTTAG	33	2	1	4	1	3	1	1	1	2	3	2	2	2	1	3	1	2	1	0	0	0	0
NC27	AATGCCTCGAAATG	27	2	3	1	4	1	1	2	1	1	0	0	0	2	1	0	2	1	0	2	3	0	0
NC27	ACAAAGAGATTCTT	33	3	2	3	1	0	2	2	2	2	2	1	1	0	1	1	3	1	2	1	2	1	0
NC27	ACAAAGAGCTGGCA	32	0	5	1	2	2	3	2	0	2	2	2	0	2	2	0	0	2	1	2	2	0	0
NC27	ACAAAGGTATGATG	25	3	3	1	0	2	1	2	0	2	3	0	3	1	0	1	0	1	1	0	0	0	1
NC27	ACACCAGTACCGTT	26	3	2	2	0	1	2	3	1	1	0	1	1	1	1	0	2	1	1	1	1	0	1
NC27	ACACCAGTCTCACA	25	3	2	1	2	0	1	2	1	2	2	2	1	0	2	1	1	1	1	0	0	0	0
NC27	ACACGTAGACCTTC	22	1	0	1	0	1	3	1	0	1	1	2	1	1	1	2	2	1	1	0	1	1	0
NC27	ACACGTAGCTAAGT	33	0	3	2	0	2	1	3	2	2	2	1	3	1	1	2	2	2	1	2	0	1	0
NC27	ACACGTCACGGGAT	32	2	4	2	1	1	0	1	2	0	1	2	2	1	1	2	2	1	1	2	2	1	1
NC27	ACACGTGTCCCTAA	29	3	3	3	1	1	0	2	0	1	2	2	2	0	1	2	2	0	2	0	1	0	1
NC27	ACACGTGTGACTTC	19	0	3	1	0	1	3	1	0	0	0	1	2	1	0	1	1	2	0	1	1	0	0
NC27	ACACGTTCCTGACA	25	1	0	0	3	1	2	3	1	1	2	1	1	1	2	1	2	0	1	0	1	0	1
NC27	ACAGAAAGTCGATA	33	4	2	1	3	1	1	2	2	0	1	2	2	2	2	1	2	0	2	0	1	2	0
NC27	ACAGAACAGGTACG	21	3	1	3	0	1	0	1	2	1	1	0	2	1	0	1	1	0	0	1	1	1	0
NC27	ACAGAACATGGGAC	29	0	3	2	2	1	3	2	1	1	1	2	2	0	1	1	2	1	1	0	2	1	0
NC27	ACCACAAGATGATC	23	1	2	2	2	1	1	2	0	0	1	0	1	1	0	2	1	2	1	1	0	1	1
NC27	ACCACAAGCCGTTT	19	0	0	1	2	2	1	2	1	0	2	2	0	0	2	1	1	1	1	0	0	0	0
NC27	ACCACAAGTTTGTT	23	2	2	2	1	1	2	1	2	1	1	1	0	1	0	2	0	2	0	0	1	1	0
NC27	ACCACACAACTGGG	28	1	2	2	1	2	1	1	1	0	3	2	2	1	2	2	2	1	0	0	2	0	0
NC27	ACCACACATTCTAA	30	2	0	1	3	1	1	2	2	1	1	3	1	2	0	0	1	3	2	1	1	1	1
NC27	ACCACAGTATTATC	22	2	3	0	1	1	2	3	0	2	2	1	0	0	0	0	0	1	0	2	1	0	1
NC27	ACCAGTCAAAGTTG	35	3	2	3	2	1	2	2	1	2	1	0	2	2	2	1	2	1	0	1	2	1	2
NC27	ACCAGTCATTACGC	18	1	1	1	1	2	0	2	1	1	2	1	0	1	1	0	0	0	1	0	0	1	1
NC27	ACCAGTGTCTCTAG	26	2	2	2	2	0	1	1	0	1	2	1	2	0	2	1	2	2	1	2	0	0	0
NC27	ACCATGCAGGTGGT	32	1	3	2	1	0	2	0	1	2	2	3	1	3	1	1	3	0	2	1	2	0	1
NC27	ACCATGGTCTTCAG	25	2	1	2	2	1	0	2	1	1	3	1	1	1	1	2	0	1	1	1	1	0	0
NC27	ACCATGGTTCATAT	28	2	1	1	2	0	1	1	1	1	3	1	1	3	1	1	1	2	2	2	0	0	1
NC27	ACCATGTCTGAAAG	25	3	2	2	0	2	2	3	2	1	1	0	2	0	0	1	0	0	2	1	0	0	1
NC27	ACCCTCCAGTGCGA	26	3	1	1	1	2	1	3	1	1	2	0	0	2	1	2	2	1	1	0	1	0	0
NC27	ACCCTCTCTGTGGT	29	2	3	2	3	2	0	2	3	0	2	2	2	1	0	0	1	1	2	0	0	0	1
NC27	ACCGATAGGTAGGA	32	2	3	3	1	2	2	2	2	3	0	1	1	1	1	0	1	2	2	1	0	1	1
NC27	ACCGATGTCTCTTT	36	3	4	2	3	3	3	2	2	0	0	1	4	0	0	4	1	0	0	1	1	1	1
NC27	ACCGATGTGCTATC	24	3	0	2	2	2	0	1	1	0	1	2	1	1	1	0	1	1	0	1	2	1	1
NC27	ACCTCCCAACAGTA	30	2	2	3	2	1	2	1	3	2	1	2	1	2	1	1	0	1	1	1	0	0	1
NC27	ACCTCCCAATAGGT	18	1	1	1	0	0	3	0	2	2	1	1	0	2	0	1	0	1	1	0	0	0	1
NC27	ACCTCCGTCTCCGG	27	1	3	1	1	2	1	2	1	1	0	2	1	1	1	0	2	1	1	2	1	1	1
NC27	ACCTGACACGTCAT	20	1	3	0	2	3	0	1	0	0	0	0	1	0	1	1	2	2	1	1	0	1	0
NC27	ACGAAAAGCCTGAG	25	2	0	1	1	1	1	1	1	2	2	0	3	2	2	1	0	2	0	1	1	0	1
NC27	ACGAAATCTTGCCC	21	2	2	1	1	0	0	1	2	1	1	0	1	2	0	1	1	2	1	1	0	0	1
NC27	ACGACTGTCCTGCG	28	2	1	2	1	1	3	1	1	1	2	2	1	1	1	2	1	1	1	1	0	1	1
NC27	ACGACTGTGATGTA	23	2	2	1	1	1	1	0	1	1	0	1	1	1	2	2	1	0	1	1	1	1	1
NC27	ACGAGGAGGTGCGT	34	2	2	1	1	2	2	0	2	2	2	3	1	2	1	2	1	2	1	1	2	1	1
NC27	ACGAGGCAGCAATA	29	2	1	2	0	1	2	0	2	2	2	2	1	1	1	2	2	1	1	2	1	1	0
NC27	ACGCTAAGACCTAA	27	1	4	2	1	1	0	1	0	0	1	2	1	2	1	2	0	2	2	2	1	0	1
NC27	ACGCTAAGCGTTCT	29	1	1	1	2	2	3	1	2	2	3	1	0	1	1	1	2	1	1	0	1	1	1
NC27	ACGCTACAAGAACT	34	3	2	1	3	2	1	3	0	1	3	2	2	1	1	2	1	2	0	1	1	1	1
NC27	ACGCTACACACCTA	27	1	3	1	1	1	4	2	2	0	2	2	1	1	1	0	1	1	1	0	0	1	1
NC27	ACGCTACATCAGTC	25	2	2	2	2	2	2	0	1	2	1	1	0	0	2	1	1	0	2	0	2	0	0
NC27	ACGGGACAAGGCGT	27	4	2	1	1	1	2	1	1	1	0	0	2	1	1	2	1	2	0	1	1	1	1
NC27	ACGGGATCATCCAG	27	5	3	1	2	1	1	1	1	0	0	1	3	1	2	1	0	1	0	1	1	0	1
NC27	ACGGTTAGCACCTT	32	2	2	1	2	2	2	1	2	2	2	2	2	1	2	2	2	0	1	1	0	1	0
NC27	ACGGTTCAGTGATA	24	2	2	2	1	2	0	1	1	1	0	0	1	2	1	2	1	0	0	2	1	1	1
NC27	ACGTACAGAGTATC	28	2	3	0	3	1	1	1	2	0	1	3	1	2	1	0	1	2	1	1	1	0	1
NC27	ACGTACAGGCCGTA	31	1	3	3	4	3	1	2	1	0	2	0	2	0	1	1	1	2	1	1	1	1	0
NC27	ACGTACAGGTACCG	31	4	2	0	1	1	2	3	2	0	2	2	1	0	2	1	1	3	0	1	1	0	2
NC27	ACGTGTAGTACGGC	28	2	4	1	2	1	1	2	2	1	1	2	2	0	1	1	1	2	1	1	0	0	0
NC27	ACGTGTCAACATCC	27	4	1	3	1	0	1	1	0	0	2	3	2	0	1	1	1	1	1	0	1	1	2
NC27	ACGTGTGTAAACTG	19	0	0	0	1	2	2	1	0	0	2	2	1	0	1	1	1	1	1	1	1	1	0
NC27	ACGTGTGTTACATT	25	2	1	0	3	2	3	2	0	1	1	1	1	1	0	0	1	1	1	1	1	1	1
NC27	ACTACGCATACCGT	25	1	1	1	2	1	2	0	1	2	3	0	1	1	1	1	1	1	1	2	1	0	1
NC27	ACTACGGTCCCATA	31	2	3	2	2	2	1	1	1	0	2	1	3	1	0	2	2	0	2	1	2	0	1
NC27	ACTCAGAGCAGTGC	29	2	3	2	1	1	1	2	1	1	3	1	2	1	2	0	2	1	0	0	1	0	2
NC27	ACTCAGCAACAGTA	29	2	2	2	2	3	0	1	2	1	1	2	2	1	0	2	1	1	1	0	1	2	0
NC27	ACTCCCCAGACTGG	28	0	2	1	2	0	1	1	3	1	3	1	1	1	2	1	1	1	1	2	1	1	1
NC27	ACTCCCGTGTTGAA	26	3	2	2	0	2	1	0	3	1	0	1	1	1	1	1	2	2	1	1	0	0	1
NC27	ACTCCCGTTGAGGC	27	4	2	2	1	1	1	1	0	2	2	3	2	0	0	0	0	2	2	0	0	0	2
NC27	ACTCTTAGGTTAAC	21	1	1	3	1	2	3	0	2	2	1	0	1	0	0	0	1	1	0	0	2	0	0
NC27	ACTCTTAGTAGCTA	22	2	2	1	2	0	1	3	1	0	2	0	1	0	0	1	1	1	0	2	0	1	1
NC27	ACTCTTAGTCGTAA	30	3	1	3	3	0	3	1	0	2	2	2	2	1	1	0	2	0	1	1	1	0	1
NC27	ACTCTTTCGATACC	25	1	2	2	1	1	3	1	1	1	3	0	1	1	1	1	1	1	0	1	1	0	1
NC27	ACTGCAAGCTTCGT	29	2	1	1	3	1	2	2	2	1	2	0	0	1	0	1	2	0	2	3	2	0	1
NC27	ACTGCACAGATGAT	26	2	2	3	1	2	2	2	1	2	0	1	0	2	0	2	1	2	0	0	1	0	0
NC27	ACTGCAGTCTACGT	29	3	1	0	1	2	2	1	1	2	1	1	2	1	2	1	2	2	0	1	2	0	1
NC27	ACTGCATCAGACCT	30	0	2	3	1	0	2	2	1	2	2	3	2	0	0	2	1	1	2	1	1	1	1
NC27	ACTGGTAGACCTAA	24	1	2	2	2	1	2	1	0	1	2	0	1	1	0	2	2	0	1	1	0	1	1
NC27	ACTGGTCAAATCAG	25	1	3	2	1	1	1	1	2	1	1	1	1	1	1	0	1	1	1	2	2	0	0
NC27	ACTGGTCACTCGGC	32	1	3	2	2	1	2	1	1	1	2	3	2	1	0	2	2	3	0	1	0	1	1
NC27	ACTGGTCAGTAGTA	15	2	1	2	1	2	1	0	1	0	0	0	0	2	0	2	1	0	0	0	0	0	0
NC27	ACTTCTGTTGTGAA	27	2	2	1	2	2	1	2	2	2	1	2	1	1	1	0	0	2	0	1	1	0	1
NC27	ACTTCTTCGTCGAT	21	1	2	2	2	2	0	1	0	1	1	0	1	2	0	2	1	1	0	1	1	0	0
NC27	ACTTGGAGCGGCTA	31	3	0	3	3	1	1	1	1	1	1	2	3	1	1	1	1	2	0	2	1	1	1
NC27	ACTTGGCATATCAT	25	0	3	2	1	1	3	2	2	0	2	0	2	1	1	0	1	1	0	1	1	1	0
NC27	ACTTGGTCGTACCA	34	1	1	1	1	3	2	3	1	2	2	3	2	1	2	1	1	2	2	1	0	1	1
NC27	ACTTTCAGTAACGT	25	1	2	1	2	1	1	2	1	2	1	1	0	2	2	1	2	1	0	0	2	0	0
NC27	ACTTTCTCTCCATT	26	2	0	2	2	2	1	1	0	3	1	2	1	0	1	0	1	3	0	2	1	1	0
NC27	AGAAACAGTTCGTC	24	2	1	0	0	2	1	2	1	2	2	1	2	0	0	0	1	2	2	1	1	0	1
NC27	AGAAACGTCAGAAT	25	2	2	1	2	2	1	1	1	0	1	1	2	1	0	1	1	0	1	2	1	1	1
NC27	AGAACACAGATCAA	19	0	1	1	0	1	1	2	0	2	1	2	2	1	0	1	1	1	0	2	0	0	0
NC27	AGAACATCAGACTC	29	3	4	0	2	2	2	2	1	3	2	0	2	0	1	1	0	0	1	0	2	0	1
NC27	AGAATGTCAAGATG	23	1	3	0	2	2	0	1	1	0	1	1	1	1	1	1	1	0	1	2	2	0	1
NC27	AGACAAAGGAGCTC	28	2	2	4	1	3	0	1	0	1	3	1	1	0	1	1	0	0	1	2	2	1	1
NC27	AGACAACAGGCCCT	24	2	1	1	2	3	1	1	0	0	1	0	3	1	2	2	0	2	1	0	1	0	0
NC27	AGAGATAGAAGATA	32	1	3	2	1	2	2	2	3	2	2	1	3	2	0	0	2	1	0	1	1	0	1
NC27	AGAGATCAATAGGT	21	1	4	0	0	0	2	2	1	2	1	1	2	1	2	1	0	0	1	0	0	0	0
NC27	AGAGATGTTAATGG	30	3	2	3	1	1	1	3	2	2	1	1	3	0	1	1	0	2	0	1	1	0	1
NC27	AGAGATGTTCGATC	23	2	2	2	0	2	1	0	1	0	1	1	0	1	2	1	1	1	1	1	1	1	1
NC27	AGAGTAAGCGGTCA	28	1	4	2	1	2	2	3	0	1	2	0	1	2	3	1	0	1	1	1	0	0	0
NC27	AGAGTATCTTTGCT	26	1	2	0	2	1	1	0	2	2	2	1	2	2	2	2	0	1	0	0	1	1	1
NC27	AGATCCAGATTCAG	28	2	1	0	1	2	3	1	0	2	2	2	3	2	1	1	0	1	0	1	1	1	1
NC27	AGATCCAGTATTTC	25	0	2	2	2	2	2	1	1	0	1	2	2	1	1	0	1	1	1	1	0	1	1
NC27	AGCAAACATGGAGC	30	2	3	1	1	3	2	2	3	0	2	3	1	0	1	2	1	1	2	0	0	0	0
NC27	AGCAAAGTGTACGG	30	2	2	1	1	2	1	1	3	2	2	2	1	1	1	2	0	2	1	2	1	0	0
NC27	AGCAAATCAATATC	32	2	3	1	2	3	2	3	2	1	1	1	1	2	1	1	1	2	2	0	0	1	0
NC27	AGCACTTCGATACC	24	2	3	2	0	1	1	0	1	2	1	1	2	1	0	0	1	1	1	1	2	0	1
NC27	AGCCTAAGCATCCT	35	3	4	0	3	1	3	3	0	0	0	1	2	1	1	2	2	2	1	2	2	1	1
NC27	AGCCTATCCGTAAC	21	1	2	1	1	0	0	2	0	1	1	0	2	2	2	1	0	2	1	1	0	0	1
NC27	AGCGAGAGCATTAG	26	2	1	4	1	2	2	1	0	2	1	0	0	0	2	2	2	0	1	1	0	1	1
NC27	AGCGAGCATATCGC	28	2	2	2	2	2	0	2	2	0	2	1	1	1	1	0	2	1	1	1	2	0	1
NC27	AGCTACAGAATGAA	35	4	4	3	0	1	1	2	1	0	2	3	0	2	1	2	1	1	1	2	1	1	2
NC27	AGCTACCAACCTTG	26	2	2	2	0	2	2	2	1	2	0	1	2	1	0	1	1	2	1	0	0	1	1
NC27	AGCTACGTTAAGCA	23	0	1	2	1	2	2	1	2	1	0	0	0	1	0	2	0	1	1	2	3	0	1
NC27	AGCTACGTTCCGTA	26	2	1	2	1	2	1	1	1	2	2	0	3	0	1	0	1	1	0	1	1	2	1
NC27	AGCTACTCTCGCTC	26	0	0	0	1	2	2	1	1	1	1	2	2	2	0	1	1	1	2	2	2	1	1
NC27	AGCTCACATTCAAT	27	3	3	0	1	2	1	2	2	1	1	0	1	1	1	0	1	1	2	1	1	1	1
NC27	AGCTCAGTCCTTGA	31	4	3	1	1	2	1	3	2	2	2	3	0	1	2	0	0	1	1	0	1	1	0
NC27	AGCTGTAGGCCCTC	25	1	1	3	2	1	1	1	1	1	2	1	3	1	0	0	2	0	2	1	1	0	0
NC27	AGCTGTCATCGCGC	28	1	2	1	3	2	2	2	1	2	2	1	2	2	1	0	1	2	1	0	0	0	0
NC27	AGCTTGAGAGCTTA	22	2	2	1	2	2	2	2	1	1	0	1	0	0	0	1	1	0	1	1	1	1	0
NC27	AGCTTGAGGCTGGT	26	2	3	1	2	1	1	3	1	1	3	0	1	0	0	0	3	2	0	1	0	1	0
NC27	AGCTTGTCCGCAAT	35	2	3	2	0	1	2	2	3	1	2	2	1	2	2	1	2	1	2	1	1	1	1
NC27	AGGAATAGTAACGT	32	2	2	1	3	4	0	2	1	1	1	2	0	2	2	2	2	2	1	0	1	0	1
NC27	AGGAATCAGGCAGT	29	0	4	2	1	2	2	3	1	2	2	1	0	1	1	2	1	2	1	0	0	0	1
NC27	AGGAATGTCAATGA	37	2	3	4	1	2	3	2	2	2	2	0	2	1	1	3	1	1	3	1	1	0	0
NC27	AGGAATTCATGAAG	24	2	3	1	0	1	1	1	2	2	0	1	2	1	0	2	0	1	3	0	0	0	1
NC27	AGGAATTCTCGAGT	29	3	2	2	1	2	1	2	0	1	3	3	0	0	0	1	1	2	1	1	1	1	1
NC27	AGGAGCCAAACCCT	33	2	3	1	1	4	2	1	1	2	3	1	2	2	1	1	1	1	1	1	1	0	1
NC27	AGGCGATCTAGTTA	26	1	2	3	1	0	1	1	0	2	1	2	2	2	2	0	1	1	0	1	1	1	1
NC27	AGGCTTGTAGTTCC	19	1	2	1	2	1	0	0	2	2	0	0	2	1	1	0	0	1	2	1	0	0	0
NC27	AGGCTTTCTCCGGG	27	3	1	1	2	2	1	2	2	0	2	1	2	2	0	0	1	0	2	2	0	1	0
NC27	AGGCTTTCTGTACG	29	4	2	1	1	0	3	2	1	1	2	2	1	2	1	1	1	2	0	1	0	1	0
NC27	AGGGCATCTGGTGT	28	4	2	3	1	2	0	2	2	0	1	0	1	0	2	0	1	1	2	2	1	1	0
NC27	AGGTAACAAACCCT	26	4	3	2	2	0	2	1	2	2	0	1	0	1	2	0	1	1	1	0	0	1	0
NC27	AGGTAAGTGTTGGG	27	2	1	1	1	1	1	1	1	3	0	1	1	4	2	1	0	2	0	1	2	1	0
NC27	AGGTAATCTCCCGT	23	2	2	0	0	1	1	1	2	1	2	1	1	0	1	1	2	1	1	2	0	0	1
NC27	AGGTGGAGGACGTC	29	1	1	3	2	2	2	2	0	2	1	1	2	2	2	0	0	1	1	1	1	1	1
NC27	AGGTGGAGGGCTTG	22	0	1	2	2	1	1	0	1	1	1	0	3	0	2	1	1	1	1	1	2	0	0
NC27	AGGTGGAGTGTGAT	34	4	0	1	2	2	3	2	2	3	1	2	2	0	0	2	1	1	2	1	2	1	0
NC27	AGGTGGCAATTTCA	24	2	2	3	0	1	1	1	2	2	0	1	2	0	1	2	2	1	0	1	0	0	0
NC27	AGGTGGTCCGGCGT	32	3	2	3	3	0	2	1	3	2	1	2	1	1	0	1	1	2	2	1	0	1	0
NC27	AGGTGGTCGTAAGA	20	0	3	1	2	0	3	0	0	3	1	1	0	0	1	0	0	2	2	1	0	0	0
NC27	AGGTTCAGAATTGC	26	3	2	1	2	3	1	1	2	1	1	1	0	1	1	1	2	0	0	1	1	0	1
NC27	AGGTTCAGGCGTCA	28	2	4	1	1	1	1	2	3	1	1	1	3	1	1	2	0	1	1	1	0	0	0
NC27	AGGTTCAGTAACTG	26	2	2	3	1	3	1	1	1	1	1	1	0	1	0	2	1	1	0	0	2	1	1
NC27	AGGTTCAGTACATG	31	1	2	2	0	2	3	3	0	1	2	1	1	0	1	3	2	2	1	1	2	1	0
NC27	AGGTTCAGTATGTG	24	1	1	0	3	1	1	1	2	1	0	2	1	1	0	1	2	2	2	1	0	0	1
NC27	AGGTTCCAACTTAT	38	3	4	3	2	3	1	1	4	1	1	1	1	2	2	2	2	2	1	1	1	0	0
NC27	AGGTTCGTAGTTAG	31	2	0	2	2	2	2	0	3	0	2	1	2	1	1	2	2	2	1	2	2	0	0
NC27	AGTAAGAGAGGCCT	24	2	3	0	0	2	2	1	1	1	0	1	2	0	2	1	1	2	1	2	0	0	0
NC27	AGTAAGGTGATGTA	30	2	4	3	2	2	1	1	1	3	1	1	0	1	1	1	1	1	0	0	1	1	2
NC27	AGTAAGTCCGCAAT	31	2	4	2	4	2	2	1	1	1	2	1	1	0	1	1	0	2	1	2	1	0	0
NC27	AGTACCAGGCTCGA	24	1	1	2	1	2	1	1	1	1	1	0	1	2	0	1	3	1	1	1	2	0	0
NC27	AGTACCCAATCTTA	27	3	1	2	1	2	1	0	2	2	2	0	1	1	0	2	2	0	0	1	2	1	1
NC27	AGTAGACACGCTAT	27	4	2	2	2	2	2	2	1	1	1	0	1	0	2	0	1	0	2	1	0	0	1
NC27	AGTCGTAGGTATGT	24	3	1	2	0	0	1	1	1	2	2	1	0	2	1	0	0	1	2	1	0	1	2
NC27	AGTCGTTCTTCTTG	25	1	4	0	0	1	2	2	2	1	1	1	1	1	1	1	1	1	2	1	1	0	0
NC27	AGTGCTCAACCTTG	31	2	2	1	0	3	2	3	0	2	3	0	2	1	1	0	2	2	0	1	2	1	1
NC27	AGTGGGAGCATAAC	21	2	1	1	0	2	2	1	2	2	1	0	1	1	1	0	0	0	0	1	2	1	0
NC27	AGTGGGCATGAGCG	25	2	1	2	1	1	2	0	0	1	1	0	3	1	2	1	1	2	2	1	0	1	0
NC27	AGTGGGGTAACTAG	35	2	4	2	3	2	3	1	2	0	2	2	2	2	2	1	1	0	1	1	1	0	1
NC27	AGTGGGGTCATGAA	28	4	1	2	0	2	3	2	1	2	1	0	1	1	1	0	0	2	1	1	1	1	1
NC27	AGTGGGGTGCTCGC	38	2	4	3	1	4	3	2	1	2	1	3	1	1	1	2	1	1	2	0	2	1	0
NC27	AGTGGGGTGTCTTG	30	3	2	0	3	3	1	1	0	2	1	2	1	2	1	2	0	2	2	1	1	0	0
NC27	AGTGTCGTCAGAAT	29	2	2	3	1	1	1	2	2	1	2	2	2	1	1	0	1	1	2	1	1	0	0
NC27	AGTTCGTCATCTCT	23	2	1	0	0	2	2	1	0	3	1	2	0	0	2	1	0	2	1	1	0	1	1
NC27	ATAAGGGTGCTTCA	24	2	1	1	1	2	2	3	0	0	0	1	1	1	2	0	1	0	2	1	2	0	1
NC27	ATAAGGTCCATCTT	26	2	2	1	3	2	1	0	1	2	1	1	1	1	0	2	2	1	1	1	0	1	0
NC27	ATACCGCATTCTCT	22	2	1	1	2	3	2	0	1	1	2	0	0	2	0	0	0	1	1	2	0	0	1
NC27	ATACCGGTAGTAGT	29	3	1	1	2	0	1	1	2	1	3	0	2	1	1	2	2	2	0	1	1	1	1
NC27	ATACCGGTGTTGTC	27	3	3	2	2	1	1	1	2	1	0	2	1	1	1	1	1	1	1	1	0	1	0
NC27	ATACCGTCGAGTAA	24	2	1	0	2	3	0	1	1	2	2	0	1	0	1	0	1	2	2	2	0	0	1
NC27	ATACGCCAGACTTC	22	3	1	2	0	0	2	1	1	1	1	0	2	1	0	1	1	1	0	1	0	2	1
NC27	ATACGCGTCTCGTA	35	2	2	3	3	2	3	2	2	1	2	1	2	0	1	0	2	1	2	0	1	1	2
NC27	ATAGAGAGTCGTAA	31	2	1	2	3	2	1	2	1	2	3	2	1	2	0	2	0	0	1	1	2	0	1
NC27	ATAGAGAGTTAGTG	25	3	3	1	0	0	1	0	1	1	1	2	1	2	0	1	2	1	1	1	2	1	0
NC27	ATAGAGGTTGTCAC	30	0	3	3	1	3	1	2	2	1	2	2	0	1	1	2	1	1	0	2	0	1	1
NC27	ATAGAGTCGTGCGC	29	2	1	2	3	1	3	0	0	0	2	2	3	1	1	2	1	1	2	1	1	0	0
NC27	ATAGGACACGTGGA	26	3	2	1	2	1	1	1	2	0	3	1	1	1	0	2	0	2	1	1	1	0	0
NC27	ATCACGAGTGACAT	35	5	3	2	1	2	2	0	3	3	2	2	0	1	0	1	2	2	1	1	2	0	0
NC27	ATCACGGTGGTACG	27	1	2	2	1	1	0	2	0	2	1	1	1	1	2	1	1	2	2	1	1	1	1
NC27	ATCAGCCAAACCTC	23	0	0	3	1	2	1	2	1	1	1	2	1	0	2	2	1	1	0	2	0	0	0
NC27	ATCAGCGTAGTTCC	23	1	2	2	2	1	1	1	2	1	1	1	0	1	0	1	0	0	2	1	1	2	0
NC27	ATCAGCGTATAGTG	23	1	2	1	0	2	2	2	0	1	1	1	0	1	2	0	2	1	2	1	1	0	0
NC27	ATCCAGAGACAACT	28	3	1	1	2	2	1	3	1	1	2	2	0	0	1	1	0	2	2	0	1	1	1
NC27	ATCCAGCAGTATTT	18	3	0	1	2	1	2	0	0	0	1	1	0	0	2	0	1	1	1	0	1	0	1
NC27	ATCCAGGTGTTGTC	26	2	2	1	1	1	1	2	1	3	1	1	1	2	1	0	1	2	1	0	0	1	1
NC27	ATCCAGGTTTGGTC	36	2	3	3	4	1	1	1	2	1	1	2	2	2	1	1	1	2	1	1	2	1	1
NC27	ATCCAGTCCACCCT	30	3	1	3	1	2	1	2	1	1	2	2	2	1	1	0	1	1	1	1	2	0	1
NC27	ATCGACAGCGCCCT	26	2	0	4	0	1	1	2	2	0	1	1	2	1	0	1	2	1	0	1	1	1	2
NC27	ATCGGTCAGTGCGA	23	2	2	2	0	0	2	1	1	1	1	2	1	2	0	2	2	1	0	0	1	0	0
NC27	ATCGGTCATATCAT	23	3	2	3	2	1	0	0	0	1	2	1	1	1	1	0	2	0	0	2	1	0	0
NC27	ATCGGTTCTCCGGG	27	2	0	1	1	1	2	2	0	1	2	3	1	2	2	2	1	0	1	0	2	0	1
NC27	ATCTCTAGACCAAT	25	4	1	1	2	2	0	2	1	1	1	0	1	0	1	0	1	2	2	1	2	0	0
NC27	ATCTCTAGACGTAT	27	3	2	2	1	2	1	2	2	2	1	2	0	0	0	0	2	2	1	0	2	0	0
NC27	ATCTCTAGCTCGGA	31	3	2	2	2	3	1	1	1	1	2	1	2	0	0	0	2	2	1	1	2	1	1
NC27	ATCTCTCAAACTCC	26	1	1	3	2	3	1	1	1	1	1	1	1	1	0	2	0	1	1	1	1	2	0
NC27	ATCTCTCACTTATA	30	1	3	1	4	1	2	2	1	2	2	1	1	1	0	1	1	2	0	2	1	1	0
NC27	ATCTCTGTCAGAAT	26	3	2	1	2	1	2	0	0	1	1	0	1	2	1	2	2	0	1	1	2	1	0
NC27	ATCTCTGTGGCATG	24	2	1	2	2	2	0	1	2	2	1	1	1	2	0	1	0	1	1	2	0	0	0
NC27	ATCTCTTCGTGAAA	26	2	2	1	1	2	1	1	1	1	2	1	1	1	1	1	1	1	1	2	2	0	0
NC27	ATGAGAAGACTAAC	36	3	2	4	2	1	3	2	1	2	1	2	0	2	1	1	2	2	1	1	1	0	2
NC27	ATGAGACATCGCTA	24	1	2	1	1	3	1	3	0	1	1	0	0	1	2	1	3	1	0	1	1	0	0
NC27	ATGCCAGTGATGGC	25	1	3	2	2	0	1	0	3	1	1	2	0	0	1	1	2	0	1	2	1	1	0
NC27	ATGCCAGTTCTCGA	20	1	3	0	3	1	1	1	1	1	1	1	1	0	0	2	1	1	1	0	0	0	0
NC27	ATGCGTAGGTAGTT	20	2	0	1	2	2	2	1	1	1	0	0	1	0	1	0	1	0	0	2	1	1	1
NC27	ATGCGTCATACGTC	20	1	1	2	0	0	1	2	2	1	1	1	2	0	1	1	1	0	1	0	0	1	1
NC27	ATGGAAAGGGTCAC	29	2	1	2	1	0	2	2	1	2	2	0	1	2	2	1	1	0	3	1	1	1	1
NC27	ATGGAACATCGTCA	28	3	1	2	2	2	1	1	0	2	1	2	2	1	0	0	1	1	2	2	0	1	1
NC27	ATGGAAGTTCAGCT	21	2	0	1	2	2	1	0	1	0	2	1	1	1	1	2	0	0	0	1	2	1	0
NC27	ATGGAATCGAATGA	26	1	0	1	4	2	2	2	1	2	1	2	0	1	1	0	1	1	1	0	2	1	0
NC27	ATGGAATCTTAACA	29	0	1	2	2	2	1	2	1	2	1	1	2	0	1	2	1	0	1	2	2	1	2
NC27	ATGGCTAGATTGAC	22	2	2	1	0	2	2	2	1	1	0	0	2	1	1	0	1	0	2	0	2	0	0
NC27	ATGGCTTCATCCAG	25	0	3	3	1	0	1	1	1	2	1	1	1	2	2	2	0	2	1	0	0	1	0
NC27	ATGTCGCACAAATG	31	2	2	2	2	2	1	1	2	1	1	0	3	1	2	1	1	2	1	1	1	2	0
NC27	ATGTCGCATGGCTT	22	0	2	1	2	1	2	1	0	2	0	0	1	1	1	1	2	2	1	2	0	0	0
NC27	ATGTCGGTCTCATG	26	0	2	1	2	1	2	1	1	1	1	1	2	0	2	0	0	3	1	2	2	0	1
NC27	ATGTCGTCAGCTAC	30	2	2	1	1	3	3	1	2	2	1	2	1	1	2	0	2	1	1	1	1	0	0
NC27	ATGTCGTCTCTTGT	28	4	2	1	1	0	1	2	1	1	3	1	1	0	2	1	1	2	1	1	0	1	1
NC27	ATTCGGAGGTGCGT	28	3	2	0	0	2	2	2	2	1	2	0	2	2	1	0	2	0	0	1	2	1	1
NC27	ATTCGGCAAAGTCA	22	1	2	0	1	2	1	0	0	1	0	1	1	1	2	2	2	1	0	2	2	0	0
NC27	ATTCGGCAATCTCG	20	1	1	1	1	1	2	1	1	0	2	2	1	0	1	1	0	0	0	1	2	1	0
NC27	ATTCGGCACGCTCG	30	3	3	2	4	2	2	1	1	0	1	2	2	0	1	1	1	1	2	0	1	0	0
NC27	ATTCGGTCAACTGC	28	3	0	1	1	2	0	2	1	2	1	1	3	2	1	2	1	1	0	2	1	1	0
NC27	ATTCGGTCCGCTTC	29	2	3	2	1	1	1	1	2	1	2	0	2	0	2	2	1	0	2	1	2	0	1
NC27	ATTCGGTCGTCGGC	29	3	1	1	2	2	1	1	2	1	1	2	2	1	2	1	1	1	1	2	0	0	1
NC27	ATTGCGGTTTGCAC	27	2	1	2	2	2	0	1	1	2	1	1	2	1	1	0	2	1	1	1	1	1	1
NC27	ATTGGCAGCCGATG	18	0	1	1	2	1	2	1	0	0	0	1	1	2	1	0	2	1	0	0	1	0	1
NC27	ATTGGCAGCTGCGA	30	3	2	4	2	1	2	3	3	1	0	1	1	1	1	1	1	2	1	0	0	0	0
NC27	ATTGGCAGTGAAGG	22	2	1	0	2	2	1	1	1	0	1	1	2	0	1	0	2	2	1	0	1	1	0
NC27	ATTGGCCAGCCGCT	23	3	3	2	0	2	0	2	0	1	2	2	2	0	0	0	1	2	0	0	0	0	1
NC27	ATTGGCTCACTAAT	26	2	3	1	2	3	0	3	1	1	1	1	0	1	1	0	1	1	1	2	0	0	1
NC27	ATTTCCAGGTACTA	31	2	2	1	4	0	0	2	1	0	1	2	1	2	2	2	1	2	0	2	2	1	1
NC27	ATTTCCTCTCCACC	23	3	2	0	1	2	2	1	0	1	2	2	1	1	0	1	0	1	0	1	1	0	1
NC27	CAAACCCACAACTC	29	1	1	2	1	2	2	1	1	1	2	3	1	0	2	0	2	2	1	1	1	1	1
NC27	CAAACCCAGGGATC	30	3	1	2	1	1	2	2	0	1	2	2	1	0	2	1	1	2	1	2	1	1	1
NC27	CAAACCCATACCTG	30	2	1	1	1	2	2	2	2	2	1	1	2	2	2	1	1	1	0	1	1	1	1
NC27	CAAACCCATGTAAG	31	2	1	2	1	2	1	2	1	1	1	1	2	0	2	0	1	2	2	2	1	1	3
NC27	CAAAGAAGTACGGC	29	3	3	1	2	1	0	2	0	0	1	2	2	1	1	1	2	1	2	1	2	1	0
NC27	CAAAGACAGTTCCA	28	1	3	1	1	2	1	1	1	0	1	2	2	2	1	1	0	1	2	2	2	1	0
NC27	CAAAGAGTGTCGAG	21	0	2	2	1	1	0	1	1	2	0	1	0	1	0	1	2	0	2	3	0	0	1
NC27	CAACACAGGGAATG	27	2	0	2	2	0	3	2	3	1	2	1	0	2	0	1	2	1	1	0	2	0	0
NC27	CAACCAAGGCTACG	25	1	2	1	2	0	1	2	1	2	1	1	1	2	1	2	0	1	1	1	1	1	0
NC27	CAACCATCGTCAAC	26	1	2	1	3	1	1	1	1	0	1	1	3	1	1	2	1	1	1	0	1	1	1
NC27	CAACGTTCTCTTGT	28	3	2	2	2	2	2	1	1	2	1	0	1	0	1	0	1	1	0	2	1	1	2
NC27	CAACTGAGGTGGCT	25	1	0	2	1	2	1	1	1	2	1	1	2	1	1	2	0	1	1	0	1	1	2
NC27	CAACTGCATTAGAG	32	3	4	2	2	1	3	2	1	1	1	2	1	2	1	0	1	1	1	0	1	1	1
NC27	CAAGAAGTATTATC	33	3	3	2	2	1	3	2	0	0	1	3	1	2	1	1	2	1	1	2	1	1	0
NC27	CAAGAAGTGACATA	36	2	3	1	1	1	3	1	1	3	3	0	2	3	1	1	1	2	2	1	2	1	1
NC27	CAAGAATCAGTGCT	38	2	3	3	4	3	1	1	2	2	1	2	1	3	0	2	1	2	0	2	2	0	1
NC27	CAAGGGGTTGGATA	26	3	2	1	2	0	1	1	3	2	0	1	1	2	1	1	0	1	1	1	0	1	1
NC27	CAAGGGTCGAGGGT	22	2	1	3	2	1	1	1	2	2	1	1	1	0	0	0	2	0	0	0	0	1	1
NC27	CACAGTTCGGCGTC	29	4	3	2	1	1	1	3	2	2	2	0	0	0	2	1	1	0	0	1	2	1	0
NC27	CACCAAAGTCCGCC	32	1	3	2	1	3	1	2	2	1	0	2	1	2	2	1	0	4	2	0	1	1	0
NC27	CACCTCGTCATACC	20	1	2	2	2	0	2	2	1	1	1	0	1	1	2	0	0	1	1	0	0	0	0
NC27	CACGATCATATTTG	26	1	3	2	1	1	1	1	0	2	3	0	2	2	1	0	1	0	2	0	0	1	2
NC27	CACTAGTCTGCGAT	33	2	2	2	2	1	2	2	3	1	2	0	2	2	2	1	1	1	2	2	1	0	0
NC27	CACTCCAGCGGCAT	24	2	0	2	3	1	3	1	0	1	1	0	0	0	1	2	1	0	2	1	1	1	1
NC27	CACTCCGTGTCTTG	34	1	3	3	1	2	3	2	1	1	2	1	3	2	1	1	1	1	2	2	1	0	0
NC27	CACTGAAGCCGTTT	26	1	3	2	2	1	1	1	0	2	0	1	1	1	0	2	2	0	2	2	1	0	1
NC27	CACTGAAGTGAAGG	26	1	2	3	2	0	1	1	1	2	0	2	1	1	1	1	2	2	0	1	1	0	1
NC27	CACTGATCTCTAAA	17	1	1	1	2	0	1	1	0	0	1	1	1	1	1	1	1	0	0	0	2	1	0
NC27	CACTTTAGACCAAT	31	1	3	4	3	1	1	1	2	1	0	1	1	2	2	1	1	1	1	1	2	0	1
NC27	CACTTTGTAACATG	24	1	3	1	2	1	2	1	1	2	1	0	1	0	0	1	0	1	1	1	2	0	2
NC27	CACTTTGTCATACC	36	1	2	2	3	3	1	2	1	1	3	1	1	2	2	2	2	2	2	1	1	1	0
NC27	CAGAAAAGGTTTAG	27	2	2	1	2	3	1	0	1	2	0	2	1	2	1	0	1	1	1	2	0	1	1
NC27	CAGAAAAGTGCTGG	32	3	1	1	1	1	1	2	2	2	2	2	1	1	2	1	1	0	2	2	2	1	1
NC27	CAGAAACACGTGGA	29	2	3	1	4	2	0	1	1	1	1	2	0	0	1	1	2	1	1	0	1	0	4
NC27	CAGAAATCGAGGGT	33	2	4	2	2	4	2	1	0	2	1	0	3	1	1	1	1	1	2	0	2	1	0
NC27	CAGGTTAGTCATAG	28	2	2	3	0	3	1	1	1	2	1	0	1	1	2	1	1	2	1	2	1	0	0
NC27	CAGGTTCATCCAAC	21	2	2	0	0	2	1	0	1	3	1	1	2	1	0	0	0	1	1	1	1	0	1
NC27	CAGGTTCATCGCGC	26	3	2	2	3	2	1	2	2	1	1	0	1	1	0	0	0	2	0	0	1	1	1
NC27	CAGGTTCATGCTAC	28	2	1	3	2	3	0	0	3	1	1	1	1	1	0	1	1	1	2	2	1	0	1
NC27	CAGTCATCTAAAGG	33	1	3	3	1	1	1	2	2	2	2	1	1	2	1	2	1	1	2	2	0	1	1
NC27	CAGTGTAGACCATA	31	1	2	1	2	2	0	2	1	2	1	4	2	2	2	2	0	1	0	2	1	0	1
NC27	CAGTTGGTCTCTCC	23	1	2	1	2	1	2	0	2	0	2	2	1	0	0	1	1	1	1	0	2	0	1
NC27	CAGTTGTCTGACTG	20	2	1	2	1	0	0	2	3	2	1	1	1	0	1	1	0	2	0	0	0	0	0
NC27	CATAGCTCCTTAGG	30	2	5	3	2	1	0	2	1	1	2	0	1	0	1	1	1	3	2	0	0	1	1
NC27	CATCAGGTAGGTCG	20	1	0	1	1	0	1	0	1	1	1	1	0	0	3	2	2	1	0	2	1	1	0
NC27	CATCCCTCTGTATA	40	3	3	3	2	2	2	2	2	2	3	2	2	2	2	1	2	1	1	1	1	0	1
NC27	CATCTTGTGTCTTG	31	3	3	1	0	2	3	1	2	1	2	1	2	1	2	0	0	1	1	2	2	0	1
NC27	CATCTTGTTCAGTC	24	2	1	1	1	0	1	2	2	0	2	1	2	1	1	2	0	1	2	0	1	1	0
NC27	CATGACCAAAGTAC	28	3	3	1	4	0	0	2	1	1	2	0	2	2	0	2	1	1	0	1	0	1	1
NC27	CATGACCATGTTAT	28	0	1	2	3	2	2	2	2	0	3	1	0	1	1	2	0	1	1	1	2	1	0
NC27	CATGACGTTTACCG	19	2	2	2	0	1	1	0	1	0	1	1	1	1	0	1	1	1	0	1	1	0	1
NC27	CATGCAAGTGTGAT	23	1	2	1	3	2	0	0	1	0	1	1	1	1	0	2	1	1	2	2	0	1	0
NC27	CATGCAGTGTTCGT	35	2	3	2	1	1	2	3	1	1	4	2	2	1	0	1	1	1	2	2	2	1	0
NC27	CATGGTTCCGAGTT	25	1	1	1	1	1	0	1	3	3	1	1	2	1	1	1	1	1	1	1	1	1	0
NC27	CATGGTTCGTGGAG	26	3	1	2	0	1	2	0	2	1	1	2	2	0	1	1	1	0	0	2	1	2	1
NC27	CATTCTCACAAATG	27	2	1	0	1	3	2	1	1	1	1	2	2	1	0	1	2	2	1	2	1	0	0
NC27	CATTCTGTTCGGAG	29	1	3	1	1	2	2	1	1	1	2	1	3	1	0	1	1	4	1	1	0	0	1
NC27	CATTGGCATCCTAG	32	3	1	0	2	2	1	3	2	2	2	1	0	1	2	0	2	2	2	2	1	1	0
NC27	CCAAACAGACCTGG	21	1	2	3	1	0	1	2	2	0	0	2	1	0	1	1	1	1	0	0	1	1	0
NC27	CCAAACAGTTGGGC	35	2	2	2	2	2	2	1	0	0	3	2	2	2	2	2	3	1	2	1	1	1	0
NC27	CCAAACGTGGCGTA	33	4	3	2	2	1	2	1	1	0	2	0	0	1	1	2	1	2	1	2	3	1	1
NC27	CCAATGGTGACTAA	23	1	2	2	1	2	1	2	2	1	1	1	0	0	1	0	1	1	1	1	1	1	0
NC27	CCAATGTCTACCGA	23	2	2	1	2	1	1	1	1	3	1	0	0	1	0	0	1	2	1	0	2	1	0
NC27	CCAATGTCTGCGTA	28	2	1	2	1	1	2	0	1	1	3	1	1	1	1	1	1	1	2	1	1	1	2
NC27	CCACAAGTCTCTAG	25	0	3	4	1	3	1	2	2	0	2	3	1	0	1	0	0	1	0	1	0	0	0
NC27	CCACAATCTATCCT	35	3	2	2	1	1	2	2	3	1	1	1	2	2	1	2	2	2	1	1	2	0	1
NC27	CCAGTAAGCAACAT	30	3	1	2	1	1	2	2	1	2	3	1	0	0	2	1	2	1	1	1	2	0	1
NC27	CCAGTAAGTCGACG	24	4	1	3	2	0	2	1	2	0	0	2	2	0	0	1	0	2	0	0	1	0	1
NC27	CCAGTACAATCGAA	36	3	3	1	1	3	2	1	1	2	3	2	3	2	1	1	1	2	1	1	1	0	1
NC27	CCAGTACAGTCACT	24	2	1	3	1	1	2	1	2	2	2	2	0	0	0	1	0	0	1	2	1	0	0
NC27	CCATAGGTTTCGGT	27	2	2	1	1	2	1	1	2	2	1	1	0	2	1	1	2	2	2	0	1	0	0
NC27	CCATAGTCCCGAAT	24	3	3	0	2	2	1	2	1	0	1	1	0	2	0	0	1	1	1	2	0	0	1
NC27	CCCAAAAGGTTTAG	25	1	1	2	1	1	2	2	1	2	1	1	0	1	3	0	1	0	1	0	2	1	1
NC27	CCCAAAAGTGTTCC	31	4	2	2	2	2	2	3	1	0	0	2	2	2	1	1	0	2	2	0	1	0	0
NC27	CCCAAACAGTGGGT	32	1	4	0	3	2	1	3	1	1	1	2	1	2	1	1	2	2	1	0	1	0	2
NC27	CCCAAAGTCCATTG	33	2	2	3	2	1	4	2	3	0	2	1	2	2	0	1	0	2	0	1	1	1	1
NC27	CCCAAAGTGACTAA	24	2	2	2	2	0	2	0	1	0	1	1	3	0	1	1	1	0	0	2	1	1	1
NC27	CCCGTTCATTAAGG	26	2	3	2	2	1	1	0	1	1	2	1	0	0	1	1	1	1	1	1	1	1	2
NC27	CCCTACTCGTGCAT	28	3	2	0	1	1	1	0	2	2	2	0	2	0	0	1	2	2	2	2	1	1	1
NC27	CCGAATAGATTCTT	22	2	0	2	1	1	2	1	2	1	1	1	1	2	2	0	0	0	0	1	1	1	0
NC27	CCGAATAGTCTGGG	31	2	3	2	2	2	1	1	1	2	3	1	1	2	1	1	1	1	2	1	1	0	0
NC27	CCGATAAGGTGAAG	25	3	0	1	2	0	2	3	1	2	1	1	2	0	0	2	1	1	1	0	1	0	1
NC27	CCGATAAGTTACTT	30	3	3	3	1	2	1	1	1	0	2	0	2	0	2	2	1	1	1	2	0	1	1
NC27	CCGATACATACTCG	26	1	1	1	1	1	2	2	0	2	1	1	2	1	1	1	2	0	2	2	1	0	1
NC27	CCGATACATCCGCG	25	2	1	4	1	0	1	1	1	3	1	0	2	2	0	1	1	1	2	1	0	0	0
NC27	CCGATAGTCAGGTG	28	2	1	1	1	1	1	1	1	1	1	2	3	1	2	1	1	2	2	1	1	0	1
NC27	CCGATAGTCATCCA	21	3	0	1	2	1	1	1	1	2	0	2	1	1	1	0	1	0	0	0	2	1	0
NC27	CCGATAGTTGCAGG	18	1	1	2	1	1	2	0	1	1	2	1	0	0	0	1	1	1	1	0	1	0	0
NC27	CCGATATCGTTACG	29	5	2	1	3	1	2	2	1	1	1	0	1	2	1	1	1	2	1	0	1	0	0
NC27	CCGATATCTCCATT	24	2	2	0	1	0	0	3	3	1	2	1	2	0	1	0	2	0	1	1	1	1	0
NC27	CCGTAAAGGCTCGA	29	2	4	1	1	1	1	1	1	1	1	2	3	0	1	2	1	1	1	2	1	0	1
NC27	CCGTAATCCGTAAC	29	1	3	2	3	2	2	1	1	3	1	0	2	1	0	0	1	1	1	1	1	1	1
NC27	CCTAAGGTCTGGGA	21	2	0	4	0	2	0	1	0	2	0	2	0	1	1	0	1	1	0	1	2	1	0
NC27	CCTACCAGTGTTAG	23	1	0	3	1	2	0	1	1	2	1	1	1	2	0	1	1	2	2	0	1	0	0
NC27	CCTACCCATTCTTC	27	3	2	3	2	2	0	0	1	1	1	1	2	1	0	0	2	2	2	1	0	0	1
NC27	CCTAGACAAAGTAC	30	2	1	2	2	1	2	2	1	2	2	1	2	1	0	2	1	2	2	0	1	1	0
NC27	CCTAGACAATCCGT	27	1	2	2	1	3	1	1	3	0	2	2	1	0	1	2	1	1	1	0	1	1	0
NC27	CCTAGACAGGCGAT	34	4	3	1	2	3	1	1	2	3	2	2	1	2	1	1	0	2	2	0	1	0	0
NC27	CCTAGACAGGTACG	33	2	3	2	1	2	2	3	2	1	2	0	2	2	1	1	1	0	2	2	1	0	1
NC27	CCTAGATCAGTCCA	22	3	1	1	0	0	0	0	1	2	1	0	1	2	1	1	1	2	1	2	1	1	0
NC27	CCTAGATCGTCTGA	31	3	2	3	3	0	1	1	0	1	0	3	2	2	1	1	0	2	1	2	2	0	1
NC27	CCTCACAGCATACA	25	2	2	2	2	0	2	1	1	1	2	1	0	1	1	0	2	1	1	2	1	0	0
NC27	CCTCACAGCCGTAG	26	0	4	1	2	1	1	1	2	1	2	1	2	1	1	1	1	1	0	1	1	0	1
NC27	CCTCACTCCTTCGC	28	2	2	1	2	2	1	3	2	2	0	0	1	2	1	2	0	0	2	1	1	0	1
NC27	CCTCCACAGAGGCT	25	2	1	2	3	1	0	2	0	0	1	2	1	0	0	1	1	2	2	1	2	0	1
NC27	CCTCTGGTAGATTG	26	2	1	1	0	1	3	0	2	2	2	2	1	0	2	2	0	1	1	1	1	0	1
NC27	CCTGAAAGCCGATG	25	0	1	0	2	1	1	2	0	0	3	2	1	1	1	2	0	2	1	1	2	1	1
NC27	CCTGAAGTCATCGT	33	2	3	3	2	1	1	1	2	2	1	1	2	2	1	1	1	1	1	2	2	0	1
NC27	CCTTATGTTGAGAT	29	4	1	1	2	0	2	1	2	2	2	1	2	2	2	1	1	1	1	0	0	0	1
NC27	CCTTATTCGTGCGC	31	2	2	1	3	2	1	2	2	1	1	1	0	1	1	2	2	0	2	2	1	1	1
NC27	CCTTATTCGTGGGA	21	0	0	1	1	2	2	1	4	1	1	0	0	1	1	0	1	0	2	1	1	0	1
NC27	CCTTGCAGCGTATA	20	0	1	1	1	3	1	1	1	1	1	0	1	0	1	0	1	1	1	2	1	1	0
NC27	CCTTGCAGGCAGCT	26	2	4	2	2	0	3	0	1	2	1	2	1	1	0	0	1	0	0	2	1	0	1
NC27	CCTTGCAGGCTGTG	26	2	3	1	1	2	2	1	2	1	1	2	1	0	1	1	0	2	1	2	0	0	0
NC27	CCTTTAGTGAGCTG	23	3	2	0	1	0	1	1	1	1	2	0	2	0	1	3	1	2	1	0	1	0	0
NC27	CCTTTATCTGTTTC	25	3	1	2	2	1	1	0	2	4	0	1	1	1	1	2	1	1	0	1	0	0	0
NC27	CGAACTTCCCTCTG	28	1	2	1	2	2	1	0	2	1	2	1	1	2	0	2	1	2	1	1	2	1	0
NC27	CGAAGGCAGTGCGA	24	1	3	1	0	0	1	2	2	2	2	1	2	1	1	1	1	1	1	0	1	0	0
NC27	CGACATAGTTCCTG	34	4	2	3	3	2	1	2	1	1	1	1	1	1	1	2	0	2	2	1	1	1	1
NC27	CGACTACACCAATC	21	2	0	2	1	1	0	2	1	1	2	1	1	0	1	1	1	1	1	1	0	1	0
NC27	CGACTACAGGGTGT	29	1	2	2	2	3	2	1	2	2	1	1	0	1	0	0	0	2	2	1	2	1	1
NC27	CGACTAGTCCGTAT	24	4	2	2	0	2	1	0	1	1	2	1	0	2	1	1	0	1	1	0	1	0	1
NC27	CGACTAGTTGAAGT	28	1	1	2	2	3	2	2	1	0	0	2	1	2	1	1	1	1	0	0	2	1	2
NC27	CGAGAGCACCCAAT	22	2	1	2	2	1	1	2	2	0	0	0	2	1	1	1	1	0	1	1	1	0	0
NC27	CGAGAGGTAGGTCG	28	3	0	1	0	3	1	2	2	4	1	0	0	1	3	1	1	0	0	2	1	1	1
NC27	CGAGAGTCAGCCTA	23	1	2	1	0	3	2	2	0	2	2	0	1	0	1	2	2	0	1	0	1	0	0
NC27	CGAGGAAGCAGCGT	24	4	1	2	1	1	2	1	2	2	1	1	3	0	0	1	1	0	1	0	0	0	0
NC27	CGAGGACAACATTT	36	3	3	2	1	2	2	3	1	1	2	2	2	1	2	1	2	1	0	1	1	0	3
NC27	CGAGGAGTGTCTTG	26	2	1	1	0	1	0	1	2	2	1	2	2	0	2	1	1	2	0	1	1	1	2
NC27	CGAGGATCTTGAAT	23	1	2	3	0	1	1	0	1	2	1	1	2	1	0	1	0	1	1	2	2	0	0
NC27	CGATACAGCGTCGA	27	2	1	1	3	1	2	2	2	0	1	0	2	1	1	1	0	1	2	1	1	1	1
NC27	CGATACAGCTGATA	27	1	4	0	2	2	2	1	1	0	1	1	2	2	0	2	1	1	1	2	0	1	0
NC27	CGATACGTCCCTAA	26	4	2	1	0	2	1	3	1	2	0	1	1	0	1	1	2	1	1	0	1	1	0
NC27	CGATACTCATAGGA	32	1	2	3	2	1	0	1	1	1	1	2	2	2	0	2	2	2	2	2	2	1	0
NC27	CGATACTCGAGTCT	27	0	1	3	2	3	1	0	1	1	1	2	2	2	1	1	0	1	2	2	0	1	0
NC27	CGATTGCAGATCAA	32	2	1	3	2	2	2	1	2	1	2	1	4	0	1	1	2	1	2	0	1	1	0
NC27	CGATTGGTGAGTTA	30	2	1	3	1	2	2	2	1	0	1	2	1	2	1	1	0	3	0	2	2	0	1
NC27	CGATTGGTGCGTCC	22	2	2	1	1	1	0	2	0	0	1	1	2	0	1	1	0	0	2	2	2	0	1
NC27	CGATTGGTGTTGAA	31	3	1	3	1	1	1	3	3	0	0	1	1	2	0	2	2	0	2	2	2	1	0
NC27	CGCATAAGCTTGAA	29	3	3	2	2	0	2	2	1	2	0	1	2	0	0	1	1	0	3	2	1	0	1
NC27	CGCATACACTAGGG	28	4	4	0	2	2	1	2	1	1	1	0	2	1	1	1	0	1	0	1	2	1	0
NC27	CGCATAGTGGATCG	24	1	1	2	2	1	1	1	1	1	1	0	1	1	1	2	0	0	2	2	1	1	1
NC27	CGCCTTCATCTGCA	29	3	0	1	2	3	1	3	1	1	1	0	2	2	1	1	2	2	1	0	1	1	0
NC27	CGCCTTTCTGGACT	23	2	1	1	1	2	0	1	2	2	1	1	1	1	1	1	1	1	1	1	0	1	0
NC27	CGGAAGCAACTTAT	29	3	3	1	1	1	0	2	1	1	3	1	1	1	1	2	1	2	1	1	1	1	0
NC27	CGGAAGCAGAGTAT	37	2	4	2	2	2	1	1	2	3	2	2	2	2	1	1	1	1	1	1	2	1	1
NC27	CGGAAGGTCTTCTT	22	2	0	1	1	1	1	1	1	2	1	1	2	1	1	0	1	1	0	1	2	0	1
NC27	CGGAAGGTTGTCAC	29	3	4	1	4	0	0	1	1	1	0	2	1	2	0	1	2	1	2	1	1	1	0
NC27	CGGAGAAGCTATCC	19	2	0	0	1	1	0	2	1	2	1	2	1	2	0	0	1	1	0	0	1	1	0
NC27	CGGAGAAGGTTATG	25	3	0	2	2	1	2	1	0	0	0	1	1	1	1	2	1	2	1	0	2	1	1
NC27	CGGAGAAGGTTGCG	30	1	2	3	2	2	1	1	2	3	2	1	3	0	2	2	0	0	1	2	0	0	0
NC27	CGGGAAAGACAACT	23	2	2	2	1	1	1	2	2	0	1	1	1	0	1	2	0	1	1	0	2	0	0
NC27	CGGGAAAGACTTGA	23	1	1	1	2	2	1	2	0	3	2	0	1	2	2	0	0	0	1	0	1	1	0
NC27	CGGGAAAGGATATC	27	0	3	2	1	1	2	2	1	2	1	1	3	2	1	1	1	2	0	1	0	0	0
NC27	CGGGAACACTATAT	34	3	3	1	2	4	1	1	2	2	2	1	2	1	2	1	1	1	1	1	1	0	1
NC27	CGGGAACATCATGC	29	2	3	2	1	1	1	2	1	3	3	1	1	1	0	1	1	2	0	1	1	0	1
NC27	CGGTATAGCCTGAG	23	0	1	3	2	1	0	3	1	1	3	1	0	1	1	0	0	1	0	1	3	0	0
NC27	CGGTATCATCACGT	20	3	0	2	0	0	1	2	1	1	1	1	1	2	0	1	2	1	0	1	0	0	0
NC27	CGGTATGTTACATT	21	2	0	0	1	2	2	2	1	0	1	1	0	1	2	1	1	1	0	1	1	0	1
NC27	CGGTATGTTTGATT	20	1	1	0	1	3	2	0	1	1	1	0	1	1	0	2	1	1	1	1	0	1	0
NC27	CGGTTACATCTAGC	30	1	2	1	1	3	3	3	3	2	0	2	0	0	1	2	2	0	2	0	1	1	0
NC27	CGGTTATCCGCTCT	23	3	2	1	2	1	0	2	1	1	2	2	1	1	1	0	0	0	2	0	1	0	0
NC27	CGGTTATCGGATGG	32	3	2	1	2	2	2	1	2	2	1	1	2	2	1	3	0	0	1	1	1	1	1
NC27	CGTAACAGCAGCGT	34	2	1	2	1	3	3	2	3	0	2	2	2	2	1	1	1	2	1	0	2	0	1
NC27	CGTAACAGTCCGCC	30	2	2	1	1	3	2	2	1	2	1	3	0	1	0	1	0	3	1	2	2	0	0
NC27	CGTAACCACTCCAA	23	2	1	2	0	2	0	1	0	0	2	0	1	1	2	2	0	2	2	2	0	1	0
NC27	CGTAACGTTATGGA	24	2	3	2	2	1	2	1	1	0	1	0	0	1	0	0	1	1	2	2	1	1	0
NC27	CGTAACTCGATTCG	26	2	4	1	2	1	1	1	0	2	1	1	0	2	0	1	1	1	1	1	2	1	0
NC27	CGTAACTCTGTTCT	33	2	3	1	1	1	1	2	1	2	1	2	1	2	2	0	2	2	2	2	2	0	1
NC27	CGTAGTAGCTATAG	26	3	1	1	2	1	0	1	1	1	0	3	1	0	1	1	1	1	2	3	1	0	1
NC27	CGTAGTAGGACGTC	32	3	2	2	3	2	1	2	1	2	1	2	2	1	0	1	1	2	0	2	1	1	0
NC27	CGTAGTCACAATCC	20	1	2	0	1	2	0	2	1	1	2	1	0	1	0	1	0	1	0	1	2	0	1
NC27	CGTAGTGTGAATAC	25	1	3	3	2	1	0	1	2	2	1	1	1	1	0	1	1	0	0	2	1	0	1
NC27	CGTAGTTCTCCTCG	24	2	1	0	2	2	2	2	2	1	0	1	0	1	1	2	1	1	1	1	1	0	0
NC27	CGTATGCAATATCT	27	1	3	1	2	1	1	2	1	2	2	0	3	1	1	0	2	0	2	2	0	0	0
NC27	CGTCTCAGCCGGTA	26	0	4	2	1	0	1	1	1	1	2	1	2	1	1	2	0	2	0	3	1	0	0
NC27	CGTCTCTCGATTAT	25	3	2	1	3	0	3	2	1	0	1	2	2	1	1	1	1	1	0	0	0	0	0
NC27	CGTGATCACGCTAT	26	2	3	0	1	1	0	2	2	1	1	1	1	2	0	2	1	2	1	1	1	1	0
NC27	CGTGATCATCTCTT	27	1	1	2	3	2	1	2	1	2	1	1	1	0	1	1	1	1	1	1	1	1	1
NC27	CGTGATGTGCTTAC	24	3	1	3	1	2	2	1	1	1	0	1	1	1	0	1	0	0	1	2	1	1	0
NC27	CGTGATTCGATTGC	22	1	3	1	3	0	0	2	2	1	0	1	0	1	2	0	0	1	1	2	1	0	0
NC27	CGTGATTCGGCTAT	25	1	0	0	3	0	1	2	2	1	3	2	1	2	2	0	2	1	0	0	1	1	0
NC27	CGTTCCAGTGTGTA	20	1	1	1	2	1	1	1	0	1	2	2	1	1	0	1	1	0	0	1	1	0	1
NC27	CGTTCCTCCGCAAT	17	2	1	1	0	0	0	1	0	2	2	1	1	0	0	2	0	0	1	2	1	0	0
NC27	CGTTCCTCCGTGAT	22	1	1	1	1	1	2	1	1	2	2	2	1	1	0	1	0	1	2	0	1	0	0
NC27	CGTTCCTCTTTGGG	23	3	2	1	3	1	1	0	1	1	0	0	2	1	0	1	1	1	0	2	1	0	1
NC27	CGTTTTAGCCTAAA	27	2	2	3	0	1	0	1	2	0	2	1	3	1	2	1	1	2	1	0	2	0	0
NC27	CGTTTTGTTAGCAA	24	2	2	3	0	1	0	1	1	3	0	0	2	0	3	2	0	0	1	0	1	1	1
NC27	CGTTTTTCTTGGAC	24	3	1	0	1	1	2	2	0	1	2	2	1	1	1	0	1	1	1	1	2	0	0
NC27	CTAACGCATGGACG	27	1	0	1	0	3	1	0	2	3	3	1	1	1	0	2	0	2	1	1	2	1	1
NC27	CTAAGCAGATTGCA	27	1	1	2	2	0	2	1	2	2	2	1	2	1	0	2	1	1	1	1	2	0	0
NC27	CTAAGCAGGTTCCT	22	0	1	1	0	1	2	2	1	0	0	1	0	1	1	2	1	2	1	1	2	1	1
NC27	CTAAGCGTATTACT	38	4	3	2	3	1	1	2	2	2	3	0	2	1	1	1	2	2	2	1	2	1	0
NC27	CTAAGCGTCAGTGG	29	3	1	3	1	2	0	2	2	0	2	2	2	1	1	1	1	0	1	1	2	0	1
NC27	CTAAGCTCGGATGG	22	3	1	3	2	0	0	2	1	0	2	0	2	2	0	0	1	1	1	1	0	0	0
NC27	CTACAGCATCGGGA	25	2	3	0	1	1	3	2	1	3	0	0	1	1	2	1	0	1	1	1	0	1	0
NC27	CTACAGTCTGCGTA	27	1	3	2	1	2	2	1	4	0	2	1	1	1	1	0	0	1	1	1	1	0	1
NC27	CTACGACAGAGGTC	31	0	2	1	4	2	2	2	1	1	1	0	3	1	1	2	1	2	1	1	0	1	2
NC27	CTACGACAGGTAGC	34	1	4	2	1	1	1	1	2	1	3	2	3	0	3	1	1	2	1	2	1	0	1
NC27	CTACGACAGGTTGG	28	3	3	1	3	1	1	1	0	2	0	2	0	1	1	1	2	2	2	1	0	0	1
NC27	CTACTTCAATTACT	34	3	4	1	3	2	1	2	2	2	0	2	2	1	1	1	1	2	2	1	0	0	1
NC27	CTACTTGTTCGTGT	27	3	2	1	1	0	2	0	2	2	1	1	3	0	0	1	2	2	1	1	1	1	0
NC27	CTAGACAGTGTTAG	22	2	2	1	0	1	2	1	2	0	2	1	2	1	1	1	1	0	0	0	1	0	1
NC27	CTAGCAAGACTCCT	32	4	1	2	2	3	1	1	2	1	0	2	1	1	1	2	2	1	2	2	0	0	1
NC27	CTAGCAAGCTTAAG	25	2	2	2	1	2	1	0	0	2	1	0	1	2	1	1	2	1	0	2	0	1	1
NC27	CTAGCACATTGTTA	31	3	2	3	1	1	1	1	0	1	2	2	2	2	1	1	1	2	0	1	2	1	1
NC27	CTAGGTAGGTCTAA	22	2	1	1	1	2	3	1	1	0	1	1	2	0	0	1	0	1	1	2	0	0	1
NC27	CTAGGTAGTGTGAT	32	1	2	3	3	1	1	1	2	0	1	2	2	2	1	2	1	2	1	1	1	1	1
NC27	CTAGGTTCCGTGCG	22	1	1	1	2	1	1	1	0	1	1	1	1	1	1	2	1	2	0	1	1	1	0
NC27	CTAGTGGTCCTCAA	23	3	3	1	2	2	0	1	1	1	0	1	0	0	1	0	0	2	3	1	1	0	0
NC27	CTATGGAGGGCTAC	25	2	0	2	0	3	2	1	0	1	2	0	1	1	1	1	2	1	2	1	1	0	1
NC27	CTATGGAGTGTTGA	29	2	2	3	3	3	0	0	1	1	0	2	1	1	1	2	2	0	1	1	1	1	1
NC27	CTATGGGTAAACTG	24	1	1	1	1	1	1	1	1	2	2	1	4	1	2	0	1	1	2	0	0	0	0
NC27	CTATGGTCCCTCCA	29	1	2	1	1	2	2	3	0	3	1	2	1	2	2	2	1	0	1	2	0	0	0
NC27	CTATTCCAGGTGGT	18	0	2	2	2	0	0	1	1	1	1	0	1	1	1	0	1	0	2	1	1	0	0
NC27	CTATTCGTATTATC	27	3	2	3	1	3	3	1	0	1	1	2	2	0	0	1	2	1	0	1	0	0	0
NC27	CTATTCTCCGATCA	28	1	1	2	2	1	1	0	1	3	1	1	1	1	1	2	2	1	1	2	2	1	0
NC27	CTATTCTCGGATGG	30	4	3	2	1	1	0	3	0	1	3	2	1	1	1	2	0	1	0	2	0	1	1
NC27	CTCAAGCAATCTTA	27	2	1	3	2	1	2	2	0	1	1	1	1	1	1	2	1	1	1	0	1	1	1
NC27	CTCAAGTCTGCCTC	21	3	1	2	1	3	2	1	1	0	0	0	0	2	0	0	0	1	1	1	1	0	1
NC27	CTCACCCAGCATGG	33	3	1	2	3	1	2	0	0	1	1	2	3	0	2	1	2	1	2	2	2	1	1
NC27	CTCACCGTCTGCAT	21	2	2	0	0	1	2	2	2	0	1	1	1	1	0	1	0	0	2	1	1	1	0
NC27	CTCACCTCAACTAT	26	4	1	1	2	2	1	1	1	1	0	2	2	2	1	0	1	1	1	1	0	1	0
NC27	CTCCCACACCGGCT	28	1	0	2	1	3	2	2	1	2	1	1	2	1	2	0	0	1	1	1	2	1	1
NC27	CTCCCATCGTACAC	29	3	2	2	2	1	1	2	3	1	2	0	0	1	1	1	1	1	0	2	1	1	1
NC27	CTCCGTAGCCTGAG	19	1	3	1	1	1	0	2	1	0	1	1	0	0	1	1	1	2	1	0	0	0	1
NC27	CTCCGTCATTGCTG	26	1	3	2	2	1	1	1	1	1	1	1	2	1	2	0	1	2	0	0	1	1	1
NC27	CTCCGTGTTAACCC	22	2	0	1	3	2	1	1	1	0	1	2	1	0	0	1	2	1	1	1	0	0	1
NC27	CTCCTGAGGGTGAA	26	2	2	1	2	1	3	0	1	2	2	1	2	1	1	0	2	0	1	1	1	0	0
NC27	CTCCTGGTAGGGTC	26	3	1	1	2	1	0	2	0	0	1	2	3	2	0	1	1	1	1	1	2	0	1
NC27	CTCCTGTCCTAGCA	33	2	4	3	3	1	3	2	1	0	1	2	2	1	0	2	1	1	2	0	0	1	1
NC27	CTCGTCTCCTACTT	29	1	3	3	1	1	0	1	1	0	4	0	1	2	1	0	2	3	2	0	2	0	1
NC27	CTCTCGAGGGAATG	25	3	0	2	0	1	1	2	0	1	2	2	2	2	1	1	1	0	0	1	1	0	2
NC27	CTCTCGGTGTCATC	28	1	2	2	3	0	3	1	2	1	3	0	1	1	1	1	0	2	1	2	0	1	0
NC27	CTCTCGGTTCGTAC	26	2	2	3	1	1	0	2	1	1	2	1	1	2	0	0	2	2	1	0	2	0	0
NC27	CTCTGCTCTGTATA	26	2	2	2	1	2	2	1	1	2	2	0	0	0	1	2	2	1	1	0	2	0	0
NC27	CTGAACAGGGCGTT	23	2	2	2	0	2	2	1	1	2	1	1	0	0	0	1	1	1	1	1	1	1	0
NC27	CTGAACCAAACCTC	24	1	0	2	2	3	1	0	2	1	2	1	0	0	1	0	2	1	0	1	2	1	1
NC27	CTGAACGTTCGTTG	32	2	2	2	2	3	2	1	2	1	2	1	1	1	1	2	1	0	2	1	2	1	0
NC27	CTGACAGTACCGTT	25	2	1	0	1	2	0	0	1	1	2	3	1	3	1	1	1	1	2	0	1	0	1
NC27	CTGACAGTTACTTA	26	2	2	0	2	2	2	1	2	3	2	0	2	0	0	0	0	0	0	2	2	1	1
NC27	CTGAGTCAGACTCT	32	1	5	3	1	2	1	1	2	2	1	2	1	2	2	0	1	1	1	0	1	1	1
NC27	CTGAGTGTGCTTGT	27	2	3	0	1	0	1	2	1	1	2	1	2	1	2	0	1	2	2	0	1	1	1
NC27	CTGAGTTCCATGTG	29	3	2	1	3	1	0	2	2	1	0	1	2	1	1	2	2	2	0	1	0	1	1
NC27	CTGCTCGTGGCCTC	29	1	1	2	2	2	2	2	2	1	2	2	1	2	0	1	1	1	1	0	2	1	0
NC27	CTGCTCGTTGACTC	26	2	0	2	1	1	2	1	2	2	0	2	1	2	1	2	1	0	0	1	2	0	1
NC27	CTGCTCTCTCCGGG	25	3	1	2	1	1	1	1	0	0	2	1	1	2	0	2	3	0	1	1	1	0	1
NC27	CTGGATCAGTCGAG	24	1	1	1	2	2	1	1	1	2	2	2	0	1	1	2	1	0	0	1	1	0	1
NC27	CTGTCCAGTTTGTT	28	1	3	1	2	2	1	2	2	1	2	1	1	0	1	1	0	1	2	2	0	0	2
NC27	CTTAGGAGTAAGCT	25	3	1	0	2	0	1	2	1	1	2	2	1	1	0	0	1	0	2	2	2	0	1
NC27	CTTATCCATTCACG	28	2	2	2	1	2	3	2	1	2	2	1	0	1	2	1	0	1	1	0	1	1	0
NC27	CTTATCGTGCCGCT	29	3	2	3	2	2	1	2	2	1	1	2	1	0	0	2	0	0	1	2	1	0	1
NC27	CTTCGCCAGATGAT	26	3	2	3	2	0	0	2	1	1	0	0	0	1	1	2	2	1	2	0	1	1	1
NC27	CTTCGCGTTAGACA	30	1	3	1	3	2	3	1	2	1	1	2	0	0	2	2	0	1	1	2	1	1	0
NC27	CTTCTACATGTAAG	34	3	3	2	1	2	1	1	1	1	1	2	2	2	2	2	3	2	1	1	1	0	0
NC27	CTTGAGGTATGATG	29	4	1	2	1	2	2	0	0	2	1	0	0	2	1	2	1	2	2	1	1	1	1
NC27	CTTGAGTCCTGGAT	22	1	2	0	0	2	1	2	1	1	1	0	2	2	0	0	1	1	0	2	2	0	1
NC27	CTTGGACATGTCTG	27	1	1	1	4	0	0	2	2	1	2	1	2	1	3	1	1	0	1	2	1	0	0
NC27	CTTGGAGTAGCAAT	27	2	2	2	1	1	0	1	1	2	1	0	2	2	2	1	1	2	0	2	1	1	0
NC27	CTTGGAGTCAAGAT	34	2	1	3	1	3	3	1	2	2	1	1	1	1	1	2	1	0	1	3	2	1	1
NC27	CTTGGATCATGTTA	29	4	3	2	1	1	1	2	1	2	3	1	1	1	0	1	2	1	0	1	1	0	0
NC27	CTTGGATCCGCAAT	30	2	2	2	2	0	2	3	1	2	2	1	2	1	1	1	1	1	0	2	0	1	1
NC27	CTTGGATCTGGAAA	29	3	3	3	1	0	0	2	1	3	2	1	1	1	0	2	1	2	0	2	1	0	0
NC27	CTTTACCATCACAC	24	0	2	1	1	1	1	1	1	2	1	2	1	1	1	2	2	1	1	0	2	0	0
NC27	CTTTACTCGTAGGG	22	3	2	2	1	0	0	3	2	1	1	2	0	0	1	1	0	1	0	0	1	1	0
NC27	CTTTACTCGTCTTT	28	3	2	2	0	1	2	2	1	1	0	1	2	1	0	1	2	1	1	1	2	1	1
NC27	CTTTACTCTAGCTG	33	2	2	3	2	2	1	2	1	2	2	2	1	2	1	2	2	0	1	1	1	1	0
NC27	GAAAGTAGAGCTAT	32	3	2	1	3	2	1	2	2	2	1	1	2	1	1	1	1	2	1	1	0	1	1
NC27	GAAAGTAGGTGCGT	24	3	1	2	0	1	1	2	2	2	0	2	2	1	2	0	0	1	1	1	0	0	0
NC27	GAAAGTGTTCGTGT	27	1	2	2	1	3	1	1	1	1	2	2	2	2	0	2	1	1	1	0	1	0	0
NC27	GAAAGTTCCCTATT	26	2	1	0	2	3	2	1	0	1	2	1	1	1	1	1	1	1	1	1	1	1	1
NC27	GAAATGAGCTTAAG	32	2	3	1	2	0	3	3	3	2	0	2	3	1	2	1	0	0	0	2	1	1	0
NC27	GAAATGGTCCTTCC	31	4	3	2	2	2	3	1	0	1	1	1	2	0	1	0	0	2	2	0	1	1	2
NC27	GAAATGTCATATCA	25	1	2	1	0	2	2	1	3	0	2	2	1	1	1	0	0	1	2	2	0	0	1
NC27	GAACCTGTCCGTAT	33	2	2	2	1	2	1	1	1	1	3	1	2	2	1	1	2	1	2	0	2	1	2
NC27	GAACCTGTGTTCAC	25	1	2	2	1	0	1	2	1	1	2	2	1	1	2	1	1	1	0	1	1	1	0
NC27	GAACCTTCTTTACC	20	2	2	0	1	1	1	1	1	0	2	0	2	1	0	1	2	1	1	0	1	0	0
NC27	GAACGGTCGATGGG	30	3	3	3	1	0	2	2	1	1	1	1	2	2	1	1	2	2	0	2	0	0	0
NC27	GAACGGTCGTGGAG	19	2	0	2	2	1	0	2	1	0	2	0	0	0	0	0	2	1	1	1	1	0	1
NC27	GAAGGCAGCGCCCT	30	5	2	2	1	1	2	2	1	2	3	1	1	1	2	0	0	0	1	1	1	0	1
NC27	GAAGGCCAGTATCC	26	2	3	1	0	0	2	1	2	2	3	2	2	1	0	1	2	0	1	1	0	0	0
NC27	GAAGGCGTGACTTC	22	2	1	2	0	3	1	2	1	1	0	2	1	1	1	2	0	0	1	0	0	1	0
NC27	GAAGGCGTGCGTAG	31	3	1	2	2	0	0	1	1	2	3	1	2	2	1	2	2	1	2	1	0	1	1
NC27	GAAGTAAGTATTCT	32	1	1	0	1	1	2	3	2	3	1	0	3	0	2	1	2	2	1	2	2	1	1
NC27	GAAGTACACCTGCG	23	1	3	1	2	1	1	0	2	1	2	1	1	0	2	1	1	1	1	0	0	0	1
NC27	GAAGTACACTCGTA	27	2	2	1	3	0	1	2	2	3	2	0	1	1	0	0	1	2	1	1	2	0	0
NC27	GAAGTAGTAACAGT	26	3	0	2	2	1	2	1	1	2	2	3	1	0	1	1	1	1	1	0	0	0	1
NC27	GAAGTAGTCTACGT	22	2	4	2	0	1	1	1	0	0	2	1	1	1	1	2	1	0	0	1	1	0	0
NC27	GAAGTATCCATTCT	26	4	2	0	3	2	1	0	0	2	1	1	2	2	1	0	1	0	1	0	2	0	1
NC27	GAATAGCATTTCTC	28	1	3	2	1	2	1	1	2	0	3	2	1	0	1	2	1	1	0	1	1	1	1
NC27	GAATAGTCGGAAAT	30	3	1	1	0	2	1	2	2	1	1	2	3	1	2	1	1	2	1	1	0	1	1
NC27	GAATCCGTGTTCGT	29	2	3	2	1	0	1	2	1	0	1	1	2	1	1	2	2	2	1	2	0	1	1
NC27	GAATCCTCGGGTGA	21	2	2	1	1	1	2	3	2	1	1	0	1	0	1	0	0	0	1	1	1	0	0
NC27	GAATGAGTTAATCT	23	2	2	3	0	2	1	1	2	0	1	2	0	2	1	0	1	0	1	1	1	0	0
NC27	GACACTAGGTCCGA	29	3	3	3	2	2	1	1	0	0	1	0	2	1	2	2	1	0	2	1	1	0	1
NC27	GACACTAGTGACTA	27	3	2	1	3	1	0	1	0	1	0	2	1	2	1	1	1	2	3	1	1	0	0
NC27	GACACTCATAACGA	21	1	2	1	1	3	1	0	1	0	3	1	0	1	0	1	0	0	1	1	1	1	1
NC27	GACCATAGTGTCGG	31	2	2	1	2	0	1	0	2	3	1	3	2	1	0	3	1	3	1	1	0	1	1
NC27	GACCATCATACCGT	37	3	2	1	1	2	1	2	1	3	2	2	1	1	3	1	2	2	1	1	2	2	1
NC27	GACCATTCGACCTA	19	3	2	0	2	1	1	0	1	1	1	1	1	0	1	0	0	1	0	0	2	0	1
NC27	GACGGAGTTTTAAC	27	3	2	3	3	0	0	3	0	0	1	2	1	2	1	1	1	0	1	1	2	0	0
NC27	GACGTTAGTTCAAG	19	0	0	2	0	2	2	2	1	1	1	1	1	0	1	1	0	1	1	0	2	0	0
NC27	GACGTTCAAGTCCT	25	2	2	4	1	3	0	0	1	0	2	1	1	0	0	2	1	1	0	2	1	0	1
NC27	GACGTTGTCACCTA	24	1	1	1	2	2	2	1	1	1	0	1	1	1	1	2	1	2	1	1	1	0	0
NC27	GACGTTTCTTTGAA	27	1	2	2	2	0	3	2	3	2	1	0	1	2	0	2	1	1	0	1	0	1	0
NC27	GACTGTCATTAGAG	26	3	1	1	3	0	1	0	1	1	2	2	1	0	1	1	1	1	1	2	1	1	1
NC27	GACTGTTCCGTAGT	26	3	1	0	2	3	3	1	2	1	1	2	1	2	0	0	0	2	0	1	1	0	0
NC27	GACTGTTCGTGCGC	29	2	2	3	2	1	2	2	2	0	3	1	2	1	1	0	1	1	0	1	2	0	0
NC27	GAGAATCACCTTGA	23	2	2	2	1	0	1	2	0	0	1	1	2	1	1	2	1	1	1	0	1	1	0
NC27	GAGAATTCTCAGGT	23	2	3	2	0	0	1	2	1	1	1	1	1	0	1	2	1	0	1	1	1	1	0
NC27	GAGACGTCAGTACC	32	2	3	2	3	2	2	2	1	2	1	1	1	1	1	0	1	1	1	1	1	1	2
NC27	GAGATACATTCATA	32	2	4	2	1	1	2	1	1	2	2	1	1	1	3	0	1	2	1	0	2	1	1
NC27	GAGATAGTTATCCG	23	1	0	2	1	2	1	0	1	1	3	1	2	1	0	0	0	1	2	2	0	1	1
NC27	GAGATATCCATCTT	27	2	4	1	1	1	1	1	1	3	1	0	1	1	2	0	0	1	2	2	0	1	1
NC27	GAGCAGTCTATCGG	32	4	2	1	1	3	3	1	2	1	1	2	1	0	1	1	1	1	1	1	2	1	1
NC27	GAGCGAAGGGCTTG	31	1	2	3	1	1	1	2	1	2	1	0	1	2	0	2	1	3	0	2	3	1	1
NC27	GAGCGACATGGCGA	28	1	2	2	2	2	1	3	2	1	2	1	2	2	2	0	0	1	0	0	1	0	1
NC27	GAGGACGTCTTAAT	28	3	2	4	0	1	1	1	4	2	1	1	2	1	0	0	1	1	0	0	2	1	0
NC27	GAGGACTCCCGTGG	23	1	1	0	3	3	1	1	1	2	2	0	2	0	0	2	0	2	0	0	0	1	1
NC27	GAGGCAGTTAACCC	34	2	2	3	1	2	2	3	2	2	2	2	2	1	0	1	1	2	0	2	1	0	1
NC27	GAGGCATCCTGAGT	30	3	4	2	2	2	1	2	2	1	0	2	2	0	1	2	1	1	1	0	0	0	1
NC27	GAGGGTAGCTCGAG	29	3	3	1	1	2	0	1	1	0	2	0	1	2	1	1	2	2	2	1	2	0	1
NC27	GAGGGTCATCGGGA	24	2	2	0	0	0	2	1	0	2	2	2	3	1	0	1	2	1	0	1	1	1	0
NC27	GAGGGTTCGAATGA	32	3	1	1	1	3	1	1	1	1	2	2	1	3	2	1	1	2	1	0	2	1	1
NC27	GAGTAAAGTATCAG	27	3	2	1	4	1	1	1	1	0	2	1	2	1	1	1	1	2	1	0	1	0	0
NC27	GAGTCTCATGGAAT	23	2	3	1	1	2	1	2	1	1	0	1	0	1	0	1	2	1	0	2	0	0	1
NC27	GAGTTCAGTGCTGG	29	3	3	1	1	2	1	1	1	1	2	1	2	1	2	1	1	1	1	1	0	1	1
NC27	GAGTTCGTCCTTGA	37	3	3	4	1	1	3	3	1	2	1	3	3	2	0	1	1	1	2	0	1	1	0
NC27	GATAAGAGCTGTAA	30	1	1	2	2	1	2	2	0	1	1	0	3	2	2	1	1	1	3	2	1	0	1
NC27	GATAAGTCCAGTCA	25	3	2	1	2	1	3	0	1	0	1	1	1	1	2	1	0	1	2	0	1	1	0
NC27	GATAAGTCTTGCGA	24	2	1	2	2	1	1	1	0	0	1	2	1	1	1	1	1	2	0	2	1	0	1
NC27	GATACCAGATTGAC	33	3	1	0	3	2	1	1	1	1	2	1	2	1	2	2	2	2	1	2	1	1	1
NC27	GATACCCATTGTTA	25	3	1	2	1	1	1	0	1	1	1	1	0	1	2	0	2	0	2	2	2	0	1
NC27	GATAGAAGCCTGAG	20	0	3	2	1	2	0	1	1	1	0	1	1	1	1	1	0	0	1	1	1	1	0
NC27	GATAGAAGTGAAGG	26	2	3	2	1	3	2	1	0	0	2	0	2	1	1	1	0	0	0	1	1	1	2
NC27	GATAGACAGCTTCA	23	2	2	0	2	2	1	1	2	1	2	0	1	0	0	2	0	0	1	2	2	0	0
NC27	GATAGACATGACAA	30	3	2	2	1	3	0	2	1	2	1	1	1	1	0	1	2	3	1	0	1	1	1
NC27	GATCCAAGCATTAG	27	3	3	1	2	1	0	1	2	0	1	2	2	0	0	1	1	1	1	1	2	1	1
NC27	GATCCAAGTGGAGA	30	2	0	1	3	2	2	2	2	1	1	2	0	1	2	2	2	1	1	1	1	1	0
NC27	GATCCAGTACTTCG	25	3	2	1	1	2	1	1	1	1	2	2	1	1	0	1	0	1	0	1	2	1	0
NC27	GATCTGAGGGTTAT	23	1	1	2	4	0	0	1	0	2	1	1	2	1	0	2	2	1	0	1	0	1	0
NC27	GATCTGCATCAAGA	34	4	2	2	2	1	3	1	3	1	2	1	3	1	1	0	0	2	2	1	0	0	2
NC27	GATGAACAGAGATT	27	1	3	2	1	2	2	1	2	0	1	2	2	1	1	1	2	0	0	1	1	1	0
NC27	GATGCTAGTGTGAT	33	2	1	2	3	3	3	1	0	3	1	2	3	2	1	0	1	0	2	2	1	0	0
NC27	GATGCTAGTTGTCC	23	2	0	2	0	1	0	3	1	1	0	1	2	1	1	2	1	1	1	1	1	1	0
NC27	GATGCTGTATATGG	28	3	2	2	3	2	1	3	0	2	1	2	2	0	1	0	1	1	0	2	0	0	0
NC27	GATGCTTCTTGGAC	27	2	2	2	1	0	1	0	1	1	0	0	3	2	1	1	2	1	2	1	0	1	3
NC27	GATTCGTCCTCAAG	30	2	3	3	1	2	0	1	2	0	1	2	2	2	2	0	1	0	1	2	1	1	1
NC27	GCAAGGAGACTTGA	27	3	4	2	3	1	2	0	2	0	0	1	1	2	1	0	0	1	0	1	1	1	1
NC27	GCAAGGCAGCGTCC	30	1	1	2	1	1	4	3	2	2	2	1	1	1	0	2	1	2	1	2	0	0	0
NC27	GCAAGGGTGAGTTA	31	0	2	3	2	1	1	1	1	3	2	0	2	0	1	2	2	0	1	2	2	1	2
NC27	GCACATCATCGGTT	28	2	2	1	2	2	2	1	2	2	1	1	1	1	0	2	2	1	1	0	1	1	0
NC27	GCACATCATGATGA	29	4	0	3	4	2	2	0	3	1	2	1	1	0	1	0	0	1	1	0	2	1	0
NC27	GCACATGTAATGGT	22	1	2	1	2	1	0	1	1	1	0	1	2	1	2	1	1	1	0	2	1	0	0
NC27	GCAGGACATGATGA	28	3	1	1	1	2	2	2	1	2	1	0	1	1	1	2	1	0	2	2	0	1	1
NC27	GCAGGAGTTGGATA	19	0	3	0	0	1	1	1	1	0	1	2	1	2	1	1	0	1	0	1	1	1	0
NC27	GCAGGAGTTGGCAG	27	1	2	1	1	2	0	1	2	2	2	1	1	0	1	1	2	2	1	2	1	0	1
NC27	GCAGTTGTCTTAAT	25	1	2	2	2	2	1	1	2	1	2	1	0	2	2	1	0	0	0	1	1	1	0
NC27	GCATACAGCCATAA	27	2	2	1	2	2	1	1	1	2	0	1	1	2	2	2	2	0	2	0	0	0	1
NC27	GCATACAGTACCTC	32	4	2	2	2	2	1	2	1	1	1	1	3	2	1	2	2	0	1	2	0	0	0
NC27	GCATACCACTACCA	24	3	1	0	2	2	2	1	0	1	2	1	1	1	1	1	0	2	1	1	0	0	1
NC27	GCATACTCGATACC	22	1	2	2	0	1	1	1	0	1	1	1	2	0	2	1	1	0	1	1	1	1	1
NC27	GCATCAAGCGCGAT	23	2	1	1	0	2	2	1	0	2	1	1	2	2	0	0	0	1	2	1	1	1	0
NC27	GCATCACAACGGGT	23	2	1	1	1	2	2	2	2	0	0	0	1	0	1	1	1	1	2	2	0	0	1
NC27	GCATCACATGTTCG	27	2	1	3	1	1	2	2	0	2	0	2	2	2	1	1	0	2	1	0	1	0	1
NC27	GCATCAGTGAATCA	29	2	0	1	1	1	3	2	2	1	1	3	1	0	2	1	1	1	2	1	1	1	1
NC27	GCATCAGTGACTTC	22	1	1	1	2	2	1	2	0	1	0	2	1	1	1	0	1	1	2	0	0	1	1
NC27	GCATCATCACGTAC	29	3	2	3	1	2	1	0	0	4	1	2	1	0	1	2	1	2	0	1	1	0	1
NC27	GCCAATGTACATCC	25	1	1	0	1	2	2	2	1	1	2	2	1	1	1	1	0	1	0	1	2	1	1
NC27	GCCAATGTCTCAGT	25	1	3	3	2	1	2	1	1	0	2	1	1	1	0	2	0	0	1	2	0	1	0
NC27	GCCATACATGTCTG	27	1	1	1	1	3	2	1	1	1	2	1	2	1	2	2	0	2	0	1	1	1	0
NC27	GCCATACATTACGC	27	2	2	3	0	1	2	2	1	0	0	0	2	2	2	1	2	1	2	2	0	0	0
NC27	GCCATAGTGAGATT	26	3	3	2	0	2	1	3	0	1	1	1	1	1	0	1	1	2	0	1	1	1	0
NC27	GCCCTTCAATCCAC	21	1	1	3	2	0	3	0	2	0	1	1	2	0	1	2	1	0	0	1	0	0	0
NC27	GCCTAACATGATTT	26	1	1	2	2	1	1	1	1	3	1	1	1	2	0	1	1	2	2	2	0	0	0
NC27	GCCTAATCGACTTG	25	3	1	1	1	2	0	1	2	2	1	1	2	1	0	2	0	1	1	2	1	0	0
NC27	GCCTCTAGGACGTC	24	0	2	2	3	1	0	1	1	2	2	2	2	2	1	1	0	0	0	0	1	0	1
NC27	GCCTCTCATTCTAA	21	2	3	1	0	1	0	0	0	0	2	0	3	0	1	0	1	3	1	0	2	1	0
NC27	GCCTTCGTCAGTCT	29	3	2	2	2	3	1	2	1	2	0	4	2	1	2	0	1	0	0	0	1	0	0
NC27	GCGAAGGTGTGGAC	21	4	0	0	0	0	0	1	1	1	1	2	1	0	0	2	1	2	1	1	2	1	0
NC27	GCGAAGTCAGCCTA	29	3	2	1	2	1	2	2	2	2	0	1	0	2	0	2	1	0	1	2	0	2	1
NC27	GCGAAGTCGACTGT	20	0	2	2	0	0	0	0	2	0	3	2	2	2	0	0	0	0	1	1	1	1	1
NC27	GCGAGAAGAGGTAG	26	3	2	1	1	1	1	2	2	1	0	0	2	1	2	0	1	1	1	1	2	0	1
NC27	GCGAGAAGTAGTAC	27	3	1	1	1	2	1	2	1	1	2	2	2	2	0	2	1	2	1	0	0	0	0
NC27	GCGAGATCTTGGAC	22	2	1	1	2	0	2	3	1	0	0	0	0	2	1	1	1	1	1	1	1	0	1
NC27	GCGATTAGGGTTGC	30	4	2	0	2	0	2	1	2	3	1	2	3	1	1	0	1	1	2	0	1	0	1
NC27	GCGATTAGTGACTA	25	0	2	2	1	2	2	2	1	2	2	1	1	2	1	1	1	0	0	1	1	0	0
NC27	GCGATTCAACACCT	34	1	2	2	3	2	0	2	1	3	1	2	2	1	1	2	1	1	3	2	1	0	1
NC27	GCGATTCACGTTAC	32	1	1	3	3	2	2	0	2	3	2	1	1	2	0	0	1	2	2	0	2	1	1
NC27	GCGATTTCGTAAGA	27	3	3	0	1	2	1	2	2	0	2	2	3	0	2	1	2	0	0	0	1	0	0
NC27	GCGGAACAACTGTC	32	1	2	1	2	3	2	3	0	2	2	1	2	2	0	2	1	2	1	1	1	1	0
NC27	GCGGAAGTACATAG	20	1	1	2	0	2	1	0	0	1	1	1	1	1	0	1	2	2	1	0	1	0	1
NC27	GCGGAAGTAGCGTG	31	2	1	1	0	0	2	1	2	3	3	3	2	2	2	0	1	2	1	0	1	0	2
NC27	GCGTTAAGTGGGAA	32	2	3	0	2	2	1	1	0	1	1	1	2	2	1	2	2	1	1	2	2	1	2
NC27	GCGTTATCTGGACT	30	0	2	1	4	2	1	1	1	1	2	2	2	1	2	0	1	1	3	2	0	0	1
NC27	GCTACAAGGGAAGT	28	4	2	3	2	0	2	1	2	0	1	0	0	0	2	1	1	2	0	1	2	1	1
NC27	GCTACACAATCTTA	25	2	2	1	2	2	1	2	1	1	0	2	2	1	1	1	0	1	1	0	1	1	0
NC27	GCTACAGTAGAACT	24	1	3	1	1	1	0	2	0	2	1	2	1	0	2	1	2	1	2	0	0	0	1
NC27	GCTACAGTTCGGAG	27	3	2	2	0	2	0	2	2	1	1	2	2	1	1	0	0	1	0	2	1	2	0
NC27	GCTACATCGGTTGT	17	2	0	1	1	2	1	1	1	0	1	0	0	0	0	0	1	2	1	1	1	1	0
NC27	GCTAGTGTCTCGCG	32	2	2	2	2	1	1	3	2	2	1	2	2	1	0	1	1	0	1	3	1	1	1
NC27	GCTAGTGTCTGTGT	23	1	3	1	0	2	1	1	2	1	2	0	3	1	0	1	1	0	1	1	1	0	0
NC27	GCTAGTGTTGTCTG	31	2	0	2	1	3	3	3	0	3	3	1	2	0	0	1	1	1	1	0	1	1	2
NC27	GCTAGTTCCTGCTC	26	2	2	2	0	2	1	2	0	1	2	1	2	2	0	0	1	1	0	2	2	1	0
NC27	GCTCAAGTTGTGAA	26	3	3	2	2	1	1	1	0	2	1	2	1	0	1	2	0	1	1	1	0	0	1
NC27	GCTCCTCAAGTGCG	22	3	0	2	1	0	1	2	1	1	1	1	0	1	1	0	1	1	0	2	1	1	1
NC27	GCTCCTCACGTCAT	28	2	3	2	1	2	1	1	2	1	2	1	2	2	1	0	1	1	1	0	1	1	0
NC27	GCTCCTCACTTTGG	24	3	4	0	0	1	2	3	1	1	1	1	0	1	0	1	0	1	1	1	1	0	1
NC27	GCTCTCAGTGCACG	28	6	1	2	2	1	1	1	2	2	0	1	1	0	0	0	1	3	1	2	0	0	1
NC27	GCTCTCGTATCACC	30	3	2	2	1	1	2	1	3	2	0	1	2	1	0	1	2	0	1	1	1	2	1
NC27	GCTGATGTAACTCC	19	0	2	2	1	0	0	1	1	1	1	1	1	1	2	1	1	1	0	0	2	0	0
NC27	GCTGATTCAGGATA	25	4	2	2	0	1	2	2	2	2	1	1	0	0	1	0	2	1	0	0	1	0	1
NC27	GCTGATTCGAGGGT	30	2	0	3	1	1	1	2	1	2	1	2	2	1	2	2	0	2	1	2	1	0	1
NC27	GCTGTACACTACAC	24	2	0	1	2	2	1	1	2	0	2	0	1	2	2	2	1	1	1	0	0	0	1
NC27	GCTGTAGTAGTAAC	25	3	4	2	1	0	1	0	1	1	1	1	1	0	2	2	0	2	1	2	0	0	0
NC27	GCTGTAGTGCGTCC	28	1	2	2	1	1	3	1	1	1	2	1	2	1	0	1	2	1	1	2	1	1	0
NC27	GCTGTAGTGGCGTA	27	4	2	1	2	2	1	2	2	3	1	1	0	0	1	1	0	1	0	1	2	0	0
NC27	GCTTAGAGACCATA	27	3	1	3	1	1	1	1	0	0	2	1	2	0	1	1	0	2	2	1	1	0	3
NC27	GCTTAGGTTGCAGG	24	1	1	1	2	3	1	1	1	1	2	2	1	0	0	1	0	1	1	1	2	0	1
NC27	GCTTAGTCAGTCTG	23	2	2	0	2	1	2	2	0	1	1	2	3	1	0	1	1	1	0	0	1	0	0
NC27	GCTTCCAGACCATA	27	2	1	3	2	1	2	1	1	0	0	2	2	2	1	2	1	1	1	0	1	1	0
NC27	GCTTCCCAAGGTGC	23	2	0	3	2	1	0	1	0	0	3	1	1	1	3	0	1	1	1	1	0	1	0
NC27	GCTTCCCATTATTG	25	2	2	3	2	0	0	0	1	1	1	2	2	2	1	0	1	0	1	1	1	1	1
NC27	GCTTTTAGTCTAGA	33	3	5	0	1	2	1	2	2	0	1	2	2	1	1	2	2	2	1	1	1	1	0
NC27	GCTTTTGTCATCCA	27	0	2	0	1	2	1	2	2	3	2	2	2	1	2	1	1	1	1	1	0	0	0
NC27	GCTTTTGTTGTCTG	29	1	1	3	2	1	2	2	0	1	0	2	2	3	1	1	1	1	2	1	1	0	1
NC27	GGAAATCACTGTAC	24	1	1	2	2	3	0	1	0	1	2	2	1	1	0	1	1	1	2	1	0	1	0
NC27	GGAAATTCATGGAA	28	3	3	0	1	0	2	3	1	1	2	2	1	1	1	0	1	2	1	2	1	0	0
NC27	GGAAGCAGTGAGTT	27	3	1	1	1	1	1	2	2	1	1	1	0	1	2	1	1	1	2	1	1	1	1
NC27	GGAAGCTCGATACC	21	2	1	0	2	2	1	1	0	1	1	1	2	1	0	1	0	1	0	2	1	1	0
NC27	GGAAGCTCTAGATT	25	0	3	2	1	0	2	1	1	1	0	1	2	1	2	1	1	1	1	1	1	1	1
NC27	GGAATACAGCATGG	24	1	3	2	0	2	0	2	1	2	1	3	0	1	1	1	1	1	1	0	1	0	0
NC27	GGACAGCATTAGGA	36	3	4	4	2	1	4	3	1	2	0	3	2	0	2	1	0	2	0	1	0	0	1
NC27	GGACAGTCGACTAC	29	2	2	2	2	2	2	2	2	0	2	2	1	1	0	1	1	2	1	1	1	0	0
NC27	GGAGCAAGCCCGCT	34	1	2	1	2	0	3	1	2	3	2	1	2	2	2	2	2	2	2	1	0	1	0
NC27	GGAGCAAGTGCACG	27	2	2	3	1	2	2	0	1	2	2	2	1	0	1	1	0	0	2	1	1	0	1
NC27	GGAGCATCTAGATT	24	1	2	0	2	1	1	2	0	1	1	2	1	0	2	1	1	2	1	1	1	1	0
NC27	GGAGGTAGCTTATT	21	1	2	2	2	1	1	0	1	0	1	1	1	1	0	1	0	2	1	1	1	1	0
NC27	GGAGGTGTACTGTC	25	3	2	2	0	1	2	3	1	0	2	1	1	0	1	0	1	0	1	1	1	1	1
NC27	GGAGGTTCCGAATC	33	3	3	1	3	2	0	0	2	2	2	2	2	1	1	1	0	2	1	1	2	1	1
NC27	GGAGTGTCTCCCGT	16	0	1	1	0	2	1	0	1	1	3	1	1	2	0	0	0	0	0	1	0	1	0
NC27	GGATAAGTGAGATT	19	2	0	1	2	2	2	0	1	1	0	1	1	1	1	0	0	0	2	1	0	0	1
NC27	GGATAAGTTCGATC	19	2	2	2	0	1	1	1	1	0	3	1	2	1	0	0	0	0	0	0	1	1	0
NC27	GGATAAGTTGTCAC	24	2	1	3	1	1	1	1	2	2	0	2	1	0	0	1	1	0	2	1	1	0	1
NC27	GGATAAGTTTTATG	29	1	3	1	2	1	2	3	1	1	2	2	1	0	0	2	1	1	1	2	1	0	1
NC27	GGATCTCAATGTTT	27	2	3	2	1	2	1	1	0	2	1	1	1	1	1	2	2	1	1	0	1	0	1
NC27	GGATCTTCTCTCGC	16	0	0	1	1	0	2	2	2	0	1	2	1	0	1	1	1	0	0	0	1	0	0
NC27	GGATTCAGCTGATA	25	1	3	1	0	1	0	2	2	1	1	2	2	1	1	0	1	1	1	0	3	1	0
NC27	GGATTCCACGCCGT	26	1	1	1	2	2	2	1	1	0	1	1	1	1	1	1	1	2	1	2	2	0	1
NC27	GGCAAGAGTCAAGT	23	0	2	2	1	1	1	3	0	2	3	2	1	0	0	1	1	1	1	1	0	0	0
NC27	GGCAAGGTGCTCGC	26	3	1	2	0	1	1	1	2	2	1	2	2	0	1	1	2	0	1	1	0	1	1
NC27	GGCATTAGTCTAAG	27	2	2	3	2	0	1	2	1	0	1	2	1	2	1	0	1	1	1	2	2	0	0
NC27	GGCATTAGTGAAGG	34	2	3	1	3	0	2	3	1	1	2	0	2	2	2	1	1	2	0	3	1	1	1
NC27	GGCATTCAGAGTCG	22	1	1	2	1	1	1	1	0	0	2	2	0	1	1	1	2	2	1	0	1	1	0
NC27	GGCATTCAGCCGCT	25	3	1	1	2	0	0	2	1	2	1	1	0	0	2	3	1	1	1	1	1	1	0
NC27	GGCATTTCATCAGC	30	4	1	1	2	1	1	1	2	2	2	2	1	2	0	1	2	1	1	1	1	0	1
NC27	GGCATTTCGACTCA	23	4	2	2	1	0	2	2	0	0	2	2	2	0	0	1	1	0	0	1	0	0	1
NC27	GGCGAAGTTAAGCA	28	3	2	1	1	1	2	2	1	0	1	2	2	0	0	1	1	1	1	2	3	0	1
NC27	GGCTTATCTGCCTC	30	4	2	2	1	1	1	1	0	2	3	0	2	1	1	2	1	0	2	1	1	1	1
NC27	GGGAACGTGAAACT	26	0	1	1	2	1	0	1	2	1	3	1	2	2	2	1	0	1	1	1	2	1	0
NC27	GGGACAAGCAGTCG	30	3	1	2	3	2	1	2	2	2	2	2	2	1	1	0	1	1	0	1	0	1	0
NC27	GGGACAAGGGTCCA	22	2	3	2	1	1	1	1	0	1	1	1	2	0	1	1	1	1	1	0	1	0	0
NC27	GGGACATCAAAGGT	21	6	2	2	0	1	1	1	1	2	0	1	0	0	1	0	0	0	1	0	2	0	0
NC27	GGGTAGCACCACTA	25	4	1	1	2	2	0	3	2	1	0	1	1	1	1	1	1	1	1	0	0	1	0
NC27	GGGTAGCATCGCGC	24	2	2	1	2	3	0	0	1	0	0	1	3	1	0	1	2	2	1	1	0	1	0
NC27	GGGTAGGTCTCTAG	33	2	3	2	2	3	1	0	1	1	1	1	2	0	2	3	2	1	2	2	0	0	2
NC27	GGTAAAGTAAGGTT	30	2	2	3	1	1	2	2	2	1	2	1	3	0	1	2	2	1	1	0	0	0	1
NC27	GGTAAAGTCTTGCA	26	2	1	1	1	1	0	2	1	3	1	1	2	1	0	1	2	1	1	1	1	1	1
NC27	GGTAAAGTTACCGT	26	0	0	2	1	2	1	1	0	1	0	1	2	2	2	0	2	2	1	2	2	1	1
NC27	GGTAAATCCCTATT	32	2	1	2	1	3	1	0	1	1	1	3	2	2	2	2	2	1	0	2	1	1	1
NC27	GGTAAATCTCCGAA	30	2	0	3	0	1	1	3	2	1	2	0	2	0	1	0	3	2	1	2	2	1	1
NC27	GGTAAATCTGTCTT	25	3	1	2	1	1	1	2	2	1	1	1	1	1	0	1	1	1	1	0	2	1	0
NC27	GGTAAATCTGTGGT	31	1	4	0	1	1	3	3	1	3	0	2	2	1	1	0	1	2	2	1	1	0	1
NC27	GGTACTAGTTACTT	28	1	2	3	2	2	2	1	2	2	1	0	0	1	0	1	2	2	1	1	1	0	1
NC27	GGTACTGTCCCGTG	28	2	4	2	1	0	0	1	1	0	1	0	2	2	1	2	3	1	2	1	1	0	1
NC27	GGTACTGTGTCGCC	24	1	1	1	1	1	1	1	1	2	1	1	3	0	1	1	1	1	1	1	1	1	1
NC27	GGTAGGAGATTGTG	17	3	0	0	1	0	2	1	1	1	1	2	0	1	1	0	0	0	1	0	1	0	1
NC27	GGTAGGAGCAAGTT	32	3	1	2	1	3	0	2	1	2	3	0	2	1	2	1	1	2	2	1	2	0	0
NC27	GGTAGGAGGCTCGA	27	3	1	3	1	3	1	0	1	1	2	2	2	0	2	1	2	0	0	1	0	0	1
NC27	GGTAGGAGTTGCTC	27	2	0	1	2	2	1	2	1	1	1	2	3	1	0	0	1	2	2	0	2	0	1
NC27	GGTAGGCATTTGTA	25	1	1	2	0	1	3	2	2	2	2	0	2	0	1	1	1	2	1	1	0	0	0
NC27	GGTAGGTCCTGACA	32	1	2	2	1	2	3	2	2	2	1	1	2	2	2	1	1	1	2	1	0	0	1
NC27	GGTATCCAATATCT	27	1	2	3	1	2	1	1	0	1	2	2	1	2	1	1	1	0	1	1	2	0	1
NC27	GGTATCTCTCCGAA	26	3	2	2	1	2	0	0	1	1	2	0	1	2	1	1	1	2	1	2	0	1	0
NC27	GGTCATAGTTACTT	24	1	1	3	1	1	2	1	0	1	2	1	3	1	1	0	0	0	2	0	1	0	2
NC27	GGTCATAGTTGCCT	27	1	2	1	0	1	2	3	0	1	4	0	1	2	0	1	2	1	1	1	2	0	1
NC27	GGTCATCAAGTATG	31	1	2	2	2	1	3	2	1	1	2	3	0	0	2	2	1	2	1	0	1	0	2
NC27	GGTCATCAATGTCC	24	2	0	1	0	2	1	2	2	2	2	1	2	1	2	1	0	0	1	0	1	0	1
NC27	GGTCATTCTGTGCA	24	1	0	2	3	0	0	2	2	1	1	3	1	0	0	0	1	2	2	1	1	0	1
NC27	GGTCTAAGACGTCG	22	1	2	0	1	0	2	1	1	0	2	2	3	2	1	0	1	1	0	0	1	0	1
NC27	GGTCTAAGTACTGA	30	2	1	2	2	2	1	2	2	2	1	4	1	0	0	1	1	2	2	1	0	1	0
NC27	GGTCTAAGTTGATG	25	2	1	1	2	0	1	2	1	2	2	0	2	0	2	2	1	1	0	2	0	0	1
NC27	GGTCTACAACGGGT	23	1	2	3	3	2	1	3	1	0	1	2	1	0	0	0	1	1	0	1	0	0	0
NC27	GGTCTACACGATGG	25	1	0	1	2	1	1	0	1	1	1	3	2	1	2	1	1	1	0	2	2	0	1
NC27	GGTCTATCCTGGAT	25	1	1	1	1	0	1	2	2	1	0	2	2	2	1	1	1	2	1	1	1	0	1
NC27	GGTTCAAGTAACTG	29	0	3	2	1	3	2	3	1	2	0	2	1	1	1	2	0	1	1	3	0	0	0
NC27	GGTTCACATATCGC	20	0	1	1	2	1	2	0	2	1	2	1	1	0	1	0	1	0	1	2	1	0	0
NC27	GGTTCAGTGTAACA	28	2	3	2	2	2	1	1	2	2	2	2	0	1	0	1	1	2	0	0	2	0	0
NC27	GTAAAGCATGTGGG	31	1	3	4	1	2	1	1	1	1	2	1	0	1	2	2	2	2	0	2	1	0	1
NC27	GTAAAGGTATAGTG	20	1	0	0	1	1	2	1	2	1	0	2	0	0	0	2	0	1	2	0	2	1	1
NC27	GTAAAGGTGCGTTT	25	2	2	0	2	2	2	2	1	3	2	0	2	1	1	0	0	0	0	1	1	1	0
NC27	GTAACCAGTGGCAC	28	2	1	1	1	1	0	3	1	2	2	3	2	0	0	2	1	0	2	1	1	1	1
NC27	GTAACCGTTTGATT	29	3	1	1	2	4	2	2	0	2	2	2	1	1	1	1	1	1	1	1	0	0	0
NC27	GTAAGAAGCATGGC	26	2	2	3	0	2	0	1	0	1	1	1	2	0	1	1	2	2	2	1	1	1	0
NC27	GTAAGATCCTTACT	29	1	2	1	2	3	1	2	1	1	2	1	0	1	1	1	0	1	3	2	1	1	1
NC27	GTAAGATCCTTATC	32	4	3	2	0	3	2	1	2	2	1	1	1	1	1	1	1	1	1	1	0	2	1
NC27	GTACACTCCGCATA	33	2	3	2	1	2	1	3	1	1	2	1	2	1	1	1	2	0	1	0	2	0	4
NC27	GTACACTCCTGAAC	25	4	2	0	2	2	0	1	1	1	1	1	2	0	1	2	1	1	1	1	0	1	0
NC27	GTACCAAGACCTAA	22	1	1	1	3	1	1	0	1	0	2	2	2	3	0	0	0	0	2	1	1	0	0
NC27	GTACCAGTCCTTGA	24	1	2	2	1	1	2	2	1	2	2	0	2	2	0	1	1	0	0	0	1	0	1
NC27	GTACGTAGTTTCTA	35	3	2	2	1	4	3	2	1	1	1	1	2	3	1	2	1	0	2	1	1	0	1
NC27	GTACGTCATCAGGG	27	4	2	2	2	0	1	0	1	2	0	2	2	0	0	2	0	1	2	1	2	1	0
NC27	GTAGAAAGTATTCT	34	4	3	3	1	1	2	1	1	1	2	2	1	2	1	0	2	2	0	1	2	1	1
NC27	GTAGAACACTTCAG	22	2	2	0	2	3	1	2	1	0	2	2	1	0	1	0	0	0	1	1	1	0	0
NC27	GTAGAACATTGCGT	24	0	1	1	2	1	3	1	1	2	2	0	0	3	0	2	1	1	0	2	0	1	0
NC27	GTAGAAGTTAAACG	29	2	2	3	2	1	2	1	1	0	1	1	3	2	1	1	1	2	1	1	1	0	0
NC27	GTAGCTCATGGGAC	28	2	3	3	2	2	2	3	1	0	2	1	1	1	1	0	1	1	0	1	1	0	0
NC27	GTAGGGCAAATTGG	28	2	2	1	2	2	1	2	2	1	0	1	2	3	0	1	0	0	1	1	2	1	1
NC27	GTAGGGTCATCTTC	28	2	3	1	1	1	2	0	1	2	2	0	2	1	1	2	1	1	1	2	1	0	1
NC27	GTAGTCAGAGAAAT	34	1	1	2	2	2	2	2	2	2	2	1	1	1	1	2	2	1	2	1	2	1	1
NC27	GTAGTCCAGCCATT	19	1	0	2	2	1	0	1	2	0	1	0	1	1	1	0	1	1	1	1	1	0	1
NC27	GTAGTCCATCAAAG	20	1	1	2	2	1	3	1	0	1	0	1	1	0	1	1	0	0	0	2	0	1	1
NC27	GTAGTCTCATTCCT	29	3	1	1	2	2	1	2	1	1	1	2	1	1	0	1	2	1	1	2	2	1	0
NC27	GTAGTCTCTGGTTG	23	2	2	0	1	2	1	2	1	2	2	1	0	1	0	2	0	1	0	0	1	1	1
NC27	GTATCGAGCCTGAG	30	3	4	2	0	2	2	2	1	1	0	1	2	1	1	2	2	1	2	0	1	0	0
NC27	GTATGCAGAAAGTA	25	2	2	1	1	2	1	0	1	2	2	2	2	1	0	0	1	0	1	1	2	0	1
NC27	GTATGCAGACCTGG	27	1	2	0	1	3	1	3	0	1	0	3	2	1	0	2	1	0	2	2	2	0	0
NC27	GTATGCAGTGCAAT	26	2	2	1	1	2	2	1	2	1	2	2	2	0	1	2	1	0	0	1	1	0	0
NC27	GTATGCGTCAGATA	29	4	2	0	2	1	0	0	1	2	2	0	1	1	0	2	2	3	2	2	0	1	1
NC27	GTCAACTCATTGTA	34	2	2	3	4	2	1	2	2	3	3	1	0	1	1	0	1	1	1	0	2	1	1
NC27	GTCAACTCTCCGGG	21	1	1	2	1	2	2	0	1	1	0	0	1	1	0	2	1	0	2	1	0	1	1
NC27	GTCAACTCTCTGTT	34	4	1	1	2	3	0	1	4	1	1	1	1	1	2	3	2	2	1	2	0	0	1
NC27	GTCACATCCGAATC	31	2	3	1	1	5	2	3	0	1	2	2	0	1	0	2	1	1	1	1	0	1	1
NC27	GTCCTCAGTATCAG	23	2	1	1	1	1	2	1	0	1	0	2	1	0	0	0	1	1	2	1	2	1	2
NC27	GTCCTCGTGTACAA	28	2	2	2	2	0	0	2	2	0	3	1	1	2	0	2	1	0	1	1	2	1	1
NC27	GTCGATTCTGACGT	19	2	1	1	1	0	2	0	1	1	1	2	1	1	1	0	0	1	0	1	1	0	1
NC27	GTCGTACATCTTGG	23	3	1	0	3	3	3	2	1	0	1	1	0	1	2	0	0	0	1	0	1	0	0
NC27	GTCGTATCTCTCAT	25	3	1	1	1	2	1	2	2	0	2	2	1	1	0	3	0	0	1	1	0	1	0
NC27	GTCTGAAGTCGAGC	21	2	2	1	0	0	1	2	0	1	1	2	1	1	1	2	1	1	0	1	1	0	0
NC27	GTCTGACAAGAGTT	32	4	2	1	1	2	1	2	2	3	1	2	1	0	3	0	1	1	2	2	0	0	1
NC27	GTCTGAGTGTTGTC	27	2	1	0	1	3	1	2	1	1	2	1	1	1	2	1	1	1	1	1	1	1	1
NC27	GTCTGATCACCTAG	31	1	2	2	3	3	3	1	2	2	2	1	2	0	0	1	2	2	0	1	0	1	0
NC27	GTCTGATCTATGCG	26	4	2	0	3	1	1	1	1	2	0	1	0	2	2	1	1	0	0	2	1	1	0
NC27	GTGAAAAGCGTGCA	21	2	1	2	1	2	0	1	1	1	0	1	0	1	1	0	1	2	0	1	1	1	1
NC27	GTGAAACATGGCCC	27	4	1	1	0	1	2	0	3	2	0	1	1	2	2	1	0	2	2	1	0	1	0
NC27	GTGAAATCATCTGG	27	5	3	2	0	1	2	1	1	1	1	1	3	1	0	0	1	2	1	0	1	0	0
NC27	GTGACTAGTGGTGC	25	1	4	3	2	1	1	1	1	1	3	1	0	0	0	1	1	0	2	0	1	0	1
NC27	GTGACTCACCTAAC	21	1	4	0	1	2	1	0	0	1	1	0	2	0	0	1	0	1	1	1	2	1	1
NC27	GTGACTTCGGCTAT	25	4	1	1	2	2	1	2	1	1	0	0	2	2	1	1	1	0	1	1	1	0	0
NC27	GTGACTTCGTCTTT	31	2	2	2	1	3	0	2	1	3	1	2	1	0	0	2	2	1	1	2	1	1	1
NC27	GTGAGGAGGGATGA	27	3	0	3	2	2	1	0	1	1	2	3	0	1	2	1	2	0	1	0	1	0	1
NC27	GTGAGGGTAAGATC	23	1	1	2	1	2	2	1	1	1	2	1	1	0	1	1	1	1	1	1	1	0	0
NC27	GTGGAGGTTTGATT	28	4	1	0	2	2	0	2	1	1	1	2	1	2	1	1	2	0	1	1	1	1	1
NC27	GTGGGACACTCCCT	21	2	1	1	1	2	0	2	1	2	1	3	2	0	0	1	1	0	0	0	1	0	0
NC27	GTGGGAGTGTCACT	27	3	2	1	1	2	1	0	3	1	2	0	1	2	2	0	0	1	0	1	2	1	1
NC27	GTGGTTAGTAGAAA	30	2	2	2	1	2	1	2	0	1	0	1	2	1	2	2	2	3	1	2	0	1	0
NC27	GTGGTTCATCTTCT	26	5	2	2	2	1	0	1	0	3	0	0	2	2	0	0	1	0	1	1	1	1	1
NC27	GTGGTTTCATGAAG	29	1	3	3	0	1	2	3	1	1	2	2	1	1	2	1	1	1	0	2	0	0	1
NC27	GTGGTTTCCTGCCT	33	4	2	0	3	1	2	3	2	1	1	2	0	1	1	1	1	2	2	1	1	1	1
NC27	GTGGTTTCGTGTCA	24	1	3	2	2	1	0	0	2	0	0	1	3	2	0	0	2	0	2	0	2	0	1
NC27	GTGTACAGATGCTA	19	2	0	0	1	1	1	1	1	0	1	1	1	1	1	1	1	2	1	1	0	0	1
NC27	GTGTACAGGTACTA	27	1	2	1	4	1	1	2	1	0	1	1	3	1	2	1	0	1	0	1	1	1	1
NC27	GTGTACCACACTGT	26	4	2	5	1	1	1	1	1	2	1	2	0	0	1	0	0	1	0	1	1	0	1
NC27	GTGTACTCCGTGCG	28	4	2	2	3	1	1	0	1	0	1	0	1	2	0	2	1	1	2	2	1	1	0
NC27	GTGTCACATCTATA	25	6	0	1	2	1	1	1	1	0	1	2	0	1	1	0	2	1	1	1	2	0	0
NC27	GTGTCAGTCTCACA	21	0	2	0	1	0	3	1	0	1	1	2	1	0	1	2	1	1	1	1	2	0	0
NC27	GTGTCAGTGCTGAG	34	2	2	2	1	0	2	2	1	2	2	2	0	2	2	3	2	2	2	1	0	1	1
NC27	GTGTGTCAGCTTCA	28	1	2	2	2	2	1	1	2	1	1	1	3	2	1	0	1	1	2	2	0	0	0
NC27	GTGTGTTCTCCCGT	23	2	3	1	1	1	2	1	2	0	2	0	2	2	1	1	1	0	0	0	0	0	1
NC27	GTTACGCAAGGTCG	24	3	3	0	0	1	3	2	2	1	2	1	1	1	1	0	0	0	0	1	1	1	0
NC27	GTTACGGTTGGAAT	20	4	2	1	1	1	1	1	0	1	0	0	1	2	0	1	1	2	0	0	1	0	0
NC27	GTTAGCCAGACATA	22	2	1	1	1	1	0	1	1	0	2	0	1	2	1	0	1	3	2	1	0	0	1
NC27	GTTAGCTCACATTA	27	3	2	3	1	3	1	2	1	1	0	2	2	0	1	1	1	1	0	1	0	0	1
NC27	GTTCAGTCCACCTC	27	0	1	2	3	2	2	2	2	0	2	1	1	1	1	2	1	1	1	1	0	0	1
NC27	GTTCTTAGTCGTAA	22	1	3	2	2	1	1	1	0	1	1	0	1	1	2	1	1	0	1	1	1	0	0
NC27	GTTCTTCATGGGTG	26	1	5	2	0	2	1	2	1	0	0	0	2	1	1	2	1	0	2	0	2	1	0
NC27	GTTCTTGTAGGCTG	26	3	2	0	1	0	3	0	1	1	2	1	3	2	1	0	0	1	0	2	1	1	1
NC27	GTTGACAGTAGGTT	31	3	4	2	1	2	2	2	3	2	2	1	1	1	1	0	0	2	1	1	0	0	0
NC27	GTTGACCAGTCCCG	29	2	3	1	1	2	2	1	1	0	2	1	2	2	1	2	0	2	1	0	2	1	0
NC27	GTTGACGTTTTACA	22	3	2	0	1	2	1	1	0	1	1	1	1	1	1	1	1	0	1	1	1	1	0
NC27	GTTGCAGTTGTTTA	26	2	0	0	2	1	1	2	0	1	2	1	1	3	1	1	1	2	1	2	1	0	1
NC27	GTTGGTAGCATCTC	33	3	1	4	2	2	0	3	1	1	1	1	3	2	2	2	0	1	1	1	1	0	1
NC27	GTTGGTCACAACTC	25	1	1	2	1	0	2	2	2	0	1	3	1	0	2	0	1	2	1	0	1	1	1
NC27	GTTGGTCAGCATTC	23	1	1	0	1	1	1	2	1	2	0	1	2	2	0	1	1	1	1	1	1	1	1
NC27	GTTGGTGTAAAGCT	27	1	3	2	2	0	1	0	1	0	1	0	2	0	2	2	2	2	1	2	1	1	1
NC27	GTTGGTGTTTACTA	22	0	2	0	0	1	1	2	1	2	1	1	1	1	0	2	0	1	1	1	2	1	1
NC27	GTTGGTTCCTATGG	32	2	2	2	2	1	2	2	2	2	2	0	2	2	2	1	1	0	0	2	2	1	0
NC27	GTTGTGGTGTTCAC	30	2	1	3	0	1	1	2	2	2	2	2	1	0	1	2	1	2	1	0	2	1	1
NC27	GTTGTGGTGTTTAT	23	2	3	2	1	1	2	1	0	1	2	0	2	0	1	1	1	0	0	1	0	1	1
NC27	GTTGTGTCGTCCCT	24	1	1	2	2	3	0	1	0	1	0	2	1	2	1	0	1	1	1	1	2	0	1
NC27	TAAAGGAGGTAGGA	30	3	3	3	1	0	3	0	1	2	2	1	1	2	0	2	2	1	0	1	0	1	1
NC27	TAAAGGAGTATAGC	21	3	1	1	0	1	0	2	1	2	1	1	0	0	1	1	1	1	1	1	1	0	1
NC27	TAAAGGCACCGCGT	27	1	2	2	3	1	1	1	2	2	2	1	1	2	1	0	0	1	1	1	1	1	0
NC27	TAAAGGTCCCTCTG	33	3	2	2	2	1	3	1	2	1	1	2	2	2	1	0	2	1	1	1	2	1	0
NC27	TAACGCAGGACTGC	25	4	2	3	1	1	1	1	1	0	0	1	0	1	2	1	0	1	0	2	1	1	1
NC27	TAACGCAGTACATG	34	2	1	3	2	1	2	1	3	2	2	2	2	2	0	1	0	2	2	1	1	1	1
NC27	TAACGCCAATCGAA	38	4	4	0	1	1	1	2	3	2	2	1	0	1	2	1	2	4	1	2	2	1	1
NC27	TAACGCCAGATAAC	19	2	2	1	0	0	2	0	2	1	0	0	1	1	1	0	1	2	1	0	0	1	1
NC27	TAACGCCAGCTAAA	25	2	2	1	1	2	0	1	0	2	3	1	2	1	1	1	0	2	0	0	2	0	1
NC27	TAACGCGTTAATTC	28	1	3	2	3	1	1	1	1	2	2	1	0	0	0	0	2	2	2	1	1	1	1
NC27	TAACGCTCAACATT	21	3	1	1	1	0	2	2	2	1	0	0	0	2	1	1	0	0	1	0	2	0	1
NC27	TAACGCTCCGCTGG	23	3	1	1	2	2	1	0	0	3	3	1	2	1	1	0	0	0	0	0	1	0	1
NC27	TAAGAGCACCCAAT	27	2	5	1	0	1	1	2	0	1	0	1	0	1	2	2	1	3	1	0	1	1	1
NC27	TAAGAGCACTTTCT	30	1	3	2	0	2	2	2	1	1	2	1	1	2	1	1	1	2	1	2	1	0	1
NC27	TACACGAGCTGCCC	26	3	1	1	1	1	0	1	1	1	2	1	1	2	1	2	1	1	0	3	1	1	0
NC27	TACACGCACTTGCA	28	3	2	2	2	0	1	0	0	2	0	3	1	1	2	0	2	1	2	1	2	1	0
NC27	TACACGGTAGAATC	33	3	2	4	1	1	2	4	2	1	3	3	1	2	0	1	1	1	0	1	0	0	0
NC27	TACAGCCACTCAAC	17	1	2	0	1	1	1	0	2	0	0	2	2	0	1	1	0	0	0	2	0	1	0
NC27	TACAGCGTACATGA	24	3	1	3	1	0	0	1	0	1	1	2	1	1	1	1	1	2	2	0	1	0	1
NC27	TACAGCGTGGGCTA	30	1	1	3	2	3	2	2	3	1	0	1	1	2	2	0	1	2	0	2	0	0	1
NC27	TACAGCGTGTTCCA	34	2	4	2	1	1	4	3	0	1	1	0	0	1	2	2	2	1	2	2	1	1	1
NC27	TACCAGCATGATAG	28	1	2	1	1	1	1	2	1	2	2	2	1	1	0	2	2	1	1	0	2	1	1
NC27	TACCTTCAGGGTAC	30	2	1	1	3	0	2	2	2	1	2	2	1	1	2	1	1	2	2	0	1	0	1
NC27	TACCTTGTGACATA	26	3	2	0	2	1	1	2	0	2	1	0	1	1	2	1	1	2	0	1	2	0	1
NC27	TACGACGTACGCTT	24	1	2	1	0	1	0	0	2	2	2	1	2	1	0	2	1	1	1	2	1	0	1
NC27	TACGACGTTTGTCG	30	4	0	4	3	2	1	1	2	0	1	1	1	1	0	1	1	1	1	0	2	1	2
NC27	TACGCACAAAGCAT	20	0	1	2	1	0	1	1	0	2	2	1	1	1	2	1	1	1	1	0	1	0	0
NC27	TACGCACAGCCTCG	22	2	2	0	2	2	1	0	1	0	1	2	1	1	2	1	0	1	1	1	1	0	0
NC27	TACGCACAGTATTT	24	2	2	4	2	2	0	1	2	1	1	1	1	0	0	1	1	1	1	0	1	0	0
NC27	TACGCATCCGTTAG	26	2	2	3	0	2	0	0	1	0	2	3	1	2	2	1	0	1	2	0	1	1	0
NC27	TACTCTAGTACATG	21	1	0	2	1	1	1	1	1	1	2	1	1	1	0	0	1	1	2	1	1	1	0
NC27	TACTCTTCCGACTA	26	1	2	1	0	2	2	2	2	0	3	1	2	1	0	0	2	1	1	2	1	0	0
NC27	TACTGGAGTAAACC	27	2	0	1	1	2	3	3	2	1	2	2	0	1	0	1	1	1	0	2	1	0	1
NC27	TACTGGGTTCCGAT	35	4	2	0	1	4	0	2	2	1	1	2	2	2	2	0	1	1	1	4	2	1	0
NC27	TAGAAGAGTTACCC	26	3	1	1	1	3	0	0	1	1	1	2	1	2	0	2	2	2	0	2	0	0	1
NC27	TAGAAGCAGCCTTA	32	2	2	5	2	1	2	0	0	2	3	2	1	0	3	1	1	2	1	1	1	0	0
NC27	TAGAAGGTGTACGG	25	2	3	3	1	1	1	0	1	1	3	2	0	1	1	0	0	2	1	1	1	0	0
NC27	TAGACCAGATTCAG	24	2	1	2	1	1	2	2	1	0	0	2	2	2	0	1	1	0	1	1	1	0	1
NC27	TAGACCAGGGTCGT	24	4	3	1	2	1	1	2	1	0	2	0	0	1	1	0	1	0	1	0	1	1	1
NC27	TAGACCCAGGACGT	26	4	2	2	1	1	2	0	1	3	1	0	0	2	2	0	1	1	0	1	2	0	0
NC27	TAGACCGTGTGGAC	21	0	2	1	0	1	2	1	1	2	1	0	2	0	0	2	1	2	0	1	1	0	1
NC27	TAGACCGTTATGGA	29	1	2	3	2	1	1	1	3	2	2	0	1	1	1	1	2	1	1	1	1	1	0
NC27	TAGAGAGTAGTATG	26	1	2	1	2	3	0	1	1	3	2	1	1	1	0	1	1	1	0	2	2	0	0
NC27	TAGAGAGTATCAGA	37	2	4	3	1	1	1	2	2	2	3	2	3	1	2	2	1	0	2	2	1	0	0
NC27	TAGCACAGGGCATC	29	0	3	2	1	1	1	2	3	0	2	1	2	1	2	1	2	2	0	0	1	1	1
NC27	TAGCACCACAAAGT	21	0	0	1	2	2	2	3	0	1	2	0	0	1	1	3	1	0	0	1	1	0	0
NC27	TAGCACCAGATACA	30	4	3	1	1	2	1	1	0	0	3	1	2	2	1	1	2	1	1	2	1	0	0
NC27	TAGCACCATCGATC	21	2	2	1	1	1	0	0	0	1	2	1	2	1	1	1	0	1	2	1	0	1	0
NC27	TAGCACTCACGTTG	28	3	1	0	1	1	2	3	1	0	0	3	1	1	1	2	2	1	1	1	1	1	1
NC27	TAGCACTCTGGTCA	22	3	1	2	2	2	2	0	0	1	0	0	1	1	0	0	1	2	1	2	1	0	0
NC27	TAGCGTAGTAACTG	20	0	0	2	3	2	1	1	0	1	1	1	1	0	0	0	0	2	2	2	1	0	0
NC27	TAGCGTCATAACGA	23	3	2	0	1	1	0	0	2	2	1	1	3	1	1	0	1	0	1	0	1	1	1
NC27	TAGCGTCATCTTCT	20	2	2	1	0	0	2	0	2	1	0	1	1	1	1	1	1	1	1	0	0	1	1
NC27	TAGCGTCATTTGTA	28	2	3	3	1	2	0	1	1	2	1	2	2	1	1	0	2	1	1	1	0	0	1
NC27	TAGCGTTCGTAAGA	29	4	2	3	1	0	1	1	1	0	1	0	1	3	2	2	0	2	2	1	1	1	0
NC27	TAGCTGAGTCCTTG	25	4	1	1	2	2	1	1	2	0	0	2	1	0	1	1	1	3	0	1	0	1	0
NC27	TAGCTGCACCTGAT	32	3	2	4	1	1	1	2	2	3	2	1	1	1	2	2	0	1	0	1	1	1	0
NC27	TAGCTGTCCCTCTG	24	1	3	1	2	2	1	1	1	0	1	2	2	0	1	1	0	2	0	1	2	0	0
NC27	TAGGCTGTGACATA	30	3	2	1	3	1	2	1	1	0	2	1	1	1	1	1	2	2	2	1	1	1	0
NC27	TAGTCGGTTCGTCA	34	3	2	3	4	3	1	1	0	1	1	0	3	2	1	1	0	2	2	2	1	1	0
NC27	TAGTCGGTTGACTC	30	2	2	3	0	1	2	0	2	1	1	1	3	3	2	2	1	2	1	0	0	0	1
NC27	TATCGGGTGCTCAT	24	1	0	2	4	2	2	1	2	2	0	0	2	1	1	1	0	0	1	1	0	0	1
NC27	TATCTCAGCGCTGA	21	2	0	3	0	1	3	2	1	0	1	0	0	2	2	1	0	1	0	1	1	0	0
NC27	TATCTCCATACGTC	23	2	1	1	1	0	1	1	0	1	1	1	2	1	1	1	2	1	2	1	1	0	1
NC27	TATCTCGTATGATG	26	2	2	1	1	1	2	2	1	1	0	0	1	1	1	0	1	1	1	1	2	0	4
NC27	TATGCGTCCATGCA	27	4	2	2	1	2	2	0	1	1	2	2	1	0	1	1	1	2	0	1	1	0	0
NC27	TATGGCAGGGCGTT	32	1	3	3	3	2	0	2	0	1	1	0	4	1	1	0	2	1	2	1	2	1	1
NC27	TATGGCCACCAATC	29	2	2	2	3	1	2	3	2	2	2	2	0	1	1	0	0	0	1	1	0	1	1
NC27	TCAACGCACCGGCT	32	2	0	2	0	2	4	3	2	1	2	2	3	0	1	1	0	2	2	1	1	0	1
NC27	TCACAGAGTTCGGG	26	1	1	3	1	2	1	1	1	2	2	2	1	1	0	2	1	1	1	1	1	0	0
NC27	TCACAGTCAATCTA	24	2	0	3	0	1	1	0	0	1	1	3	3	0	2	2	1	2	0	1	0	1	0
NC27	TCACCCAGATTCAG	23	1	2	0	0	1	1	0	1	2	1	2	1	1	1	2	2	0	2	1	1	0	1
NC27	TCACCCGTTGATTT	26	1	1	2	1	3	2	0	0	1	1	1	2	2	1	1	2	1	0	2	1	1	0
NC27	TCACCCTCGGTCCG	26	1	1	3	2	0	1	2	1	2	3	0	1	2	1	1	0	0	1	1	1	1	1
NC27	TCACGAAGCCGTTT	27	2	3	2	0	0	1	2	1	1	2	1	1	0	2	1	2	0	1	1	2	1	1
NC27	TCACGAAGGAATCT	27	1	1	1	2	2	1	1	1	2	1	2	1	1	0	2	1	1	1	1	2	1	1
NC27	TCACTTCACTGAAA	30	3	2	3	2	1	3	0	0	0	2	1	2	2	1	2	1	2	2	0	0	0	1
NC27	TCACTTCATACGTC	27	2	1	1	0	3	3	1	1	2	0	1	3	0	2	2	1	2	1	0	1	0	0
NC27	TCACTTGTAGAATC	28	4	1	2	1	2	1	2	1	2	0	1	2	1	1	0	1	2	2	1	1	0	0
NC27	TCACTTGTGATCTC	32	3	1	3	3	3	0	1	2	3	2	1	2	0	0	0	0	1	1	2	2	1	1
NC27	TCACTTGTGTTAGA	30	3	2	2	0	2	4	1	1	2	0	1	2	1	0	0	1	2	1	1	2	1	1
NC27	TCAGACAGCATCCT	23	2	2	2	3	2	0	2	1	1	1	0	0	0	1	0	0	2	1	2	1	0	0
NC27	TCAGACCAGTGGCA	30	2	2	2	2	1	1	1	0	2	2	1	3	2	1	2	1	1	1	1	2	0	0
NC27	TCAGACGTGACCTT	22	2	2	2	0	1	2	2	1	1	1	0	2	1	1	0	1	1	1	0	1	0	0
NC27	TCAGACGTTGTTTA	29	4	1	2	1	3	2	0	1	2	0	3	2	2	1	0	1	1	0	1	0	1	1
NC27	TCAGACTCTACGCA	25	2	3	1	1	1	2	1	1	1	1	2	2	2	0	1	0	1	0	0	2	0	1
NC27	TCAGACTCTTCACT	28	3	1	2	1	0	2	2	1	1	1	3	0	2	1	1	2	2	2	0	0	0	1
NC27	TCAGCAGTCCTTCC	29	0	2	2	1	1	1	2	3	1	2	1	1	1	1	1	2	2	1	1	2	1	0
NC27	TCAGTGAGCATTCC	23	2	1	3	2	1	0	0	2	2	0	0	1	1	0	1	1	2	2	1	0	0	1
NC27	TCAGTGCATAGTAG	26	3	0	1	2	2	1	2	0	0	2	2	2	0	1	1	1	1	2	1	1	0	1
NC27	TCAGTGGTAGTGCG	24	3	2	1	2	1	2	1	2	2	1	1	1	0	1	1	0	0	0	2	1	0	0
NC27	TCAGTGGTGTAACA	29	3	2	3	1	0	2	1	3	1	0	0	1	0	2	1	2	1	1	2	1	1	1
NC27	TCATCTAGTTAGAC	30	2	2	0	2	1	1	1	1	2	2	2	2	1	2	1	2	1	1	2	1	1	0
NC27	TCATCTGTAATGGT	23	3	3	3	2	0	1	2	1	0	0	0	0	0	1	1	0	2	0	2	1	1	0
NC27	TCATCTTCTTAACA	23	0	2	2	1	1	0	1	0	2	2	1	2	3	1	0	1	1	1	2	0	0	0
NC27	TCATGGAGAGAGTG	22	2	1	3	3	0	1	1	0	0	1	2	1	1	1	0	1	2	0	0	1	0	1
NC27	TCATGGAGCCGTAG	30	3	2	2	2	2	1	1	1	2	1	2	2	1	2	1	1	1	0	1	0	1	1
NC27	TCATGGAGGTTCCT	29	3	2	2	1	3	1	2	2	1	2	2	0	1	2	1	1	1	0	1	0	0	1
NC27	TCATGGAGTCGGCA	27	1	3	2	2	2	1	0	1	1	2	1	2	0	2	0	0	2	2	1	1	0	1
NC27	TCATTCAGGCTCGA	21	0	1	2	1	2	0	1	2	1	2	1	1	0	1	1	1	1	0	1	1	0	1
NC27	TCATTCGTGCCTGC	26	2	3	3	1	1	0	1	1	2	1	2	0	1	0	1	2	1	0	2	2	0	0
NC27	TCCAAGGTTATCAT	26	2	1	2	1	0	1	2	2	0	1	1	2	1	2	1	1	2	0	2	1	0	1
NC27	TCCACCAGCGTGGT	28	2	3	1	0	3	1	3	1	1	1	0	2	1	0	2	2	1	2	1	0	1	0
NC27	TCCAGAAGCAACAT	28	3	2	3	1	1	1	3	0	2	1	1	2	1	1	1	0	0	1	1	2	0	1
NC27	TCCAGAAGGACTGC	30	3	1	1	2	2	1	2	2	1	2	0	2	2	1	1	2	0	1	1	1	1	1
NC27	TCCAGACAGTGGGT	20	3	1	0	2	0	3	0	1	1	0	1	2	1	0	1	0	1	1	1	0	0	1
NC27	TCCAGAGTGAGCTG	32	2	2	2	1	1	1	2	2	1	3	0	1	1	2	1	3	2	1	2	0	0	2
NC27	TCCCGTCAGGAATT	28	3	3	2	3	1	2	3	0	1	1	1	0	1	0	0	1	1	0	3	2	0	0
NC27	TCCCGTTCTGAGAA	31	1	3	3	2	1	2	2	0	2	1	2	0	1	1	2	1	2	3	1	0	1	0
NC27	TCCGAAGTCATACC	24	2	3	1	1	1	2	2	2	1	1	0	1	0	0	1	2	0	0	1	1	1	1
NC27	TCCGAAGTCCGTGC	22	3	1	1	1	0	1	2	2	2	1	0	1	0	1	0	0	1	2	1	0	1	1
NC27	TCCGAAGTGAATTG	28	2	1	2	2	1	2	2	0	2	1	2	1	2	2	1	0	1	1	2	0	1	0
NC27	TCCGAAGTGACATA	23	3	1	2	2	1	1	0	0	2	1	2	1	1	1	1	0	1	1	1	1	0	0
NC27	TCCGCTAGGTACTA	24	2	1	1	0	1	2	1	2	1	2	1	2	1	0	1	1	1	1	1	1	1	0
NC27	TCCGCTCAGTCTTG	28	4	4	3	3	0	1	0	0	3	0	0	2	1	1	0	1	1	2	1	0	1	0
NC27	TCCGCTGTAGCGTG	28	2	2	1	2	2	0	2	1	0	1	1	2	1	2	2	2	1	1	0	2	0	1
NC27	TCCGCTTCAAGATG	33	3	2	3	2	2	1	4	1	2	1	0	0	1	1	2	1	1	0	2	2	1	1
NC27	TCCGCTTCGTTCAG	24	3	2	1	0	1	2	2	0	1	2	2	0	2	0	3	1	1	0	0	0	0	1
NC27	TCCGTCCAGTGTCT	28	4	0	2	1	1	2	2	1	0	2	3	2	0	2	1	1	1	0	2	0	1	0
NC27	TCCGTCCATGGCCC	28	3	2	2	1	3	2	1	0	0	2	2	2	0	2	0	2	1	0	1	1	0	1
NC27	TCCTTATCTTAAGT	24	3	3	1	1	1	1	0	0	1	1	0	3	1	1	0	1	2	2	1	1	0	0
NC27	TCGAACCACAGTGG	24	3	1	3	1	0	2	1	1	0	1	1	1	1	1	0	1	1	1	2	1	0	1
NC27	TCGAACTCCTCCAC	22	2	2	0	0	2	1	2	0	3	0	1	1	1	0	1	3	1	1	0	0	1	0
NC27	TCGAACTCCTGATG	26	2	2	0	2	1	2	1	2	1	0	2	1	1	1	2	1	1	0	2	1	1	0
NC27	TCGAACTCTGCCTC	27	3	2	1	1	1	2	1	1	1	2	1	3	1	2	0	1	1	1	1	1	0	0
NC27	TCGACAAGAGTACT	31	3	1	1	3	2	2	1	1	2	1	0	2	1	1	1	2	2	2	1	0	1	1
NC27	TCGACAAGCACCTT	26	2	3	1	0	3	2	2	2	0	1	1	1	0	0	2	1	1	1	0	2	0	1
NC27	TCGACAGTGCTGTT	25	1	2	3	0	0	2	1	3	1	0	1	1	1	1	1	0	0	2	1	2	1	1
NC27	TCGACAGTGCTTTG	27	1	1	2	2	3	1	1	0	2	2	1	2	1	2	0	2	0	1	1	1	1	0
NC27	TCGACAGTTTTCGG	20	0	1	1	2	1	2	0	0	2	1	0	2	1	0	1	0	2	2	1	1	0	0
NC27	TCGCAATCAACCTG	28	2	2	0	2	3	1	2	1	2	1	1	3	1	1	1	1	1	1	0	0	1	1
NC27	TCGCCTAGGCACGT	35	1	4	2	2	3	1	1	1	2	1	2	1	2	2	2	1	1	2	2	0	1	1
NC27	TCGCCTCACACCTA	24	2	0	1	3	2	1	1	1	1	2	0	2	0	1	0	0	1	1	2	2	1	0
NC27	TCGCCTGTACGTAA	32	2	3	3	2	1	1	2	2	2	1	2	2	1	1	1	0	2	1	1	1	1	0
NC27	TCGTAGAGCCCGCT	28	3	1	3	4	1	0	2	0	1	3	1	2	1	2	0	0	0	2	1	0	0	1
NC27	TCGTAGCACACGTT	29	3	1	2	3	1	1	0	2	1	2	1	1	2	2	1	1	1	0	1	1	1	1
NC27	TCGTAGGTACTACC	30	2	1	2	2	1	0	1	2	3	2	2	2	1	2	1	0	1	2	1	1	0	1
NC27	TCGTCCCAAACCTC	34	1	3	2	3	2	1	0	2	1	1	1	1	2	2	1	1	2	2	2	2	1	1
NC27	TCGTCCCATGGTAA	19	1	0	3	1	2	0	0	2	2	1	1	0	0	2	1	1	0	0	0	2	0	0
NC27	TCGTCCCATTATTG	28	1	2	2	2	2	2	2	1	2	2	1	1	1	1	2	0	1	0	2	0	1	0
NC27	TCGTCCGTAACCTC	27	2	3	1	0	2	1	1	2	1	1	1	1	0	0	2	2	2	1	2	1	0	1
NC27	TCGTCCTCGATTGC	23	2	2	1	2	1	1	0	1	1	1	2	1	1	1	1	1	0	0	1	1	1	1
NC27	TCGTCCTCTGGTTG	28	4	4	2	2	1	1	1	1	1	2	0	2	0	0	1	1	1	2	0	0	1	1
NC27	TCGTGACAGGAATT	31	2	4	0	1	1	2	2	0	3	3	2	1	1	1	1	2	0	2	0	2	1	0
NC27	TCGTGAGTTCGGGA	22	0	2	1	1	1	0	1	1	0	2	2	2	2	1	0	1	1	1	1	1	1	0
NC27	TCGTGATCTACAAT	28	2	4	2	2	1	1	0	1	2	1	2	2	1	0	1	1	0	1	0	2	1	1
NC27	TCGTTTTCCGATCA	33	3	2	4	1	2	0	2	1	2	2	3	2	2	1	1	0	0	1	3	0	0	1
NC27	TCGTTTTCGACCTA	32	2	2	0	3	1	2	1	1	2	1	2	1	2	1	1	2	2	2	1	2	1	0
NC27	TCTATCAGAGCTGC	28	1	3	0	2	1	0	2	1	1	2	2	2	1	1	2	1	1	0	1	1	2	1
NC27	TCTATCCATCTTCT	31	1	3	2	3	1	1	2	1	1	2	0	0	2	2	2	1	1	2	2	1	1	0
NC27	TCTATCTCGAAATG	27	1	2	2	1	0	2	1	1	1	1	1	3	2	2	2	2	1	1	1	0	0	0
NC27	TCTCCGCACTACCA	33	2	2	1	3	2	3	2	2	1	1	1	2	2	1	1	1	0	0	2	2	1	1
NC27	TCTCGCAGGGTCTG	29	2	3	1	1	1	2	2	1	2	1	1	3	0	1	1	1	1	2	1	1	0	1
NC27	TCTCGCTCCTAACG	28	2	2	1	1	1	3	1	1	2	2	1	1	1	1	1	1	0	1	2	2	1	0
NC27	TCTCGCTCGACTCA	26	3	4	0	3	1	0	1	1	2	1	2	1	1	2	1	1	0	0	0	1	0	1
NC27	TCTCTACATGTGGG	25	1	1	1	2	2	1	3	2	0	0	2	0	2	1	0	1	2	2	0	1	1	0
NC27	TCTCTAGTAGAATC	24	0	1	1	3	3	2	2	1	0	1	0	1	1	1	1	0	1	1	2	1	1	0
NC27	TCTCTAGTTGCCTA	26	1	2	1	2	0	1	2	2	2	1	0	2	1	1	0	1	1	1	2	2	1	0
NC27	TCTCTATCATCGTG	20	2	1	1	0	1	2	2	1	0	1	2	0	1	1	1	1	2	0	1	0	0	0
NC27	TCTGAGAGCCGTAG	23	2	2	2	0	2	2	1	0	1	2	1	2	1	1	1	1	0	0	1	1	0	0
NC27	TCTGAGCACATAGA	32	1	4	1	3	2	1	2	1	1	2	1	3	0	2	0	0	2	2	2	0	1	1
NC27	TCTGGAAGGTCTAA	29	3	2	0	1	1	2	1	2	2	2	1	0	2	1	1	1	1	1	2	2	1	0
NC27	TCTGGACAGAGTCG	30	1	3	2	2	2	2	2	1	1	1	2	2	1	1	1	1	1	1	2	1	0	0
NC27	TCTGGACAGGGCTA	29	2	3	2	1	0	2	2	2	2	2	3	2	1	0	1	0	1	1	1	0	0	1
NC27	TCTGTTAGATTCGA	29	2	2	1	1	1	2	1	1	1	1	0	0	1	2	1	2	3	1	2	1	1	2
NC27	TCTTACAGGCTTTC	26	2	3	1	0	2	1	1	0	1	1	1	2	1	2	0	2	0	2	2	1	0	1
NC27	TCTTACCACCTAAC	23	1	2	2	2	2	0	4	0	2	0	0	1	0	0	1	0	1	1	2	1	0	1
NC27	TCTTCAGTTGATAG	26	1	3	2	0	1	1	2	1	0	1	1	3	1	1	1	1	1	1	1	1	1	1
NC27	TCTTTGAGCCTCCG	26	1	1	2	1	1	1	0	2	0	3	1	0	1	2	0	2	2	2	2	1	0	1
NC27	TCTTTGTCGTATAT	31	3	2	2	2	1	0	3	1	1	1	1	3	2	2	0	0	1	2	2	1	1	0
NC27	TCTTTGTCGTATCG	25	3	2	3	0	1	0	2	2	1	3	0	0	1	0	1	2	1	0	2	0	0	1
NC27	TGAACCAGTAGGGA	29	0	2	3	0	2	2	2	3	1	1	1	1	2	1	1	1	2	1	1	1	0	1
NC27	TGAACCCAATTTGT	25	1	1	3	1	1	1	2	1	2	2	1	2	1	2	1	1	0	0	2	0	0	0
NC27	TGAACCGTAACTAG	32	2	2	3	3	3	2	1	1	2	3	0	2	0	0	2	1	1	0	2	1	0	1
NC27	TGAACCTCCTATGG	26	3	1	2	3	0	0	2	1	1	1	0	1	3	1	0	1	2	1	1	1	0	1
NC27	TGAACCTCGGCCTG	21	2	1	2	1	0	0	1	1	1	1	2	2	0	1	1	2	0	1	1	1	0	0
NC27	TGAACCTCTCACGA	19	2	1	1	1	1	0	0	1	1	0	0	1	1	0	2	1	0	1	1	2	1	1
NC27	TGAAGAAGAAAGTA	29	2	1	1	2	0	2	0	1	1	2	2	2	0	2	0	2	1	2	2	2	2	0
NC27	TGAAGAAGGCCCTC	22	3	1	2	1	2	0	2	1	0	1	1	1	1	2	2	1	0	1	0	0	0	0
NC27	TGACACAGCACTCT	30	2	2	1	2	1	1	2	1	3	1	2	2	2	1	3	1	0	1	1	1	0	0
NC27	TGACACAGGCCTCC	32	2	3	3	1	1	2	1	2	2	2	2	1	0	1	2	1	2	1	0	1	0	2
NC27	TGACACAGGTAGTT	31	2	3	2	3	2	2	1	2	1	1	0	1	1	1	1	1	2	2	1	1	0	1
NC27	TGACACAGTGCGAC	24	3	2	0	3	2	1	0	2	0	2	2	1	0	2	0	0	1	0	0	1	1	1
NC27	TGACCACAAATGGT	28	0	3	2	1	2	3	2	0	1	1	2	2	0	1	1	0	1	1	2	1	0	2
NC27	TGACCACATTTAAC	26	1	1	3	4	2	0	1	1	1	0	0	1	1	1	1	1	2	0	2	2	0	1
NC27	TGACCAGTTGTTAT	30	3	2	2	2	1	4	2	1	1	3	1	1	0	2	0	0	1	1	0	1	0	2
NC27	TGACTGGTAACTCC	31	3	2	1	1	2	3	4	1	1	0	2	2	2	1	0	1	1	1	0	0	1	2
NC27	TGACTGGTCAATGA	25	1	4	2	2	2	1	1	0	0	1	2	1	1	1	1	0	1	2	1	0	0	1
NC27	TGAGAATCCCATTT	33	3	3	1	0	2	1	1	1	2	1	2	2	2	2	2	2	2	1	1	1	1	0
NC27	TGAGCTAGTGTGAT	19	0	3	1	1	0	1	1	1	1	0	1	0	1	0	1	0	1	2	2	0	1	1
NC27	TGAGCTGTCCGCTG	30	2	4	1	2	2	2	2	0	1	0	1	1	2	2	2	0	2	1	0	2	0	1
NC27	TGAGCTGTGAGGCT	21	3	2	0	1	3	1	1	1	1	0	0	3	1	2	0	0	0	0	0	1	1	0
NC27	TGAGGGAGTTACCC	28	2	2	1	2	2	3	3	1	1	1	1	0	2	1	1	1	0	1	0	2	0	1
NC27	TGAGGGAGTTTAGG	19	1	2	2	1	1	0	1	1	2	1	0	1	0	1	2	1	0	0	1	0	1	0
NC27	TGAGGGCATCACGT	28	2	1	2	1	3	1	1	2	4	1	0	0	0	0	1	1	1	1	2	2	1	1
NC27	TGAGGGTCGATCAC	31	2	1	3	1	1	2	1	2	2	3	1	2	0	0	0	2	3	2	2	0	0	1
NC27	TGATGCTCTACGCA	32	1	3	2	2	2	1	1	1	2	1	2	2	1	2	1	2	1	1	1	1	1	1
NC27	TGCAACAGGTGCCA	22	0	1	1	2	0	2	2	1	1	0	1	1	0	1	0	2	2	1	2	0	1	1
NC27	TGCAACCACGCTGC	25	3	1	1	1	1	1	1	1	2	0	0	3	1	1	1	2	0	0	2	2	1	0
NC27	TGCAACGTGAGCTG	22	2	2	1	1	3	0	2	2	0	1	2	1	0	0	2	1	0	0	1	0	1	0
NC27	TGCAACTCCGAGTT	31	2	2	3	3	2	2	2	0	1	0	1	2	1	2	2	1	0	1	1	2	1	0
NC27	TGCACAAGCGACGT	32	2	2	2	2	1	1	2	1	2	1	2	2	0	2	1	2	2	1	2	0	1	1
NC27	TGCACAAGGCTTTC	24	2	3	3	1	2	2	1	0	0	2	0	1	1	1	2	0	1	0	1	1	0	0
NC27	TGCACAAGTCTCCA	33	1	2	2	0	1	3	3	2	2	3	1	2	2	1	1	1	0	1	2	1	1	1
NC27	TGCACACATCGGCC	27	3	1	2	2	1	1	0	1	0	2	1	2	2	1	1	0	1	1	2	2	1	0
NC27	TGCACAGTTTCTGG	25	1	1	2	4	2	1	0	1	0	2	0	2	1	2	2	1	1	1	0	0	1	0
NC27	TGCATGTCGACTCA	30	1	2	2	3	1	2	1	1	0	1	0	3	0	1	3	2	1	2	1	2	1	0
NC27	TGCATGTCTCCATT	26	3	1	2	2	0	1	0	2	1	1	2	2	1	1	1	1	1	0	1	2	0	1
NC27	TGCCAACAAATTCT	28	2	2	2	3	3	2	2	2	0	2	0	0	1	1	2	1	0	0	0	1	1	1
NC27	TGCCAAGTGAACTA	26	2	2	2	0	0	1	1	1	1	1	1	2	1	2	2	1	0	1	3	1	1	0
NC27	TGCCTCAGGTGCGT	37	2	3	3	3	3	2	3	2	3	1	0	2	1	0	2	1	1	1	3	1	0	0
NC27	TGCCTCAGTGTCAA	21	2	1	2	1	3	2	1	0	1	0	0	0	2	0	0	1	0	2	1	1	1	0
NC27	TGCCTCAGTTAACG	23	3	0	0	1	2	2	2	1	1	0	2	2	0	1	1	1	3	0	1	0	0	0
NC27	TGCCTCCAAAGTAC	29	2	2	0	2	2	1	1	1	2	2	1	2	2	1	2	1	0	2	1	2	0	0
NC27	TGCGTATCCTATGG	24	1	1	0	1	1	1	2	2	3	2	1	2	1	2	0	1	2	1	0	0	0	0
NC27	TGCTAGGTCTCAGT	27	1	1	1	2	2	3	3	1	2	0	0	0	0	2	2	1	1	1	1	2	0	1
NC27	TGCTCCAGGTGCTG	33	1	4	1	1	1	3	1	0	1	1	3	1	2	1	2	1	1	1	3	1	1	2
NC27	TGCTCCGTGCAGTG	28	3	2	2	1	3	2	1	0	1	1	1	1	1	0	2	1	1	1	2	1	0	1
NC27	TGCTCCTCAGAGTA	23	2	2	0	2	1	2	0	1	2	2	3	0	0	0	1	1	1	0	1	0	1	1
NC27	TGCTCCTCCCAGAT	23	0	2	1	2	2	1	1	0	1	1	1	2	1	0	2	1	1	0	1	2	1	0
NC27	TGCTCCTCTGTCAG	24	2	2	1	1	0	3	2	1	2	0	1	0	1	2	0	2	1	0	1	1	0	1
NC27	TGGAGGGTCTCGTA	29	2	3	2	1	2	1	1	0	2	1	0	3	0	2	2	2	1	2	0	2	0	0
NC27	TGGAGGGTGTTCAC	28	2	2	3	1	1	2	1	1	1	1	0	2	1	0	2	1	2	1	2	1	0	1
NC27	TGGAGGTCCGGTAT	27	1	3	1	2	1	2	2	2	2	0	1	1	2	1	1	0	0	1	1	1	1	1
NC27	TGGCATAGTAAGGG	20	2	2	1	1	2	0	1	0	2	3	0	1	1	0	1	0	1	0	1	0	0	1
NC27	TGGCATCATACCCA	24	1	2	2	1	0	2	2	1	1	0	2	1	2	1	1	2	1	0	1	1	0	0
NC27	TGGCATGTGCTTTG	33	2	1	1	2	2	3	1	0	1	1	2	3	1	2	2	1	3	2	1	1	0	1
NC27	TGGCATTCCTGATG	22	4	0	1	1	2	1	0	1	1	2	1	2	0	2	1	1	0	0	0	1	0	1
NC27	TGGCTAAGTATTCT	34	0	4	1	1	2	2	2	2	2	2	2	2	0	2	1	1	1	2	2	1	1	1
NC27	TGGCTAGTAGGATT	26	1	2	2	1	1	2	0	2	3	2	2	0	0	1	1	2	1	0	0	1	1	1
NC27	TGGCTATCACATGC	22	1	2	1	0	1	2	2	1	0	1	0	2	0	1	0	1	1	2	1	1	1	1
NC27	TGGCTATCACTTGG	29	4	2	1	2	1	2	1	2	0	2	1	0	1	0	2	0	2	1	2	2	0	1
NC27	TGGCTATCAGGATA	27	1	3	1	2	2	1	1	0	0	0	3	2	1	2	2	1	1	1	2	1	0	0
NC27	TGGGAGTCTATCTC	25	0	1	1	3	2	0	2	1	1	2	0	2	2	1	2	1	1	0	0	2	0	1
NC27	TGGTACCAGTGTCT	26	2	2	1	2	1	2	2	0	0	2	0	3	2	1	2	1	1	0	0	1	0	1
NC27	TGGTACTCATCTTC	28	1	1	2	2	3	0	0	0	1	1	2	1	1	3	2	2	0	1	2	2	1	0
NC27	TGGTACTCCGTGGC	28	2	2	3	1	3	0	2	2	1	2	1	1	0	1	1	0	3	1	0	0	1	1
NC27	TGGTACTCCTCAAG	24	2	1	2	1	1	1	1	1	1	1	1	3	1	2	1	1	1	0	0	0	1	1
NC27	TGGTCAAGCATTAG	27	3	1	3	1	2	1	0	2	1	0	1	1	2	2	2	0	2	1	1	0	1	0
NC27	TGGTCAGTAGCTAA	22	1	2	3	1	0	1	0	1	1	0	1	1	1	1	1	1	2	1	1	0	1	1
NC27	TGGTCATCAGGATA	24	1	2	1	1	1	1	0	2	0	2	1	2	1	1	1	1	0	1	1	2	1	1
NC27	TGGTGTCACTAGGG	34	2	4	0	2	2	0	2	1	1	2	2	2	2	1	2	1	2	2	2	0	1	1
NC27	TGGTTGGTTGGCCC	26	2	1	1	3	2	2	2	1	2	1	1	3	0	1	1	1	0	0	1	1	0	0
NC27	TGGTTGTCATATTG	27	2	2	1	0	3	1	1	2	2	2	1	1	2	0	0	0	0	2	1	1	1	2
NC27	TGGTTGTCTCCCGT	19	2	0	2	1	2	1	1	1	0	1	0	1	0	1	0	1	2	0	1	2	0	0
NC27	TGTACGGTAACCTC	30	1	2	2	0	1	2	2	3	1	3	1	2	1	1	1	2	0	1	1	2	1	0
NC27	TGTAGCAGTTGAAC	20	2	1	0	0	0	1	2	2	0	1	1	2	1	2	2	2	1	0	0	0	0	0
NC27	TGTAGCTCTACTTC	25	1	1	1	2	2	2	1	2	1	2	2	1	1	1	2	1	1	0	0	0	1	0
NC27	TGTCAGCAAATCAG	31	2	2	1	2	2	0	2	2	1	2	1	2	2	1	1	1	1	1	1	1	1	2
NC27	TGTCAGCAGCGCTC	28	2	2	3	1	2	3	3	0	0	0	1	1	1	3	0	1	1	1	1	0	1	1
NC27	TGTCAGGTGCTGTT	22	0	2	1	2	1	3	2	0	0	2	1	1	1	1	1	2	0	0	1	0	0	1
NC27	TGTCGAAGCGTATA	23	0	1	1	2	1	1	1	2	1	2	1	2	1	1	2	1	1	0	1	1	0	0
NC27	TGTCGAAGGCTGGT	30	3	4	1	0	2	1	0	2	2	1	1	0	3	0	2	2	1	2	2	0	1	0
NC27	TGTCGACAACCGTT	18	0	0	2	1	1	2	0	2	0	2	1	0	1	0	0	1	2	1	2	0	0	0
NC27	TGTCGACAGTAGAT	31	4	3	3	2	1	1	3	1	1	2	1	1	2	0	0	1	2	1	1	1	0	0
NC27	TGTCGAGTGAGATT	33	3	1	3	1	3	2	2	1	0	1	2	3	1	2	0	2	2	1	2	0	1	0
NC27	TGTGCACAGTTCGT	26	2	2	2	0	2	0	1	1	0	4	0	1	1	1	1	2	2	2	1	0	1	0
NC27	TGTGCATCGAGTCT	32	4	1	3	0	2	3	1	1	2	1	1	1	1	1	2	2	1	1	2	1	0	1
NC27	TGTGCATCGGGTCC	30	2	3	1	2	1	2	2	0	1	2	0	1	1	2	1	1	2	1	1	2	0	2
NC27	TGTGGTAGCATCCT	23	2	2	1	1	2	1	1	2	1	1	2	0	1	1	1	0	1	0	1	2	0	0
NC27	TGTGGTAGTGTTCC	28	3	0	2	2	1	1	1	1	2	4	1	1	1	1	1	1	1	0	2	1	1	0
NC27	TGTGGTCAGGCTTT	24	3	1	2	0	2	1	3	1	2	0	1	2	0	1	0	1	1	1	1	0	1	0
NC27	TGTGGTTCTAGAGA	24	2	3	2	1	1	2	1	1	1	1	1	1	0	1	1	1	1	0	1	0	1	1
NC27	TGTGTGTCGATTCG	23	2	2	2	0	2	2	3	1	1	1	0	1	1	0	1	0	0	1	1	0	1	1
NC27	TGTTCTAGACTTGA	32	3	2	2	1	1	2	2	1	2	2	2	0	1	1	1	2	1	2	1	2	0	1
NC27	TGTTCTCAACTTTA	35	1	3	3	3	2	2	1	2	1	2	1	2	1	2	1	1	1	1	2	2	1	0
NC27	TGTTCTTCCAACTG	25	2	1	0	0	2	1	1	1	1	2	0	1	1	1	1	2	2	2	1	1	1	1
NC27	TGTTGGAGTTAGTG	23	2	0	3	3	2	2	2	1	1	0	0	0	0	0	0	2	1	2	1	1	0	0
NC27	TGTTGGGTTCAGTC	28	2	1	0	2	1	2	1	1	1	2	1	1	2	0	1	1	1	3	2	1	1	1
NC27	TGTTGGGTTTTACA	23	2	1	1	1	3	0	2	1	1	1	2	1	2	1	1	1	1	0	1	0	0	0
NC27	TTACGGAGTAGAAA	27	2	3	1	2	1	1	0	1	1	1	1	0	2	2	0	2	1	1	2	1	0	2
NC27	TTACGGAGTAGTAC	27	2	3	0	1	1	2	0	1	1	1	0	1	1	2	1	1	2	1	1	2	1	2
NC27	TTACGGCATCAAAG	28	2	4	2	0	3	2	1	1	0	1	3	2	1	1	1	0	1	0	0	1	0	2
NC27	TTAGCGGTAGGTCG	29	3	2	3	2	1	2	2	1	2	1	1	0	1	1	2	1	1	1	1	1	0	0
NC27	TTAGCGGTGTGCGA	32	2	2	0	1	1	2	0	1	2	3	1	3	1	2	1	4	1	1	2	1	0	1
NC27	TTAGCGTCTCTTGT	27	2	1	2	2	1	0	1	1	1	1	0	2	0	1	4	1	0	2	1	2	1	1
NC27	TTAGCGTCTGGTCA	35	3	0	2	4	3	2	0	4	2	2	0	2	1	2	1	1	1	2	0	1	1	1
NC27	TTCAGGCACCGGCT	27	1	2	1	2	2	1	2	2	2	0	1	2	2	2	0	1	1	1	1	0	0	1
NC27	TTCAGGCAGTATCC	25	3	1	0	1	1	1	2	0	2	2	0	4	1	1	0	2	0	1	1	1	0	1
NC27	TTCAGGTCATGTTA	22	2	1	1	0	1	3	1	1	1	0	1	1	0	2	1	1	0	2	1	1	1	0
NC27	TTCCCGCAAGCTTC	23	3	1	3	1	2	0	0	1	2	1	0	1	1	1	2	0	0	0	2	0	1	1
NC27	TTCCCGGTGTAATG	24	1	2	2	2	1	1	1	2	1	1	1	0	1	1	1	0	1	1	1	1	1	1
NC27	TTCCCGGTTCGACT	34	2	4	3	2	2	1	2	3	0	0	0	1	3	1	2	1	2	1	1	2	0	1
NC27	TTCCGCCATCTCTT	26	2	2	0	1	0	3	2	1	1	2	3	1	1	1	1	2	0	0	1	1	0	1
NC27	TTCCGCGTAGCCTT	25	2	1	0	1	1	1	0	1	3	0	1	2	2	1	2	1	2	1	1	1	1	0
NC27	TTCCGCGTATCTAT	28	4	2	1	3	1	1	1	2	0	1	2	1	1	0	2	2	1	1	1	0	1	0
NC27	TTCCGCGTTGTACC	29	3	3	2	1	1	2	3	0	2	1	3	3	0	0	1	0	0	1	2	0	0	1
NC27	TTCCGCTCGTACAC	22	2	4	0	0	1	1	2	1	0	3	1	1	0	0	0	1	0	2	1	1	1	0
NC27	TTCCTAAGAGGTCC	26	0	2	2	1	1	0	3	2	0	1	2	1	2	2	2	0	1	0	1	1	1	1
NC27	TTCCTAGTTTCAAT	21	4	1	1	0	1	1	1	1	1	2	0	1	1	0	2	0	2	0	1	1	0	0
NC27	TTCGAGCAGACTGG	35	4	0	2	2	3	2	1	0	2	2	2	2	1	2	2	2	1	1	2	0	1	1
NC27	TTCGAGCAGAGGTC	22	1	0	1	1	2	2	2	0	2	2	1	1	0	2	1	1	0	0	1	2	0	0
NC27	TTCGAGCAGTTCGT	33	2	2	3	1	2	1	2	1	0	1	2	1	1	1	2	1	2	2	2	2	0	2
NC27	TTCGAGTCAATCTA	30	4	2	1	3	0	2	3	0	1	0	1	2	2	1	0	1	1	2	1	1	1	1
NC27	TTCGAGTCGGTCCG	27	0	1	2	1	3	2	2	1	2	1	1	2	1	1	0	1	1	2	1	1	0	1
NC27	TTCGAGTCTTTGGG	22	1	3	0	4	0	0	1	1	2	1	1	0	0	1	1	0	1	3	1	0	0	1
NC27	TTCGCCAGGTTGGC	29	2	1	2	2	3	2	0	0	2	2	1	3	2	0	3	1	0	1	0	1	0	1
NC27	TTCGCCGTGGATCG	28	2	1	1	2	1	0	2	2	2	1	1	3	0	2	1	1	0	1	1	2	1	1
NC27	TTCGCCTCTGCTCC	21	1	1	1	2	3	1	3	1	0	0	0	1	1	0	1	2	0	0	2	0	0	1
NC27	TTCGGATCCTTCGC	25	3	3	0	2	1	2	1	0	2	1	3	0	0	2	0	1	0	1	1	0	1	1
NC27	TTCGTTCAGTGCTT	25	1	3	1	1	2	0	0	0	1	2	0	1	2	2	0	2	1	2	2	1	0	1
NC27	TTCGTTTCTTAAAC	21	1	2	3	2	1	2	0	0	1	0	1	0	1	0	0	2	0	1	2	1	1	0
NC27	TTCTCAAGCTATAG	19	1	3	0	0	2	1	1	0	1	1	1	1	1	0	2	0	0	1	0	1	1	1
NC27	TTCTCACACACTAC	26	2	1	1	2	1	0	2	2	2	1	0	0	1	2	1	0	1	1	2	2	1	1
NC27	TTCTCACACGCATT	27	2	0	1	0	2	1	3	1	1	2	1	3	2	0	1	2	2	0	2	1	0	0
NC27	TTCTCACAGCATGG	30	3	1	0	2	2	1	2	2	2	0	0	2	2	0	2	2	2	1	1	1	1	1
NC27	TTCTCAGTCAAGTA	26	2	3	3	3	1	0	2	0	1	1	1	1	1	1	0	1	2	0	1	1	1	0
NC27	TTCTCAGTGCGAGT	30	2	3	1	3	1	2	1	1	1	3	0	2	1	0	2	1	2	1	1	1	1	0
NC27	TTCTCAGTTATCAT	30	2	0	2	1	1	2	3	2	2	2	1	2	0	1	1	1	2	0	2	2	0	1
NC27	TTCTCAGTTGCCTA	28	5	3	1	2	2	2	0	1	0	2	1	1	0	1	1	2	2	1	1	0	0	0
NC27	TTCTCATCAACATT	21	2	0	1	0	0	2	1	1	2	0	1	1	1	0	2	2	1	1	1	1	1	0
NC27	TTCTCATCACAATT	36	4	2	1	1	2	2	2	1	3	3	3	1	2	1	2	1	0	1	2	1	0	1
NC27	TTGCAGCATACCCA	22	1	2	1	1	1	2	2	2	0	1	2	1	0	1	0	2	0	0	1	1	1	0
NC27	TTGCAGTCTAGGTC	26	3	1	4	1	0	1	2	0	1	2	1	1	1	1	2	1	1	0	1	1	1	0
NC27	TTGCAGTCTTCTTG	29	2	4	0	1	0	2	1	1	0	3	0	3	1	2	2	1	2	0	2	1	0	1
NC27	TTGCCCCATGGGTG	33	3	2	2	2	3	1	4	1	3	2	2	1	1	0	1	0	1	0	1	0	2	1
NC27	TTGCCCGTATGTGA	22	0	1	1	2	1	1	2	2	0	1	1	2	1	1	1	0	2	0	0	2	1	0
NC27	TTGCCCGTTTCCAG	30	1	1	2	1	3	4	1	0	1	1	3	2	2	1	0	1	1	1	1	2	1	0
NC27	TTGCCCTCCTACTT	28	0	4	2	2	1	2	2	0	2	2	1	0	0	2	1	0	2	2	0	2	0	1
NC27	TTGCGAGTGTTGAA	28	4	2	1	3	1	0	2	0	0	1	0	3	1	0	1	2	2	0	2	2	1	0
NC27	TTGGCAAGATTGAC	26	2	2	0	2	3	0	3	2	2	1	2	1	1	1	1	1	0	0	1	0	0	1
NC27	TTGGCAAGTATTCT	29	2	1	3	2	1	1	2	2	3	2	1	2	1	0	0	1	1	1	2	0	0	1
NC27	TTGGCACACCGTGC	31	3	0	2	1	2	1	1	2	1	1	1	1	3	2	2	1	2	1	1	2	0	1
NC27	TTGGCATCGTAGAA	26	1	2	1	2	1	1	2	2	1	2	2	1	0	0	2	0	0	1	0	3	1	1
NC27	TTGGCATCTAGAAG	22	3	2	2	1	1	2	2	2	0	0	1	1	2	0	1	0	0	0	1	0	1	0
NC27	TTGGGTGTGCTATC	25	2	2	2	1	2	2	2	1	1	2	2	0	0	1	1	0	1	1	0	0	1	1
NC27	TTGGTGCACCTACA	32	2	2	3	2	2	1	1	2	0	0	2	3	2	0	1	2	0	1	2	1	1	2
NC27	TTGTCTGTTCAGGG	29	4	2	2	0	2	2	3	0	3	1	2	3	0	1	0	0	0	1	1	1	0	1
NC27	TTGTCTTCTGCCTC	28	4	3	3	2	1	1	1	3	2	0	0	1	0	0	1	1	2	1	0	0	0	2
NC27	TTGTGGAGTACGTA	26	2	3	0	1	1	3	1	1	0	3	2	1	2	0	1	1	2	0	0	1	1	0
NC27	TTGTGGAGTCGATA	22	2	3	0	3	1	0	0	1	3	1	1	0	1	1	0	0	1	1	1	1	1	0
NC27	TTGTGGGTAAACTG	36	3	1	2	2	0	2	2	3	1	1	3	1	2	0	2	2	1	2	2	2	1	1
NC27	TTGTGGTCCTTACT	23	2	3	1	1	0	3	1	0	2	1	1	2	1	0	1	0	1	0	1	1	0	1
NC27	TTGTGGTCTGTCAG	18	0	1	2	1	1	0	1	0	1	2	1	1	1	0	0	1	1	2	1	1	0	0
NC27	TTTACCAGAAATCC	25	2	2	3	0	2	1	1	1	1	1	2	1	0	1	2	1	0	1	1	1	1	0
NC27	TTTACCCAGCAGTG	28	2	0	0	2	2	1	0	2	0	2	1	2	2	1	0	1	2	2	2	2	1	1
NC27	TTTACCTCTAGCAC	26	2	2	3	0	2	1	1	1	0	3	2	2	2	1	2	0	1	0	1	0	0	0
NC27	TTTCCAGTAACTCC	22	1	0	1	0	0	1	0	2	2	2	2	2	1	1	1	1	2	1	1	1	0	0
NC27	TTTCCAGTACGCTT	27	2	2	0	1	1	1	2	2	2	2	1	1	1	1	0	2	1	1	2	2	0	0
NC27	TTTCTGGTGGATCG	28	1	4	0	2	1	0	0	2	1	2	1	1	1	2	2	2	1	1	1	0	2	1
NC27	TTTCTGTCGATTGC	28	4	1	1	3	2	3	3	0	1	1	1	2	0	1	1	0	2	1	1	0	0	0
NC27	TTTGCTCAACATAG	35	2	3	3	1	2	2	3	4	3	2	0	0	0	1	1	2	2	1	0	1	1	1
NC27	TTTGCTGTGCCGTC	22	1	3	2	2	1	0	1	1	2	0	1	0	0	2	0	1	2	1	0	1	0	1
NC27	TTTGGGAGCGCTGA	25	2	2	2	2	2	0	2	2	3	0	1	1	0	0	2	1	0	1	0	1	0	1
NC27	TTTGGGCAACAGAT	19	4	1	1	0	0	2	0	1	2	1	1	1	1	1	0	0	1	0	1	0	1	0
NC27	TTTGGGCAAGAATC	19	0	3	1	1	0	0	0	1	1	1	2	1	1	0	0	1	2	1	2	0	0	1
NC27	TTTGGGTCCCTCAC	34	5	3	0	2	1	0	2	1	2	2	3	2	3	1	1	2	2	1	0	0	0	1
NC27	TTTGGGTCTTGGGT	27	2	3	0	1	2	1	1	2	0	0	1	3	1	1	1	2	0	2	0	2	1	1
NC27	TTTGTCGTGAGGTC	25	1	1	1	2	2	1	0	1	1	2	1	1	1	1	0	0	1	0	2	2	1	3
NC27	TTTGTCTCCCTCAC	24	3	1	1	1	0	1	1	2	1	1	2	3	1	1	2	0	0	1	1	0	1	0
NC27	TTTGTCTCGATTTA	26	1	4	1	1	3	1	2	0	1	3	1	2	0	1	1	0	1	1	1	0	0	1

## Sheet: NC26
donor	cell	all	chr1	chr2	chr3	chr4	chr5	chr6	chr7	chr8	chr9	chr10	chr11	chr12	chr13	chr14	chr15	chr16	chr17	chr18	chr19	chr20	chr21	chr22
NC26	AAACAGAGTCGAGC	33	2	0	2	3	1	3	2	1	1	1	1	1	2	2	2	2	1	2	2	1	0	1
NC26	AAACAGCACCGCGT	27	3	4	1	2	1	0	2	1	2	2	2	0	0	2	0	0	2	0	1	0	1	1
NC26	AAACAGGTGTACAA	22	1	2	0	0	1	0	1	0	1	2	2	1	3	1	2	1	2	0	0	0	1	1
NC26	AAACGAAGCATTAG	28	3	0	2	1	1	2	1	1	3	1	0	2	2	1	1	1	2	1	1	0	1	1
NC26	AAACGAAGGATCTA	26	1	3	1	0	2	1	1	1	3	2	0	0	1	1	2	2	1	0	1	1	1	1
NC26	AAACGATCATGCTG	19	0	1	0	1	1	0	0	0	1	2	1	1	2	0	1	1	1	1	2	2	0	1
NC26	AAAGACTCATGCTG	27	2	3	1	1	3	1	2	1	0	1	1	2	0	1	1	1	1	1	1	2	1	0
NC26	AAAGCACAAGCCTT	34	4	3	1	2	1	2	2	2	3	0	0	2	1	2	1	2	1	2	1	2	0	0
NC26	AAAGCACATACCGT	29	2	2	0	2	2	0	2	1	2	3	3	0	2	0	1	1	1	1	1	2	1	0
NC26	AAAGGTAGATTCAG	24	3	2	1	0	1	1	3	1	1	2	0	1	0	2	1	1	1	0	2	0	0	1
NC26	AAAGGTAGGGTCCA	32	3	3	3	2	0	1	1	1	2	1	1	2	1	1	1	1	2	2	1	1	1	1
NC26	AAAGGTAGTGATGT	27	1	2	2	0	1	1	1	2	3	2	1	2	0	0	2	1	1	1	2	2	0	0
NC26	AAAGGTCATAGTCC	29	2	3	1	1	2	1	3	1	2	1	0	1	2	2	1	1	1	2	1	0	0	1
NC26	AAAGGTCATGCCTA	36	3	2	4	3	2	2	1	1	1	3	0	1	2	1	1	1	1	1	4	0	1	1
NC26	AAAGTGAGGACTAT	25	2	1	1	1	0	1	1	0	1	3	2	0	2	1	2	0	1	1	1	2	1	1
NC26	AAAGTGCAGACAAT	31	0	4	1	2	3	1	1	1	2	1	2	3	2	0	0	1	1	2	1	2	0	1
NC26	AAAGTGGTGACTAA	29	4	2	4	3	2	2	0	1	1	1	1	2	1	0	0	1	1	0	0	2	0	1
NC26	AAAGTGGTTTTAGT	36	3	4	1	3	1	1	4	1	1	1	2	1	1	2	2	2	0	1	2	0	2	1
NC26	AACAAGCAGCGATG	24	3	2	1	1	1	1	2	2	2	0	1	0	1	1	1	0	0	1	1	1	1	1
NC26	AACAAGCATCGGCC	19	3	3	1	2	1	1	0	0	1	1	0	1	0	0	0	1	2	1	0	1	0	0
NC26	AACAAGGTGCGTCC	23	1	1	2	1	2	1	1	3	1	1	1	1	0	1	1	0	1	1	1	1	1	0
NC26	AACACCCAAATTCT	24	3	2	1	2	3	1	1	1	2	0	0	1	1	1	0	1	1	0	1	2	0	0
NC26	AACACCCAATCCAC	23	1	1	1	3	2	1	2	2	0	1	2	2	2	1	0	1	0	1	0	0	0	0
NC26	AACACCCAGCTTTG	25	3	2	2	1	1	2	2	0	1	0	1	2	0	0	2	1	1	1	0	1	0	2
NC26	AACACCCAGGTTTC	29	2	1	1	1	1	2	2	3	1	2	2	0	2	1	1	1	1	1	1	2	0	1
NC26	AACGAAAGGGTATT	19	0	2	1	1	0	2	0	1	0	1	1	1	1	0	1	1	1	1	1	1	1	1
NC26	AACGAAAGTGGCAC	25	3	1	2	1	0	0	3	1	2	1	1	2	0	1	1	1	1	2	1	1	0	0
NC26	AACGAACACGTTAC	26	2	1	1	4	1	1	1	0	2	1	1	1	1	1	0	0	2	2	2	1	0	1
NC26	AACGAACATCACAC	30	4	2	2	2	1	3	2	1	0	1	0	3	0	0	0	2	1	1	1	1	1	2
NC26	AACGAAGTGAAACT	17	1	2	1	0	2	0	0	1	3	2	0	1	1	0	1	0	0	0	1	1	0	0
NC26	AACGCTAGTAAGGG	33	3	2	3	1	2	2	0	2	2	2	1	2	1	2	1	1	2	0	2	1	1	0
NC26	AACGCTCATATTTG	29	2	2	2	1	2	2	2	2	1	1	0	2	0	0	0	1	3	0	2	2	1	1
NC26	AACGCTGTAGGTAT	30	1	4	1	0	2	2	1	0	1	2	2	3	1	0	2	1	1	1	1	2	1	1
NC26	AACGCTGTGTACAA	29	3	2	0	1	0	2	2	3	3	3	0	1	0	2	0	1	0	0	2	3	1	0
NC26	AACGCTTCCCGAAT	30	2	3	0	1	3	2	2	0	2	2	2	2	2	2	1	2	0	1	1	0	0	0
NC26	AACGGGCATCCTAG	25	1	3	1	2	2	1	3	0	0	1	2	1	1	1	0	1	0	1	2	2	0	0
NC26	AACTCGGTTGTGCT	37	3	3	2	2	1	1	2	3	2	2	2	1	1	2	2	1	2	1	2	1	1	0
NC26	AACTCGTCCTCTTA	29	2	2	2	0	1	1	2	1	1	1	1	3	2	1	1	1	2	1	1	1	1	1
NC26	AACTGCGTTAATGG	29	2	3	4	2	1	1	1	1	2	1	0	2	2	1	2	2	0	1	1	0	0	0
NC26	AACTGCTCAGTGTC	28	1	2	2	1	3	1	1	1	2	2	2	1	0	1	2	1	1	0	1	1	1	1
NC26	AAGAACCAACTGTC	20	2	1	2	0	2	0	1	2	0	0	2	2	1	0	2	0	0	1	1	1	0	0
NC26	AAGAACCATTCGAC	25	3	3	2	0	1	0	2	1	0	2	1	2	1	2	1	0	1	1	1	0	0	1
NC26	AAGAACGTGTTCGT	31	2	2	2	0	4	1	3	1	1	1	2	2	2	0	1	0	2	2	0	1	1	1
NC26	AAGAACTCCGTTAG	22	1	2	2	0	0	1	1	2	0	3	2	1	2	0	1	0	2	0	1	0	1	0
NC26	AAGACAAGCACCTT	16	2	1	0	1	0	1	1	2	1	0	1	1	1	0	0	1	0	1	1	1	0	0
NC26	AAGACACAGGTCGA	20	1	1	1	1	1	0	1	1	0	2	2	3	0	0	1	0	2	1	0	0	1	1
NC26	AAGCAAAGGTACTA	30	4	0	2	2	1	2	2	1	2	2	1	1	2	1	1	1	1	1	2	1	0	0
NC26	AAGCAAGTATGAAC	24	0	1	3	1	0	1	1	2	2	1	1	2	1	1	1	1	1	1	2	1	0	0
NC26	AAGCGGTCTAACAT	35	3	2	3	2	3	2	1	1	2	2	3	3	1	1	0	0	1	2	1	0	1	1
NC26	AAGCTCCAGTGCTT	25	1	2	0	0	2	2	2	2	0	2	1	2	2	0	0	0	1	1	2	1	1	1
NC26	AAGGCGCACCATAC	32	2	2	2	2	1	2	2	0	2	1	2	2	2	3	0	1	1	1	1	2	0	1
NC26	AAGGCGGTACAATG	16	1	1	1	1	1	0	0	0	1	1	1	1	0	0	2	1	1	0	0	1	1	1
NC26	AAGGCGGTGTGCCC	30	4	2	3	0	1	2	1	1	0	2	2	1	0	3	1	1	1	1	1	1	1	1
NC26	AAGGGCCATAACTT	17	1	1	1	1	0	1	0	2	2	1	1	1	2	0	0	1	0	0	1	0	0	1
NC26	AAGGGCGTCATCCA	18	1	1	1	0	1	1	1	1	0	1	0	0	1	1	2	1	3	1	0	0	0	1
NC26	AAGGGCGTTAACCC	23	2	2	1	3	3	1	1	2	1	1	0	1	0	1	1	1	1	0	1	0	0	0
NC26	AAGGGCTCCCTTCG	24	1	1	2	1	1	0	1	2	2	1	1	2	1	1	1	2	0	1	0	2	0	1
NC26	AAGTAGAGCTGTAA	20	1	1	1	1	2	0	0	0	1	2	1	1	2	1	1	1	0	0	1	1	1	1
NC26	AAGTAGGTGGCCCT	31	3	0	2	3	1	3	1	1	1	2	1	3	1	1	1	2	1	1	1	1	0	1
NC26	AAGTCCCACGCTTA	32	4	3	1	0	2	1	1	1	3	1	1	2	2	1	1	2	2	1	2	0	0	1
NC26	AAGTCCCAGGGCTA	25	2	2	0	2	1	1	1	0	2	2	1	2	1	1	2	1	0	1	0	2	0	1
NC26	AAGTCCCAGGTTTC	26	2	2	0	1	2	1	1	1	1	2	2	2	2	0	1	1	2	0	1	1	0	1
NC26	AAGTCCGTTAAGTG	35	1	3	2	2	2	2	1	0	2	3	2	2	1	1	1	2	2	2	1	1	1	1
NC26	AAGTCCTCTCACGA	18	3	0	2	0	1	2	1	1	2	1	1	1	1	0	0	0	1	0	0	0	1	0
NC26	AATAGGCAATGTTT	21	2	3	0	0	0	2	3	1	1	1	1	0	1	0	0	1	2	1	1	0	1	0
NC26	AATAGGTCCGACTA	27	2	2	2	3	1	2	1	2	1	0	0	1	1	2	0	2	2	2	0	1	0	0
NC26	AATCGCCACGTCAT	20	0	1	1	3	0	0	2	1	2	0	1	0	0	1	0	1	1	2	1	2	1	0
NC26	AATCGCGTTAAGTG	27	2	2	1	2	1	1	2	2	3	0	1	1	2	1	0	1	1	0	2	0	1	1
NC26	AATGAGAGAGAAAT	25	1	2	1	3	1	2	1	1	1	0	1	2	0	1	2	0	1	1	0	2	1	1
NC26	AATGAGAGAGGAGT	25	2	3	2	2	0	1	2	1	0	1	1	1	1	1	0	1	1	0	2	1	0	2
NC26	AATGAGAGGCTTTC	24	2	2	1	1	1	1	0	2	1	3	1	2	0	1	0	1	1	1	1	1	1	0
NC26	AATGAGAGTAGAGG	27	2	3	1	0	2	1	1	0	2	1	1	1	1	1	1	1	1	2	1	2	1	1
NC26	AATGAGAGTATAGC	31	2	3	2	3	3	2	1	1	2	1	1	3	2	0	1	1	1	0	1	1	0	0
NC26	AATGAGCAAGTATG	27	2	2	2	3	2	1	2	0	2	1	3	2	1	0	0	0	0	0	2	1	0	1
NC26	AATGAGCAGAATTG	31	2	3	3	2	3	1	3	0	2	2	1	1	2	0	1	1	1	0	2	0	1	0
NC26	AATGAGTCAGTCTG	30	2	3	3	2	0	1	0	2	2	0	1	2	1	2	2	1	1	2	1	1	0	1
NC26	AATGCCAGTTAGAC	22	4	1	0	0	2	1	2	1	0	1	1	2	1	0	2	1	1	0	1	0	0	1
NC26	AATGCCCAGTCGCC	28	5	2	1	1	1	1	1	0	1	1	2	1	1	1	1	1	1	1	1	1	1	2
NC26	AATGCCTCAGAAGT	26	1	2	1	1	2	1	3	1	1	2	1	2	1	0	0	1	1	1	1	1	1	1
NC26	ACAAAGAGGTGCGT	28	3	2	1	2	1	1	1	1	3	1	2	1	1	1	0	0	2	0	1	2	1	1
NC26	ACAAAGAGTCCGCC	26	2	3	1	1	1	0	1	2	0	2	2	0	1	1	1	2	0	1	1	1	2	1
NC26	ACAAAGCAGTCACT	30	1	2	3	2	4	1	2	1	2	1	1	0	1	1	0	0	2	2	2	1	0	1
NC26	ACACCACACTAGAA	22	3	1	0	1	1	0	1	2	1	1	1	0	1	1	1	1	1	1	1	1	1	1
NC26	ACACCATCACGATC	18	2	1	2	0	0	1	2	1	2	0	1	0	0	0	1	0	1	1	0	1	1	1
NC26	ACACGTAGCAGTGC	25	1	2	3	2	1	0	2	1	2	1	1	2	1	0	2	0	0	1	1	0	1	1
NC26	ACACGTGTATATCT	28	2	2	0	2	1	3	1	3	2	2	0	1	0	1	2	1	1	2	0	1	0	1
NC26	ACACGTTCCTAAAT	24	2	3	2	0	2	1	1	2	1	2	0	2	0	0	1	0	3	1	1	0	0	0
NC26	ACAGAACATCCTCC	30	3	2	2	2	1	2	2	0	2	0	1	3	1	2	1	1	2	1	0	0	1	1
NC26	ACAGAATCTGAAAG	27	2	1	4	0	0	1	2	2	2	2	2	2	1	1	1	1	1	0	2	0	0	0
NC26	ACCAACCAAATTCT	27	2	4	2	2	2	3	1	1	1	1	0	1	1	2	0	0	1	0	2	0	1	0
NC26	ACCAACCAATCGAA	26	2	1	1	1	1	1	2	3	2	2	1	2	1	0	1	1	1	0	1	1	1	0
NC26	ACCAACGTAGGTCG	21	1	2	1	0	2	3	1	1	0	0	0	1	1	0	0	1	2	2	1	1	1	0
NC26	ACCAACGTGGCTCC	26	3	3	2	1	2	1	1	1	2	2	1	1	1	1	2	0	0	0	1	1	0	0
NC26	ACCAGTCATTTGAT	32	2	1	1	2	2	1	2	2	3	2	0	2	1	1	3	0	1	2	2	0	0	2
NC26	ACCATGAGGACCGT	20	1	2	1	3	1	2	1	1	0	1	1	1	0	1	0	2	0	0	1	1	0	0
NC26	ACCATGCACTCCCT	27	4	1	0	2	3	1	2	1	0	3	2	1	1	0	0	0	2	1	2	0	1	0
NC26	ACCATGCATATCAT	28	1	4	2	1	0	2	2	2	2	2	1	2	0	2	0	3	0	0	2	0	0	0
NC26	ACCATGGTTCTCAG	26	3	1	3	1	2	1	1	0	0	2	1	2	1	2	1	2	0	0	1	1	0	1
NC26	ACCCTCCAACGGTG	25	1	1	2	2	2	2	2	0	2	2	0	0	1	2	0	2	0	2	0	1	0	1
NC26	ACCGATGTCCGGCT	23	0	1	3	1	1	1	0	2	2	1	2	0	1	2	2	1	1	0	1	1	0	0
NC26	ACCTCCGTCTGACT	30	2	3	2	1	1	1	1	1	2	3	1	1	2	0	2	0	0	1	2	1	1	2
NC26	ACCTGAAGGGATAG	26	2	1	3	2	2	0	1	1	0	2	1	2	2	0	2	1	0	0	0	2	1	1
NC26	ACCTGACACCTCAA	29	1	2	3	1	0	2	2	3	1	0	1	1	1	1	0	1	2	1	2	3	1	0
NC26	ACCTGACAGTAGAT	37	3	2	4	1	2	2	2	2	2	3	1	2	1	1	1	3	2	0	1	0	1	1
NC26	ACCTGATCGGCGCT	20	2	2	1	1	0	1	2	0	1	0	1	1	2	1	1	0	0	1	1	0	1	1
NC26	ACGACTGTCTCCAA	25	3	0	1	1	1	1	2	1	1	1	1	2	1	0	1	2	2	2	1	0	0	1
NC26	ACGACTGTGTGTTC	24	4	2	1	3	2	2	1	1	1	0	1	1	2	0	1	0	2	0	0	0	0	0
NC26	ACGAGGCATCAATT	26	2	2	0	1	2	2	2	2	1	1	0	1	1	1	2	1	1	0	1	2	0	1
NC26	ACGAGGGTGCCTGC	26	2	3	2	1	2	0	1	1	1	1	1	3	0	1	2	1	2	0	1	1	0	0
NC26	ACGCTAAGTAACTG	33	4	3	2	2	1	2	2	1	2	1	1	1	1	1	1	2	1	0	0	1	1	3
NC26	ACGCTACATCGTGT	27	3	1	1	0	1	2	1	1	0	1	1	0	2	1	2	3	1	1	2	1	1	1
NC26	ACGGTTAGCACTGG	30	3	2	2	0	1	2	1	2	1	1	1	1	1	1	2	2	1	0	2	3	0	1
NC26	ACGGTTAGCTTGCT	30	1	2	2	1	0	2	1	1	2	2	2	1	2	2	1	1	3	1	1	1	0	1
NC26	ACGTACAGGCCGTA	22	2	2	0	1	2	0	1	1	2	2	2	1	0	2	0	0	3	0	0	0	0	1
NC26	ACGTACAGGCTCGA	28	3	3	2	2	0	1	2	3	0	2	1	2	0	2	0	0	2	1	0	1	1	0
NC26	ACGTACCATCGCTA	22	2	1	1	0	1	2	1	2	2	2	0	0	1	0	0	2	1	0	0	2	1	1
NC26	ACTCAGGTAGTGCG	27	3	3	0	2	2	2	1	2	2	2	0	1	1	1	1	1	0	0	2	1	0	0
NC26	ACTCAGGTGGTCAG	26	2	2	1	4	2	2	0	1	0	1	1	1	1	1	1	1	1	1	0	2	1	0
NC26	ACTCCCGTCATCCA	29	2	3	1	0	0	2	1	1	1	1	3	2	3	0	1	1	0	2	1	2	0	2
NC26	ACTCTTCAAGTATG	26	3	1	2	2	0	1	1	0	2	1	2	1	0	2	2	0	0	1	1	2	1	1
NC26	ACTCTTGTAACATG	28	4	2	2	0	3	2	0	0	1	1	2	2	1	1	1	2	0	1	0	2	0	1
NC26	ACTCTTTCGATAAG	22	2	2	1	0	3	2	2	1	1	2	0	0	1	1	0	0	1	1	2	0	0	0
NC26	ACTGCAAGGACTTA	27	3	2	2	1	0	2	0	0	2	1	3	2	0	1	1	1	1	2	0	1	1	1
NC26	ACTGCACAAGGTCG	29	4	1	0	3	0	2	3	2	0	1	1	1	1	1	1	2	1	2	2	0	0	1
NC26	ACTGCACAGATAAC	27	2	3	3	2	1	1	2	2	0	1	0	1	1	2	1	0	0	1	1	1	1	1
NC26	ACTGCAGTAACCTC	25	3	3	0	1	0	0	2	2	0	1	1	2	0	1	2	1	2	0	1	1	0	2
NC26	ACTGCAGTCTCACA	25	3	0	1	1	2	2	0	1	2	2	1	1	0	2	0	2	0	1	2	1	1	0
NC26	ACTGGTAGATGTGT	28	3	2	2	1	0	2	1	2	0	2	2	1	1	1	0	1	1	2	1	1	1	1
NC26	ACTGGTGTAATCCC	27	2	3	2	2	2	1	2	1	2	1	1	2	1	1	0	2	0	0	0	0	1	1
NC26	ACTGGTGTGCAGTG	30	0	2	1	2	0	3	1	1	2	1	1	1	1	1	2	1	0	2	3	2	1	2
NC26	ACTTCTCATGTACC	27	3	4	2	0	4	1	1	0	1	0	2	1	1	0	1	1	0	1	2	0	0	2
NC26	ACTTCTTCTCCACC	24	2	2	0	0	3	2	2	0	0	1	1	1	0	1	2	1	2	1	1	2	0	0
NC26	ACTTGGAGTTTAGG	24	2	3	1	0	0	1	2	0	1	1	1	1	0	1	2	2	1	2	2	0	1	0
NC26	ACTTGGGTAGTATG	25	1	1	3	2	2	3	1	1	0	3	1	1	2	1	0	0	1	0	1	1	0	0
NC26	ACTTGGGTCACTCA	22	1	2	0	1	1	1	0	2	1	1	1	2	1	1	1	1	1	1	1	0	1	1
NC26	ACTTTCAGGTCTGG	20	2	2	1	0	1	1	1	1	1	1	1	1	0	1	0	1	1	2	0	1	0	1
NC26	ACTTTCCAGTGGAC	23	1	3	1	1	2	2	1	2	0	0	1	1	1	1	2	0	0	1	0	2	1	0
NC26	ACTTTCTCCAATGC	24	0	4	2	1	1	1	2	0	0	0	3	1	2	1	1	1	0	0	2	1	0	1
NC26	AGAAACAGTTCCTG	26	1	3	2	2	3	1	3	1	1	1	0	2	2	0	1	0	0	0	1	1	1	0
NC26	AGAAACCATCACAC	22	2	0	0	1	2	2	2	0	1	1	2	0	0	1	0	3	3	1	0	0	0	1
NC26	AGAAACGTCCCGTG	33	2	3	1	3	0	2	2	1	1	3	3	1	0	1	1	2	1	1	2	1	1	1
NC26	AGAAACTCCTCGAA	23	2	2	2	2	0	2	1	1	0	1	0	1	1	1	3	1	0	0	2	1	0	0
NC26	AGAACACACAGTTC	27	2	2	0	1	2	2	1	2	2	2	1	3	1	0	1	1	1	1	1	1	0	0
NC26	AGAACACACATGAA	26	1	3	1	2	1	0	2	1	2	1	2	1	1	1	0	2	2	0	1	0	1	1
NC26	AGAACACATGACAA	32	4	2	2	3	1	2	2	1	2	2	2	2	1	1	1	1	0	1	0	1	1	0
NC26	AGAATGCAACACTC	30	5	2	2	1	1	2	1	2	0	1	1	1	1	1	2	2	1	1	1	1	0	1
NC26	AGAATGGTAGTAGT	19	1	2	1	0	1	0	0	2	2	0	2	3	1	0	0	1	0	1	0	2	0	0
NC26	AGAATGTCGACCTA	24	4	0	1	1	0	2	3	2	0	1	1	0	1	0	2	1	1	1	2	0	1	0
NC26	AGACAATCGGTTGT	21	1	2	0	2	1	1	0	3	2	2	0	1	0	1	1	0	0	2	1	0	0	1
NC26	AGACCTCAACGTTC	31	3	2	2	3	1	1	0	2	3	2	2	0	1	1	2	0	1	1	2	1	1	0
NC26	AGAGATGTTTCAAT	32	1	2	0	1	3	2	1	2	2	2	2	2	2	1	1	2	1	1	2	1	1	0
NC26	AGAGTAAGATCACA	26	2	0	1	0	1	2	3	2	2	1	1	2	2	1	0	0	1	1	1	2	0	1
NC26	AGAGTAAGATGATC	30	1	3	4	1	3	1	0	1	2	1	2	1	0	0	1	1	1	2	2	1	1	1
NC26	AGATCCAGGCGACT	25	2	3	3	2	1	1	1	1	1	2	1	1	2	1	1	0	1	1	0	0	0	0
NC26	AGATCCAGGTGTAT	24	3	3	2	1	2	0	1	2	0	1	3	0	1	0	0	1	0	1	2	0	0	1
NC26	AGATCCCAATTACT	33	3	2	1	2	3	0	1	2	2	2	2	3	0	1	1	1	2	2	1	0	1	1
NC26	AGCAAACATCTGTG	34	2	1	3	2	2	1	1	0	3	2	3	1	1	1	2	1	2	2	2	1	0	1
NC26	AGCAAAGTTGGCAG	29	2	1	2	2	3	2	3	1	2	1	1	2	1	1	1	0	1	1	1	0	1	0
NC26	AGCAAATCCTCCAC	22	2	1	1	0	2	1	0	0	2	1	1	0	1	0	2	1	2	1	2	1	0	1
NC26	AGCACTAGTTCTCG	23	2	1	3	0	1	0	2	2	1	1	1	2	0	0	1	0	1	1	1	1	1	1
NC26	AGCACTCAGGAGTC	29	2	2	2	1	1	3	2	0	1	1	2	2	0	1	1	1	1	2	1	2	0	1
NC26	AGCACTCATCGGTT	23	1	0	1	3	2	2	0	1	0	2	1	1	2	1	1	1	0	1	1	0	1	1
NC26	AGCACTGTTCCCAA	29	4	2	1	2	1	1	2	2	2	1	2	1	1	0	2	0	1	2	1	1	0	0
NC26	AGCCTAGTAGTTCC	23	0	0	1	1	2	4	1	2	1	0	1	2	2	1	0	1	1	1	2	0	0	0
NC26	AGCCTAGTCAGTCT	25	1	1	2	1	1	2	2	2	2	1	1	2	0	0	2	0	2	1	1	0	1	0
NC26	AGCCTAGTGAAACT	25	2	0	3	2	1	1	2	1	1	1	1	1	2	1	1	1	0	1	1	2	0	0
NC26	AGCTACAGACAACT	21	0	0	1	0	0	2	1	0	1	2	1	0	0	2	2	1	2	2	0	2	2	0
NC26	AGCTACGTTGCCGC	26	2	3	3	2	2	2	1	1	0	0	2	1	2	1	0	1	1	1	1	0	0	0
NC26	AGCTCAAGACGTTA	27	3	0	2	3	2	1	1	2	1	1	2	2	1	1	1	1	1	0	0	1	0	1
NC26	AGCTCAGTCTTAAT	26	2	3	2	2	2	1	1	1	0	1	0	1	0	1	1	1	1	1	1	2	1	1
NC26	AGCTCATCCTGGAT	31	2	1	1	3	2	3	1	3	1	1	2	2	1	0	1	1	1	0	2	1	1	1
NC26	AGCTGTGTGCCTGC	21	0	1	3	1	1	0	1	2	1	0	1	0	1	1	2	1	1	1	1	2	0	0
NC26	AGCTGTTCACCGAT	29	3	2	3	2	4	1	0	0	1	1	1	1	2	1	0	1	2	2	1	1	0	0
NC26	AGGAGCAGCGCGAT	22	2	3	0	1	0	1	1	0	1	1	2	1	1	2	1	2	0	0	1	1	0	1
NC26	AGGAGCGTTGGCTT	16	0	2	0	1	2	1	1	1	2	1	0	0	2	1	2	0	0	0	0	0	0	0
NC26	AGGCGAAGGGAAGT	26	2	1	3	2	0	1	3	1	1	0	0	1	2	1	1	1	2	1	0	2	0	1
NC26	AGGCTTAGGCTACG	30	5	1	1	3	2	0	1	2	1	3	1	1	1	1	1	2	1	1	0	2	0	0
NC26	AGGCTTCAAGAACT	31	2	2	1	3	2	0	2	1	1	1	2	2	1	1	2	2	2	0	1	1	1	1
NC26	AGGCTTGTAGAACT	26	3	1	2	1	1	1	0	1	2	1	0	2	1	0	2	1	1	1	2	1	1	1
NC26	AGGCTTGTCCTTGA	21	2	2	0	1	1	0	2	2	3	0	3	0	2	1	0	1	0	0	0	1	0	0
NC26	AGGGCACATTACGC	25	2	2	1	1	0	2	3	0	2	1	1	2	2	1	0	1	1	1	1	0	1	0
NC26	AGGTAAAGTTCGCT	23	2	0	4	1	1	2	1	1	2	0	0	1	1	0	1	2	1	1	0	1	1	0
NC26	AGGTAAGTACGTAA	28	3	1	1	2	2	3	2	1	2	2	2	2	1	0	0	0	1	1	1	1	0	0
NC26	AGGTAATCATCAAT	21	1	3	2	1	1	2	1	0	1	1	1	0	0	1	1	1	1	1	1	1	0	0
NC26	AGGTGGCAAATTGG	25	2	1	2	3	2	1	2	2	3	1	2	0	0	0	0	1	1	0	1	0	0	1
NC26	AGGTGGCACGCATT	34	1	2	2	2	3	3	0	1	3	2	0	1	0	1	2	2	2	1	2	2	1	1
NC26	AGGTGGGTTTGTCG	24	3	1	2	2	2	0	1	2	1	2	0	2	1	1	1	2	1	0	0	0	0	0
NC26	AGGTGGTCAGTCTG	25	2	1	1	2	1	2	0	3	1	2	0	2	1	0	0	1	0	1	1	2	1	1
NC26	AGGTTCAGATGATC	16	1	1	1	1	1	2	2	0	1	0	0	1	1	0	0	0	1	0	0	2	1	0
NC26	AGGTTCAGGGCATC	26	1	1	1	2	0	1	2	0	2	2	2	2	0	2	1	0	1	1	2	2	1	0
NC26	AGGTTCGTGCCTCG	33	2	2	1	4	2	1	1	1	2	2	1	1	2	1	1	1	3	2	1	1	1	0
NC26	AGGTTCGTGTCTGT	27	3	1	3	1	3	1	1	1	1	1	0	1	1	0	1	2	1	1	2	2	0	0
NC26	AGGTTCTCCCACCT	23	1	2	0	2	1	1	1	2	1	1	1	1	2	1	1	0	1	2	1	0	1	0
NC26	AGTAAGAGCTGAGC	26	4	0	2	2	3	1	1	0	1	2	0	0	1	2	1	1	1	1	1	0	1	1
NC26	AGTAAGCACACTAC	26	4	2	2	2	2	2	1	1	1	1	1	2	1	1	1	1	0	0	1	0	0	0
NC26	AGTAAGCACCTCTC	33	3	2	3	1	3	2	2	0	1	1	2	2	4	1	0	2	1	0	0	2	1	0
NC26	AGTAAGGTTAGGAT	28	3	2	1	0	2	1	1	1	2	1	2	1	1	1	0	2	1	1	2	1	1	1
NC26	AGTCGTAGTGGTCG	27	2	1	1	0	2	3	2	0	2	2	2	0	2	1	1	1	1	1	2	0	0	1
NC26	AGTCGTAGTTTCAT	33	2	3	3	2	1	0	2	2	1	2	3	2	1	1	2	0	1	0	1	2	1	1
NC26	AGTCGTTCCTGAAC	24	2	0	1	1	1	3	1	1	1	1	0	1	1	0	2	1	2	2	0	2	1	0
NC26	AGTGCTAGGGCTAC	22	1	1	1	1	2	2	1	3	0	1	1	1	1	1	2	0	1	0	2	0	0	0
NC26	AGTGCTCAACTGGG	24	2	2	2	1	1	3	0	1	0	1	1	1	1	1	2	0	2	2	0	1	0	0
NC26	AGTGCTTCGTTGAC	20	3	1	3	1	1	1	0	1	0	1	3	0	0	1	1	1	1	0	0	1	0	0
NC26	AGTGGGCATATATC	27	2	2	2	2	2	1	1	0	0	2	1	3	2	1	0	0	2	1	2	1	0	0
NC26	AGTGTCAGCGCTCC	27	1	1	3	1	2	1	2	2	2	2	0	1	0	2	2	0	2	0	1	0	1	1
NC26	AGTGTCCAAACCTC	22	1	2	2	1	1	1	1	1	1	0	0	2	2	2	1	2	0	0	2	0	0	0
NC26	AGTGTCCACCGATT	29	1	1	3	2	2	0	1	1	1	1	3	3	1	0	0	2	0	1	2	1	1	2
NC26	AGTGTCCACGCATT	25	2	2	2	0	0	0	1	2	2	2	1	1	2	2	0	0	2	1	1	2	0	0
NC26	AGTGTCCAGAGCTG	27	3	3	1	2	2	1	2	1	1	1	3	2	1	1	1	0	0	0	1	0	0	1
NC26	AGTGTCGTATACTT	27	1	1	1	2	2	1	0	1	2	3	1	2	1	2	1	1	1	1	1	2	0	0
NC26	AGTTCGCAGTCTTG	27	2	2	1	1	1	2	3	2	2	0	1	2	1	1	0	3	1	0	0	1	1	0
NC26	AGTTCGGTGAGTCG	33	2	3	0	1	3	2	1	2	2	1	2	2	0	1	2	1	1	2	2	1	1	1
NC26	AGTTCGTCCTACGA	16	2	0	0	2	0	1	1	2	0	0	3	1	1	0	0	1	0	1	1	0	0	0
NC26	ATAAGGCACTCGTA	28	3	0	1	1	2	2	0	1	2	3	1	2	0	1	0	2	1	2	2	1	0	1
NC26	ATAAGGGTATTCTA	31	1	1	2	1	3	2	2	3	3	0	1	1	1	1	2	2	1	0	2	0	1	1
NC26	ATACCGGTGTTCAC	28	2	1	2	2	0	1	2	1	2	1	2	3	1	1	0	0	3	0	1	1	0	2
NC26	ATACGCAGTTCTAT	26	3	1	2	4	1	2	1	0	2	0	0	1	1	0	1	0	3	1	0	2	1	0
NC26	ATAGAGAGACTAAC	26	1	2	3	2	0	1	2	1	1	2	1	1	1	1	0	1	1	0	2	2	1	0
NC26	ATAGAGCATGCTAC	27	4	1	2	2	0	1	2	2	2	2	0	0	1	1	1	0	1	0	2	1	1	1
NC26	ATCACGGTCAGATA	22	3	2	3	2	0	1	0	1	1	3	0	2	0	0	1	1	0	0	0	1	0	1
NC26	ATCAGCAGCTTCCA	26	3	0	0	1	1	1	1	2	3	1	1	2	1	1	1	2	1	2	1	1	0	0
NC26	ATCAGCGTTATACT	31	4	2	0	1	2	1	2	2	2	2	1	1	1	1	2	2	1	2	1	1	0	0
NC26	ATCCAGAGCCGTAG	30	2	4	3	1	2	0	2	1	2	1	1	1	2	0	1	1	3	1	1	0	1	0
NC26	ATCCAGCAACACTC	31	3	2	3	1	2	1	2	2	2	2	2	1	2	1	1	1	0	2	1	0	0	0
NC26	ATCCAGCACGTTAC	25	2	1	1	2	1	1	0	1	3	0	2	0	0	1	1	2	1	2	0	1	2	1
NC26	ATCCAGCATACGAA	22	2	0	1	2	0	1	3	0	0	1	0	1	1	1	1	2	2	0	0	2	1	1
NC26	ATCGACTCGACGTT	28	3	2	3	2	2	1	2	1	0	1	0	1	2	1	2	0	0	0	2	2	1	0
NC26	ATCGGTCAATCCAC	28	3	1	0	1	2	2	3	1	1	2	1	2	0	1	1	1	1	1	1	2	1	0
NC26	ATCGGTGTGAGCGT	34	0	3	3	4	0	2	1	1	3	2	2	0	2	0	2	1	3	1	2	1	1	0
NC26	ATCTCTTCAGTGTC	33	3	0	3	3	3	1	1	4	0	2	2	1	2	2	1	2	0	1	1	1	0	0
NC26	ATGACCGTGAGCTG	30	1	4	1	2	1	2	0	1	2	2	1	2	2	2	0	0	1	2	1	1	1	1
NC26	ATGACCGTGCGCTC	24	2	1	2	0	1	1	1	1	0	1	2	3	0	1	1	1	2	0	0	2	1	1
NC26	ATGACCGTTATATC	33	0	0	4	1	1	2	2	1	2	2	1	0	1	2	1	3	2	2	2	2	1	1
NC26	ATGACCGTTGCAGG	26	3	1	3	0	0	1	1	2	1	2	0	1	1	2	1	2	0	1	2	1	0	1
NC26	ATGACCTCAGATTT	23	1	1	2	3	2	0	1	2	2	1	1	1	2	0	0	1	1	0	0	1	1	0
NC26	ATGAGATCGGTTCA	34	2	3	3	2	2	1	1	2	2	2	0	3	1	2	3	1	0	1	1	1	1	0
NC26	ATGCACAGAGTGCC	29	2	2	0	1	3	3	0	1	1	2	1	2	0	2	1	0	1	2	2	1	2	0
NC26	ATGCACGTGTCCAT	25	4	1	2	1	1	2	1	1	2	0	1	0	1	0	1	1	2	0	2	2	0	0
NC26	ATGCCATCTAGAAG	31	3	0	4	3	1	2	2	2	1	0	1	2	2	2	1	0	1	1	0	2	1	0
NC26	ATGCGTGTCACTCA	25	1	2	1	0	0	2	3	1	1	0	2	1	0	2	2	1	1	0	1	2	1	1
NC26	ATGCGTTCTCTACT	23	1	3	3	0	1	0	2	1	1	2	1	2	1	0	0	0	1	0	1	2	1	0
NC26	ATGGAAAGGTGAAG	27	0	2	3	1	2	1	2	1	2	0	1	2	2	2	1	1	1	0	2	1	0	0
NC26	ATGGCTCAAAGTCA	34	4	1	4	0	1	2	3	2	1	2	2	1	1	2	2	1	1	1	0	2	1	0
NC26	ATTCGGGTACGCTT	28	2	1	2	2	3	1	2	1	0	0	1	2	1	2	1	1	1	1	2	1	0	1
NC26	ATTGCGGTAGAACT	23	2	0	1	1	2	1	1	1	0	2	2	1	2	1	1	1	0	1	1	0	1	1
NC26	ATTGCGTCGTTCCC	30	4	2	3	1	1	3	2	1	0	2	1	0	2	1	1	1	1	1	1	1	0	1
NC26	ATTGGCAGACTATG	22	1	1	3	1	1	0	3	1	1	1	1	2	1	0	1	1	0	1	1	1	0	0
NC26	ATTGGCGTGTAACA	21	1	2	2	1	2	1	1	2	0	0	0	1	2	1	1	0	1	0	0	2	1	0
NC26	ATTTCCAGGCCGTA	31	3	2	4	1	1	1	2	1	2	2	1	1	1	0	0	1	0	2	1	1	2	2
NC26	CAAACCTCAAAGTG	26	0	2	3	1	1	2	1	2	2	2	0	1	1	1	2	1	1	1	1	0	1	0
NC26	CAAAGAGTGTCTTG	21	1	4	1	0	0	2	2	0	0	1	2	2	0	0	2	1	1	1	1	0	0	0
NC26	CAAAGATCATACTA	24	4	2	1	1	1	0	2	0	0	1	1	1	0	2	1	2	2	0	1	1	1	0
NC26	CAACACAGCCTCCG	17	3	0	2	1	1	0	1	1	0	2	1	1	1	0	0	1	1	1	0	0	0	0
NC26	CAACACAGGTTGGC	24	0	3	1	1	0	2	2	2	1	0	1	2	1	0	2	1	1	1	0	1	1	1
NC26	CAACACGTACTACC	29	2	2	0	3	2	1	1	1	3	1	2	3	1	0	2	0	2	0	1	0	1	1
NC26	CAACCAAGAGCTAT	23	3	1	1	1	2	0	1	1	3	2	1	1	1	0	0	2	1	0	2	0	0	0
NC26	CAACCATCAGAGTA	22	1	0	1	2	2	1	2	2	1	2	1	2	1	1	1	1	0	0	1	0	0	0
NC26	CAACGTTCCAGTCA	24	2	1	2	2	1	0	0	0	0	1	2	2	0	2	2	1	1	1	1	2	0	1
NC26	CAACTGAGAAAGTA	31	2	2	2	1	1	1	3	1	1	2	2	2	2	1	1	1	2	1	1	0	1	1
NC26	CAACTGCATTGTGC	31	1	2	1	2	3	3	2	1	1	2	2	2	1	1	0	2	2	1	0	0	1	1
NC26	CAACTGGTTATTAC	28	2	2	1	1	0	1	1	1	2	2	1	2	2	2	0	0	1	1	2	2	1	1
NC26	CAAGAAAGTAAGCT	19	3	0	1	1	1	0	1	1	1	1	1	2	1	0	1	1	0	0	1	2	0	0
NC26	CAAGGGTCGATGAA	31	2	2	2	2	2	2	2	2	0	1	2	2	0	2	2	2	1	1	1	0	1	0
NC26	CAAGTCGTGATAGT	27	0	4	3	1	1	0	2	0	2	1	2	2	2	0	1	0	3	2	1	0	0	0
NC26	CACAGTAGCCTAAA	27	4	3	1	0	0	2	2	1	1	1	1	0	2	2	1	1	0	1	2	1	1	0
NC26	CACAGTAGGGATTT	21	2	1	2	2	0	1	2	0	0	1	2	2	1	0	1	0	2	0	1	0	1	0
NC26	CACAGTCACCTGAT	27	0	2	1	2	2	1	1	1	2	1	0	2	1	0	2	2	2	1	2	1	0	1
NC26	CACAGTCACGCATT	25	1	2	2	1	1	3	0	1	2	1	1	2	1	1	1	1	2	0	0	1	1	0
NC26	CACCTCCACGCTAT	21	2	1	1	1	2	1	2	0	0	1	1	1	1	0	2	1	1	0	1	1	1	0
NC26	CACCTCCATCTAAT	25	2	2	1	2	1	0	1	1	1	0	0	2	1	1	2	1	1	0	2	2	1	1
NC26	CACCTCGTAAAGTC	35	2	2	2	3	2	1	1	3	1	2	2	2	1	0	1	2	0	2	2	2	1	1
NC26	CACCTCGTGTTCAC	19	1	1	2	0	2	0	0	2	1	0	1	2	1	1	0	1	2	1	0	0	1	0
NC26	CACGATAGAACTTG	25	3	2	2	2	0	0	0	2	2	1	0	0	2	2	2	1	0	2	1	0	1	0
NC26	CACGATAGAGAGTG	23	0	1	3	1	1	0	1	2	1	0	3	1	1	0	1	1	0	2	1	2	1	0
NC26	CACGATAGTTCTAT	38	3	4	4	1	3	1	2	2	3	2	2	3	0	1	0	1	2	1	2	1	0	0
NC26	CACGATGTCTCCGG	34	4	1	1	1	1	2	2	1	1	4	1	1	2	2	2	3	0	1	2	0	1	1
NC26	CACGATTCGAGGGT	24	2	1	1	2	2	2	3	0	3	1	1	2	1	0	1	0	1	0	0	1	0	0
NC26	CACTAGAGCTTCCA	31	2	3	2	1	1	0	3	1	1	2	2	0	1	2	2	1	1	1	1	2	0	2
NC26	CACTAGCAATGTTT	24	3	2	1	1	1	1	1	1	1	1	2	1	0	1	1	1	0	2	1	1	1	0
NC26	CACTAGCATCAGTC	27	2	2	1	1	1	2	1	2	1	1	0	2	1	1	1	1	1	2	1	2	1	0
NC26	CACTCCAGTAGTAC	31	3	3	1	2	2	3	0	0	1	2	1	2	1	1	2	1	1	0	2	1	1	1
NC26	CACTGAAGGTAGGA	25	2	2	1	1	1	1	0	1	3	1	1	1	1	2	1	1	2	0	1	1	0	1
NC26	CACTGATCTAAATC	26	1	2	2	2	1	0	1	1	1	2	2	1	1	1	1	2	1	1	2	0	0	1
NC26	CACTTTGTGAAACT	31	2	2	3	2	2	1	2	0	1	1	3	2	1	0	1	0	2	2	1	1	1	1
NC26	CAGAAACATCTTTC	29	2	3	0	0	2	3	1	2	1	1	1	1	2	2	1	1	0	2	2	1	0	1
NC26	CAGAAACATGGGAC	27	1	4	1	2	1	2	1	1	1	1	1	2	1	0	2	1	1	1	2	0	1	0
NC26	CAGACTCATCTAAT	26	1	2	1	2	2	1	1	2	2	0	1	1	2	1	0	3	1	1	0	0	1	1
NC26	CAGACTGTCCGTAT	28	3	1	2	2	0	3	1	2	1	1	1	3	1	1	1	0	0	2	1	1	0	1
NC26	CAGACTTCCTGTCC	33	5	3	1	3	1	2	2	0	2	0	1	0	0	2	0	2	2	3	2	1	0	1
NC26	CAGGTTAGACTCCT	25	2	3	1	0	1	0	1	1	1	1	1	2	0	1	1	2	2	2	0	1	1	1
NC26	CAGGTTTCTACTTC	25	2	3	1	1	3	1	1	1	3	1	0	2	1	0	0	2	0	1	1	1	0	0
NC26	CAGTCACACCTTCC	36	3	1	3	2	3	2	1	1	1	2	1	1	2	1	1	3	2	1	3	1	1	0
NC26	CAGTGTAGTCTTCG	25	3	2	0	1	1	2	0	2	1	1	1	2	1	2	1	1	1	0	0	1	0	2
NC26	CAGTGTCAGTCTAC	26	1	3	1	1	1	2	0	1	1	2	1	0	1	0	2	2	1	1	2	1	1	1
NC26	CAGTGTTCAACTAT	29	2	3	1	2	1	1	1	2	1	0	1	2	1	1	1	1	2	1	3	0	1	1
NC26	CAGTGTTCCGAATC	33	2	1	2	2	2	2	1	2	0	4	2	1	2	0	1	0	1	2	0	2	2	2
NC26	CAGTTGAGATCTTT	30	2	3	2	1	1	0	1	2	1	1	3	2	1	2	1	1	1	1	2	1	1	0
NC26	CAGTTGTCTGGGTT	27	2	1	1	0	2	0	1	3	2	1	1	2	2	0	1	2	1	2	2	0	0	1
NC26	CATAGCCAGAGCTG	27	1	2	1	4	1	2	1	3	1	1	2	2	0	0	0	1	2	0	2	0	0	1
NC26	CATAGCGTAATGGT	24	4	1	1	1	2	1	0	2	0	1	3	1	0	0	1	1	1	0	1	1	1	1
NC26	CATAGCGTGAGATT	32	3	3	2	1	1	1	1	1	1	2	3	2	0	0	1	1	2	2	2	2	0	1
NC26	CATAGCGTTGTAGA	24	2	0	2	1	2	1	1	0	2	2	2	1	0	1	1	1	2	1	1	1	0	0
NC26	CATAGCGTTTTACA	27	1	0	3	2	2	1	2	3	1	1	1	2	0	2	0	2	2	0	0	0	1	1
NC26	CATCAGAGAGGAGT	23	2	2	1	1	0	0	1	2	2	0	2	2	1	1	1	1	1	0	1	0	1	1
NC26	CATCGACAAATTGG	30	2	1	2	1	2	2	1	2	0	2	2	0	0	2	2	1	3	1	1	1	1	1
NC26	CATCGAGTTAAACG	26	2	2	2	1	2	2	2	0	2	2	0	1	2	1	1	0	1	2	0	0	0	1
NC26	CATCTTAGCTGAAT	28	1	1	3	1	2	3	2	1	1	3	1	2	1	1	1	0	1	1	1	1	0	0
NC26	CATCTTCATTTGAT	28	2	3	2	2	2	2	2	1	0	1	2	1	1	2	1	2	1	0	1	0	0	0
NC26	CATCTTTCCATAAT	32	3	2	1	3	1	1	1	1	3	0	3	3	1	1	1	1	2	2	0	2	0	0
NC26	CATCTTTCTGGGCC	28	1	2	1	1	1	2	2	1	2	1	1	2	1	1	1	1	1	1	2	2	1	0
NC26	CATGACCATCTAAT	25	2	1	3	1	1	1	1	2	2	2	2	0	1	2	1	0	0	0	0	2	1	0
NC26	CATGACTCTATCCT	20	2	1	1	0	0	2	0	0	1	1	0	1	1	2	1	1	1	1	2	0	1	1
NC26	CATGCAGTCCGGCT	25	2	0	2	1	2	1	2	1	1	2	1	0	1	0	1	2	1	0	2	2	1	0
NC26	CATGCATCCTGCTC	29	3	2	2	2	2	1	1	2	2	0	1	1	1	0	2	1	1	1	2	1	1	0
NC26	CATGGTAGGGATAG	30	3	1	1	2	4	2	3	1	4	3	1	1	1	1	0	0	0	0	0	0	1	1
NC26	CATGGTCACCGGCT	27	3	4	1	2	1	1	2	0	1	0	2	2	1	1	1	0	0	1	2	1	1	0
NC26	CATGGTGTCAGTGG	27	2	3	3	1	0	1	1	3	1	1	2	0	1	0	1	1	1	1	2	1	0	1
NC26	CATGGTGTGCTCAT	22	2	0	1	2	2	0	0	2	0	2	1	1	1	1	1	2	1	1	0	1	0	1
NC26	CATTCTAGCCGCTC	27	2	3	3	1	2	2	0	0	1	0	2	1	1	1	2	2	1	0	1	1	1	0
NC26	CATTCTAGTGCGAC	32	3	2	2	0	3	1	3	2	2	0	1	3	2	1	1	1	1	2	1	0	1	0
NC26	CATTCTGTGCCGCT	29	3	3	2	1	1	2	1	1	0	2	2	1	1	1	1	1	1	1	0	2	1	1
NC26	CATTCTTCCCGTGG	31	1	2	3	3	2	2	1	2	3	2	0	1	0	1	1	1	2	1	1	1	0	1
NC26	CATTGGCATATTTG	23	2	1	2	2	0	0	1	0	1	1	1	1	1	2	0	1	1	1	1	2	1	1
NC26	CATTGGTCAATAGG	18	0	2	0	1	1	1	1	1	0	0	0	2	1	2	1	1	0	0	1	0	1	2
NC26	CCAAACAGGATCTA	31	2	2	2	2	1	2	2	2	2	1	2	1	2	1	2	2	1	0	0	0	1	1
NC26	CCAATGCAGCGGTA	23	1	2	0	0	3	1	2	2	1	0	1	2	0	1	0	2	1	1	0	1	0	2
NC26	CCACAAGTTAATCT	30	2	4	2	1	3	1	2	1	1	1	2	2	2	1	1	0	1	0	0	1	1	1
NC26	CCACAATCCTTCGC	35	1	2	1	1	3	4	2	2	2	3	1	3	1	2	1	0	2	1	1	1	1	0
NC26	CCAGTACACAGTTC	26	3	3	2	0	2	0	0	1	2	2	2	3	0	1	1	0	1	0	0	1	1	1
NC26	CCAGTAGTCTGGCC	21	1	0	1	3	2	1	1	2	3	1	0	0	1	1	1	1	0	1	0	0	1	0
NC26	CCCAAAAGCAGTGC	26	1	2	3	1	3	3	1	1	2	0	1	1	0	1	0	1	1	2	0	0	1	1
NC26	CCCAAAAGGTGCGT	25	2	2	2	0	2	2	0	1	3	1	1	1	0	1	0	2	2	0	1	1	0	1
NC26	CCCAAACACCATAC	37	4	1	2	2	1	2	1	1	3	2	1	2	1	1	1	2	2	2	2	1	2	1
NC26	CCCAAAGTGGCAGT	32	4	3	3	1	0	3	2	1	1	1	1	1	2	2	0	1	1	3	0	0	1	1
NC26	CCCGTTGTATATGG	25	1	1	3	2	1	2	2	1	1	1	0	1	1	1	1	2	1	1	0	0	1	1
NC26	CCCGTTGTCTCACA	31	3	0	4	2	2	2	3	3	0	2	0	2	0	2	0	2	1	1	0	1	1	0
NC26	CCCGTTGTCTTGCA	23	2	0	2	1	1	1	3	2	1	0	1	1	0	1	1	2	1	0	1	1	1	0
NC26	CCCGTTTCCTCAAG	33	0	4	2	4	0	1	2	3	1	3	1	1	2	2	2	1	0	1	1	2	0	0
NC26	CCCTACAGTGTTAG	28	4	4	2	1	1	2	0	2	1	0	1	1	0	0	2	1	1	1	1	1	1	1
NC26	CCCTACCAAATGGT	22	1	1	2	1	3	2	1	1	0	2	0	1	0	2	1	1	1	0	0	1	1	0
NC26	CCCTACGTCTGCAT	18	0	2	0	0	2	1	1	2	0	1	0	2	2	1	1	0	0	1	1	1	0	0
NC26	CCCTCAAGACCTTC	27	1	3	2	2	2	3	2	2	1	1	0	2	1	1	1	0	0	1	0	1	1	0
NC26	CCGATAAGAAGTGG	26	0	1	3	3	2	1	1	1	0	0	2	2	1	2	0	2	2	0	0	2	1	0
NC26	CCGATACAACGTTC	27	4	2	0	1	2	1	3	0	1	1	1	1	2	1	0	1	0	1	2	2	0	1
NC26	CCGATACAGTGGCA	29	1	3	1	1	1	1	1	0	1	1	2	2	2	2	1	1	1	1	2	1	1	2
NC26	CCGATACATTGTTA	27	3	2	3	3	2	1	2	1	0	1	2	1	0	0	0	1	1	1	1	1	0	1
NC26	CCGATAGTCCCGTG	26	2	3	1	1	3	1	3	0	3	2	2	2	0	1	1	0	0	0	0	0	1	0
NC26	CCGATATCAGAAGT	30	3	2	3	1	0	0	1	1	2	1	1	1	2	1	1	1	2	2	2	2	0	1
NC26	CCGTAAAGAATCGT	36	4	2	1	1	3	0	0	1	2	2	2	4	2	1	2	2	2	1	1	2	1	0
NC26	CCGTAACAAGTATG	22	2	1	2	0	2	1	0	1	2	0	1	2	0	0	2	1	1	1	2	1	0	0
NC26	CCTAAGTCGATATT	28	2	3	2	3	2	2	1	2	0	0	0	1	2	2	1	1	1	1	2	0	0	0
NC26	CCTACCGTGAATTG	31	2	2	2	2	3	2	3	1	2	1	1	0	1	1	1	1	1	0	2	1	1	1
NC26	CCTAGACAAATGGT	29	4	2	3	2	1	1	3	3	0	1	2	1	0	1	2	1	0	0	1	1	0	0
NC26	CCTAGATCCTAGCA	25	1	0	2	2	3	2	2	0	1	1	1	2	0	1	1	1	1	1	1	2	0	0
NC26	CCTCCAAGTAGGGA	26	2	1	1	0	2	1	1	1	1	2	2	0	1	1	0	1	2	2	0	2	2	1
NC26	CCTCCACATAACGA	27	2	3	0	2	1	1	0	2	2	1	1	0	1	1	2	0	1	1	1	2	2	1
NC26	CCTCTGAGACTAAC	26	2	2	3	2	2	2	2	3	0	0	1	0	0	1	1	0	0	1	0	2	1	1
NC26	CCTCTGGTGCTATC	21	2	0	2	1	2	1	1	1	1	1	0	1	0	1	2	2	1	0	0	1	1	0
NC26	CCTGTCAGAGCGTC	28	3	1	2	3	1	1	1	0	1	3	1	0	2	1	1	2	0	2	0	1	1	1
NC26	CCTGTCAGGAGATG	22	2	2	1	2	0	1	2	2	1	1	1	0	2	2	1	0	0	1	0	0	1	0
NC26	CCTGTCCAGGAGTC	19	0	1	2	1	0	2	1	1	0	1	2	1	0	0	2	1	1	0	1	0	1	1
NC26	CCTTGCAGTACAAC	23	1	2	0	2	1	1	2	1	1	1	2	1	2	2	0	0	2	0	1	0	1	0
NC26	CCTTGCGTGCTCTA	34	2	1	2	2	2	2	2	2	2	1	2	2	1	1	1	1	2	1	2	2	1	0
NC26	CCTTGCGTGGTTAA	29	0	2	4	3	0	2	2	1	1	2	0	0	1	1	2	2	1	4	0	1	0	0
NC26	CCTTGCTCAATATC	29	4	2	1	0	1	1	2	2	1	1	1	1	1	1	1	0	1	3	1	2	1	1
NC26	CGAACTAGTAACTG	23	2	2	1	1	2	0	0	1	2	1	2	1	0	1	1	1	1	1	1	1	0	1
NC26	CGAACTTCTACAAT	28	3	3	1	2	1	1	1	2	1	1	1	0	2	1	2	2	1	0	0	2	1	0
NC26	CGAAGGGTCTGACT	26	3	2	2	2	0	2	2	2	2	1	1	1	1	1	1	1	0	1	0	0	0	1
NC26	CGACATTCCCAGTA	28	3	3	2	3	1	4	2	1	1	0	0	1	1	1	1	2	0	0	0	1	1	0
NC26	CGAGAGAGAAATCC	25	3	1	1	0	3	1	0	1	2	2	2	0	2	2	0	0	2	0	0	1	0	2
NC26	CGAGAGAGCAAATC	24	3	3	1	1	0	3	3	1	1	1	0	1	1	1	0	0	1	1	1	0	0	1
NC26	CGAGAGAGTTACAG	23	1	1	1	2	1	1	2	1	2	0	0	1	1	2	1	1	1	2	1	1	0	0
NC26	CGAGAGTCCGTGAT	21	2	0	3	2	0	1	0	2	1	2	1	1	0	0	1	1	1	1	0	1	0	1
NC26	CGAGGAAGCTGATA	22	1	1	3	2	1	1	0	2	1	0	1	0	1	0	2	0	1	1	1	1	1	1
NC26	CGAGGAAGTGAAGG	24	0	0	2	1	2	1	1	2	1	2	2	1	1	1	1	1	1	2	1	0	1	0
NC26	CGAGGACAGTCCGC	25	2	3	3	0	1	1	1	1	1	2	2	1	1	1	1	1	0	0	2	1	0	0
NC26	CGAGGAGTCCCATA	27	3	2	2	1	2	2	2	2	0	2	1	2	0	0	1	0	1	1	1	1	0	1
NC26	CGAGGATCATCACG	27	4	2	1	2	1	2	1	2	0	2	1	1	1	0	1	1	3	0	0	1	1	0
NC26	CGATACTCTGCGTA	26	4	1	1	2	0	1	1	0	1	2	2	2	0	0	1	2	1	2	2	1	0	0
NC26	CGATTGCACATCCA	35	4	2	2	2	2	0	2	1	1	3	2	0	2	0	1	1	2	2	1	2	1	2
NC26	CGCATAGTTTGACC	26	3	1	1	0	1	1	0	1	2	1	2	1	2	2	0	1	2	0	3	0	1	1
NC26	CGGAGAGTTCATTA	31	3	2	1	1	1	2	2	2	2	3	2	1	2	0	0	2	1	1	1	1	0	1
NC26	CGGAGATCGGGTCC	31	2	2	1	2	1	2	1	1	0	4	2	1	1	1	2	2	1	1	1	2	1	0
NC26	CGGAGATCTAGAGA	22	2	2	0	1	1	2	2	1	1	0	1	1	0	2	1	1	1	0	0	1	1	1
NC26	CGGAGATCTTATAG	25	1	1	3	1	2	1	3	2	0	1	2	2	0	0	0	2	0	0	1	2	0	1
NC26	CGGGAATCAATGTT	33	2	2	1	2	1	2	2	2	2	2	3	3	2	1	0	1	1	1	2	1	0	0
NC26	CGGGAATCTAATCA	29	4	1	2	3	1	1	1	1	2	1	1	2	1	0	1	0	1	1	2	1	1	1
NC26	CGGGAATCTGATCG	29	1	4	1	1	2	3	2	0	1	1	2	2	1	0	1	2	1	1	0	2	0	1
NC26	CGGTATAGCTCCGC	29	3	3	2	1	1	3	1	1	2	0	1	2	1	1	1	2	1	0	1	1	1	0
NC26	CGGTATCAAACATG	24	1	2	2	2	1	0	2	1	2	2	0	2	0	1	1	2	0	1	0	0	1	1
NC26	CGGTATCAGCTTTG	26	1	3	1	2	1	1	4	1	0	1	1	1	0	0	1	1	2	2	1	0	2	0
NC26	CGGTTAAGCTTCCA	35	2	2	0	2	3	2	1	3	2	1	2	2	1	1	2	1	1	2	2	0	1	2
NC26	CGGTTAGTGCGTCC	25	3	1	1	2	2	1	0	1	1	1	1	4	0	1	0	2	0	0	1	2	1	0
NC26	CGGTTATCAACTGC	28	1	1	1	3	2	2	1	1	2	2	1	1	1	1	1	1	3	1	1	0	1	0
NC26	CGTAACCACGATCT	35	5	3	1	1	2	2	2	3	2	1	1	1	1	2	2	1	1	2	1	1	0	0
NC26	CGTAACGTGCCGCT	30	2	2	3	2	3	1	2	1	2	2	1	1	1	1	0	1	1	2	0	0	1	1
NC26	CGTAGTAGAAATCC	31	1	2	3	2	2	2	1	2	0	2	1	2	1	1	1	1	1	2	1	1	1	1
NC26	CGTAGTAGTATTTC	30	1	3	2	0	2	2	2	1	1	1	2	0	2	2	1	1	1	2	2	0	1	1
NC26	CGTAGTTCCGCAAT	31	1	1	1	3	2	2	3	1	2	1	1	2	0	0	1	2	3	1	0	2	1	1
NC26	CGTCTCAGCTTAAG	31	2	3	1	2	1	3	1	0	3	1	2	1	1	1	1	1	1	1	1	2	1	1
NC26	CGTCTCCATGATAG	32	3	2	1	1	1	1	1	2	1	2	2	2	1	1	2	2	1	2	1	2	1	0
NC26	CGTGATGTTCCGTA	25	3	1	2	2	0	1	1	2	1	3	3	1	2	2	0	1	0	0	0	0	0	0
NC26	CGTTCCCATATCAT	24	2	3	1	1	2	2	2	3	1	0	1	0	1	0	1	0	1	0	1	2	0	0
NC26	CGTTTTTCCTAACG	28	2	3	3	1	2	2	1	2	1	2	2	0	1	0	1	0	0	2	0	2	0	1
NC26	CTAACGGTCACCAT	29	1	3	3	2	2	2	2	0	1	2	1	1	1	1	1	0	1	1	1	2	0	1
NC26	CTAACGTCTCATAA	25	2	4	2	2	0	1	0	2	2	2	2	0	0	0	0	1	2	0	1	1	1	0
NC26	CTAAGCGTATGCTC	29	2	4	2	0	1	0	3	1	2	1	2	2	2	0	1	1	1	1	1	2	0	0
NC26	CTAAGCGTGATTGA	27	1	3	2	0	4	0	2	2	0	2	0	1	2	0	0	1	2	1	2	2	0	0
NC26	CTACAGAGCCCTGC	31	2	0	1	2	2	2	1	1	2	2	2	3	2	1	0	2	1	1	2	0	1	1
NC26	CTACAGGTTCCGGC	25	1	1	0	0	2	1	2	0	1	1	2	1	2	1	1	2	1	0	1	2	1	2
NC26	CTACAGGTTCGCGC	33	3	2	2	2	3	3	2	2	2	1	2	0	1	0	1	0	1	2	2	0	2	0
NC26	CTACGAAGCGGTCA	28	3	1	1	2	1	1	3	1	1	1	1	2	0	2	1	0	2	1	2	2	0	0
NC26	CTACGAAGTCAGGC	28	3	3	0	2	3	2	3	1	0	1	1	0	1	2	1	0	0	2	2	1	0	0
NC26	CTACGAGTATAGCA	21	2	1	0	1	2	1	1	0	2	2	1	1	1	1	0	2	1	1	0	1	0	0
NC26	CTACGAGTGGCAGT	21	2	2	1	1	1	0	1	0	2	2	1	0	1	1	1	1	0	1	1	1	1	0
NC26	CTACGATCTGAGAA	21	2	2	1	2	0	1	2	0	0	0	0	2	2	1	2	1	0	1	1	1	0	0
NC26	CTACTTAGCTACAA	40	3	2	1	1	1	3	2	0	1	1	3	4	1	2	2	3	4	2	2	1	0	1
NC26	CTACTTGTAATGGT	22	2	0	0	3	0	1	1	1	1	3	1	1	1	0	1	2	2	0	1	0	1	0
NC26	CTACTTGTGTGGAC	33	3	1	3	2	2	1	2	2	3	2	1	2	0	2	1	0	1	2	1	1	1	0
NC26	CTAGCACACTTCCC	32	3	3	2	2	3	2	1	1	2	0	1	1	1	1	1	2	1	0	2	1	1	1
NC26	CTAGCAGTTAGGCG	22	3	1	1	0	0	0	0	0	2	1	1	3	0	1	0	2	2	2	0	1	1	1
NC26	CTAGCAGTTGGCAG	21	0	2	0	1	1	2	1	2	1	0	1	3	1	1	1	1	1	1	1	0	0	0
NC26	CTAGCATCAGATTT	24	1	1	2	0	1	3	0	1	2	1	1	1	0	1	1	2	2	1	2	0	1	0
NC26	CTAGGTGTTCGTGT	22	1	0	3	1	2	0	1	2	1	2	0	3	0	1	1	1	0	0	1	2	0	0
NC26	CTAGGTTCATCCAG	29	1	1	4	2	1	2	1	3	1	0	0	2	1	2	2	1	1	1	0	1	1	1
NC26	CTAGGTTCCTGCCT	23	2	0	1	1	0	0	3	1	2	2	0	1	2	1	1	0	2	1	1	1	0	1
NC26	CTAGTGGTAGTAGT	21	1	1	1	2	2	0	1	1	1	1	1	1	0	2	1	1	1	1	1	1	0	0
NC26	CTAGTGGTGTCTGT	28	1	1	2	2	2	3	1	0	1	2	2	2	0	1	0	1	1	2	2	1	1	0
NC26	CTAGTGGTTCGCCG	20	1	1	1	0	1	1	1	3	0	2	1	1	0	0	0	0	2	2	0	2	1	0
NC26	CTAGTGTCCTGCCT	22	1	3	0	3	1	1	2	1	1	1	0	1	1	0	0	0	2	1	2	1	0	0
NC26	CTATGGCATTGCGT	28	3	1	2	2	2	1	1	2	0	0	2	3	1	0	1	0	2	2	2	0	1	0
NC26	CTATGGGTACTGTC	30	2	3	1	1	4	2	2	1	1	1	1	2	0	1	0	2	0	2	1	1	1	1
NC26	CTATTCGTAAACGT	19	1	1	2	2	1	2	1	1	0	0	1	0	1	1	0	2	1	1	0	0	0	1
NC26	CTATTCGTATTGCC	27	1	2	1	2	1	2	2	1	0	1	3	0	2	1	1	1	1	1	0	2	1	1
NC26	CTATTCGTCATACC	29	2	1	3	2	1	1	1	2	2	0	1	2	0	1	3	0	2	2	0	0	1	2
NC26	CTCAAGTCCGATTG	26	1	1	3	2	2	1	0	1	2	0	1	1	2	2	2	0	1	2	1	0	1	0
NC26	CTCAAGTCTGCGTA	26	2	2	4	1	2	2	0	0	1	0	3	2	2	1	0	1	1	0	0	1	0	1
NC26	CTCACCCACTTCAG	36	3	2	3	2	3	3	3	0	2	3	2	0	1	1	0	2	1	2	0	1	1	1
NC26	CTCACCCATCGCGC	32	1	2	2	1	2	3	1	1	1	2	1	3	2	1	1	1	1	1	2	3	0	0
NC26	CTCCCAAGTGAGTT	30	2	1	2	3	2	1	2	1	2	1	0	1	1	1	2	1	0	0	3	1	1	2
NC26	CTCCCACAGCAGTG	21	2	1	2	1	1	0	2	0	1	2	1	2	1	0	1	1	0	1	2	0	0	0
NC26	CTCCGTCATCGTCA	28	2	1	1	1	3	1	0	1	0	2	1	2	1	1	1	2	1	1	1	2	1	2
NC26	CTCCGTTCTGGAAA	27	1	3	2	2	3	2	0	1	2	1	3	0	1	1	1	1	0	1	0	1	0	1
NC26	CTCCTGAGGTTCCT	20	2	1	0	0	2	3	2	1	0	1	1	0	2	1	0	0	0	1	0	2	1	0
NC26	CTCCTGCAGCGCTC	28	2	1	1	1	2	2	3	2	0	2	2	1	1	2	1	1	1	1	1	1	0	0
NC26	CTCCTGTCATCGCA	30	2	2	1	1	2	1	2	2	1	3	2	1	0	3	1	1	1	0	1	1	0	2
NC26	CTCCTGTCCACAGT	27	3	1	2	1	1	1	0	3	1	2	1	2	1	0	0	1	0	1	2	2	1	1
NC26	CTCGTCAGTGGTCG	26	1	2	3	0	1	0	3	2	1	1	1	2	2	1	2	1	1	0	1	1	0	0
NC26	CTCTCGCATGCCTA	27	2	1	2	1	2	2	1	2	0	1	1	1	2	1	1	0	2	1	2	1	0	1
NC26	CTCTCGTCCTGGAT	32	4	2	1	2	1	1	1	2	1	3	3	2	2	0	1	0	2	1	1	1	0	1
NC26	CTGAACGTTAAGCA	32	3	2	2	0	3	1	1	1	2	1	2	2	1	1	1	2	1	2	1	2	1	0
NC26	CTGACACAGTTCCA	24	2	2	1	3	2	2	1	1	2	0	0	1	0	0	1	1	0	2	2	1	0	0
NC26	CTGACAGTTAGCAA	32	3	3	1	2	2	2	1	1	2	3	1	0	2	1	2	0	1	1	2	0	1	1
NC26	CTGAGTCACCGCGT	34	3	2	3	2	2	3	2	1	1	0	1	1	1	1	2	1	1	2	1	1	1	2
NC26	CTGAGTTCAGGTTC	20	1	0	2	1	1	1	1	1	1	1	1	0	1	1	1	0	1	2	1	1	1	0
NC26	CTGATGTCTGGTGT	24	2	2	1	3	1	0	1	0	0	1	0	2	1	1	2	2	2	1	1	1	0	0
NC26	CTGCAAGTTGGACG	29	4	3	1	2	1	2	2	1	0	1	2	2	1	1	1	0	0	1	1	1	1	1
NC26	CTGCAATCTTACTC	24	4	1	0	2	0	1	2	2	0	1	1	2	0	1	2	0	2	0	0	1	1	1
NC26	CTGCTCCACCTTCC	24	3	2	1	2	2	1	1	2	0	1	0	0	2	1	1	0	0	2	1	1	1	0
NC26	CTGCTCGTTCGTCA	28	2	3	3	0	1	1	1	0	2	0	2	2	1	0	1	1	2	1	1	2	1	1
NC26	CTGCTCTCCTAAAT	33	4	2	1	2	3	2	0	0	2	3	0	1	2	1	1	3	0	2	2	1	1	0
NC26	CTGGATCATCAAAG	24	3	2	1	1	1	0	1	2	1	2	0	0	0	1	1	3	0	1	1	1	1	1
NC26	CTGTCCTCGATTCG	32	4	0	1	2	3	2	3	3	1	2	1	2	1	1	1	0	1	1	1	1	1	0
NC26	CTGTTTAGGTTCAA	24	2	1	0	0	1	2	2	2	2	3	1	2	2	1	1	0	1	0	0	0	0	1
NC26	CTTAGGCAGAATTG	25	2	1	1	3	0	1	0	1	1	1	0	1	1	2	1	2	2	2	2	0	0	1
NC26	CTTCGCGTATACTT	29	1	2	2	2	2	2	0	1	2	1	3	1	1	0	0	1	1	2	1	2	1	1
NC26	CTTCGCGTGCTCTA	18	1	0	1	1	1	1	2	1	1	0	0	1	0	2	0	1	0	1	1	1	1	1
NC26	CTTCTACACGTACT	33	3	3	1	1	2	1	1	1	2	3	2	1	1	1	1	2	3	1	2	1	0	0
NC26	CTTCTAGTGCCTGC	24	3	1	1	0	1	1	1	0	1	2	0	1	1	0	1	2	1	1	2	2	1	1
NC26	CTTCTAGTTGCATC	23	1	2	1	2	2	1	2	1	0	0	2	1	1	1	1	0	1	0	1	1	1	1
NC26	CTTGAGAGCAGCGT	16	1	2	1	1	0	1	1	0	1	1	0	1	1	0	0	1	2	1	0	1	0	0
NC26	CTTGAGAGGACTGC	24	2	1	1	1	1	1	2	2	1	2	1	2	1	0	2	2	0	0	0	0	1	1
NC26	CTTGCCAGCTGGGT	29	5	1	4	0	1	2	2	1	1	1	1	1	0	1	1	2	2	1	0	1	1	0
NC26	CTTGCCGTTCAACC	24	2	2	1	0	1	2	2	2	1	1	1	1	1	0	2	1	1	0	0	2	1	0
NC26	CTTTACGTCTTCCC	28	2	1	2	2	1	1	1	1	1	1	2	2	2	1	2	1	2	2	1	0	0	0
NC26	CTTTACGTTCCCAA	24	2	3	2	2	2	1	1	0	0	1	0	1	1	0	0	2	1	1	1	2	1	0
NC26	CTTTACTCTCCTAT	25	5	1	3	1	2	1	2	2	1	0	1	1	0	2	0	0	1	0	0	1	1	0
NC26	GAAAGTAGATTGTG	28	0	2	3	2	0	2	0	2	2	2	2	1	2	0	1	1	0	2	1	1	1	1
NC26	GAAAGTAGGGAATG	29	3	2	2	2	1	2	2	3	1	1	0	1	2	1	0	1	1	1	2	1	0	0
NC26	GAAAGTCACAATAG	29	0	3	2	0	1	2	3	2	1	3	1	2	0	1	0	1	1	1	1	2	0	2
NC26	GAAAGTTCCTCTTA	31	3	1	3	2	3	0	1	0	1	2	0	2	2	2	0	1	1	2	0	2	1	2
NC26	GAAATGGTTGTCGT	33	6	1	3	1	1	1	3	1	2	1	0	1	0	1	2	3	0	0	2	1	1	2
NC26	GAACCTAGGATAAA	33	3	4	2	2	0	2	1	0	2	3	1	2	0	0	2	1	1	2	2	2	0	1
NC26	GAACCTGTGAATAC	33	2	3	2	3	2	1	2	1	3	2	1	2	1	1	0	2	0	1	1	2	1	0
NC26	GAAGGCAGTAAGCT	28	3	0	2	2	3	3	1	1	1	3	0	0	1	2	1	0	1	0	2	1	1	0
NC26	GAAGGCGTTGCATC	25	0	3	1	1	2	1	1	1	1	2	1	0	2	1	1	2	0	2	2	1	0	0
NC26	GAAGGCTCCTGTCC	23	0	1	2	1	1	0	0	1	2	0	1	1	2	0	3	1	1	1	0	3	1	1
NC26	GAAGTAAGAGTGGA	30	2	2	3	1	3	0	2	1	3	0	1	2	0	2	1	0	2	1	1	1	0	2
NC26	GAAGTACAAGAATC	33	4	1	1	3	2	2	3	1	4	3	0	1	2	1	0	1	0	2	1	0	1	0
NC26	GAAGTAGTATCAGA	31	2	2	1	1	2	0	2	1	3	3	3	1	1	1	1	1	0	0	2	2	1	1
NC26	GAAGTATCTGGACT	26	2	3	0	0	2	1	3	2	2	1	1	2	1	2	1	1	0	0	0	1	1	0
NC26	GAATAGAGAAGATA	22	1	2	2	2	1	1	2	1	2	1	2	1	0	1	2	0	1	0	0	0	0	0
NC26	GAATAGCAAGGTCG	29	2	3	1	2	3	1	1	2	0	1	2	1	2	1	0	1	1	2	1	1	1	0
NC26	GAATAGCATGAGGC	23	1	1	2	2	1	1	1	1	1	1	1	1	2	1	2	1	1	0	0	1	1	0
NC26	GAATAGTCCTCCGT	21	2	2	3	1	1	0	2	1	0	0	0	1	1	2	0	1	1	1	1	1	0	0
NC26	GAATCCAGTCATAG	31	1	1	2	1	3	1	3	1	1	2	2	3	2	1	1	1	1	0	1	1	1	1
NC26	GAATGACATATGTT	34	3	1	2	3	3	2	2	1	2	1	1	1	2	1	1	1	0	1	2	2	1	1
NC26	GACAAACATCCCTC	19	1	1	3	2	2	0	1	0	1	0	1	1	2	1	0	0	1	0	1	1	0	0
NC26	GACACTGTCCGTGC	34	4	3	0	2	3	1	2	2	2	2	1	2	1	2	1	1	0	1	2	1	1	0
NC26	GACACTTCTGGGTT	23	2	1	1	2	2	1	1	2	2	3	1	1	0	0	1	1	1	0	1	0	0	0
NC26	GACAGGAGTCTGGG	23	2	2	1	3	1	0	1	1	3	1	1	1	0	1	1	1	1	0	0	2	0	0
NC26	GACAGGGTTAAGTG	26	2	2	1	1	3	2	1	1	1	1	2	0	2	1	1	0	1	2	1	1	0	0
NC26	GACCATCATCGCAT	26	2	1	3	1	1	2	1	3	2	0	0	2	1	1	0	2	0	1	1	1	1	0
NC26	GACCATTCACCCTC	27	2	2	2	2	2	1	0	1	3	2	1	1	1	0	1	1	2	1	0	1	0	1
NC26	GAGACGAGACTCCT	24	1	1	2	0	2	2	0	2	1	3	2	1	0	1	1	0	2	1	0	1	0	1
NC26	GAGACGAGATACCA	28	1	4	1	2	1	1	1	2	1	2	2	1	1	0	2	1	1	1	1	1	0	1
NC26	GAGACGCACGTGTT	29	1	4	2	0	1	2	3	0	3	0	0	1	1	1	1	1	3	1	1	1	1	1
NC26	GAGACGGTAGGTAT	28	3	1	0	0	3	3	3	1	0	2	1	0	1	1	1	1	1	1	1	2	1	1
NC26	GAGATAAGCGTATA	33	3	0	2	3	2	2	2	1	4	0	1	1	2	1	1	1	2	1	1	2	1	0
NC26	GAGATACAGATCAA	17	2	3	1	1	2	2	0	0	0	0	0	2	1	0	1	0	1	0	0	0	1	0
NC26	GAGATATCCATTCT	31	3	1	1	1	3	1	0	1	2	2	0	1	2	2	1	2	1	2	1	2	1	1
NC26	GAGCAGAGGACCGT	19	2	0	2	1	2	1	0	0	1	0	1	1	1	2	1	1	1	1	0	0	1	0
NC26	GAGCAGCATAACCC	29	4	3	1	0	2	1	1	1	3	1	1	1	0	1	1	1	2	2	0	2	1	0
NC26	GAGCAGCATGGCCC	28	2	2	0	2	2	1	0	2	1	2	1	1	2	0	1	2	1	1	1	2	1	1
NC26	GAGCAGGTAGCTAA	21	0	1	1	1	1	2	2	0	2	2	0	1	0	1	1	2	1	1	0	1	0	1
NC26	GAGCGATCTATGCG	32	2	3	1	2	2	2	1	1	2	1	2	1	1	0	2	2	1	1	1	2	1	1
NC26	GAGGACAGTAGATC	21	4	2	1	1	3	2	0	1	0	0	2	1	0	0	2	1	0	0	0	1	0	0
NC26	GAGGCAAGGACTTA	29	4	1	2	2	3	0	2	1	3	2	1	2	1	0	0	0	1	2	1	0	0	1
NC26	GAGGCAGTCTCACA	25	1	1	0	1	1	0	2	2	0	2	2	2	1	1	1	1	2	1	1	1	1	1
NC26	GAGGGTAGAGCTTA	33	1	3	3	3	3	2	1	1	2	2	2	0	0	1	2	0	1	2	1	2	1	0
NC26	GAGGGTAGTGACAT	27	4	1	0	1	1	2	2	1	1	0	1	4	0	1	1	1	1	2	1	1	1	0
NC26	GAGTAAGTTTGGAA	27	3	1	0	1	1	2	2	2	2	2	1	2	0	1	1	1	1	1	0	2	0	1
NC26	GAGTCTGTCCCGTG	33	1	3	2	2	1	1	0	1	2	3	2	1	2	1	1	1	1	1	2	2	1	2
NC26	GAGTCTGTGTAGAT	28	1	0	2	1	1	1	3	2	3	1	1	2	1	0	2	1	1	1	1	1	1	1
NC26	GAGTCTTCATACGC	34	2	1	2	1	3	1	2	2	2	2	2	1	1	2	0	5	1	0	1	2	0	1
NC26	GAGTCTTCATGAAG	26	1	4	2	1	0	1	2	1	1	1	1	2	1	1	1	0	1	1	2	0	1	1
NC26	GAGTCTTCCCAAGT	27	3	2	1	1	2	1	1	2	2	2	0	2	1	1	0	1	1	1	1	1	1	0
NC26	GAGTTCCAGATACA	25	0	1	3	1	3	1	0	3	2	1	1	1	2	1	0	0	1	1	1	1	1	0
NC26	GATAAGAGGATATC	27	2	2	1	3	2	1	2	0	2	1	1	1	1	1	1	2	2	0	0	1	0	1
NC26	GATAAGCAAGAACT	24	2	3	0	1	3	1	0	0	1	2	0	2	1	1	0	1	0	1	2	1	1	1
NC26	GATAAGGTGAGCGT	30	4	2	1	2	1	2	2	2	1	3	1	3	1	1	1	0	0	1	0	1	0	1
NC26	GATAAGTCGAGTCT	28	3	2	0	2	3	0	1	0	3	1	2	1	2	1	0	2	2	0	1	1	0	1
NC26	GATACCAGCTAGGC	31	4	3	1	2	3	1	2	1	1	0	1	1	1	2	0	1	2	0	1	2	1	1
NC26	GATCCAAGTCGACG	22	2	3	1	2	2	1	0	0	1	2	0	1	1	0	2	0	0	1	2	0	0	1
NC26	GATCCATCTAGAAG	35	4	4	2	0	3	2	1	1	3	3	1	2	0	2	2	1	1	0	0	1	1	1
NC26	GATCTGCAATCGAA	19	2	0	1	0	1	3	0	2	2	0	1	1	0	0	0	3	0	1	1	0	1	0
NC26	GATGAAAGCGCATG	24	1	2	0	0	1	1	2	0	0	3	1	1	1	2	1	1	2	1	2	1	1	0
NC26	GATGAACACCATAC	28	3	1	2	2	1	1	1	1	2	1	2	1	0	1	1	1	2	0	2	2	0	1
NC26	GATGCTCACGCATT	21	1	2	0	2	2	2	1	2	2	1	1	1	0	1	1	0	1	0	0	1	0	0
NC26	GATGCTGTCTTCCC	23	1	1	3	2	2	2	0	1	1	2	0	1	0	0	2	0	1	1	2	1	0	0
NC26	GATGCTTCCTAGCA	20	2	2	1	0	0	2	0	2	1	1	0	1	2	2	1	0	2	0	1	0	0	0
NC26	GATTCGCAGCTAAA	21	1	2	1	1	0	1	1	1	1	1	0	2	0	0	1	2	0	0	2	2	1	1
NC26	GATTCGCAGCTTCA	31	3	1	2	1	1	3	3	1	1	2	1	2	1	1	0	2	2	1	1	1	1	0
NC26	GCAAGGAGTGCAAT	23	3	2	1	0	1	0	0	0	0	2	1	2	2	0	2	1	1	1	1	1	0	2
NC26	GCAAGGCATGTTCG	32	1	3	1	2	1	3	2	3	2	1	3	2	1	2	1	2	0	0	0	1	1	0
NC26	GCACATTCCGGCGT	26	3	2	2	2	2	2	2	0	0	0	1	1	2	0	1	1	0	1	2	1	1	0
NC26	GCAGGAAGAATCGT	30	3	2	2	1	2	1	0	1	0	1	3	3	1	1	1	2	1	0	2	2	0	1
NC26	GCAGGATCTGGGTT	25	3	0	2	0	2	2	1	0	1	3	3	3	1	0	0	1	0	1	0	1	0	1
NC26	GCAGTTCACGATCT	21	1	1	2	2	2	2	2	1	0	2	1	0	1	0	0	0	1	1	1	0	0	1
NC26	GCATACTCTCTACT	27	3	2	2	1	0	1	1	0	1	3	2	0	2	1	2	1	0	0	1	2	1	1
NC26	GCATCACACATGAA	22	3	3	1	0	0	2	1	1	0	0	1	2	1	1	1	0	2	1	0	2	0	0
NC26	GCATCACATACCTG	28	4	2	0	0	0	2	1	2	3	0	2	2	0	2	2	2	1	1	0	1	0	1
NC26	GCATCACATTTGTA	32	2	4	1	2	1	3	0	1	2	2	1	1	1	2	2	1	0	1	1	2	1	1
NC26	GCCAATCATCACAC	23	2	3	2	1	0	2	0	1	1	2	3	1	1	0	0	0	2	1	0	1	0	0
NC26	GCCAATGTCCTTGA	31	3	2	1	1	1	2	2	0	1	2	3	2	1	1	1	1	2	1	0	2	2	0
NC26	GCCCTTGTACTTAT	31	5	2	3	0	1	3	2	1	0	3	0	1	2	2	1	1	2	1	1	0	0	0
NC26	GCCCTTGTGTCTCA	23	3	1	2	1	1	2	2	2	2	1	1	0	1	0	0	1	0	0	0	1	1	1
NC26	GCCCTTTCTTATAG	25	1	3	1	0	0	1	1	2	3	2	0	1	2	0	1	1	2	0	0	2	1	1
NC26	GCCTAACAGTGGCA	29	2	2	3	2	3	2	0	2	2	1	2	1	0	1	2	1	0	0	1	0	1	1
NC26	GCCTCTCACGTGTT	27	2	3	3	1	2	3	2	0	2	2	1	0	0	0	1	0	2	0	1	1	0	1
NC26	GCCTCTCATTTGCG	28	0	3	2	0	3	1	3	0	1	2	2	1	1	1	1	0	2	1	2	1	1	0
NC26	GCCTCTGTGTTCGT	24	3	2	1	2	0	1	2	2	2	1	1	1	0	0	1	0	2	1	0	1	0	1
NC26	GCCTCTTCGAATTT	24	2	3	1	3	0	1	2	1	1	1	2	2	1	0	0	1	2	0	0	0	1	0
NC26	GCCTCTTCTCCATT	27	2	3	1	1	1	2	2	2	0	0	0	1	2	1	2	1	1	1	2	2	0	0
NC26	GCCTTCCAAATTGG	23	2	2	1	2	2	0	2	2	1	0	0	2	1	1	0	0	1	0	2	1	0	1
NC26	GCCTTCGTGTCGCC	17	1	0	2	0	0	2	2	3	0	1	1	3	0	0	0	0	0	0	0	1	0	1
NC26	GCCTTCTCAGAAGT	25	3	1	0	1	1	1	1	1	1	1	1	1	0	1	2	3	2	1	2	1	0	0
NC26	GCGAAGAGCTAATG	24	0	1	1	2	1	1	3	0	2	1	2	1	2	1	1	1	1	1	0	0	0	2
NC26	GCGAAGAGGTGTTA	29	1	2	1	2	1	1	2	2	1	1	2	2	1	1	2	0	1	2	2	1	0	1
NC26	GCGAAGCATGCATC	21	2	1	3	1	1	1	1	0	2	2	1	0	1	0	0	2	1	1	0	0	1	0
NC26	GCGAGAAGGAGAGT	27	2	2	2	1	2	1	0	1	1	2	1	1	1	1	2	1	2	0	2	1	0	1
NC26	GCGAGACAAGAATC	30	2	1	3	1	2	1	1	1	3	1	2	1	2	1	2	1	1	1	1	0	1	1
NC26	GCGAGACAGCCGCT	29	2	1	2	2	0	4	2	0	2	2	1	1	0	2	0	1	2	1	1	1	1	1
NC26	GCGAGATCCGATCA	28	3	2	1	2	1	1	2	2	1	2	1	2	0	0	0	1	0	1	2	2	1	1
NC26	GCGATTAGACGTCG	24	1	3	1	2	2	1	1	1	1	0	1	2	1	1	0	1	1	0	2	1	1	0
NC26	GCGATTCATTTATG	24	1	1	2	2	1	3	0	1	2	2	1	0	1	0	1	1	0	1	2	2	0	0
NC26	GCGATTGTGCCGCT	30	1	2	2	2	2	2	1	2	2	0	0	3	2	1	0	2	1	1	1	1	1	1
NC26	GCGATTGTGCGTAG	24	2	0	2	3	1	2	0	0	1	3	0	2	1	1	0	0	1	2	2	1	0	0
NC26	GCGGAAGTATACAG	27	1	1	2	2	1	1	1	0	2	2	3	1	1	1	1	2	0	0	2	1	1	1
NC26	GCGTTAAGGCCTCC	21	1	1	2	2	2	1	0	0	1	2	1	1	1	0	2	0	1	0	0	2	0	1
NC26	GCGTTACAACAATG	24	2	2	1	2	1	3	0	2	2	2	1	1	0	0	1	0	1	0	1	1	1	0
NC26	GCGTTAGTTTGCAC	25	2	3	2	2	1	1	1	0	2	2	2	2	0	1	1	1	0	1	0	1	0	0
NC26	GCGTTATCATGTTA	24	0	2	1	1	2	2	1	1	1	1	3	2	2	0	1	1	1	0	0	1	0	1
NC26	GCTAACTCACATTA	23	0	2	2	2	1	1	1	2	0	0	3	1	0	2	1	1	2	0	0	1	1	0
NC26	GCTACAGTGGCTCC	33	4	1	2	3	2	3	1	1	2	0	1	2	2	2	2	0	1	2	0	1	1	0
NC26	GCTACATCAGAGTA	19	3	1	0	0	2	2	2	0	3	2	0	2	0	0	0	1	0	0	0	1	0	0
NC26	GCTCAAAGGTACAT	23	2	2	0	0	2	3	0	2	0	0	2	1	1	1	0	1	2	1	2	0	1	0
NC26	GCTCAAGTTGTTAT	25	4	2	1	1	1	1	1	1	1	0	2	1	1	2	2	1	1	0	1	0	0	1
NC26	GCTCAATCTTTGCT	24	2	2	1	1	1	1	2	0	1	2	2	2	2	2	0	0	1	1	0	1	0	0
NC26	GCTCCTGTTTCGTG	26	3	0	1	2	2	1	0	0	2	2	2	1	1	1	0	1	2	0	1	2	1	1
NC26	GCTCTCAGGACTAT	25	3	2	1	0	2	0	0	1	1	1	2	1	1	2	0	2	0	2	1	1	1	1
NC26	GCTCTCAGTTACCC	25	3	3	2	0	3	2	1	0	1	1	1	2	0	1	0	0	0	1	1	2	1	0
NC26	GCTCTCTCGACTTG	27	1	2	1	1	2	1	2	0	2	0	2	3	1	1	1	2	0	2	1	0	1	1
NC26	GCTGATCACCGATT	27	3	0	1	1	1	1	2	2	3	1	1	1	1	1	1	1	1	1	1	1	1	1
NC26	GCTGATGTGGATCG	23	1	2	0	0	1	0	2	1	2	1	0	1	1	2	1	2	1	2	1	1	0	1
NC26	GCTTAGCAAAGTAC	22	1	2	0	1	0	3	1	1	1	2	1	2	0	2	1	1	0	1	1	0	1	0
NC26	GCTTCCAGCATTAG	27	2	0	2	1	1	2	1	1	2	0	1	2	1	1	1	2	3	2	0	1	1	0
NC26	GCTTCCCACCTAGT	31	3	1	3	2	2	2	2	2	2	2	1	1	1	0	0	1	1	1	2	1	1	0
NC26	GCTTCCCATTCTAA	29	3	2	3	1	2	2	0	1	2	1	1	1	1	1	2	0	1	1	2	1	0	1
NC26	GCTTGAGTGAGCTG	26	4	2	1	1	1	0	1	2	0	2	1	1	1	1	1	1	0	1	2	2	1	0
NC26	GCTTTTCACGGTTT	16	1	1	1	1	0	1	1	2	1	1	0	1	0	1	1	0	0	0	1	1	1	0
NC26	GCTTTTCATAGAGT	27	2	1	2	1	1	1	2	3	2	1	1	1	0	1	2	2	1	0	2	0	1	0
NC26	GCTTTTTCCCGGTG	29	3	2	1	2	1	0	2	1	2	3	1	1	1	0	2	2	1	1	1	1	1	0
NC26	GCTTTTTCTAGAAG	31	0	3	2	2	2	1	1	2	2	3	2	0	1	2	2	2	2	0	1	1	0	0
NC26	GGAAATGTTGATTT	24	2	2	2	2	1	1	2	1	1	0	1	2	1	1	0	2	1	1	0	0	0	1
NC26	GGAAGCGTGCTCTA	20	1	0	2	3	1	2	1	1	2	2	0	0	0	1	1	0	1	0	0	2	0	0
NC26	GGAAGCTCGACTCA	28	3	1	1	1	3	2	1	1	3	3	1	2	0	0	0	1	1	0	1	1	1	1
NC26	GGAATAGTAGGTAT	29	3	3	1	2	2	3	2	0	1	2	0	2	1	1	0	1	0	1	1	2	1	0
NC26	GGAATATCATCCAG	18	3	1	1	0	2	2	1	1	1	2	1	0	1	0	1	0	0	0	0	1	0	0
NC26	GGAATATCCATTCT	35	2	2	3	2	3	2	2	0	2	1	2	2	1	1	1	1	2	2	0	2	1	1
NC26	GGACAGAGCACCTT	21	1	3	2	0	1	1	0	1	2	2	0	2	0	0	1	0	2	0	1	1	0	1
NC26	GGAGCAAGAGCTTA	20	1	2	1	2	2	0	1	1	2	2	0	0	0	0	1	2	1	0	1	0	1	0
NC26	GGAGCACATTGTGC	26	3	1	3	1	1	1	0	1	1	1	0	1	1	1	1	1	2	1	1	3	0	1
NC26	GGAGGTAGTATGTG	27	1	4	2	1	2	1	1	1	1	1	1	2	1	2	2	0	1	0	1	0	1	1
NC26	GGAGGTAGTTACAG	25	2	2	1	1	2	1	1	2	2	0	1	1	0	0	2	1	1	1	1	1	1	1
NC26	GGAGGTCAGTTCCA	26	1	1	3	3	1	1	1	0	2	2	3	1	0	0	1	1	1	1	1	0	1	1
NC26	GGAGTGGTTCATTA	29	2	3	1	0	1	1	1	1	2	3	1	1	2	0	1	2	1	1	1	2	0	2
NC26	GGAGTGTCCATCAG	23	2	1	2	0	1	2	1	1	1	0	3	1	1	1	1	0	0	1	2	1	0	1
NC26	GGATAAAGGGTCAC	26	1	2	2	2	1	2	1	2	1	2	3	0	0	1	2	0	1	1	1	0	0	1
NC26	GGCAAGGTGACTAA	30	3	1	3	2	2	1	2	2	3	2	0	1	0	0	1	1	2	1	1	1	1	0
NC26	GGCATTAGTTACAG	31	3	4	2	2	2	3	1	2	0	2	0	2	2	1	1	1	1	1	0	0	1	0
NC26	GGCATTTCTTACGG	27	3	3	0	0	2	1	1	1	1	2	1	1	2	2	0	2	1	1	1	2	0	0
NC26	GGCGAACAAACATG	29	3	1	1	3	2	1	1	2	1	1	2	1	2	1	2	1	1	1	0	0	1	1
NC26	GGCTTAGTTACCAC	20	2	1	1	2	2	1	0	1	0	2	1	0	1	1	2	0	1	1	1	0	0	0
NC26	GGGAACAGATGCTA	18	1	2	2	1	0	0	0	1	1	0	0	0	2	2	1	1	1	0	2	1	0	0
NC26	GGGAACTCTCGTCC	25	1	2	2	2	1	0	1	1	2	2	2	1	1	1	1	2	0	1	1	0	1	0
NC26	GGGTAGAGCCTAAA	31	3	4	0	3	2	1	1	0	0	2	1	3	1	1	2	2	2	0	1	1	0	1
NC26	GGGTAGGTTGGGCA	32	0	2	2	0	0	2	0	3	1	2	1	1	2	2	2	1	6	0	1	2	1	1
NC26	GGTAAACATTTGCG	27	2	2	3	1	0	1	2	0	4	1	0	1	2	0	2	1	2	0	0	1	1	1
NC26	GGTAGGAGACGTCG	32	3	2	0	1	2	3	2	2	2	1	1	2	0	2	2	1	1	0	3	1	0	1
NC26	GGTAGGGTTTAGCC	29	2	2	2	1	2	1	1	2	2	2	2	1	0	2	0	1	2	0	1	1	1	1
NC26	GGTAGGTCATAGGA	28	2	2	2	0	3	1	2	1	2	1	2	2	2	0	1	3	1	0	0	1	0	0
NC26	GGTATCAGGATATC	30	2	2	3	0	1	3	1	3	2	2	0	2	0	2	1	0	1	0	2	1	0	2
NC26	GGTATCTCGGTAGG	29	2	2	2	1	3	2	1	1	2	2	2	0	1	1	1	1	2	1	0	1	1	0
NC26	GGTCATGTGCGGAT	27	3	3	1	1	0	1	2	0	1	1	1	1	2	0	1	2	2	0	2	1	1	1
NC26	GGTCTACAAGTACA	31	3	4	1	0	1	3	1	2	3	1	3	0	1	1	2	2	1	1	1	0	0	0
NC26	GGTCTACACTCGTA	27	2	3	3	2	1	0	1	1	1	2	0	3	2	1	1	1	1	0	1	0	0	1
NC26	GGTCTACACTGAAA	28	4	2	1	1	1	3	1	1	0	0	1	2	1	1	0	2	2	2	1	1	1	0
NC26	GGTCTACAGTTCCA	27	3	2	0	1	1	2	1	2	2	1	2	1	1	0	1	2	1	2	1	1	0	0
NC26	GGTTCATCCCGAAT	28	2	1	0	2	2	3	0	0	2	3	1	2	2	1	1	2	1	0	0	2	0	1
NC26	GTAAAGTCCTCCAC	21	3	0	2	1	2	1	1	1	2	1	0	0	1	1	1	0	1	1	0	0	2	0
NC26	GTAACCAGGCCTTT	20	2	2	2	0	0	1	0	1	1	1	0	1	1	2	1	1	0	2	0	1	0	1
NC26	GTAACCAGTCCAGG	40	2	4	2	2	2	1	3	3	2	3	2	3	2	0	1	1	1	1	1	2	1	1
NC26	GTAACCAGTTAACG	25	3	2	2	1	2	1	1	1	0	1	2	0	0	1	2	2	1	2	0	0	1	0
NC26	GTAACCGTGCACTT	36	2	2	2	2	1	2	2	2	3	3	2	2	1	0	2	2	1	1	2	2	0	0
NC26	GTAAGAAGCCTACT	26	2	2	2	2	2	1	0	1	2	0	2	2	1	1	1	2	1	1	0	0	0	1
NC26	GTAAGAAGCGTCGA	24	3	0	2	2	0	0	0	2	1	1	2	1	0	1	1	1	2	2	1	1	0	1
NC26	GTAAGAGTTAGACA	28	2	1	1	2	3	2	3	1	0	2	1	0	0	2	1	2	1	0	1	1	1	1
NC26	GTACACCAGTGGAC	31	1	2	2	3	3	2	2	1	0	2	2	2	2	1	2	0	0	1	1	1	1	0
NC26	GTACACTCCTTCAT	33	3	3	1	1	1	3	2	2	3	3	2	0	1	0	2	1	1	0	1	1	1	1
NC26	GTACCAAGCCCTCG	26	0	3	2	2	0	0	2	1	0	1	1	2	1	0	1	2	1	1	2	2	1	1
NC26	GTACCACAGCTTTG	28	2	1	1	3	2	2	2	1	0	3	1	2	1	1	1	1	1	1	1	1	0	0
NC26	GTACGTAGTCCTCA	26	1	2	2	2	2	2	0	0	1	3	2	0	2	1	1	0	2	0	0	1	1	1
NC26	GTACGTGTCTCACA	27	4	0	0	3	2	1	2	0	2	0	1	1	2	2	1	2	2	0	1	0	1	0
NC26	GTAGAAAGTATCGA	28	2	1	1	3	3	2	2	1	0	1	1	1	1	0	1	2	1	2	1	1	1	0
NC26	GTAGAACAGTAGCG	25	2	2	2	0	1	1	1	2	1	2	2	1	2	1	1	0	0	2	0	1	1	0
NC26	GTAGAACAGTTGGG	32	3	2	1	3	2	1	1	1	3	1	1	1	1	1	1	0	2	2	1	2	1	1
NC26	GTAGAACATGATGA	28	2	2	3	2	1	2	2	1	1	1	2	1	2	1	1	1	0	0	1	1	0	1
NC26	GTAGAAGTTACTTA	30	3	2	2	2	1	0	2	1	2	1	2	0	1	1	1	1	1	3	1	0	1	2
NC26	GTAGCTAGAGCTAT	27	1	1	3	2	1	1	4	0	1	0	1	3	0	1	1	2	1	1	1	2	0	0
NC26	GTAGCTAGCATTCC	28	1	2	3	1	1	2	2	0	0	2	2	2	1	1	0	1	1	0	3	2	1	0
NC26	GTAGCTGTCCAATC	18	1	2	2	2	1	0	1	0	1	2	1	0	0	1	0	1	0	1	1	1	0	0
NC26	GTAGTCGTGACTTC	24	1	1	1	3	3	1	1	1	1	2	1	1	1	0	0	1	1	1	0	1	1	1
NC26	GTAGTCTCGTTGAC	29	2	2	1	2	0	2	2	1	1	1	1	0	1	2	2	1	1	2	2	2	0	1
NC26	GTATCGGTGTTGGG	27	2	0	3	2	2	1	0	1	1	1	2	2	0	1	2	0	2	1	2	1	0	1
NC26	GTATGCAGCATTCC	23	1	2	2	0	2	0	2	0	1	3	1	3	1	0	1	1	1	0	0	1	0	1
NC26	GTATGCCAAATCGA	23	3	0	1	1	1	1	0	2	2	0	0	3	0	1	1	1	0	2	2	2	0	0
NC26	GTCACAAGATACAC	30	3	3	2	1	2	3	0	1	1	1	2	1	1	2	1	0	1	2	1	1	1	0
NC26	GTCACACATTAGAG	32	2	2	1	3	1	1	1	2	1	0	1	2	3	1	2	1	1	2	2	2	0	1
NC26	GTCATGAGCGCGAT	23	1	0	1	2	2	2	1	1	1	0	2	3	1	0	0	2	2	1	0	1	0	0
NC26	GTCATGTCTGAAGA	36	3	2	1	2	2	2	0	1	2	2	3	3	1	2	1	2	1	1	1	1	1	2
NC26	GTCGATAGGAATCT	32	4	1	3	0	3	2	3	1	2	0	1	0	1	1	1	2	1	2	1	2	1	0
NC26	GTCGATGTAGCCTT	22	2	0	2	1	1	2	0	1	0	2	1	2	1	0	1	2	1	0	1	2	0	0
NC26	GTCGTAAGCCTGAG	30	2	3	2	1	1	2	2	1	2	3	1	2	1	1	1	1	2	0	1	0	1	0
NC26	GTCGTAAGGTTGCG	27	2	2	2	2	2	2	1	1	2	1	1	1	2	0	0	1	1	1	1	2	0	0
NC26	GTCGTAGTCCCTAA	30	2	2	2	2	2	2	2	2	1	1	1	0	2	2	0	4	0	1	0	1	0	1
NC26	GTCTAGAGTTGAAC	31	4	3	2	2	1	0	2	0	1	1	2	2	1	0	1	2	1	2	1	1	1	1
NC26	GTCTAGTCTGCTGA	22	1	3	2	1	1	1	1	0	0	1	1	1	1	2	0	1	1	0	1	2	1	0
NC26	GTGAAACATAGTCC	25	1	0	1	1	1	2	2	2	1	2	1	2	1	0	2	0	2	1	0	2	0	1
NC26	GTGAAAGTGTGCCC	29	4	4	1	0	1	2	2	1	1	1	1	1	2	1	1	1	1	1	0	1	1	1
NC26	GTGAGGAGGCCTTT	35	1	2	1	2	1	3	2	6	2	2	0	2	0	2	2	2	0	0	2	1	1	1
NC26	GTGAGGAGTGGCGT	30	3	2	1	3	1	1	2	2	1	1	2	1	1	1	2	1	1	0	1	2	0	1
NC26	GTGAGGCAACGGGT	28	3	3	1	2	2	1	1	3	0	2	1	0	0	0	0	3	1	2	2	1	0	0
NC26	GTGGGACATACCCA	29	3	3	3	1	2	1	2	0	1	1	1	2	1	1	1	1	1	0	1	1	1	1
NC26	GTGGGAGTTAAGTG	29	2	3	2	0	3	1	0	2	3	0	2	1	2	0	0	2	2	0	2	0	1	1
NC26	GTGGTTCAACAGTA	24	4	1	3	1	2	1	1	1	1	0	0	2	1	1	1	2	0	1	1	0	0	0
NC26	GTGGTTCAGTGTCT	24	3	2	3	1	1	1	1	1	2	1	0	1	0	0	2	1	0	2	1	0	0	1
NC26	GTGTACAGTTGTCC	29	1	2	2	1	0	1	0	0	2	2	3	2	1	1	1	2	1	2	2	1	1	1
NC26	GTGTACGTAGTTCC	21	2	0	2	2	0	1	1	1	1	2	1	2	0	1	0	1	1	1	1	0	1	0
NC26	GTGTACGTGCTGTT	20	2	0	3	2	2	2	1	0	1	0	0	1	0	2	0	1	1	1	1	0	0	0
NC26	GTGTACGTGTTGAA	27	2	1	2	1	0	2	3	3	0	1	2	3	1	1	0	1	1	1	1	0	0	1
NC26	GTGTACTCGTAATT	25	1	1	2	2	2	1	1	1	0	2	3	1	1	1	2	0	2	1	1	0	0	0
NC26	GTGTCACACACTGT	32	1	4	3	1	3	0	1	2	1	2	1	1	1	0	2	2	2	1	2	1	1	0
NC26	GTGTCACACGAGGT	29	2	1	1	2	0	2	3	2	2	1	0	3	3	0	0	1	1	1	1	2	0	1
NC26	GTGTCAGTACCTGT	24	3	2	1	2	1	0	1	1	0	2	2	1	2	0	0	1	2	2	0	0	0	1
NC26	GTGTGTCAGTCGAG	24	2	1	0	1	0	1	2	1	1	3	3	2	1	2	0	0	0	0	2	1	1	0
NC26	GTTACGCAATTTGT	27	1	2	3	0	1	1	2	2	3	3	1	1	0	1	2	1	0	0	2	0	1	0
NC26	GTTACGCAGTCCCG	29	2	2	2	2	1	3	1	0	1	4	1	1	1	2	2	1	0	0	1	1	0	1
NC26	GTTACGCATATGTT	25	1	2	2	2	1	1	1	0	2	1	2	1	2	2	1	1	1	0	0	2	0	0
NC26	GTTACGCATATTAC	34	3	1	1	2	2	2	2	2	2	2	1	1	1	1	1	1	1	2	2	2	0	2
NC26	GTTAGCAGAGAAAT	28	4	1	2	1	2	2	1	1	0	3	1	2	0	0	2	0	2	1	1	0	1	1
NC26	GTTAGCGTTCGACT	24	3	4	1	2	2	1	1	2	1	0	1	1	0	0	0	1	2	1	1	0	0	0
NC26	GTTAGCGTTGATAG	24	2	0	2	2	1	2	3	1	0	0	1	2	1	1	0	1	1	0	2	1	0	1
NC26	GTTAGCTCCTGCCT	31	1	2	1	2	2	2	3	1	1	2	1	3	1	2	1	1	0	0	1	2	1	1
NC26	GTTAGCTCGATCGT	29	4	1	2	1	2	1	3	0	2	2	2	1	1	1	2	1	1	0	0	2	0	0
NC26	GTTCAGCAGTCAGG	29	4	4	1	0	1	1	2	1	2	2	2	2	2	1	0	0	2	0	1	0	0	1
NC26	GTTCAGTCCCTATT	26	3	2	1	1	2	1	1	0	1	1	1	1	2	1	1	3	0	1	0	1	1	1
NC26	GTTCTTAGAATGAA	21	2	1	3	1	2	1	1	0	1	1	0	0	1	0	2	1	1	1	0	1	1	0
NC26	GTTCTTAGAATGTC	28	2	0	3	1	2	0	2	0	2	1	1	1	1	2	2	0	1	1	2	2	1	1
NC26	GTTCTTAGAGTGTT	21	2	1	1	1	0	2	1	1	1	2	1	1	0	0	0	2	2	1	1	0	0	1
NC26	GTTCTTCATCATGC	25	4	3	2	2	1	1	0	3	0	1	0	0	2	1	1	2	1	0	0	1	0	0
NC26	GTTCTTGTGTAGGC	19	1	2	2	1	0	0	2	2	0	1	0	0	2	2	0	1	1	1	1	0	0	0
NC26	GTTCTTTCTGTCTT	32	4	1	1	1	2	1	3	1	2	2	2	2	2	2	1	2	0	1	1	0	1	0
NC26	GTTGACGTAAACTG	25	3	2	1	1	2	2	0	1	2	0	1	1	1	1	1	1	2	0	1	1	1	0
NC26	GTTGCAAGTAAGGG	33	2	3	2	1	1	2	2	2	2	1	1	2	2	0	1	1	1	2	2	2	1	0
NC26	GTTGCACACCATAC	26	0	1	2	1	3	1	2	2	2	2	1	1	0	2	0	0	2	0	1	2	1	0
NC26	GTTGCACACTAGAA	27	3	2	3	1	0	1	1	2	1	1	1	2	1	1	2	2	1	1	1	0	0	0
NC26	GTTGCACAGACTAA	24	1	1	2	2	0	1	1	1	3	3	1	1	1	0	1	1	1	1	1	0	1	0
NC26	GTTGCAGTGGGCTA	25	1	2	2	0	1	3	2	0	1	1	2	1	1	0	1	1	2	1	1	1	0	1
NC26	GTTGGTCACTAAAG	21	1	2	1	1	1	2	1	2	0	1	2	1	0	0	1	2	0	0	1	0	1	1
NC26	GTTGGTGTTTGCAC	25	2	1	2	0	2	3	1	1	1	1	1	2	2	0	1	0	0	0	1	1	2	1
NC26	GTTGTGAGACTATG	31	2	1	2	1	2	2	1	2	2	2	3	2	2	1	1	2	0	0	2	0	1	0
NC26	GTTGTGAGCATCCT	27	3	2	2	1	0	1	2	1	2	0	1	2	2	0	1	3	0	0	1	2	0	1
NC26	GTTGTGAGGCTCAG	32	2	1	2	1	3	1	2	1	1	3	0	2	1	0	2	0	2	1	3	2	1	1
NC26	GTTGTGGTTCGCCG	31	1	2	2	2	3	3	0	0	1	2	2	2	1	1	1	1	1	2	2	1	0	1
NC26	TAAAGGAGGGCATC	27	4	1	2	0	1	0	3	2	1	1	2	2	1	1	2	0	1	1	0	1	1	0
NC26	TAAAGGGTGTACGG	28	1	1	2	1	2	2	2	2	2	1	1	1	1	1	1	1	2	0	1	2	0	1
NC26	TAACGCGTTTGCAC	26	1	2	0	3	1	3	3	1	1	1	1	2	0	2	0	1	0	2	0	1	0	1
NC26	TAACGCTCCGAATC	22	0	2	2	1	2	0	1	1	1	0	2	2	1	2	1	0	1	1	1	1	0	0
NC26	TAAGAGAGAAAGTA	26	2	3	1	0	1	1	1	0	1	2	2	0	0	2	2	2	1	1	1	1	1	1
NC26	TAAGAGGTAGCTTC	22	2	2	3	0	1	0	1	1	1	0	0	1	1	0	2	1	1	0	2	1	1	1
NC26	TAAGAGGTTGTCTG	26	2	2	1	2	2	2	2	3	1	0	1	2	0	1	0	2	0	1	1	1	0	0
NC26	TAAGAGTCCGATTG	22	3	2	2	1	1	0	2	1	1	2	0	1	0	0	2	1	0	1	0	1	0	1
NC26	TAAGGAGTTTCGCA	29	1	0	3	0	2	3	1	1	1	1	3	2	1	1	0	0	2	1	1	2	1	2
NC26	TACACGAGAGTGCC	29	1	2	2	3	1	0	2	1	2	1	3	1	0	1	1	0	2	2	1	2	1	0
NC26	TACACGAGGCAGCT	21	0	1	1	0	2	2	0	1	1	1	1	2	1	0	1	2	1	2	0	1	1	0
NC26	TACACGAGTATTTC	20	1	1	0	3	3	1	1	2	0	2	1	1	1	0	0	0	1	1	0	1	0	0
NC26	TACACGGTGAAACT	30	2	3	2	2	2	0	2	1	2	3	1	2	2	2	1	0	0	1	0	1	1	0
NC26	TACCAGCATCACTG	26	3	3	3	3	1	1	0	1	1	2	2	0	0	1	1	0	0	2	0	2	0	0
NC26	TACCAGGTACATAG	33	3	1	1	5	3	1	2	1	1	1	2	2	1	1	1	1	3	0	1	1	0	1
NC26	TACCAGTCCTGAGT	34	4	4	1	1	1	2	1	1	3	1	2	2	1	1	1	1	1	1	1	2	1	1
NC26	TACCTTTCTCAGAC	32	2	4	2	1	3	1	1	1	1	2	2	2	0	0	2	2	1	2	2	1	0	0
NC26	TACGACCATGCCCG	24	1	2	2	2	1	0	2	1	0	0	3	2	1	1	0	1	1	1	2	0	0	1
NC26	TACGCACAATGGTA	25	2	1	0	3	2	2	2	1	0	2	1	2	1	0	0	2	0	1	0	1	0	2
NC26	TAGAAGAGGACATT	33	1	2	2	1	2	2	2	1	0	2	0	3	2	2	2	2	2	1	0	2	1	1
NC26	TAGAAGCAGTATAG	25	2	3	1	1	2	2	2	1	1	2	0	1	2	1	1	0	0	0	1	0	1	1
NC26	TAGAAGTCGATCAC	30	4	1	1	1	2	2	2	0	2	1	2	2	2	1	1	2	1	1	1	0	1	0
NC26	TAGACCAGATGCCG	30	2	3	1	2	2	2	1	2	1	1	1	2	0	1	2	1	1	1	2	1	0	1
NC26	TAGACCCACACCTA	27	5	2	2	1	1	2	2	1	1	0	1	0	1	1	2	1	1	0	0	2	0	1
NC26	TAGAGAAGTCTTCG	27	3	2	1	2	2	1	1	2	1	0	0	3	0	1	2	1	0	1	0	2	1	1
NC26	TAGAGACAAGACTA	26	1	1	1	1	1	1	0	2	1	2	2	2	0	1	2	1	1	1	1	2	1	1
NC26	TAGAGAGTTTGTCG	24	3	0	0	1	0	1	1	1	2	3	2	1	2	2	0	0	2	1	1	0	0	1
NC26	TAGCACCACCTGAT	30	1	2	3	2	0	3	2	1	2	0	2	1	1	1	1	1	1	1	2	0	1	2
NC26	TAGCACTCTTACGG	25	2	3	0	2	2	1	2	2	1	1	1	1	0	1	0	1	1	1	1	2	0	0
NC26	TAGCGTCAGTCACT	22	3	0	1	2	2	0	1	0	0	1	1	1	1	1	1	1	2	1	1	0	1	1
NC26	TAGCGTGTTTTAGT	31	2	3	3	2	3	2	1	2	1	1	2	1	1	1	1	1	1	0	0	2	0	1
NC26	TAGCGTTCTCTGGA	22	1	2	1	0	0	0	1	1	1	2	0	1	1	0	1	1	2	2	2	1	1	1
NC26	TAGCTGAGTCCAGG	34	2	1	2	3	1	2	1	0	3	1	2	1	3	0	1	2	2	1	2	2	1	1
NC26	TAGCTGCAACATAG	23	1	1	0	2	2	1	0	1	1	1	1	1	2	1	0	1	2	0	2	2	0	1
NC26	TAGGCTCAGTGCTT	20	0	1	1	0	3	1	1	1	1	1	0	3	0	1	1	1	1	0	0	2	1	0
NC26	TAGGCTGTGTTGCT	29	3	2	3	2	3	0	2	1	1	1	1	1	1	1	0	2	1	2	0	1	1	0
NC26	TAGGCTGTTCGGGA	24	1	3	1	1	1	3	2	1	1	0	0	0	1	1	1	2	0	1	1	1	1	1
NC26	TAGGCTTCGATTAT	24	2	0	2	2	2	2	2	1	1	1	0	1	0	1	2	1	0	2	2	0	0	0
NC26	TAGTCGCAGTACCT	23	1	2	2	2	1	1	1	1	1	0	2	2	1	1	0	1	1	1	0	2	0	0
NC26	TAGTCGGTACTCGT	22	2	1	1	0	2	0	1	1	1	2	0	1	0	2	1	1	1	0	2	2	0	1
NC26	TAGTCGGTTAGCCT	26	5	2	1	1	2	1	1	0	0	3	0	2	0	0	1	1	0	1	1	2	1	1
NC26	TATCGGAGCCGGTA	27	2	3	1	0	3	2	0	2	1	2	1	0	1	1	1	3	0	1	0	1	1	1
NC26	TATCGGCACGAGGT	21	1	1	1	2	2	0	1	0	2	1	1	1	1	0	1	1	1	1	1	0	1	1
NC26	TATCGGCAGGTCCC	21	1	2	0	1	1	1	1	2	2	0	1	1	0	0	2	1	1	2	1	0	0	1
NC26	TATCGGCATGACAA	19	2	1	2	2	1	0	1	1	1	1	1	1	0	0	1	1	0	2	1	0	0	0
NC26	TATCTCAGTGACTA	26	1	2	1	2	1	3	0	1	1	1	1	1	0	2	1	2	0	2	2	0	0	2
NC26	TATCTCGTATATCT	29	1	3	2	1	3	2	2	1	1	2	2	1	2	0	0	1	1	1	1	1	1	0
NC26	TATCTCGTGTGTCT	29	2	3	2	1	2	1	1	1	0	1	2	1	2	1	1	1	2	1	0	2	1	1
NC26	TATCTCGTTTACTA	20	1	0	1	2	0	1	1	1	2	1	2	1	0	1	0	1	1	1	1	0	1	1
NC26	TATGCGCAAGTGAT	28	0	2	1	3	1	2	4	1	0	2	0	1	2	1	1	2	2	2	0	1	0	0
NC26	TATGCGGTATCATT	30	3	3	1	3	1	3	1	1	1	2	3	2	0	2	1	1	0	1	0	1	0	0
NC26	TATGGCTCCGCTCT	30	2	4	2	2	3	0	1	0	1	1	2	0	1	2	2	1	1	2	2	1	0	0
NC26	TCAACGAGACGTGC	26	1	1	1	3	1	0	3	1	2	1	3	1	2	1	1	1	0	1	0	1	1	0
NC26	TCAACGTCCTCGTC	23	2	1	3	2	1	2	1	1	3	1	1	0	0	0	0	2	1	0	2	0	0	0
NC26	TCACAGCACGAGGT	26	4	2	1	1	0	1	1	2	2	0	2	2	1	2	0	1	1	2	1	0	0	0
NC26	TCACCCCACGCTGC	29	4	0	1	0	1	2	2	1	1	1	2	3	1	1	1	0	1	2	2	1	1	1
NC26	TCACCCGTAGCAAT	21	3	1	0	2	0	3	2	0	0	1	0	0	0	1	0	2	1	1	0	2	1	1
NC26	TCACCCGTCTACCA	29	2	2	2	2	2	1	1	2	2	1	1	2	2	1	1	0	1	1	1	0	0	2
NC26	TCACGAAGCTGGGT	28	1	1	3	2	2	1	2	2	2	1	1	2	1	0	0	2	2	0	1	0	1	1
NC26	TCACTTGTCAGGTG	30	3	3	1	3	0	1	1	1	2	2	2	1	1	1	1	2	1	1	2	0	0	1
NC26	TCAGACAGTGGAGA	25	3	1	2	1	2	2	2	1	0	2	1	1	1	0	0	2	1	0	1	0	1	1
NC26	TCAGACCAACTTTA	27	4	3	1	1	1	1	1	1	2	2	1	0	1	0	1	1	2	1	2	1	0	0
NC26	TCAGCATCTGCTCC	27	1	2	1	3	3	2	2	1	1	3	1	1	0	1	1	0	1	0	0	2	1	0
NC26	TCAGGTCACGCTGC	26	1	2	3	1	1	1	0	1	1	2	2	1	2	1	1	2	0	2	1	0	0	1
NC26	TCAGTGGTTTAACT	29	2	3	2	0	1	3	2	1	0	3	0	1	0	2	3	1	1	2	2	0	0	0
NC26	TCATCTCAAATCAG	33	1	2	3	2	0	3	4	1	3	2	0	2	1	1	2	2	1	1	0	0	0	2
NC26	TCATGGGTGCGGAT	31	1	4	0	2	2	3	0	2	2	2	2	3	0	2	1	1	0	0	2	1	0	1
NC26	TCATGGGTTCTAGC	26	4	1	3	0	0	1	0	1	1	2	0	2	2	1	2	1	1	0	1	2	0	1
NC26	TCATGGTCAACATT	21	2	2	1	1	0	0	1	0	1	2	1	1	1	1	0	1	1	2	0	1	2	0
NC26	TCCAAGAGTGTCCT	30	2	2	2	3	0	2	1	2	2	2	2	2	1	2	0	1	1	1	0	1	0	1
NC26	TCCAAGCATGCTAC	30	2	2	4	2	1	1	2	2	3	2	1	1	2	1	0	1	0	2	1	0	0	0
NC26	TCCAAGGTCCCGTG	23	2	1	1	1	2	1	3	2	3	2	0	0	0	1	1	0	0	0	1	2	0	0
NC26	TCCAGAGTACCGTT	23	1	0	1	1	3	2	1	3	0	0	1	2	1	1	0	1	1	2	1	0	0	1
NC26	TCCCGTAGCTTCCA	34	2	2	0	1	2	4	3	1	3	3	2	2	2	0	1	2	2	0	0	2	0	0
NC26	TCCCGTAGGTACAT	37	1	3	2	0	3	3	3	2	2	3	1	3	1	1	1	3	1	1	1	1	1	0
NC26	TCCCGTGTTTAACT	25	1	3	1	2	2	2	1	0	1	1	2	0	0	0	0	2	1	1	1	2	1	1
NC26	TCCGAAAGACGGCT	22	1	2	1	0	1	1	0	1	1	3	0	3	0	0	1	1	1	2	1	2	0	0
NC26	TCCGAAAGCCCTTA	33	2	2	1	1	4	2	0	1	3	2	2	3	1	0	1	1	2	1	2	1	0	1
NC26	TCCGAACATGAGGC	27	2	1	2	2	1	1	3	0	0	1	0	1	1	1	1	2	1	2	2	1	1	1
NC26	TCCGAACATGTAAG	28	2	1	2	1	3	1	0	1	3	1	1	2	2	0	2	2	2	0	0	1	1	0
NC26	TCCGCTCAGACAAT	26	1	3	0	2	3	2	2	1	1	1	1	2	0	1	2	2	0	1	1	0	0	0
NC26	TCCGCTGTTCTAGC	34	1	4	2	2	2	1	0	2	2	2	1	2	1	2	2	1	1	1	2	1	1	1
NC26	TCCGCTTCTAACAT	28	2	2	2	0	1	1	2	2	1	2	1	0	2	0	3	1	1	1	1	2	0	1
NC26	TCCTTAAGAGGCCT	21	4	0	1	2	1	1	2	0	0	1	0	0	1	0	1	1	2	0	1	2	1	0
NC26	TCCTTAAGCCCTGC	26	3	1	2	2	2	2	2	1	1	1	1	2	1	0	0	1	0	1	0	1	1	1
NC26	TCCTTAGTTCGCGC	32	3	1	3	1	1	1	2	3	1	1	3	1	1	2	0	4	1	2	0	0	1	0
NC26	TCCTTATCGTGGTT	35	4	2	1	0	2	2	3	3	2	2	1	2	2	0	2	0	1	1	2	1	1	1
NC26	TCGAACCACTCGTA	28	3	1	1	0	2	3	1	3	0	2	1	1	1	1	0	1	1	2	1	2	0	1
NC26	TCGACAAGGGTGAA	26	2	2	2	0	2	2	1	2	2	1	1	1	1	1	0	1	1	1	1	0	1	1
NC26	TCGACACATTACGC	27	1	2	2	1	1	0	1	2	2	2	1	2	2	0	1	1	1	2	2	0	1	0
NC26	TCGCCTCAATCTCG	32	3	3	2	1	1	1	2	1	3	2	1	2	0	2	0	2	1	1	1	2	1	0
NC26	TCGCCTTCTCCATT	25	1	4	1	1	1	2	1	1	1	2	2	1	0	0	1	2	1	0	1	1	0	1
NC26	TCGTAGTCTGCGAT	31	3	3	2	0	2	0	2	1	1	1	2	2	1	0	1	1	3	1	1	2	1	1
NC26	TCGTCCAGAGGAGT	25	3	4	1	0	1	1	3	1	2	1	1	2	0	1	1	0	1	0	1	1	0	0
NC26	TCGTCCGTATTCTA	24	3	0	3	1	0	2	1	2	1	0	1	2	1	1	0	1	1	1	0	2	1	0
NC26	TCGTCCGTGCTGAG	31	4	1	2	2	1	1	1	3	1	1	1	1	0	1	1	2	2	1	1	2	1	1
NC26	TCGTCCGTGTACTC	30	1	3	1	1	2	1	1	2	1	2	2	1	1	2	2	0	2	2	2	1	0	0
NC26	TCGTGACAGCTTCA	35	3	3	2	2	2	2	1	2	2	2	2	1	1	1	1	1	2	2	1	0	1	1
NC26	TCGTGACAGTGCGA	21	1	3	2	1	3	1	2	0	1	1	0	1	2	0	1	0	0	0	1	1	0	0
NC26	TCGTGAGTGGTAAT	24	2	1	0	1	0	1	2	1	0	1	2	1	1	1	2	1	2	1	0	2	1	1
NC26	TCGTGATCGTGACT	30	2	2	3	2	0	2	2	3	3	2	1	0	1	0	1	0	1	1	1	2	0	1
NC26	TCGTTTTCGTGCCG	30	3	1	3	0	2	2	0	2	2	2	0	1	0	1	1	2	1	2	2	1	1	1
NC26	TCGTTTTCTCAGAC	27	4	1	4	1	2	0	1	1	0	2	0	0	1	1	1	0	3	1	1	2	0	1
NC26	TCTACTGTCTCGCG	26	3	3	2	2	2	2	0	0	2	1	1	2	0	1	0	2	1	0	1	0	0	1
NC26	TCTATCAGGCTTTC	25	1	3	3	2	1	0	2	0	1	1	1	2	2	1	0	0	1	2	1	0	0	1
NC26	TCTCCGAGCTCCTA	30	2	1	1	2	2	1	2	0	1	3	0	3	2	1	1	1	3	0	1	2	1	0
NC26	TCTCCGGTGTGCGA	30	2	2	4	1	0	1	2	1	2	1	1	3	1	1	0	2	1	2	1	1	0	1
NC26	TCTCGCAGGCCGTA	24	3	1	1	2	1	2	1	0	1	1	1	2	1	0	0	1	1	0	2	1	1	1
NC26	TCTCGCAGGTATGT	25	2	2	1	1	1	2	1	1	0	1	2	0	1	0	1	2	2	1	2	2	0	0
NC26	TCTCGCCAAATGGT	33	3	3	2	2	3	2	0	1	2	0	1	2	3	1	1	1	0	2	2	0	0	2
NC26	TCTCGCCAATTACT	31	3	1	2	3	1	3	1	1	1	1	2	2	2	1	1	0	2	1	1	1	0	1
NC26	TCTCTAAGACGTGC	26	2	3	1	0	1	3	1	2	0	3	1	2	1	1	1	0	1	1	0	2	0	0
NC26	TCTCTAGTAACCTC	24	0	2	3	1	3	2	1	2	2	1	0	0	1	1	1	1	1	1	1	0	0	0
NC26	TCTGAGGTGTAGTA	21	2	3	0	0	1	0	0	0	0	1	2	3	0	1	1	2	0	2	1	1	0	1
NC26	TCTGGACAGTATAG	28	1	4	3	1	1	2	2	1	0	2	1	2	1	2	0	0	1	0	2	1	1	0
NC26	TCTGGAGTTTGGAA	24	3	2	2	0	2	1	1	3	1	1	0	2	1	0	2	2	0	0	0	1	0	0
NC26	TCTGGATCTCGAGT	23	1	1	1	2	1	2	2	1	2	1	1	2	0	1	1	1	1	0	0	1	0	1
NC26	TCTGTTGTAGATAC	29	4	0	2	0	1	1	3	3	2	0	2	1	0	1	2	1	1	0	2	2	1	0
NC26	TCTGTTGTGTAGAT	22	2	2	2	1	3	2	0	1	1	0	2	0	1	0	1	0	0	2	1	0	1	0
NC26	TCTTACCAACGTTC	26	2	2	0	1	1	1	0	1	2	2	1	1	0	1	1	2	1	1	2	2	1	1
NC26	TCTTACCACCATGT	22	2	3	1	0	0	2	1	2	1	1	2	0	1	1	0	0	0	1	2	1	0	1
NC26	TCTTACTCAGTGCT	26	3	1	3	2	2	1	0	2	0	3	1	1	0	1	1	0	2	1	1	0	0	1
NC26	TCTTCAAGACAACT	33	4	2	0	2	2	1	3	2	2	1	2	3	1	2	0	2	1	0	1	1	0	1
NC26	TCTTCACATCTAAT	26	1	3	2	2	1	1	1	0	3	1	1	2	0	1	1	1	2	1	0	1	0	1
NC26	TCTTCAGTTTGACC	26	3	1	1	1	1	1	1	2	2	1	2	2	2	1	1	2	0	0	0	1	0	1
NC26	TCTTCATCGATGGG	20	3	0	1	1	2	1	1	1	1	1	2	1	0	0	0	0	3	0	0	1	0	1
NC26	TCTTTGAGCCTACT	28	1	1	2	1	2	3	2	1	0	2	2	2	0	1	1	2	2	0	1	1	1	0
NC26	TCTTTGTCCGATCA	22	2	0	2	1	1	1	2	1	0	1	2	2	1	1	1	0	1	0	1	1	0	1
NC26	TGAAGAGTGATGTA	26	1	0	3	0	2	0	3	0	2	1	1	2	1	2	1	1	1	1	2	1	1	0
NC26	TGACCAAGGAGAGT	26	2	2	2	2	2	2	1	0	1	2	0	2	0	1	2	1	1	1	1	0	1	0
NC26	TGACCACAAAGTAC	22	2	3	2	0	2	2	0	2	1	0	2	0	1	0	0	0	3	1	0	0	1	0
NC26	TGACCAGTCATACC	23	3	0	2	0	2	1	1	2	2	2	0	1	0	1	0	2	1	0	1	1	1	0
NC26	TGACTGCATTCGAC	27	2	1	2	3	1	1	0	1	0	0	2	2	2	0	1	2	1	1	2	1	1	1
NC26	TGACTGCATTTAAC	24	3	2	2	1	1	1	0	1	0	0	2	2	1	2	2	2	0	0	2	0	0	0
NC26	TGAGAAGTTAATGG	27	2	2	0	2	1	2	0	0	0	2	1	2	2	1	1	2	1	1	1	2	0	2
NC26	TGAGAAGTTTGATT	19	2	1	2	2	2	1	1	0	1	2	0	2	0	1	1	0	0	0	0	0	1	0
NC26	TGAGCTAGGCATTA	28	2	3	3	1	1	1	1	1	1	3	0	2	1	1	1	1	1	1	1	1	1	0
NC26	TGAGCTCAATCCGT	20	3	0	0	2	1	1	0	1	0	1	2	1	1	1	0	0	1	1	1	1	1	1
NC26	TGAGGGCATGGGTG	25	2	2	2	0	2	3	2	0	0	0	2	1	1	1	2	0	1	1	2	0	0	1
NC26	TGAGGGGTTAATCT	34	1	2	3	3	2	0	2	2	1	2	2	2	1	1	1	2	1	1	2	1	1	1
NC26	TGAGGGGTTCAGGG	26	0	2	2	1	2	2	1	2	1	2	1	1	1	1	2	0	2	0	0	2	0	1
NC26	TGCAACAGACCTGG	32	3	2	3	1	0	2	1	2	2	1	2	1	2	0	1	2	2	0	2	2	1	0
NC26	TGCACAAGCAGCGT	26	2	0	1	2	1	1	2	0	0	1	1	1	2	1	1	1	1	1	3	2	0	2
NC26	TGCACAAGTAAGAA	28	1	4	3	0	2	1	2	2	0	2	0	3	1	0	2	0	2	1	0	0	1	1
NC26	TGCACAGTAGCAAT	28	3	2	1	2	2	1	2	2	3	1	2	1	0	0	3	0	0	1	0	1	1	0
NC26	TGCATGAGTACCGG	24	2	2	3	2	2	2	0	1	2	2	1	0	0	1	1	1	0	1	1	0	0	0
NC26	TGCATGGTTACCGT	19	1	1	1	2	0	2	0	0	0	2	0	2	1	1	1	1	1	0	1	1	1	0
NC26	TGCATGTCGGGTGA	28	2	2	3	1	2	2	1	1	1	1	1	1	2	1	1	1	1	1	2	0	1	0
NC26	TGCCTCAGATCGCG	21	1	1	2	1	1	2	1	1	0	2	0	1	1	1	0	1	0	2	0	2	1	0
NC26	TGCCTCTCCGCTGG	32	3	4	1	2	3	2	3	1	2	2	1	0	1	1	1	2	0	1	1	0	0	1
NC26	TGCGTACAGTAGTA	24	3	2	1	1	0	1	0	2	1	1	2	3	0	2	1	0	1	0	0	1	1	1
NC26	TGCTAGCATCACTG	22	1	2	3	1	0	1	1	3	0	1	0	1	1	0	1	2	1	0	2	1	0	0
NC26	TGCTAGGTATACAG	19	1	2	2	0	1	2	0	1	1	0	0	2	2	1	1	1	0	0	0	1	1	0
NC26	TGCTAGTCTCAGTG	28	2	3	3	1	2	1	1	1	2	2	2	0	0	0	1	1	1	1	1	1	1	1
NC26	TGCTCCAGGTTTAG	25	1	4	0	2	2	1	0	1	1	1	1	2	2	2	1	1	0	1	1	0	0	1
NC26	TGCTCCCACCATAC	34	4	2	3	1	1	3	1	1	0	5	3	1	1	1	1	1	1	2	1	1	0	0
NC26	TGCTCCGTCATCAC	26	4	3	3	1	0	0	1	1	0	2	2	1	1	1	0	1	1	1	1	1	0	1
NC26	TGCTCCGTGTGTCT	28	1	1	2	3	2	0	1	3	2	1	2	3	0	2	0	0	1	0	2	1	1	0
NC26	TGCTTTCATCTGCA	25	3	1	1	4	0	1	3	2	2	0	0	2	0	1	1	1	1	1	1	0	0	0
NC26	TGGAGGTCCATAAT	20	1	1	0	0	2	1	1	0	2	2	2	1	2	1	0	0	0	0	1	1	1	1
NC26	TGGAGGTCTGTGGT	34	2	4	3	1	3	1	2	2	2	1	2	0	1	2	2	2	0	0	0	2	1	1
NC26	TGGCTACAGCCTCG	29	3	2	1	2	3	2	1	0	3	2	2	1	1	1	2	0	1	1	0	0	0	1
NC26	TGGCTATCTAGTTA	21	2	1	2	0	3	1	2	1	1	0	1	2	0	1	0	0	0	1	1	1	1	0
NC26	TGGGAGAGCTCCGC	34	1	3	3	0	2	2	1	1	2	1	2	2	2	2	2	1	1	1	1	1	1	2
NC26	TGGGAGAGGGCATC	21	2	2	1	0	1	1	1	1	1	2	1	1	1	0	1	1	1	1	1	1	0	0
NC26	TGGGAGGTATCTGC	21	1	1	2	1	1	1	2	0	1	0	1	1	2	1	1	1	0	1	1	2	0	0
NC26	TGGGAGGTATGGAT	25	1	3	3	1	1	0	3	1	1	1	1	1	2	0	1	1	1	1	0	0	0	2
NC26	TGGGAGGTTCTCGA	33	3	2	2	2	2	3	1	1	1	0	0	2	2	2	2	1	1	1	1	1	2	1
NC26	TGGTACTCTACGCA	28	2	2	1	3	1	1	1	0	2	1	2	1	1	1	1	2	2	1	2	1	0	0
NC26	TGGTCATCTAGATT	27	3	1	1	2	2	2	0	0	2	1	1	1	0	2	1	1	2	2	0	2	1	0
NC26	TGGTGTGTTTGTCG	26	2	1	1	2	1	1	2	2	0	1	1	3	0	1	1	1	2	1	2	0	1	0
NC26	TGGTTGCAGAGATT	26	2	3	1	1	1	1	2	1	2	2	0	3	0	0	0	1	1	2	2	1	0	0
NC26	TGGTTGTCAAGTTT	30	3	3	1	2	2	1	2	2	0	2	2	0	0	1	2	1	1	1	2	0	1	1
NC26	TGGTTGTCCTCATT	22	3	3	0	0	2	1	1	2	1	1	0	1	0	1	1	1	0	1	1	2	0	0
NC26	TGTACGAGGCATTA	32	2	2	3	1	3	2	0	1	0	2	3	1	2	1	2	1	2	1	0	2	1	0
NC26	TGTACGCATATTTG	18	2	1	1	1	0	0	1	1	0	1	1	1	2	0	0	1	2	0	2	0	1	0
NC26	TGTAGCAGCTCCTA	26	2	1	2	2	3	3	2	2	1	0	1	1	1	1	0	1	0	0	1	2	0	0
NC26	TGTAGCGTGTGCCC	24	1	2	2	0	3	2	0	1	1	1	0	1	2	0	1	0	2	1	0	2	1	1
NC26	TGTAGCTCCAGTCA	29	3	0	1	1	3	1	2	0	2	0	0	3	1	2	1	1	2	2	1	1	1	1
NC26	TGTAGCTCCGGTCG	26	2	0	3	0	2	2	1	1	1	2	1	0	1	1	1	2	1	2	1	1	1	0
NC26	TGTCAGCATGGTAA	20	2	1	0	2	1	1	2	0	2	0	1	1	1	2	2	0	0	2	0	0	0	0
NC26	TGTCAGTCCCTCAC	30	2	2	4	1	1	1	1	1	2	1	2	1	1	1	0	1	2	1	1	1	1	2
NC26	TGTCGATCCGTTAG	28	3	3	2	1	2	2	1	1	2	0	1	0	1	1	1	2	2	0	1	1	0	1
NC26	TGTGACAGCTGCAG	33	3	3	3	1	2	1	2	2	1	1	2	1	0	2	2	0	1	2	2	1	0	1
NC26	TGTGACAGGGAATG	22	2	1	2	1	2	1	1	1	1	2	2	1	1	1	0	0	1	0	1	0	1	0
NC26	TGTGACGTTCCGAT	24	2	3	2	1	2	0	2	0	1	0	1	1	0	1	1	0	1	1	1	2	1	1
NC26	TGTGACTCGATACC	26	4	3	0	1	2	1	2	1	1	1	1	0	1	0	1	2	1	1	0	2	0	1
NC26	TGTGCACATGCGCC	29	2	1	1	2	2	2	0	0	2	1	2	1	2	2	1	1	2	1	2	1	1	0
NC26	TGTGCAGTCATGCT	25	3	1	1	1	3	2	1	2	1	0	1	2	0	0	2	0	1	1	1	1	0	1
NC26	TGTGGTAGACAACT	27	3	2	1	0	3	1	2	1	1	1	2	0	1	1	1	0	2	1	1	1	1	1
NC26	TGTGGTGTACCGTT	23	3	2	1	0	1	0	1	0	2	1	1	1	2	2	2	1	1	1	0	0	0	1
NC26	TGTGGTGTCAGTCT	25	3	1	1	1	0	2	2	1	1	2	1	1	2	1	1	1	1	0	0	1	1	1
NC26	TGTGTGTCTCCACC	33	4	3	4	2	2	3	2	1	1	2	0	0	1	1	0	2	2	1	1	0	1	0
NC26	TGTTCTCAAGGATT	32	1	2	3	2	2	1	1	1	2	3	2	1	0	2	2	1	1	1	1	2	0	1
NC26	TGTTCTCATAGCAA	28	3	2	2	2	2	0	1	0	1	2	1	1	0	1	2	1	1	0	2	2	1	1
NC26	TGTTCTGTCACCAT	17	2	3	1	1	0	1	0	0	1	0	0	0	1	0	1	1	1	1	0	1	1	1
NC26	TGTTCTTCACGTGT	29	3	0	1	3	1	2	2	1	3	2	1	1	1	1	0	1	1	2	1	1	0	1
NC26	TGTTCTTCTCTCGC	36	3	3	4	3	1	2	2	3	1	0	1	2	2	1	2	1	1	1	2	0	0	1
NC26	TTACGGGTTTACTA	30	2	2	3	2	2	1	0	1	1	2	2	1	1	2	1	0	1	2	2	0	1	1
NC26	TTAGCGAGCTCGAG	28	1	2	3	2	3	2	2	1	2	2	2	1	1	0	1	1	0	0	1	0	1	0
NC26	TTCAGGCAGGGTAC	35	2	3	3	2	2	3	2	0	2	2	3	0	2	2	1	0	2	1	0	1	1	1
NC26	TTCCCGGTACGCTT	14	0	0	1	0	3	2	0	1	0	0	0	1	1	1	0	0	1	0	1	1	0	1
NC26	TTCCGCAGTAGAGG	22	1	2	2	1	2	1	1	1	1	1	3	2	1	1	0	0	1	0	1	0	0	0
NC26	TTCCTAAGCTATAG	25	2	2	3	1	2	1	1	2	1	0	0	2	1	0	0	0	1	1	2	2	1	0
NC26	TTCCTACACGCTCG	24	1	3	1	2	0	1	3	1	2	1	1	0	1	0	1	1	0	2	2	0	1	0
NC26	TTCGAGTCCTGCCT	28	3	2	2	1	2	2	0	2	1	1	0	1	0	2	0	3	1	0	1	2	1	1
NC26	TTCGAGTCGTATCG	24	2	2	1	2	1	2	0	2	2	1	0	2	0	1	0	0	1	1	2	1	1	0
NC26	TTCGGAGTGGTCAG	28	2	2	1	2	3	0	1	1	2	1	0	1	1	1	0	1	2	2	1	1	1	2
NC26	TTCGGATCGTAAAG	26	3	2	1	2	0	0	2	1	2	2	1	0	1	2	0	1	2	0	2	1	1	0
NC26	TTCGTTCAAGAACT	30	1	1	3	1	2	2	1	1	2	1	2	3	0	1	1	1	1	1	1	2	1	1
NC26	TTCGTTCATGCATC	38	4	1	3	2	2	2	2	1	2	2	2	2	1	2	2	2	1	1	1	2	0	1
NC26	TTCGTTGTTCTGTG	22	1	0	0	1	1	3	2	0	2	2	2	1	2	0	0	0	1	2	1	1	0	0
NC26	TTCTCAAGTTAGTG	25	2	2	2	0	2	1	1	2	2	0	1	1	1	1	1	0	3	1	2	0	0	0
NC26	TTCTCAAGTTCTAT	22	2	0	2	2	2	2	1	1	1	0	2	1	1	0	0	1	2	0	0	1	0	1
NC26	TTCTCACAATCTAT	25	2	2	2	1	2	0	2	2	2	0	2	1	1	1	1	1	1	0	1	0	1	0
NC26	TTCTCACAGTACTC	21	2	2	1	2	2	0	1	1	1	1	0	1	0	0	2	2	1	1	1	0	0	0
NC26	TTCTCAGTTGTAAG	24	0	2	2	1	0	0	1	0	1	3	3	1	1	0	2	2	1	1	1	1	0	1
NC26	TTGCAGCAGGCGAT	29	3	3	0	1	1	0	1	2	2	0	3	3	1	1	1	2	2	1	1	0	1	0
NC26	TTGCAGGTGCTTTG	32	3	3	2	2	1	2	2	2	2	3	2	2	0	0	2	1	1	0	1	0	0	1
NC26	TTGCAGGTTGGCCC	24	3	1	1	1	2	0	1	1	2	3	0	1	1	1	0	1	0	1	2	0	1	1
NC26	TTGCGAAGAGTATC	34	3	3	2	1	3	3	2	1	2	2	2	1	1	1	2	1	2	1	0	0	0	1
NC26	TTGCGAGTATATGG	29	1	4	2	2	2	0	1	2	0	2	1	2	1	1	1	1	2	1	1	1	1	0
NC26	TTGCTTGTGTCATC	27	3	0	1	2	2	4	0	0	0	2	1	1	1	2	1	1	2	1	1	0	1	1
NC26	TTGGCAAGTCATAG	33	1	3	3	2	2	1	3	2	3	0	1	2	1	0	0	2	1	1	2	1	1	1
NC26	TTGGCACAACATCC	26	1	2	1	2	1	1	2	1	0	1	2	3	1	1	2	1	0	2	1	1	0	0
NC26	TTGGCACATGCGTT	26	2	2	3	0	2	0	2	1	2	1	1	2	1	1	2	0	1	1	1	1	0	0
NC26	TTGGCAGTGAAACT	32	2	2	0	2	2	2	1	1	1	3	2	2	1	2	1	0	1	1	2	2	1	1
NC26	TTGGGTAGCCTGAG	21	3	0	3	2	1	1	1	1	0	1	0	0	1	1	0	2	0	0	0	2	1	1
NC26	TTGGGTGTATTATC	25	2	2	0	1	1	2	1	0	1	2	1	2	2	0	0	1	1	2	1	1	1	1
NC26	TTGGTGAGGAGATG	20	1	2	2	1	0	0	1	1	2	1	2	0	1	0	0	0	1	1	1	1	0	2
NC26	TTGTCTAGAGGTAG	21	1	1	0	2	1	2	0	2	2	2	1	0	0	0	1	0	1	1	2	1	0	1
NC26	TTGTGGCATCTAAT	40	4	3	3	3	1	2	1	3	2	1	2	2	0	1	1	2	2	2	2	2	0	1
NC26	TTGTGGTCATGCTG	30	3	2	1	3	3	0	1	2	2	0	2	1	2	1	0	1	1	0	2	2	1	0
NC26	TTTACCAGTAGATC	27	1	1	2	3	1	1	2	0	2	2	1	2	1	1	0	1	2	1	1	1	1	0
NC26	TTTACCTCACCGAT	34	3	3	3	0	3	1	2	3	2	2	1	1	1	1	1	0	1	1	2	1	0	2
NC26	TTTCCACAATTCTA	35	1	3	0	4	2	2	1	0	3	2	1	3	2	2	2	3	1	0	1	1	0	1
NC26	TTTCTGAGCCCTCG	26	2	1	1	1	2	2	2	0	2	1	2	1	2	1	1	0	0	2	2	0	1	0
NC26	TTTCTGAGGATCTA	25	1	1	3	2	3	2	1	1	0	1	2	1	2	1	1	0	0	0	0	1	1	1
NC26	TTTCTGCAGAGTAT	25	1	1	2	3	2	1	1	0	1	0	1	2	0	1	1	2	1	2	1	2	0	0
NC26	TTTGCTAGAACTGT	25	4	1	1	1	2	1	0	0	1	2	2	3	1	1	1	1	0	0	1	1	0	1
NC26	TTTGCTCAGCCTAT	34	2	3	4	0	1	1	1	0	2	2	3	2	0	1	1	1	0	2	1	3	1	3
NC26	TTTGCTCAGTCGCC	24	1	3	2	2	0	2	0	0	1	0	1	0	2	1	1	1	0	1	2	2	1	1
NC26	TTTGCTGTGGCCCT	26	4	2	2	2	1	0	1	2	0	0	1	2	1	2	1	2	0	0	1	0	1	1
NC26	TTTGCTTCCGGTTA	26	2	2	2	0	1	2	0	1	2	0	0	3	0	1	1	2	1	2	1	2	0	1
NC26	TTTGCTTCTCTATC	29	1	1	2	1	3	2	3	1	1	1	1	1	2	1	2	0	1	1	0	2	1	1
NC26	TTTGGGAGATCAAC	29	3	2	1	1	1	1	3	2	2	1	2	1	1	2	0	2	1	0	2	1	0	0
NC26	TTTGGGAGATGTGT	26	2	3	2	1	2	2	1	1	1	2	2	0	2	1	1	1	0	0	2	0	0	0
NC26	TTTGGGCATTTAAC	29	1	3	3	1	1	3	1	1	1	1	1	1	0	1	1	0	2	1	3	2	1	0
NC26	TTTGGGGTTATACT	26	3	1	1	2	1	1	2	0	2	2	2	0	1	1	1	2	0	1	1	1	1	0

## Sheet: NC25
donor	cell	all	chr1	chr2	chr3	chr4	chr5	chr6	chr7	chr8	chr9	chr10	chr11	chr12	chr13	chr14	chr15	chr16	chr17	chr18	chr19	chr20	chr21	chr22
NC25	AAACAGAGTACGTA	29	1	2	2	1	2	1	1	1	1	3	1	3	2	1	1	1	1	2	1	1	0	0
NC25	AAACAGCACGCTTA	28	3	1	2	2	2	2	2	2	0	1	0	2	1	1	1	0	1	2	1	2	0	0
NC25	AAACAGCATGTTCG	27	4	2	0	1	2	2	2	3	0	1	2	2	2	1	1	0	0	0	0	1	0	1
NC25	AAACAGGTGATTGA	27	1	3	0	3	2	2	1	0	0	1	1	2	1	1	1	2	2	1	0	2	0	1
NC25	AAACAGTCTGTCAG	25	3	2	2	1	0	1	1	0	1	0	2	1	1	2	1	1	2	1	1	1	1	0
NC25	AAACAGTCTTAAAC	27	3	1	2	1	3	0	1	1	3	1	0	2	2	2	1	2	0	1	0	0	0	1
NC25	AAACGAAGACCAAT	33	1	2	1	0	3	1	1	1	2	3	1	2	1	2	2	2	2	1	2	0	1	2
NC25	AAACGAAGCGTATA	25	0	2	2	0	1	2	2	0	1	1	2	1	1	1	1	2	1	1	2	0	1	1
NC25	AAACGAGTCAAGAT	28	2	3	2	1	3	1	2	2	1	1	0	2	2	0	1	2	0	0	1	1	0	1
NC25	AAACGAGTGAGTCG	30	2	1	2	3	0	3	1	1	2	2	1	2	1	1	0	2	0	2	1	2	0	1
NC25	AAACGAGTTCGTCA	28	2	1	1	2	2	1	1	1	1	1	2	2	2	1	1	2	0	1	2	1	1	0
NC25	AAACGATCCGTGGC	34	4	3	1	3	1	2	2	1	2	2	1	2	1	0	1	1	0	2	2	1	0	2
NC25	AAAGACAGAGACTT	35	3	3	3	1	1	2	2	2	4	3	2	2	0	0	1	1	1	2	1	0	0	1
NC25	AAAGACCAGTCCGC	23	1	2	1	3	3	0	1	0	0	1	1	0	0	1	2	2	0	0	2	1	1	1
NC25	AAAGACCATCAGAA	25	3	1	2	1	1	3	2	3	1	0	1	1	2	0	1	0	0	1	1	0	1	0
NC25	AAAGACTCAGCCTA	28	2	4	2	1	2	1	2	1	1	1	1	1	0	2	2	1	0	1	0	1	1	1
NC25	AAAGCAAGTAGGGA	24	3	1	2	1	3	1	3	2	1	1	0	1	0	1	1	1	1	0	0	1	0	0
NC25	AAAGCAAGTGCCAG	25	2	1	1	1	2	2	1	0	2	1	0	1	2	0	1	1	1	2	1	1	1	1
NC25	AAAGCACAATCTCG	25	2	1	3	0	1	1	1	1	1	2	1	1	2	1	0	2	1	2	1	0	0	1
NC25	AAAGCAGTATCGCT	29	1	3	1	2	1	3	1	2	2	2	1	0	1	2	2	0	3	0	0	0	1	1
NC25	AAAGCAGTCACCTA	27	2	0	2	0	2	2	2	0	3	1	1	3	1	0	0	0	2	2	1	1	1	1
NC25	AAAGCATCCTCCAC	30	2	1	3	0	2	2	3	1	2	2	2	1	1	0	1	0	1	2	1	2	1	0
NC25	AAAGCATCGGAGTG	22	1	3	0	2	2	1	1	0	1	1	1	1	1	1	1	1	1	1	1	0	1	0
NC25	AAAGCATCGTTCCC	29	2	2	3	2	2	1	2	0	1	2	2	0	1	2	1	0	1	1	1	2	0	1
NC25	AAAGGTAGAGGAGT	29	4	3	1	1	1	3	1	1	1	2	1	1	0	1	1	2	2	2	0	0	0	1
NC25	AAAGGTAGGTTAAC	34	2	2	5	1	2	1	3	0	2	2	1	2	2	1	1	2	2	1	1	1	0	0
NC25	AAAGGTCATCACTG	28	3	0	2	2	1	2	1	1	1	0	1	2	1	1	2	1	1	1	2	2	0	1
NC25	AAAGGTGTCCGTGC	19	3	1	1	0	2	1	1	1	0	1	1	2	0	0	1	1	1	0	1	0	0	1
NC25	AAAGTGAGGCCTTT	25	1	3	1	2	1	1	0	1	2	2	1	1	1	2	1	2	0	0	1	1	1	0
NC25	AAAGTGCAGCCGCT	25	0	3	3	1	2	0	1	2	0	2	1	1	0	1	0	0	1	2	2	2	0	1
NC25	AAAGTGTCATCAAT	24	2	2	1	0	1	2	1	1	1	2	1	1	2	1	1	1	1	2	0	1	0	0
NC25	AAAGTGTCTTGATA	25	0	3	1	1	2	1	1	1	1	1	1	1	1	0	1	2	1	2	2	1	0	1
NC25	AACAAGCATTTCTC	35	2	3	1	2	1	2	2	3	3	2	1	2	1	1	1	1	2	2	0	2	0	1
NC25	AACAAGGTCAGGTG	23	1	1	1	2	1	0	0	2	2	2	1	1	2	2	1	1	2	0	0	0	0	1
NC25	AACAAGTCGTTGCA	26	3	2	3	0	2	0	1	1	3	3	2	0	0	1	1	1	2	1	0	0	0	0
NC25	AACAAGTCTCTACT	23	3	2	2	1	1	0	1	1	0	1	1	1	0	1	1	2	2	1	1	1	0	0
NC25	AACACCCACCGCGT	30	2	2	2	1	3	2	1	2	3	3	0	1	0	0	1	1	1	2	1	0	1	1
NC25	AACACCGTAGTAAC	30	1	1	2	3	1	1	1	3	2	1	1	2	1	2	2	1	1	1	1	0	1	1
NC25	AACACCGTCAAATG	27	3	1	4	2	0	1	2	2	1	1	2	1	2	1	1	1	0	1	0	0	0	1
NC25	AACACCGTCTGTTG	26	2	1	2	0	2	1	1	3	1	2	2	0	2	1	1	2	0	0	1	2	0	0
NC25	AACACCTCAGGCTT	24	1	2	0	2	1	1	0	2	2	1	1	1	1	2	2	1	2	0	0	0	1	1
NC25	AACACCTCGACTGT	26	4	2	0	1	2	1	1	1	0	0	1	1	2	2	2	0	0	2	1	3	0	0
NC25	AACACCTCTACTTC	24	3	1	0	2	1	2	2	1	2	1	2	0	1	1	1	0	0	1	1	1	0	1
NC25	AACCGTAGTGACAT	29	2	1	0	3	2	1	2	1	0	1	3	1	1	1	3	1	1	1	2	1	0	1
NC25	AACCGTCAACTTAT	28	2	2	2	0	3	2	1	0	1	2	1	1	2	2	1	1	1	2	0	1	0	1
NC25	AACCGTCAGTTGTC	23	3	3	2	0	2	2	1	1	2	1	1	0	1	1	0	0	1	1	0	1	0	0
NC25	AACCGTTCGGCCTG	20	1	1	0	1	2	2	1	1	1	1	1	1	0	0	2	2	0	0	1	1	0	1
NC25	AACGAAAGTAGACT	23	3	2	0	1	1	2	1	1	1	1	0	1	2	1	1	1	0	1	1	1	1	0
NC25	AACGAACAACTAGA	26	1	2	3	1	4	0	1	2	2	2	2	1	0	1	0	1	0	0	1	2	0	0
NC25	AACGAAGTTTGAGA	27	1	1	1	2	1	1	1	1	1	1	3	2	2	1	1	1	2	0	1	1	1	1
NC25	AACGAATCTCTATC	23	2	1	0	1	2	1	1	1	0	1	3	0	1	0	1	2	0	1	3	1	1	0
NC25	AACGCTAGCATGGC	21	1	1	1	0	2	2	0	1	1	0	2	0	1	1	1	2	2	1	1	0	1	0
NC25	AACGCTCACAAATG	36	4	2	3	2	2	3	3	1	1	1	2	1	0	2	0	2	1	2	3	1	0	0
NC25	AACGCTCATTCAAT	23	3	1	3	0	2	1	0	1	1	0	3	1	1	1	0	0	1	2	1	1	0	0
NC25	AACGCTGTGAATCA	32	3	3	3	0	2	2	1	2	1	1	0	1	1	2	2	1	2	1	1	2	1	0
NC25	AACGCTTCCTCCGT	21	1	2	1	2	2	1	1	1	0	1	1	0	3	1	1	0	0	0	1	1	0	1
NC25	AACGGGAGCCATAA	27	3	2	1	3	1	1	2	0	0	2	1	1	1	1	1	2	2	0	2	1	0	0
NC25	AACGGGAGGTTTAG	30	1	3	1	2	1	1	0	3	2	3	1	3	2	1	0	1	1	2	0	1	0	1
NC25	AACGGGCAAGCTTC	24	2	1	1	1	1	1	0	2	1	0	1	2	2	2	2	1	1	0	0	2	0	1
NC25	AACGGGGTTTTAGT	21	1	2	3	0	1	0	1	2	0	1	0	2	1	1	1	1	1	0	1	1	0	1
NC25	AACGGGTCATAACT	30	4	1	2	0	2	3	1	1	3	1	2	2	2	1	2	0	1	0	0	1	0	1
NC25	AACGGGTCGGCTGC	28	1	2	2	1	1	0	2	2	2	1	2	2	1	2	0	1	0	1	2	1	1	1
NC25	AACGTCTCTCCATT	24	3	2	2	2	2	0	1	1	1	1	3	1	0	1	0	1	0	1	0	1	0	1
NC25	AACTCGAGGTAGTT	22	1	1	4	0	2	1	2	1	0	1	2	2	1	1	0	2	0	0	0	0	1	0
NC25	AACTCGAGGTTTAG	19	1	2	0	2	2	0	1	0	2	0	2	0	0	1	1	0	1	1	2	1	0	0
NC25	AACTCGCACCAATC	25	1	2	2	2	0	2	1	3	1	2	2	1	0	1	0	1	1	0	1	1	0	1
NC25	AACTCGCAGAGTCG	19	0	3	1	2	1	2	0	0	1	2	1	1	1	0	0	1	1	1	1	0	0	0
NC25	AACTCGCAGTGTCT	27	0	2	1	1	1	1	1	1	1	1	3	2	2	1	1	1	0	1	2	2	1	1
NC25	AACTCGGTTGTTAT	31	1	1	3	2	2	1	2	1	2	2	3	2	0	1	1	2	1	1	2	0	1	0
NC25	AACTCGTCATATTG	32	0	3	1	1	3	2	1	1	2	3	2	1	2	1	1	1	2	1	1	2	1	0
NC25	AACTGCCACCAATC	28	1	1	3	2	1	1	1	2	1	1	3	0	2	1	1	2	2	2	0	1	0	0
NC25	AACTGCGTATATCT	31	3	2	1	2	2	2	1	1	0	2	1	2	1	2	2	1	2	1	1	2	0	0
NC25	AACTGCGTCAAGTA	32	3	3	2	1	3	2	2	2	0	0	1	2	1	1	1	1	2	0	2	1	1	1
NC25	AACTGCGTTTGACC	24	2	1	2	1	0	3	1	2	1	2	1	2	2	0	1	0	1	1	0	1	0	0
NC25	AACTGCTCCCTCAC	41	3	3	2	3	2	2	2	2	3	3	0	5	1	2	2	2	0	1	1	1	1	0
NC25	AACTGCTCCGACTA	27	3	4	2	0	1	0	2	0	0	3	1	1	2	0	2	0	2	1	0	1	1	1
NC25	AACTGCTCTTTGCT	23	0	1	1	3	1	1	1	2	1	1	1	2	0	1	0	2	1	0	1	2	1	0
NC25	AAGAACCACATGAA	29	3	3	1	1	1	2	1	1	2	1	1	2	0	2	1	1	1	1	2	1	1	0
NC25	AAGAACTCAGAAGT	25	0	3	2	2	1	1	3	1	1	2	1	2	0	1	0	1	1	1	0	1	1	0
NC25	AAGAACTCGGCTCG	27	2	2	0	1	2	1	2	2	2	2	2	1	1	0	1	2	1	2	0	0	1	0
NC25	AAGAACTCTTGACG	21	2	1	3	1	0	0	1	1	1	1	1	2	0	1	2	0	0	1	2	1	0	0
NC25	AAGACAAGCTCGAG	24	1	3	1	0	1	2	1	1	1	3	2	2	0	1	0	1	0	0	1	2	0	1
NC25	AAGACACATTAGCC	33	2	2	1	3	3	1	1	4	2	2	1	2	2	0	1	1	0	1	1	2	0	1
NC25	AAGACACATTGGCT	29	1	0	3	1	3	1	2	1	1	1	2	2	1	2	1	2	0	1	1	2	1	0
NC25	AAGAGTCAAGACTA	29	0	1	1	1	2	1	2	2	2	2	1	2	1	1	1	2	1	1	2	2	0	1
NC25	AAGAGTGTCCTTCC	26	2	2	1	1	2	0	0	1	3	2	1	2	0	1	0	2	1	1	2	1	1	0
NC25	AAGAGTGTGTAGCG	25	2	2	2	1	2	1	1	2	1	1	1	1	2	1	0	3	0	0	0	1	0	1
NC25	AAGAGTGTTCCCTC	37	2	3	3	3	1	1	3	1	2	3	2	0	2	1	2	1	2	1	1	1	1	1
NC25	AAGCAACACCTTGA	26	3	2	1	2	1	1	1	1	0	2	1	2	2	0	1	1	1	1	0	1	1	1
NC25	AAGCAACACTCGTA	31	2	3	3	1	1	1	1	2	2	1	3	1	1	2	0	2	0	1	1	0	1	2
NC25	AAGCAAGTAAGTCA	29	3	4	0	1	3	1	1	1	1	2	1	1	2	1	1	2	1	0	1	1	0	1
NC25	AAGCAAGTGATTGA	33	3	3	3	2	1	2	2	2	3	0	3	2	0	0	1	1	1	1	1	1	0	1
NC25	AAGCAATCAGGCTT	22	3	3	2	1	2	0	0	1	0	2	1	0	1	1	0	1	1	0	1	0	1	1
NC25	AAGCGGCATCAAAG	27	3	1	3	1	1	1	0	3	1	2	0	1	2	1	1	1	1	0	1	1	1	1
NC25	AAGCGGGTGCGAGT	22	2	2	1	1	1	0	1	1	2	2	2	0	1	2	1	0	1	0	2	0	0	0
NC25	AAGCGGGTTCGAAA	30	4	4	2	1	1	1	3	1	0	2	0	0	0	1	1	1	2	2	2	1	0	1
NC25	AAGCGGTCCGTGAT	20	2	0	2	1	1	2	1	1	1	1	1	1	1	1	0	0	0	1	2	1	0	0
NC25	AAGCTCCACGTTAC	27	4	1	2	1	1	1	1	1	1	2	1	0	1	1	1	2	1	1	0	2	1	1
NC25	AAGCTCCACTTCAG	26	1	2	2	0	2	2	4	1	2	2	0	1	1	1	1	1	1	0	1	1	0	0
NC25	AAGCTCCATGGTAA	34	2	2	1	1	2	2	3	2	1	1	2	3	1	3	1	2	1	0	2	0	1	1
NC25	AAGCTCTCTTGACG	25	2	3	2	1	1	0	2	1	1	2	2	2	0	1	1	0	1	0	0	2	1	0
NC25	AAGGCGAGAGAAAT	32	3	3	1	3	1	1	2	1	2	2	1	2	2	1	0	0	1	2	2	1	1	0
NC25	AAGGCGAGATCGTA	22	2	0	2	1	1	1	2	0	2	1	1	1	0	2	1	1	2	0	0	1	1	0
NC25	AAGGCGCAACACCT	22	1	2	2	1	2	1	3	1	2	0	1	0	1	0	1	2	1	0	0	1	0	0
NC25	AAGGGCGTAACTCC	31	2	1	1	1	3	1	2	3	0	3	1	2	2	2	1	1	0	1	2	1	0	1
NC25	AAGGGCGTACTTAT	31	3	2	2	1	3	4	2	1	1	1	2	2	1	1	0	0	2	1	1	0	0	1
NC25	AAGTAGAGCGCGTA	31	2	2	3	1	2	2	0	2	1	0	2	2	1	1	3	2	2	1	1	1	0	0
NC25	AAGTAGAGTGGGAA	27	1	3	1	1	2	2	1	0	1	0	2	3	2	1	1	0	1	0	1	2	1	1
NC25	AAGTAGCAATCAAG	26	2	2	2	2	1	2	1	1	1	3	1	2	2	0	1	1	0	0	0	2	0	0
NC25	AAGTAGGTCCTTCC	29	4	1	2	2	1	2	2	1	2	1	2	1	2	0	0	0	1	1	2	1	1	0
NC25	AAGTAGGTCTGACT	27	0	2	1	2	2	2	2	0	3	1	2	1	1	2	1	0	2	1	0	2	0	0
NC25	AAGTAGGTTGTAGA	28	0	1	3	3	2	3	1	2	2	1	2	1	2	1	0	0	0	0	2	2	0	0
NC25	AAGTAGTCATATTG	30	2	3	0	2	1	1	3	1	0	0	1	3	2	2	2	1	2	2	0	0	1	1
NC25	AAGTAGTCGTCTCC	27	1	2	2	1	2	0	1	3	2	1	2	1	0	1	1	2	1	1	1	2	0	0
NC25	AAGTCCAGGCCCTC	29	2	3	1	0	2	1	1	0	2	2	0	2	1	2	2	1	1	1	2	1	1	1
NC25	AAGTCCAGTACGGC	30	3	2	1	1	3	2	1	0	1	2	1	2	1	0	2	1	3	0	1	2	1	0
NC25	AAGTCCCAGACCTT	30	3	3	2	1	1	0	2	2	2	1	1	2	2	1	0	1	0	2	1	1	1	1
NC25	AAGTCCCAGCCGCT	26	3	1	1	3	2	1	1	1	1	0	3	1	1	1	2	0	1	1	0	1	1	0
NC25	AAGTCCGTATGGAT	26	0	2	3	3	2	3	3	1	2	1	0	1	1	0	0	1	1	1	0	1	0	0
NC25	AATAGGAGCATACA	27	1	2	0	0	1	2	1	2	2	1	2	2	1	2	0	2	0	2	1	2	0	1
NC25	AATAGGCAGTCGCC	31	3	2	2	2	1	2	2	2	1	0	3	2	0	1	0	2	1	0	2	1	1	1
NC25	AATAGGCATTTCTC	24	2	2	0	3	2	1	2	0	1	1	1	0	1	2	0	1	0	1	2	1	1	0
NC25	AATAGGTCGTGAAA	30	2	2	2	3	3	1	2	1	1	2	1	2	1	0	2	0	1	1	1	1	1	0
NC25	AATCGCAGAAGTGG	27	3	1	2	0	1	1	3	0	1	1	2	2	2	1	1	1	1	1	1	2	0	0
NC25	AATCGCAGGACGTC	25	2	1	1	1	1	1	1	2	1	0	1	1	1	2	1	1	1	2	1	3	0	0
NC25	AATCGCAGGAGTAG	27	1	2	4	3	1	0	1	2	0	2	0	1	2	1	0	1	1	2	1	1	1	0
NC25	AATCGCAGTGAGTT	29	2	3	2	2	1	1	3	1	1	2	1	2	1	0	1	2	0	2	0	2	0	0
NC25	AATCGCGTACTGAA	31	1	4	2	2	3	3	1	1	1	3	1	1	2	1	0	1	1	1	1	0	0	1
NC25	AATCGCGTATGGAT	34	3	2	2	3	3	3	0	3	2	2	3	1	1	2	1	0	1	0	1	1	0	0
NC25	AATCGCTCGATTCG	29	1	3	2	1	2	1	2	1	1	1	1	0	2	1	1	2	1	2	2	2	0	0
NC25	AATCGCTCGGTTCA	25	0	2	3	2	1	1	1	1	2	2	1	2	1	0	2	1	1	0	1	0	0	1
NC25	AATGAGAGTTCGCT	32	2	2	2	2	4	1	1	3	2	2	3	2	0	1	0	1	1	1	1	0	0	1
NC25	AATGAGGTAATCTT	24	2	2	1	2	1	2	1	1	0	2	2	2	2	2	0	0	0	0	0	1	0	1
NC25	AATGAGGTCCTTAG	26	1	1	0	1	3	1	1	2	1	1	2	2	1	0	1	2	0	1	2	2	0	1
NC25	AATGAGTCTCGCGG	33	1	1	2	2	3	3	3	2	1	2	1	3	1	0	1	0	1	1	1	2	1	1
NC25	AATGAGTCTTATAG	29	2	1	2	2	3	1	2	2	1	1	0	2	0	1	2	1	1	1	2	1	0	1
NC25	AATGCCAGCGAGCT	27	2	2	1	2	1	1	2	1	3	1	2	1	1	0	2	1	1	1	1	1	0	0
NC25	AATGCCAGCTAGGC	29	2	0	1	2	3	2	3	3	0	1	2	1	1	0	1	2	1	1	2	0	0	1
NC25	AATGCCGTAGTATG	25	2	2	1	1	1	1	1	2	1	2	1	1	1	1	0	1	1	1	1	1	1	1
NC25	AATGCCGTCATTAT	30	3	2	3	1	1	1	2	2	0	3	0	2	1	1	1	2	1	1	1	1	0	1
NC25	ACAAAGAGATCGTA	35	3	1	3	2	3	3	2	3	2	0	2	1	1	1	1	2	2	0	0	1	1	1
NC25	ACAAAGCACCATGT	29	1	1	2	3	2	0	2	0	1	1	1	4	2	1	1	1	1	2	1	1	1	0
NC25	ACAAAGCAGGCAGT	32	3	2	1	3	2	1	1	4	0	1	2	3	0	1	1	1	1	2	1	1	1	0
NC25	ACAAAGGTGTAGCG	28	0	2	3	1	1	2	3	2	2	2	1	1	2	0	0	1	2	0	1	1	0	1
NC25	ACACCACAGCTTTG	32	6	3	1	2	2	2	0	1	0	3	3	1	2	0	2	1	0	1	0	1	0	1
NC25	ACACCACAGTCCCG	29	1	2	2	3	2	2	0	2	2	2	2	2	2	1	1	0	2	0	0	0	1	0
NC25	ACACCACATCCACA	28	2	3	2	1	1	2	1	1	3	2	2	0	2	0	1	2	0	0	2	1	0	0
NC25	ACACCAGTAGTCGG	25	2	1	0	1	1	1	1	1	2	0	2	1	2	2	2	1	0	2	1	1	1	0
NC25	ACACCAGTGATTGA	32	2	2	3	3	2	1	3	0	2	1	1	1	2	2	2	0	2	0	1	1	0	1
NC25	ACACCAGTTTACCG	24	0	2	2	2	1	2	1	1	1	1	2	2	1	0	2	1	0	1	1	0	0	1
NC25	ACACCATCGTGAAA	28	1	3	2	3	2	2	0	0	1	1	1	1	1	2	2	1	0	1	1	1	2	0
NC25	ACACGTCAATTTCA	25	1	3	2	1	1	1	0	0	3	2	2	1	1	0	1	0	1	1	2	1	0	1
NC25	ACACGTCATCGCTA	24	4	1	2	2	1	2	2	1	1	1	0	2	0	1	1	0	1	1	0	0	1	0
NC25	ACACGTCATTTCTC	24	1	3	2	1	2	2	0	0	3	2	2	1	2	0	1	0	1	0	1	0	0	0
NC25	ACACGTGTTAATTC	25	2	2	2	1	2	1	1	3	0	0	0	2	0	1	1	0	1	2	1	1	0	2
NC25	ACACGTTCAGCCTA	46	7	3	2	1	0	1	2	1	2	2	5	1	2	2	1	2	5	1	2	1	2	1
NC25	ACAGAAAGAAATCC	30	2	3	1	1	1	2	1	3	0	0	2	2	2	1	1	2	1	2	2	0	0	1
NC25	ACAGAAAGCCAGGT	20	3	0	2	1	2	2	2	0	0	0	1	0	0	2	1	1	0	1	1	1	0	0
NC25	ACAGAAAGTGCGCA	25	3	2	0	1	1	1	2	2	1	3	1	0	1	0	1	2	1	1	1	0	0	1
NC25	ACAGAAGTAAGACT	27	1	3	1	1	1	0	1	2	2	1	1	0	2	1	2	2	0	1	2	1	0	2
NC25	ACCAACAGAACACT	24	3	1	1	2	0	2	1	1	1	1	2	1	1	0	1	1	0	2	2	0	1	0
NC25	ACCAACCAAATGGT	30	1	2	0	0	3	2	1	2	2	1	2	2	0	2	2	1	1	2	1	1	1	1
NC25	ACCAACCACATTTA	33	4	2	1	1	2	2	1	4	3	1	3	0	2	1	1	0	2	0	2	1	0	0
NC25	ACCAACCAGCCTTA	25	3	3	0	0	1	2	2	1	1	1	1	1	0	0	1	1	1	2	2	0	1	1
NC25	ACCAACCAGTCCGC	24	1	3	0	2	3	1	2	1	1	3	0	1	0	2	1	1	0	0	0	2	0	0
NC25	ACCAACGTGTTCAC	29	4	2	2	1	2	1	3	0	1	2	1	2	2	1	0	1	0	1	0	2	0	1
NC25	ACCAACTCGTCGAT	29	3	3	1	1	1	2	1	1	3	2	0	1	1	0	1	1	1	1	2	1	1	1
NC25	ACCAACTCGTTTCT	23	2	3	2	1	2	1	0	3	1	2	0	0	2	0	1	0	0	2	0	0	1	0
NC25	ACCACAAGACCAAT	29	1	1	1	2	3	1	2	3	1	0	3	2	2	1	1	0	1	1	1	1	0	1
NC25	ACCACAGTGTCCAT	28	2	2	2	1	1	2	1	2	0	1	1	3	2	0	2	1	1	1	1	2	0	0
NC25	ACCACAGTGTTATT	23	3	1	2	1	2	1	1	2	0	0	0	2	1	0	1	2	1	1	0	0	1	1
NC25	ACCACATCAGGCTT	36	5	3	3	2	2	2	1	1	2	2	2	1	1	1	1	0	1	0	2	1	2	1
NC25	ACCACATCATCAGC	24	1	3	1	2	0	3	1	2	1	3	1	2	0	1	0	1	0	1	1	0	0	0
NC25	ACCACATCCTGAGT	31	2	2	1	2	2	2	2	0	3	2	2	2	1	0	1	1	0	1	2	1	1	1
NC25	ACCACATCCTTCGC	27	2	1	3	0	0	1	0	1	1	1	2	2	1	2	1	2	3	2	0	0	1	1
NC25	ACCAGTAGCGTGCA	23	1	1	1	1	0	0	3	2	1	3	2	1	1	0	1	0	1	1	2	1	0	0
NC25	ACCAGTCAACAGAT	27	3	2	1	3	1	0	1	1	2	1	0	1	1	1	2	1	2	0	1	1	1	1
NC25	ACCAGTCATCAATT	21	1	1	2	2	1	1	1	1	0	1	1	1	0	1	1	2	1	1	1	1	0	0
NC25	ACCAGTCATCCACA	25	3	1	2	0	0	2	0	1	1	2	1	2	0	1	1	1	2	2	2	0	1	0
NC25	ACCAGTGTGAATCA	22	1	1	0	1	1	1	0	0	2	1	1	2	1	1	2	2	1	0	1	2	1	0
NC25	ACCAGTTCGACGTT	26	1	2	3	3	0	3	1	1	1	2	1	1	1	1	1	1	0	0	1	1	1	0
NC25	ACCATGAGACTCCT	26	1	3	1	3	2	1	1	1	0	2	1	1	1	0	0	1	2	1	1	1	1	1
NC25	ACCATGGTATATCT	36	3	1	3	1	3	2	2	4	2	2	2	2	2	1	1	1	0	1	1	1	1	0
NC25	ACCATGGTGTGCGA	17	1	1	1	1	1	2	0	0	0	2	2	0	0	1	2	0	1	1	0	1	0	0
NC25	ACCATGTCAGATTT	25	1	2	1	2	1	1	1	1	1	0	0	1	0	1	2	2	1	1	2	2	1	1
NC25	ACCATGTCCACTGA	33	3	5	2	3	1	2	0	2	0	2	3	2	1	2	1	1	2	0	1	0	0	0
NC25	ACCATGTCCGTAGT	25	3	2	1	1	1	1	2	2	1	1	0	1	2	0	1	2	1	0	1	1	0	1
NC25	ACCCTCAGTGGAGA	26	1	1	0	3	1	2	0	2	0	2	0	2	3	0	2	0	2	0	2	1	1	1
NC25	ACCCTCCAATCTAT	37	4	4	3	2	2	2	1	1	2	2	2	2	2	2	2	1	0	1	0	1	0	1
NC25	ACCCTCGTTAACCC	28	4	2	1	0	1	1	1	4	0	1	2	0	1	2	1	1	2	0	1	1	1	1
NC25	ACCCTCTCTCTCGC	23	2	2	0	1	0	2	0	0	0	2	2	1	0	1	1	1	1	2	2	1	1	1
NC25	ACCGATAGCCTAAA	27	3	2	3	2	1	3	1	2	0	0	2	1	1	1	1	1	1	0	1	1	0	0
NC25	ACCGATAGCTGCGA	29	4	2	2	2	2	1	2	0	1	2	2	1	1	0	0	1	0	1	2	1	1	1
NC25	ACCGATGTGAATTG	28	3	2	2	1	0	3	1	2	1	2	1	0	1	1	1	2	0	2	1	2	0	0
NC25	ACCTCCGTACGCTT	31	1	3	3	0	2	2	1	4	1	2	2	1	2	1	0	3	0	0	1	0	1	1
NC25	ACCTCCGTACGTCT	23	2	1	2	1	1	0	1	0	2	3	0	1	1	0	0	2	1	2	1	0	1	1
NC25	ACCTCCGTATCTTA	31	3	3	1	1	3	1	1	2	2	3	0	0	1	0	2	1	1	1	2	2	0	1
NC25	ACCTCCGTCAAGTA	43	1	4	3	2	2	3	1	3	3	2	3	1	3	0	2	0	3	2	2	1	1	1
NC25	ACCTCCGTGAGTCG	23	2	0	1	2	1	2	2	2	0	1	1	2	2	1	0	0	3	0	1	0	0	0
NC25	ACCTCCGTTGACTC	23	1	3	0	1	1	2	0	2	1	2	2	0	2	0	1	1	0	0	1	2	1	0
NC25	ACCTCCTCGGAGTG	16	2	1	2	0	1	1	1	1	1	0	1	0	0	1	1	1	1	0	0	0	1	0
NC25	ACCTGAAGAGGCCT	21	0	3	1	0	1	0	1	1	2	2	2	1	2	1	0	2	1	1	0	0	0	0
NC25	ACCTGAAGCATAAC	28	2	4	1	0	2	2	2	1	1	1	1	1	2	1	1	1	1	0	2	1	0	1
NC25	ACCTGACAGCTAAA	30	1	3	2	2	0	3	1	0	1	2	1	3	0	2	1	2	0	2	2	1	0	1
NC25	ACCTGACAGGTTGG	22	2	2	3	0	0	1	1	1	2	1	1	1	1	0	1	0	1	0	1	1	1	1
NC25	ACCTGACAGTATTT	21	1	2	1	1	2	0	0	1	2	1	1	2	0	1	1	1	1	0	0	1	1	1
NC25	ACCTGACATCCTGA	32	2	2	3	1	2	1	3	1	1	1	2	0	2	2	1	1	2	2	1	1	0	1
NC25	ACCTGATCATGTTA	30	2	2	1	1	2	3	1	2	2	2	1	1	2	1	1	0	2	1	1	0	1	1
NC25	ACGAAACAACTAGA	26	3	1	1	2	2	0	0	4	0	1	1	1	1	0	1	2	3	0	1	1	1	0
NC25	ACGAAACAATCGGG	24	0	1	3	1	2	1	2	0	1	0	2	2	1	1	1	1	1	2	1	0	1	0
NC25	ACGAAACATTTAAC	24	1	0	2	3	2	1	3	1	0	1	0	1	1	1	2	2	1	0	1	1	0	0
NC25	ACGAAAGTCCATTG	25	1	0	1	3	2	0	1	2	3	0	2	2	1	0	2	1	1	0	1	2	0	0
NC25	ACGAAATCACACTG	17	1	1	0	1	0	0	2	0	1	2	1	1	1	1	2	0	1	1	1	0	0	0
NC25	ACGAAATCAGACTC	32	1	3	4	0	2	0	2	3	0	2	1	1	2	1	1	1	2	1	1	1	1	2
NC25	ACGAAATCCACTGA	24	1	4	2	1	1	2	0	2	0	1	1	2	0	1	0	0	2	2	1	1	0	0
NC25	ACGACTAGATACAC	27	1	2	0	1	1	0	3	2	1	1	1	3	0	1	2	1	2	2	1	1	0	1
NC25	ACGACTAGGAGTAG	25	3	0	2	1	5	1	0	1	1	1	0	2	1	1	0	2	1	1	2	0	0	0
NC25	ACGACTCATGGTGG	32	2	0	3	1	2	4	2	2	1	1	1	3	1	2	1	1	2	1	1	0	1	0
NC25	ACGACTTCTGGCAT	21	2	1	2	0	1	0	2	0	1	0	1	1	2	2	1	0	1	1	0	1	1	1
NC25	ACGCTAAGCCGGTA	28	3	2	1	2	1	1	1	3	1	1	2	0	1	1	0	2	3	1	0	1	1	0
NC25	ACGCTAAGCTCGGA	23	2	2	1	2	1	2	0	1	1	1	2	1	1	1	0	1	0	0	1	1	1	1
NC25	ACGCTAAGTATGAC	27	0	1	1	1	0	2	1	2	1	1	1	2	2	2	0	3	1	1	2	2	0	1
NC25	ACGCTACACGTTAC	33	2	2	2	2	2	3	1	0	1	1	4	3	2	2	0	0	0	2	1	1	2	0
NC25	ACGCTACATGCAAA	28	0	0	3	3	3	1	2	1	1	0	2	2	1	1	2	0	1	1	0	1	1	2
NC25	ACGGGAAGCGTGGT	24	3	0	2	2	0	2	1	1	2	0	2	1	1	0	1	2	1	0	2	1	0	0
NC25	ACGGGAAGGCAGCT	34	2	2	3	1	1	3	2	1	2	2	2	3	1	1	2	3	1	1	1	0	0	0
NC25	ACGGGACACTCCGG	22	1	0	1	1	0	2	1	1	2	2	2	2	0	2	0	2	0	1	1	1	0	0
NC25	ACGGGATCTCCTCG	28	4	1	2	1	2	2	2	1	1	1	1	2	0	1	1	2	0	1	0	1	1	1
NC25	ACGGTTCAAGCAAT	30	2	1	2	2	3	2	1	1	1	2	1	1	1	1	1	1	1	1	1	2	0	2
NC25	ACGGTTGTGCTTAC	28	2	2	2	2	1	2	0	1	2	2	1	1	1	2	2	1	2	1	1	0	0	0
NC25	ACGGTTTCTCTAAA	26	2	3	0	2	3	0	2	0	1	2	3	2	1	0	0	1	0	0	2	2	0	0
NC25	ACGTACGTAACTCC	29	3	2	2	1	2	1	1	5	3	2	0	1	1	0	0	1	1	0	1	0	1	1
NC25	ACGTACTCCTTTGT	27	3	3	2	1	1	0	2	1	1	1	2	2	1	2	1	0	2	0	1	0	0	1
NC25	ACGTACTCTGTCAG	28	2	3	1	2	2	1	2	1	1	1	1	1	0	2	1	2	2	0	2	1	0	0
NC25	ACTACGAGCGGATC	25	1	1	1	2	2	2	2	2	1	1	0	1	1	1	1	1	2	1	2	0	0	0
NC25	ACTACGGTCAATAG	29	1	2	1	2	3	1	3	2	1	1	2	1	2	1	1	1	2	0	0	1	0	1
NC25	ACTACGTCCGTGCG	26	1	1	1	2	0	2	1	2	0	1	0	2	1	1	2	2	2	2	0	1	2	0
NC25	ACTACGTCGATCGT	30	3	1	2	1	3	3	2	0	1	2	1	1	0	0	1	2	2	1	2	1	1	0
NC25	ACTCAGAGGATGGA	27	2	3	1	2	0	1	2	1	1	2	0	2	2	1	1	0	0	1	1	2	1	1
NC25	ACTCAGCAACGTTC	32	3	2	1	0	2	3	1	0	3	2	2	3	0	1	2	2	1	1	1	0	1	1
NC25	ACTCAGCAATGTCC	24	2	3	1	1	1	1	1	2	1	1	1	3	0	1	0	1	0	2	2	0	0	0
NC25	ACTCAGGTACTTAT	22	1	1	2	1	2	2	1	2	1	2	1	1	0	1	2	0	0	1	0	0	1	0
NC25	ACTCAGGTTATGGA	31	3	1	1	2	1	0	2	4	1	2	3	0	2	1	1	1	1	2	1	0	1	1
NC25	ACTCAGTCAACTAT	30	2	2	3	1	1	3	0	1	2	0	2	3	2	2	0	0	0	1	1	1	1	2
NC25	ACTCAGTCACTAAT	29	2	2	2	2	1	2	2	2	3	2	1	1	2	1	0	2	1	0	0	0	0	1
NC25	ACTCAGTCAGAAGT	27	3	3	3	1	2	1	2	2	0	1	2	2	1	0	0	0	1	1	1	0	1	0
NC25	ACTCCCAGACAACT	28	3	2	2	3	1	2	2	1	0	1	3	1	2	1	0	0	2	1	0	0	1	0
NC25	ACTCCCAGTCGGCA	30	2	2	2	2	1	1	2	3	1	1	2	2	2	1	1	0	0	0	1	1	1	2
NC25	ACTCCCCACCACTA	24	1	2	2	0	1	0	2	0	1	2	2	2	1	0	0	1	1	0	2	2	1	1
NC25	ACTCCCCAGACAAT	28	3	4	1	2	2	1	2	2	0	3	1	0	0	0	2	1	0	1	2	1	0	0
NC25	ACTCCCCATCTATA	26	2	0	2	3	1	0	2	1	2	2	1	1	1	1	1	1	2	0	1	1	0	1
NC25	ACTCCCGTCTCTCC	23	2	2	2	1	1	0	2	2	1	2	0	2	0	1	0	2	0	1	2	0	0	0
NC25	ACTCCCGTTTCACG	26	1	1	2	3	0	2	2	1	2	0	2	3	1	0	0	1	3	0	0	1	1	0
NC25	ACTCTTCACGAAAT	32	2	2	2	2	3	0	1	3	0	3	1	2	1	1	1	1	1	1	2	2	0	1
NC25	ACTCTTCACTCGGC	29	2	2	2	2	1	2	1	2	2	1	0	1	2	1	1	0	1	1	1	2	1	1
NC25	ACTCTTGTTTGTCG	32	3	2	2	1	1	1	2	3	2	0	2	1	1	1	1	0	2	2	2	1	1	1
NC25	ACTCTTTCCTGAGT	23	1	1	2	3	1	1	1	1	1	1	1	0	2	0	1	2	1	1	0	1	0	1
NC25	ACTCTTTCTATAAC	30	4	2	1	2	2	0	2	2	1	3	1	1	0	2	2	1	2	0	1	0	0	1
NC25	ACTGCAAGACGTAT	28	3	3	3	2	1	0	1	1	2	2	3	1	0	0	1	2	0	0	1	1	0	1
NC25	ACTGCAAGGAGATG	27	3	1	3	3	0	0	0	1	1	3	1	2	2	0	1	0	2	1	1	0	1	1
NC25	ACTGCAAGTTCGGG	28	2	2	2	2	3	1	1	1	1	2	2	1	0	1	1	1	1	0	2	1	1	0
NC25	ACTGCACACAATAG	32	3	3	2	2	1	2	2	3	2	1	2	1	0	1	1	1	0	1	2	2	0	0
NC25	ACTGCACACAGTTC	24	3	2	1	2	0	1	2	0	2	1	0	1	0	0	1	3	1	0	1	2	1	0
NC25	ACTGCACAGCAATA	28	1	3	2	2	1	1	1	1	1	2	2	1	1	2	0	2	2	1	0	1	1	0
NC25	ACTGCAGTGGTATA	26	2	0	1	1	2	2	2	0	2	2	1	2	1	1	1	2	1	1	1	0	1	0
NC25	ACTGCATCGAATTT	33	2	4	1	1	2	3	1	1	0	3	2	1	2	2	1	1	2	1	1	0	1	1
NC25	ACTGCATCTAACAT	34	2	3	4	2	2	2	1	1	2	2	1	2	1	2	1	1	0	1	0	1	1	2
NC25	ACTGGTAGGTGTGC	31	3	2	2	1	1	1	1	1	2	1	1	0	1	2	2	2	1	2	2	2	0	1
NC25	ACTGGTAGTCAAGT	17	2	1	0	0	1	1	0	1	1	1	1	0	2	1	0	2	1	1	1	0	0	0
NC25	ACTGGTCAATCTTA	36	2	1	4	1	2	3	3	1	1	2	1	2	2	1	1	2	2	1	1	2	1	0
NC25	ACTGGTCACCCAAT	25	0	0	1	3	2	3	2	2	0	2	2	0	1	0	1	1	0	1	2	1	0	1
NC25	ACTGGTGTCTGTTG	35	2	2	1	2	2	2	1	4	2	2	2	2	2	1	0	1	1	2	1	2	1	0
NC25	ACTGGTGTTCAGCT	31	2	0	2	1	2	1	3	1	0	5	1	2	0	2	0	4	0	1	1	1	1	1
NC25	ACTGGTTCGATTAT	30	2	2	2	2	1	2	2	1	1	1	2	3	2	2	0	1	0	1	0	2	1	0
NC25	ACTTCTAGGCGACT	38	2	4	4	2	3	0	4	1	1	2	1	3	1	1	2	1	2	0	2	1	0	1
NC25	ACTTCTCAATTGAG	33	4	3	2	2	2	2	1	1	0	2	0	2	1	1	1	2	2	2	0	2	0	1
NC25	ACTTCTGTGCTTTG	29	3	0	2	0	2	1	1	1	2	1	2	2	2	2	1	4	1	0	1	1	0	0
NC25	ACTTCTTCAATTGT	26	3	1	2	1	2	2	2	0	1	0	1	1	1	1	1	2	0	1	2	1	1	0
NC25	ACTTCTTCCCTCGT	28	3	2	1	1	0	2	1	2	1	1	2	2	2	1	2	0	1	1	0	1	1	1
NC25	ACTTCTTCCGTGCG	29	1	3	2	3	2	2	1	2	0	1	1	1	1	2	1	0	1	1	1	0	1	2
NC25	ACTTCTTCTCGAGT	25	3	3	1	2	1	1	1	3	1	1	1	2	1	0	0	0	0	2	1	1	0	0
NC25	ACTTGGCAGATACA	15	1	2	0	1	0	0	1	3	1	0	1	1	2	0	0	0	0	1	1	0	0	0
NC25	ACTTGGTCCGACAT	23	2	1	0	1	0	1	1	1	0	2	3	2	1	2	1	2	0	1	1	0	0	1
NC25	ACTTGGTCCTGGAT	23	3	2	3	2	2	1	0	1	1	1	0	1	0	1	0	1	1	2	0	1	0	0
NC25	ACTTTCCAAAGGTT	26	0	1	0	3	2	1	3	1	2	1	2	0	2	2	0	1	2	0	0	2	1	0
NC25	ACTTTCCAATCTAT	35	2	3	1	0	2	1	1	5	2	1	2	1	1	1	2	2	2	2	1	2	1	0
NC25	ACTTTCCAGCCATT	37	3	2	3	3	2	1	2	2	1	2	0	2	2	1	2	2	1	1	1	1	0	3
NC25	ACTTTCTCAATGAG	24	1	2	2	2	4	2	1	2	2	0	1	1	1	1	0	0	1	0	0	0	0	1
NC25	ACTTTCTCGATATT	25	2	1	2	1	2	1	1	0	0	2	3	1	1	0	0	1	1	2	0	2	1	1
NC25	ACTTTCTCGGAGGT	23	4	2	1	3	1	0	2	0	1	2	0	1	1	1	1	0	0	2	0	0	1	0
NC25	AGAAACAGGCGACT	31	1	2	3	2	2	1	2	4	1	1	1	1	0	3	3	1	1	1	1	0	0	0
NC25	AGAAACAGTGGGAA	27	2	4	1	2	2	1	0	2	0	2	2	0	1	0	0	1	1	2	1	2	1	0
NC25	AGAAACCAGCTTTG	29	2	4	2	0	1	0	2	2	2	1	2	2	2	0	1	0	1	1	2	1	1	0
NC25	AGAAACCATACCTG	32	1	1	1	1	1	3	1	2	0	1	0	5	3	1	1	2	1	1	3	1	0	2
NC25	AGAAACTCGTAGGG	26	2	1	3	0	2	1	1	2	2	2	2	2	1	0	2	0	1	1	0	0	0	1
NC25	AGAAACTCGTCTGA	29	3	2	2	1	2	2	2	1	2	0	2	2	2	0	0	2	1	2	0	0	1	0
NC25	AGAAACTCTCTTGT	23	1	2	3	2	1	0	2	2	1	1	0	1	0	1	2	1	0	2	1	0	0	0
NC25	AGAAACTCTGTACG	16	1	1	0	2	2	0	0	0	1	1	0	0	1	1	1	2	0	0	2	1	0	0
NC25	AGAACAAGTTTCTA	27	1	2	3	1	2	2	2	1	3	1	1	1	1	0	1	1	1	1	1	1	0	0
NC25	AGAACACATCGCCG	23	2	2	1	0	2	1	1	1	3	1	0	1	0	1	1	2	0	1	2	1	0	0
NC25	AGAACACATGCATC	27	1	1	1	0	3	2	1	3	2	3	0	2	1	1	0	1	1	1	1	2	0	0
NC25	AGAACACATTGTAT	15	1	2	0	1	1	1	0	2	0	1	0	1	1	1	1	0	1	0	0	0	0	1
NC25	AGAACAGTAGCGTG	41	1	5	1	1	2	2	2	0	4	2	3	1	2	4	0	4	4	1	1	0	0	1
NC25	AGAACAGTGACTCT	18	3	2	1	0	2	1	2	1	1	0	1	1	0	0	0	1	1	0	1	0	0	0
NC25	AGAACAGTTCGTCA	28	3	2	3	0	0	2	1	3	0	1	2	1	3	0	0	0	2	2	1	1	0	1
NC25	AGAACATCTTGGCA	34	3	2	3	1	3	3	2	0	2	3	1	1	1	2	2	0	1	1	0	2	1	0
NC25	AGAATGAGGTCGTG	25	1	1	1	0	1	3	1	1	1	2	2	1	2	1	1	3	0	0	2	0	0	1
NC25	AGAATGAGTCCCTA	31	2	2	2	3	2	2	1	0	1	2	2	0	2	1	1	1	1	2	2	1	0	1
NC25	AGAATGGTACGTCT	31	3	2	1	2	2	1	0	2	1	1	2	3	1	1	2	1	1	1	1	1	1	1
NC25	AGAATGTCCTTCGC	35	3	2	2	2	2	1	2	2	1	3	0	3	1	2	2	0	1	1	0	2	2	1
NC25	AGAATGTCGGAGGT	25	2	1	1	1	0	2	2	1	2	1	2	1	1	1	1	0	1	1	1	2	0	1
NC25	AGAATGTCTGTTCT	23	1	2	3	1	2	1	1	4	2	1	1	1	0	0	1	0	0	0	0	1	1	0
NC25	AGACAAAGACTTGA	29	1	1	2	2	3	2	2	2	1	0	2	1	1	0	0	1	2	2	1	2	0	1
NC25	AGACAAAGGTAGCC	30	4	2	1	0	1	3	3	2	1	0	1	3	1	1	1	1	1	1	1	1	1	0
NC25	AGACAACATAGCGG	36	4	3	1	1	2	2	2	2	2	2	2	1	2	2	1	2	0	1	2	1	0	1
NC25	AGACAAGTATACAG	39	2	5	2	3	2	2	2	2	0	2	0	2	2	2	1	2	1	2	2	1	1	1
NC25	AGACAATCGATCCA	31	1	2	1	2	2	2	2	2	2	1	1	2	2	1	1	1	1	2	2	1	0	0
NC25	AGACCTAGTACCTC	25	2	0	1	2	2	1	1	1	1	2	2	0	1	1	1	1	1	1	1	1	1	1
NC25	AGACCTCACGTGTT	28	1	3	1	2	2	2	2	0	2	2	0	2	1	2	1	0	2	1	1	1	0	0
NC25	AGACCTGTACGGGT	31	4	0	2	0	2	2	3	2	1	1	1	1	2	1	2	1	2	1	0	2	1	0
NC25	AGACCTGTCTCTCC	28	1	1	1	3	2	0	3	2	2	1	2	2	2	1	1	1	0	1	0	1	1	0
NC25	AGACCTGTTCGGGA	20	2	3	3	1	2	1	1	1	1	0	1	1	0	0	0	0	0	1	1	1	0	0
NC25	AGACCTTCCCTCAC	29	3	4	1	1	1	2	1	1	2	1	2	1	1	2	1	0	1	0	0	2	1	1
NC25	AGACCTTCGGGAGT	35	3	3	3	2	1	2	1	1	2	2	1	1	1	2	2	1	1	2	1	1	1	1
NC25	AGACCTTCGTTGCA	18	2	0	1	0	1	2	2	1	0	2	0	1	1	0	2	0	1	2	0	0	0	0
NC25	AGACCTTCTCCGAA	28	0	4	3	1	1	1	0	0	1	2	1	2	1	1	3	0	2	0	1	2	1	1
NC25	AGAGATAGTCGAAT	27	0	2	3	1	2	1	2	1	1	3	0	2	0	2	0	2	1	1	1	1	0	1
NC25	AGAGATCAAACTAG	25	1	3	1	1	1	3	2	1	1	1	1	2	2	1	1	0	1	0	1	0	1	0
NC25	AGAGATCACGGTCC	30	4	2	1	1	3	3	4	0	3	0	1	1	0	1	0	1	1	0	1	1	1	1
NC25	AGAGATGTCAGTGG	34	2	3	2	1	2	2	2	2	2	1	3	1	2	0	1	1	2	1	1	2	1	0
NC25	AGAGTAAGCATCCT	31	2	4	2	2	1	2	2	0	2	2	2	2	1	0	1	0	2	1	1	1	0	1
NC25	AGAGTAAGTGACCG	48	2	2	2	0	7	2	2	2	1	2	1	3	2	0	4	3	4	3	2	1	1	2
NC25	AGAGTACAGGTAGC	28	1	2	3	1	2	1	1	2	1	1	2	1	2	1	1	1	1	1	1	0	1	1
NC25	AGAGTAGTCACCAT	29	1	1	2	2	1	1	2	1	0	2	2	2	1	2	2	2	1	1	0	2	1	0
NC25	AGAGTAGTGGTTAA	36	2	4	1	2	2	2	3	1	1	3	0	2	1	0	1	2	1	1	2	2	2	1
NC25	AGATCCAGACCATA	32	3	2	2	1	2	2	2	1	2	1	1	2	1	0	1	2	2	2	2	0	1	0
NC25	AGATCCCAAATCAG	23	3	3	1	2	3	1	1	1	0	0	2	3	1	0	0	0	1	0	0	0	0	1
NC25	AGATCCCAGGTAAT	26	1	2	1	2	2	1	0	0	2	1	1	1	2	1	1	1	1	2	0	1	1	2
NC25	AGATCCCATCGCGC	27	1	2	0	3	1	3	0	1	2	2	2	1	0	1	2	0	0	1	1	2	1	1
NC25	AGATCCTCAGTACC	27	2	3	1	2	1	0	1	0	2	1	2	2	2	0	1	1	2	1	0	1	1	1
NC25	AGATCCTCCTCCAC	27	3	2	1	3	2	1	1	1	1	0	0	2	0	2	0	2	0	2	2	0	1	1
NC25	AGCAAACATTGCGT	34	3	3	3	0	3	2	1	3	1	1	2	1	1	0	2	2	2	2	1	1	0	0
NC25	AGCAAACATTTGGC	31	2	2	2	3	2	3	1	0	0	1	3	1	2	2	0	1	0	1	2	1	1	1
NC25	AGCAAAGTGAGGCT	30	3	3	1	4	2	2	1	0	2	1	1	1	1	0	1	1	2	2	0	1	0	1
NC25	AGCAAAGTTGCAGG	23	2	2	1	2	1	2	2	1	0	1	0	1	1	0	1	0	2	0	2	1	0	1
NC25	AGCACTGTATGGGC	31	2	2	2	1	2	2	1	3	2	3	0	0	0	1	1	1	1	2	1	2	1	1
NC25	AGCACTGTGGCCCT	26	1	2	2	2	3	2	3	1	1	2	0	1	2	0	1	0	0	1	1	1	0	0
NC25	AGCCTAAGCGATTA	34	2	1	2	3	2	0	1	4	1	2	1	1	2	2	1	1	3	1	2	1	1	0
NC25	AGCCTACATACGTC	27	4	2	1	2	1	1	1	1	1	0	1	0	1	1	0	2	2	1	1	2	1	1
NC25	AGCCTACATGCCTA	27	2	3	2	2	0	2	0	0	2	1	1	0	1	2	1	1	1	1	2	1	1	1
NC25	AGCCTAGTAGTCGG	25	2	1	2	2	1	2	1	1	1	1	2	2	2	1	1	0	0	1	1	0	1	0
NC25	AGCGAGAGGTGGCT	29	4	2	2	0	2	2	2	2	0	1	1	2	2	1	0	1	0	1	1	2	0	1
NC25	AGCGAGCAGGTACG	21	1	2	1	2	1	1	1	1	0	0	0	2	1	1	1	2	1	1	1	0	1	0
NC25	AGCGAGCATGGCGA	23	2	2	1	1	2	2	1	1	2	0	0	1	2	0	0	1	1	0	1	1	1	1
NC25	AGCGAGGTTCGAAA	27	4	1	2	2	0	0	2	0	2	1	2	0	2	0	1	1	2	1	0	2	1	1
NC25	AGCGAGTCGTAATT	29	1	2	2	1	0	2	0	1	1	2	1	3	1	0	2	2	2	1	1	2	2	0
NC25	AGCGAGTCGTTGGT	22	3	1	1	1	3	2	0	1	1	1	1	0	1	1	0	2	0	0	1	1	0	1
NC25	AGCTACAGGATAAA	24	2	1	1	0	2	2	2	2	0	1	1	2	0	2	1	2	1	1	0	1	0	0
NC25	AGCTACGTATCTAT	29	3	0	3	1	1	0	1	0	3	2	1	3	1	1	3	1	1	0	1	2	0	1
NC25	AGCTACTCTCTACT	33	2	3	2	1	3	0	1	1	3	1	2	2	0	2	2	2	1	1	1	1	1	1
NC25	AGCTCAAGATGAGG	38	2	3	3	2	2	1	3	2	1	1	2	2	1	1	2	1	2	2	1	2	1	1
NC25	AGCTCAAGATGCGC	20	1	2	1	2	1	0	3	1	1	0	2	0	0	2	2	0	1	0	0	0	0	1
NC25	AGCTCACAAACCCT	26	3	2	2	1	3	1	2	1	2	1	1	1	0	0	1	0	1	0	1	2	0	1
NC25	AGCTCACAAGGTCG	31	1	1	2	1	2	3	2	2	2	1	1	2	1	1	1	2	1	2	1	1	1	0
NC25	AGCTCACACCTTAG	32	3	2	3	2	2	1	0	1	0	1	1	1	0	2	0	1	0	3	4	2	1	2
NC25	AGCTCACAGTCGCC	29	2	5	1	3	2	2	2	1	0	0	1	1	1	1	0	2	1	0	1	1	1	1
NC25	AGCTCATCGTCCTC	31	4	1	2	0	1	2	0	2	1	1	2	3	2	2	0	2	1	1	1	1	1	1
NC25	AGCTGTAGCGGCTA	25	4	2	2	1	2	0	0	0	1	0	1	1	1	2	0	2	2	1	1	1	0	1
NC25	AGCTGTAGTCAAGT	23	1	3	0	1	0	3	2	1	1	1	1	0	2	2	1	1	0	1	1	1	0	0
NC25	AGCTGTAGTCAGGC	31	2	1	1	2	1	0	2	2	1	2	2	1	1	2	2	0	1	1	2	2	1	2
NC25	AGCTGTGTATACTT	28	2	1	2	1	1	1	2	1	2	1	1	3	1	2	1	1	1	1	0	1	1	1
NC25	AGCTGTTCCGGTAT	25	1	1	0	3	3	1	0	2	0	2	2	2	2	1	0	2	0	1	1	0	1	0
NC25	AGCTTGAGGCTCAG	21	2	1	1	0	3	3	3	1	1	1	0	1	1	0	0	0	0	2	0	0	1	0
NC25	AGCTTGCAATTGAG	20	2	0	1	1	1	1	2	2	2	1	0	0	0	0	0	1	2	0	2	1	0	1
NC25	AGCTTGGTTAAACG	19	2	0	1	0	2	2	1	1	0	0	1	0	0	2	0	2	0	0	1	1	1	2
NC25	AGCTTGTCTCGCTC	30	2	2	2	0	3	1	1	1	1	2	2	1	1	1	3	1	1	0	1	2	1	1
NC25	AGGAATAGAGTACT	27	2	2	2	1	1	0	1	1	1	1	2	1	1	2	2	1	2	1	1	1	0	1
NC25	AGGAATCAACCGTT	37	2	5	3	1	2	3	4	1	3	1	1	3	1	2	1	0	1	1	0	0	2	0
NC25	AGGAATTCCTCATT	30	2	3	1	1	1	1	3	1	2	1	2	2	0	0	0	2	1	2	0	2	1	2
NC25	AGGAGCAGACGTTA	30	3	1	2	2	3	2	1	2	2	1	3	0	0	2	1	1	1	1	0	1	1	0
NC25	AGGAGCGTTATTAC	20	0	1	2	2	1	1	1	1	1	1	1	3	1	0	1	1	1	0	0	0	1	0
NC25	AGGAGCTCGATTGC	29	3	1	2	2	2	1	2	2	2	1	0	1	2	0	2	1	2	1	0	0	1	1
NC25	AGGAGCTCTCCGGG	33	3	1	2	1	1	2	3	1	0	2	2	4	2	0	2	1	1	1	2	0	1	1
NC25	AGGCGAAGAAGTGG	27	3	1	2	2	2	2	2	1	2	1	1	2	0	1	1	1	0	0	1	0	1	1
NC25	AGGCGAAGAGCGTC	28	2	2	2	2	2	1	0	1	1	0	1	3	2	1	1	2	1	1	0	1	1	1
NC25	AGGCGAAGATCGCG	28	1	3	2	3	1	2	1	4	1	1	0	1	1	1	0	2	1	1	1	1	0	0
NC25	AGGCGAAGGTACAT	28	3	3	1	1	2	2	4	0	1	1	1	1	1	1	1	1	0	1	1	1	0	1
NC25	AGGCGAAGTCCCTA	31	3	3	2	3	2	3	1	1	2	2	1	2	0	0	1	0	1	1	1	1	0	1
NC25	AGGCGAGTTAATCT	30	2	2	3	3	2	1	2	2	1	1	2	1	1	0	1	0	3	0	1	0	1	1
NC25	AGGCGATCAGTACC	29	1	3	2	1	1	3	2	3	1	1	1	1	0	2	1	1	1	2	1	1	0	0
NC25	AGGCTTAGGAATCT	25	2	0	3	1	2	2	0	1	1	1	2	2	2	1	1	1	1	0	1	1	0	0
NC25	AGGCTTAGTTTGTT	35	4	4	2	1	1	2	1	2	1	3	3	1	1	1	1	1	1	1	2	1	0	1
NC25	AGGCTTCACACCTA	18	2	1	1	1	3	1	1	0	1	0	1	0	1	1	1	0	0	1	0	2	0	0
NC25	AGGCTTGTGAGGCT	34	4	2	2	3	2	2	3	3	2	1	1	0	1	2	1	0	0	1	2	1	1	0
NC25	AGGCTTTCAGTATT	25	0	1	1	2	2	1	3	1	1	0	2	2	2	1	1	1	0	1	0	1	1	1
NC25	AGGCTTTCATTGTA	30	2	2	2	2	3	0	2	1	2	1	1	1	2	2	1	0	1	1	2	1	1	0
NC25	AGGCTTTCCCGTGG	26	1	2	1	1	1	1	2	2	2	1	1	3	1	0	1	1	2	1	1	0	0	1
NC25	AGGCTTTCTCCTAT	28	4	1	1	3	0	1	1	3	1	0	2	2	1	2	1	0	2	1	0	0	1	1
NC25	AGGCTTTCTCTCTA	27	4	2	1	2	1	1	1	2	1	0	2	1	2	1	1	0	2	1	0	1	1	0
NC25	AGGGCAAGGAATAA	29	3	1	1	1	1	2	0	1	0	3	2	3	1	2	1	1	1	0	1	2	1	1
NC25	AGGGCAAGGCGGTT	24	2	3	1	1	0	2	0	2	2	0	1	1	2	1	2	0	1	2	0	1	0	0
NC25	AGGGCACAACTGGG	30	3	3	1	2	3	3	2	0	2	0	1	3	0	0	2	1	0	2	0	0	1	1
NC25	AGGGCACATCTCTT	31	2	4	3	2	0	2	1	1	2	0	3	0	1	1	1	2	1	1	2	1	1	0
NC25	AGGGCACATTCTCT	18	0	1	2	1	1	0	0	0	1	1	1	1	0	0	1	2	1	1	0	2	1	1
NC25	AGGGCAGTGCCTCG	34	3	2	3	1	2	2	2	2	0	3	0	2	1	1	2	1	1	1	2	2	1	0
NC25	AGGGCAGTGGCGAT	26	2	1	1	2	3	2	0	1	1	1	0	0	2	0	0	2	2	1	1	2	1	1
NC25	AGGGCATCACCTAG	27	2	2	0	3	1	1	1	2	2	2	2	0	0	1	2	2	0	1	1	0	1	1
NC25	AGGTAACATACGAA	24	1	1	1	1	1	2	1	2	2	1	2	0	1	0	1	1	0	1	1	2	1	1
NC25	AGGTAAGTCAGATA	24	1	2	1	2	2	1	1	2	2	0	1	2	0	1	1	2	1	0	1	1	0	0
NC25	AGGTAATCATCACG	25	3	3	0	1	2	2	0	0	1	0	0	2	0	1	1	2	3	1	0	1	1	1
NC25	AGGTAATCTGGGTT	28	1	2	1	0	2	3	2	5	1	0	2	1	0	2	2	0	2	0	0	1	1	0
NC25	AGGTGGAGTGCAAT	27	2	1	2	2	0	3	1	1	2	1	1	2	1	2	0	0	1	2	2	0	0	1
NC25	AGGTGGGTACCTAC	23	3	1	1	2	2	1	1	1	0	1	2	1	1	1	1	0	0	2	0	1	0	1
NC25	AGGTGGGTACTTCG	31	1	1	1	1	1	4	2	0	2	1	2	2	1	0	1	3	1	2	1	2	1	1
NC25	AGGTGGGTTGTCGT	31	1	2	3	2	0	2	2	2	1	1	1	3	1	0	0	1	1	2	2	3	0	1
NC25	AGGTGGTCTAAAGG	37	2	3	3	2	2	0	2	2	1	3	1	1	0	2	2	1	3	2	2	2	0	1
NC25	AGGTGGTCTGCGTA	23	2	2	2	0	1	2	0	1	2	2	1	1	0	2	1	0	2	0	1	1	0	0
NC25	AGGTTCAGTACATG	23	2	1	2	3	1	2	0	0	2	2	2	0	0	1	0	2	0	0	0	1	1	1
NC25	AGGTTCAGTAGTAC	24	1	2	1	1	2	0	1	1	1	2	1	2	1	1	2	1	0	0	2	1	1	0
NC25	AGGTTCTCACTGTG	23	3	1	1	3	0	1	2	1	1	2	1	1	1	1	0	1	1	0	0	1	1	0
NC25	AGGTTCTCATACTA	28	3	2	1	2	2	3	1	1	1	0	1	2	2	1	0	1	2	1	1	0	0	1
NC25	AGGTTCTCCTTACT	39	7	2	2	3	4	2	1	1	1	4	1	1	0	2	1	1	2	2	1	0	0	1
NC25	AGGTTCTCTCGTGA	28	2	2	1	2	2	1	2	0	1	2	2	2	2	1	1	0	1	0	2	0	1	1
NC25	AGGTTCTCTTACGG	33	2	2	2	2	3	2	2	0	0	1	1	2	2	1	0	2	1	2	3	1	0	2
NC25	AGTAAGCAGTAGTA	26	2	1	2	0	3	3	2	0	2	0	2	3	1	0	1	0	0	2	2	0	0	0
NC25	AGTAAGCAGTTTGC	20	1	2	2	0	1	1	2	1	1	1	1	1	0	0	1	1	0	1	0	1	1	1
NC25	AGTAAGCATGTTCG	19	0	2	1	1	2	1	2	0	1	2	1	1	0	0	1	1	1	1	1	0	0	0
NC25	AGTAAGGTATCATT	23	1	2	1	2	2	2	1	1	2	1	1	1	1	1	1	1	1	0	0	1	0	0
NC25	AGTAAGGTTGCATC	29	2	2	2	2	2	3	1	2	1	0	3	1	2	2	1	0	1	0	0	1	0	1
NC25	AGTAAGTCATTCCT	27	2	4	2	2	1	0	2	0	0	0	2	1	1	1	2	2	1	1	1	1	1	0
NC25	AGTAAGTCGGTTCA	29	3	1	2	3	3	1	0	1	0	1	1	1	2	2	2	0	1	1	1	1	1	1
NC25	AGTACCAGTGAGTT	25	2	1	1	1	2	0	2	1	2	2	1	2	1	0	1	1	1	2	0	1	1	0
NC25	AGTACCCACGCTCG	24	2	2	2	1	1	2	0	2	1	1	2	0	1	0	0	1	1	1	2	2	0	0
NC25	AGTACCGTACCTAC	27	1	2	3	1	1	1	2	1	2	2	1	1	1	0	0	2	1	2	1	1	1	0
NC25	AGTACCGTTCGATC	27	2	1	2	1	3	2	1	2	1	1	0	1	2	0	1	1	1	0	2	1	1	1
NC25	AGTAGAAGCCTGAG	27	1	3	1	3	1	3	0	1	2	1	1	1	2	2	0	0	1	2	1	0	0	1
NC25	AGTAGAGTTAGCAA	28	4	4	1	1	3	1	2	1	1	1	2	2	0	1	1	0	0	0	1	1	1	0
NC25	AGTCGTAGACTTGA	23	2	3	2	2	1	2	1	1	0	0	1	0	0	0	1	1	1	1	2	1	0	1
NC25	AGTCGTAGCTGATA	26	1	1	3	1	2	1	3	1	1	1	2	1	0	1	1	2	0	2	1	0	1	0
NC25	AGTCGTCATCTCTT	17	0	1	3	0	1	1	0	1	1	1	1	1	1	0	2	1	0	0	1	1	0	0
NC25	AGTCGTCATGAGGC	23	2	0	1	0	1	2	1	1	1	0	1	2	1	1	1	2	1	1	0	2	1	1
NC25	AGTCGTCATGTTCG	27	4	1	1	2	0	1	4	2	1	2	1	1	1	0	1	1	1	1	0	1	1	0
NC25	AGTCGTGTGCCGTC	27	1	2	1	2	1	1	3	3	2	0	1	1	1	1	2	2	2	0	0	0	0	1
NC25	AGTCGTTCCTTAGG	25	3	1	2	2	2	1	0	0	1	1	1	1	2	2	1	0	2	1	1	1	0	0
NC25	AGTGAAAGAGCCGT	26	2	1	2	0	1	2	1	2	1	0	1	1	1	2	0	1	2	2	1	2	1	0
NC25	AGTGAACACGTCTA	15	0	2	1	0	1	0	0	1	0	1	1	1	1	1	0	1	1	0	2	0	1	0
NC25	AGTGAACATGCCTA	32	2	2	2	1	2	2	3	2	1	2	1	2	2	0	2	1	1	1	1	1	0	1
NC25	AGTGAAGTCTCGTA	26	3	2	1	0	1	1	1	2	1	2	0	1	2	1	2	1	2	0	1	1	1	0
NC25	AGTGAAGTCTCTCC	24	2	2	0	3	0	2	3	1	1	0	1	2	1	1	2	0	0	1	0	1	1	0
NC25	AGTGAAGTGCTGTT	29	2	3	1	4	3	1	0	0	2	0	2	1	0	0	2	2	1	2	2	1	0	0
NC25	AGTGAATCAAAGGT	26	2	2	3	3	1	3	1	0	1	1	0	0	1	2	0	1	1	2	2	0	0	0
NC25	AGTGAATCAGACTC	17	2	0	3	1	1	2	0	0	0	0	1	3	0	1	0	1	0	1	1	0	0	0
NC25	AGTGAATCAGGTTC	29	2	2	2	1	2	1	1	0	2	2	1	3	2	1	2	1	0	0	1	2	0	1
NC25	AGTGAATCTCCCGT	24	3	2	2	2	2	1	1	1	2	1	2	2	0	0	0	1	1	1	0	0	0	0
NC25	AGTGCTAGTCGAGC	25	2	1	1	2	3	1	2	1	1	2	1	1	2	0	2	2	0	0	0	1	0	0
NC25	AGTGCTCACAAAGT	24	1	1	2	1	2	1	1	1	2	0	1	0	1	0	1	0	2	2	2	2	0	1
NC25	AGTGGGAGCCGGTA	28	2	3	2	2	1	1	2	2	1	1	1	1	1	1	1	2	1	1	1	0	1	0
NC25	AGTGGGCACCGCGT	29	5	2	1	2	0	1	0	2	2	2	2	3	0	0	1	0	2	1	1	0	0	2
NC25	AGTGGGCACGATGG	24	2	2	2	1	2	0	1	1	2	1	1	0	1	2	0	1	0	1	2	1	1	0
NC25	AGTGGGGTAGTGCG	28	1	1	2	2	2	1	1	1	2	1	2	0	1	2	0	2	1	2	2	1	1	0
NC25	AGTGGGGTCATCTG	33	3	2	1	3	2	2	2	1	2	2	1	1	2	1	0	2	0	1	1	2	1	1
NC25	AGTGGGGTCTTCTT	23	1	1	0	2	1	1	2	2	0	1	2	0	1	1	1	1	1	2	2	0	0	1
NC25	AGTGGGGTTGTAGA	22	2	1	1	1	1	2	1	0	2	1	1	0	2	0	1	1	2	0	1	1	1	0
NC25	AGTGGGTCGTTTCT	22	1	3	0	2	1	2	3	1	1	0	0	2	0	2	1	0	1	1	0	0	0	1
NC25	AGTGGGTCTCCGAA	30	2	2	1	2	2	2	1	1	1	2	1	2	1	2	0	1	2	2	1	0	1	1
NC25	AGTGTCAGCTGCGA	24	2	1	2	2	0	1	2	2	0	0	2	2	2	0	1	1	1	1	1	0	1	0
NC25	AGTGTCAGGACGTC	29	2	2	1	1	1	2	1	2	1	1	0	2	2	1	2	2	2	2	1	1	0	0
NC25	AGTGTCAGGCGTCA	24	1	1	2	1	1	1	1	0	2	1	1	1	1	0	1	2	1	2	2	1	1	0
NC25	AGTGTCCAGCCTTA	28	4	1	1	2	1	2	0	2	1	1	1	2	0	1	2	1	1	2	0	1	1	1
NC25	AGTGTCTCTATCCT	30	3	3	1	2	1	2	0	0	2	1	3	1	0	2	1	2	0	2	2	1	1	0
NC25	AGTTCGAGCTGAAT	29	1	3	1	2	4	2	3	1	0	0	1	1	1	2	1	1	1	1	1	1	0	1
NC25	AGTTCGAGGAGCTC	23	1	0	1	3	1	2	1	1	1	1	1	1	2	0	1	2	0	0	1	2	1	0
NC25	AGTTCGGTATTATC	25	4	1	1	3	1	1	2	1	0	0	0	1	1	0	2	1	1	1	2	0	0	2
NC25	AGTTCGGTCACACT	21	3	2	1	3	0	1	1	0	1	1	1	2	0	1	0	1	0	0	1	1	0	1
NC25	AGTTCGGTTCAGCT	28	3	2	1	0	1	2	1	1	1	1	2	3	2	2	0	2	0	1	1	1	1	0
NC25	ATAAGGCAACATCC	23	4	4	2	1	1	0	0	2	0	1	1	1	0	0	0	0	1	1	1	3	0	0
NC25	ATAAGGGTTAATGG	31	2	2	2	3	0	2	1	1	1	2	2	0	1	2	1	2	2	1	2	0	1	1
NC25	ATAAGGGTTATCCG	27	3	0	2	2	2	2	2	2	0	2	0	1	1	1	1	2	0	0	2	0	1	1
NC25	ATAAGGGTTCAGCT	24	2	3	1	2	1	1	0	1	2	0	2	1	2	2	0	0	2	1	0	0	0	1
NC25	ATACCGCAATTTGT	19	1	3	2	2	1	0	1	1	0	0	1	0	1	1	0	2	0	1	1	0	1	0
NC25	ATACCGCACGATCT	25	1	1	2	2	2	1	1	2	1	2	1	2	1	2	1	0	0	1	0	1	1	0
NC25	ATACCGCATTCGAC	24	1	2	1	1	1	0	2	0	1	2	2	1	1	2	2	1	0	1	1	1	0	1
NC25	ATACCGTCATCTGG	20	1	2	1	1	0	1	1	1	0	0	1	2	1	2	0	2	2	0	2	0	0	0
NC25	ATACCGTCCGTTAG	31	2	3	0	0	2	0	2	2	1	2	1	3	2	2	0	0	2	0	2	1	3	1
NC25	ATACGCAGAGGTGA	40	4	3	3	2	1	1	2	3	2	2	2	2	2	1	1	1	2	2	2	2	0	0
NC25	ATACGCAGTACTGA	31	3	3	2	2	2	3	2	1	1	1	1	2	1	1	0	2	2	1	0	0	0	1
NC25	ATACGCCAGAGATT	25	3	1	2	2	2	0	1	2	0	1	3	2	2	0	0	2	1	1	0	0	0	0
NC25	ATACGCCAGGTAAT	24	2	0	2	2	0	1	1	2	1	1	1	1	2	2	2	0	1	0	2	1	0	0
NC25	ATACGCGTGTAGGC	25	2	1	0	1	2	2	2	1	3	0	1	0	2	0	2	4	1	0	0	0	0	1
NC25	ATAGAGAGTCTCCA	31	2	1	1	2	3	1	0	2	2	2	1	2	0	2	3	1	1	2	0	1	1	1
NC25	ATAGAGTCATATTG	30	3	3	1	2	1	3	1	1	1	1	2	2	2	1	2	2	0	0	1	1	0	0
NC25	ATAGAGTCCGACTA	21	0	3	0	1	3	0	1	1	2	0	0	1	1	1	1	1	1	1	2	1	0	0
NC25	ATAGGACACGAGGT	30	4	3	1	2	2	1	3	0	2	3	1	2	1	0	0	0	1	1	1	0	1	1
NC25	ATAGGACAGTCTAC	33	2	3	2	2	2	2	2	1	1	2	1	2	1	2	1	1	0	2	1	2	1	0
NC25	ATAGGACATGACCT	30	3	3	2	1	0	2	1	1	2	0	2	1	2	1	1	1	1	2	1	1	1	1
NC25	ATAGGATCATGGAA	31	4	2	4	1	1	1	3	1	1	0	0	2	2	1	1	2	1	1	1	1	0	1
NC25	ATCACGAGGCCTTT	33	2	3	3	1	2	1	2	3	1	2	2	1	0	2	1	1	2	1	1	1	0	1
NC25	ATCACGAGGTGGCT	28	1	4	3	3	0	3	2	1	0	0	1	0	1	0	2	1	0	1	2	1	1	1
NC25	ATCACGCAGTCTTG	32	2	2	2	1	3	1	2	1	2	1	1	0	2	1	3	2	1	2	1	2	0	0
NC25	ATCACGGTGTACAA	25	1	2	2	2	1	1	2	1	1	1	0	1	0	2	1	1	1	1	1	1	1	1
NC25	ATCACGGTTTGTGC	31	3	5	2	2	1	1	1	2	0	2	0	2	3	0	2	0	0	1	1	2	0	1
NC25	ATCAGCAGACAGTT	29	4	2	3	1	1	2	1	3	1	2	2	2	0	1	0	1	0	2	0	0	1	0
NC25	ATCAGCAGCAAATC	28	2	2	2	3	0	0	2	1	1	1	3	0	2	2	0	0	2	1	2	0	1	1
NC25	ATCAGCGTATCACC	27	1	3	1	3	2	0	1	2	1	2	1	1	1	0	0	0	2	1	2	2	1	0
NC25	ATCAGCTCGGCGCT	34	3	3	1	3	2	0	2	3	1	1	2	3	1	0	1	2	2	2	1	0	1	0
NC25	ATCAGCTCGTTGCA	42	2	2	3	3	3	5	3	2	2	0	0	2	0	0	2	1	2	0	3	1	3	3
NC25	ATCCAGAGGATCTA	30	3	3	1	2	1	4	1	2	2	2	1	1	0	1	2	0	1	1	2	0	0	0
NC25	ATCCAGCAAAGCAT	24	2	3	4	1	0	2	2	2	1	2	1	0	1	0	1	0	0	1	1	0	0	0
NC25	ATCCAGTCACCGAT	25	2	2	3	2	1	1	2	0	1	1	0	1	1	1	2	0	2	1	0	2	0	0
NC25	ATCGACCATCTCTT	23	2	0	3	2	1	1	1	0	1	2	2	1	1	2	1	2	1	0	0	0	0	0
NC25	ATCGACTCCTAGTG	34	4	3	3	1	2	2	3	1	2	2	1	2	1	1	1	1	0	1	1	2	0	0
NC25	ATCGACTCGGTCCG	30	3	1	3	3	0	1	1	3	2	1	1	1	1	1	1	1	2	0	2	1	1	0
NC25	ATCGGTCACTATAT	25	2	1	0	3	2	1	1	2	2	0	2	1	0	2	0	1	1	0	1	1	1	1
NC25	ATCTCTAGCAGCGT	28	2	2	2	2	2	1	0	3	1	0	2	2	1	1	1	0	1	1	3	0	1	0
NC25	ATCTCTCAAACGAT	24	1	1	0	2	1	2	1	1	0	3	3	3	0	1	0	1	0	1	1	0	1	1
NC25	ATCTCTCAGTACCT	24	1	3	3	2	2	2	1	0	2	0	1	1	0	1	2	0	1	1	1	0	0	0
NC25	ATCTCTGTCATGCT	27	0	2	3	3	1	1	2	0	3	1	0	1	1	1	0	2	2	1	1	1	1	0
NC25	ATCTCTTCATTACA	20	2	2	2	1	2	2	0	0	1	0	0	0	2	0	1	1	2	0	0	1	1	0
NC25	ATCTCTTCATTCAA	25	1	3	0	2	1	3	1	1	1	1	1	0	1	2	0	1	1	1	1	1	1	1
NC25	ATCTCTTCTCTCTA	24	0	1	2	1	1	2	2	1	1	2	2	2	1	0	0	3	1	0	1	1	0	0
NC25	ATGACCCACATCCA	38	2	3	3	3	2	3	1	1	2	2	3	1	1	1	2	1	1	2	0	1	0	3
NC25	ATGACCCATTCAAT	24	2	3	2	1	0	0	2	1	0	1	2	1	2	1	1	0	1	0	1	2	0	1
NC25	ATGACCGTACCTGT	30	1	0	2	3	1	2	1	2	0	3	2	1	1	0	2	1	1	2	1	1	1	2
NC25	ATGACCGTGCATAA	23	1	2	2	0	1	2	1	1	1	1	2	1	1	1	1	0	1	1	2	0	0	1
NC25	ATGAGAAGTCCGGA	27	3	3	2	2	0	2	2	2	2	0	1	2	1	1	1	2	0	1	0	0	0	0
NC25	ATGAGACACCCATA	28	2	2	1	0	2	2	1	4	1	2	1	0	2	0	1	0	2	2	1	1	1	0
NC25	ATGAGACATAACTT	28	1	3	0	1	2	2	1	2	2	1	2	0	1	1	1	2	2	1	1	1	0	1
NC25	ATGAGAGTCCTTCC	28	3	3	2	1	0	2	0	1	2	2	1	1	1	1	1	1	0	0	2	2	1	1
NC25	ATGAGAGTTTAGGA	33	2	2	3	2	3	0	1	2	1	2	1	2	1	2	1	2	1	2	1	2	0	0
NC25	ATGAGATCTGCTCC	28	2	3	1	0	3	1	1	2	1	1	2	1	0	1	2	2	1	0	2	1	1	0
NC25	ATGCACAGACGTAT	27	0	1	1	2	1	1	2	2	2	1	1	0	1	2	0	2	2	2	2	2	0	0
NC25	ATGCACAGGTCCGA	29	4	2	2	2	1	2	1	1	1	1	2	2	2	1	0	1	1	0	2	0	0	1
NC25	ATGCACGTCTCGTA	35	2	5	2	4	1	2	2	3	1	1	2	2	0	1	0	0	1	1	2	1	1	1
NC25	ATGCACGTTGTCAC	28	2	3	2	1	2	3	0	0	1	1	1	2	1	1	1	2	2	1	1	0	0	1
NC25	ATGCCATCCCAATG	30	1	1	1	3	2	1	3	2	2	2	1	2	2	1	1	0	1	1	0	1	1	1
NC25	ATGCCATCCTCGTC	25	1	1	2	1	2	1	2	2	1	2	1	1	2	0	1	0	1	0	0	2	1	1
NC25	ATGCCATCTAGATT	24	3	2	3	3	0	1	1	0	2	1	0	1	2	0	3	0	0	0	0	0	1	1
NC25	ATGCGTCAAGTGAT	22	3	1	1	2	2	1	1	1	1	0	1	1	1	1	0	1	1	1	1	0	1	0
NC25	ATGCGTGTGCTTCA	27	0	3	2	2	2	1	2	3	1	0	1	1	1	1	2	0	1	0	0	1	1	2
NC25	ATGCGTTCAACCTG	30	2	3	3	0	3	5	2	1	1	0	2	2	2	1	0	1	0	2	0	0	0	0
NC25	ATGCGTTCCTAAAT	32	3	2	0	2	2	2	1	1	2	3	1	1	2	1	1	2	1	1	1	2	1	0
NC25	ATGCGTTCGTATCG	24	2	0	1	2	2	0	3	2	0	1	1	0	1	1	1	1	0	2	0	2	1	1
NC25	ATGGAAAGGCGACT	31	2	0	1	2	3	2	2	3	1	0	2	3	2	2	2	0	2	1	0	0	1	0
NC25	ATGGAAAGTGCACG	31	3	2	2	2	1	1	2	2	3	1	1	0	0	0	2	1	1	2	2	1	1	1
NC25	ATGGAAGTAATCCC	29	2	1	3	2	3	2	2	2	1	1	1	1	0	1	0	2	0	1	1	2	0	1
NC25	ATGGAAGTAGAATC	29	2	1	1	1	1	5	0	0	1	1	2	2	2	1	1	0	2	1	1	1	1	2
NC25	ATGGAAGTTTAGGA	29	3	2	2	0	2	1	1	1	2	2	2	2	1	0	1	1	1	2	1	1	1	0
NC25	ATGGAATCTAGGTC	24	1	1	3	2	3	1	1	2	1	0	1	0	2	1	0	1	1	0	1	0	1	1
NC25	ATGGCTAGATCGTA	24	2	3	3	2	2	0	1	1	1	0	2	1	1	0	1	0	1	1	0	0	1	1
NC25	ATGGCTCATAAGTG	25	3	0	0	2	1	1	0	2	1	2	1	1	2	1	0	1	2	2	0	1	1	1
NC25	ATGGCTGTTTACAT	22	2	2	0	1	1	1	2	0	1	2	1	1	2	2	0	1	0	0	1	1	1	0
NC25	ATGTCGCAGTCCGC	27	2	2	1	2	1	1	3	1	2	1	1	2	2	1	0	0	1	0	2	1	0	1
NC25	ATGTCGTCCCTTCG	30	2	1	1	1	2	2	2	2	1	3	1	1	2	1	1	1	1	2	0	1	0	2
NC25	ATGTCGTCTCTGGA	27	3	5	3	1	1	0	1	0	1	1	2	2	1	0	1	1	1	0	0	1	1	1
NC25	ATTCGGCAGCATGG	32	3	3	2	2	1	1	2	1	2	1	2	3	2	0	2	1	0	1	2	1	0	0
NC25	ATTCGGCATGAGCG	21	2	2	0	2	1	1	1	1	2	0	0	1	1	0	1	0	1	1	2	0	1	1
NC25	ATTCGGGTCACACT	24	2	2	1	2	2	1	2	1	0	1	1	2	0	1	1	2	0	2	1	0	0	0
NC25	ATTCGGGTTCGGGA	23	3	1	2	1	1	2	0	1	1	2	3	1	0	0	0	1	1	0	0	1	1	1
NC25	ATTGCGCACGTACT	25	2	1	2	2	2	1	0	0	1	1	1	1	2	2	2	1	0	2	1	1	0	0
NC25	ATTGCGCAGTTGGG	22	2	2	2	1	1	2	1	1	2	1	1	1	1	1	0	1	0	0	0	1	0	1
NC25	ATTGCGGTGCTCTA	21	0	3	2	2	1	1	1	1	1	0	1	1	1	0	0	1	2	1	1	1	0	0
NC25	ATTGCGTCCACCTC	28	0	3	3	0	1	2	0	3	2	1	2	0	2	1	1	2	1	0	2	1	0	1
NC25	ATTGCGTCTGGTGT	21	2	1	1	1	2	0	1	2	1	1	0	2	1	1	0	1	1	2	0	0	0	1
NC25	ATTGCGTCTGTACG	26	2	2	0	0	2	2	2	2	1	2	1	1	2	1	2	1	1	2	0	0	0	0
NC25	ATTGGCCAGGTAAT	29	1	3	1	3	1	1	1	1	2	2	1	1	2	1	2	2	1	1	1	0	1	0
NC25	ATTTCCAGAGAAAT	25	1	0	3	1	3	1	2	2	2	1	1	1	1	1	0	0	1	0	1	2	1	0
NC25	ATTTCCAGTAAGGG	24	0	2	2	2	2	1	1	1	1	1	0	2	1	1	1	1	0	2	1	1	1	0
NC25	ATTTCCAGTGTCCT	24	1	3	3	1	0	2	2	1	0	2	1	1	1	0	0	1	0	1	1	1	1	1
NC25	ATTTCCCACGCTGC	23	1	2	2	1	1	1	1	2	1	1	1	1	2	0	2	0	1	1	2	0	0	0
NC25	ATTTCCCAGTAGTA	26	1	1	2	0	2	1	2	2	1	1	2	1	0	2	1	2	1	1	1	1	0	1
NC25	ATTTCCCATAGAGT	24	0	2	1	3	3	2	3	0	0	0	0	1	2	1	1	0	1	1	1	1	1	0
NC25	ATTTCCGTGCGGAT	25	3	2	1	2	1	1	1	1	2	0	2	1	0	1	2	1	1	1	1	0	1	0
NC25	ATTTCCTCACGTGT	25	3	3	2	2	2	2	2	0	2	2	0	0	1	2	0	1	0	0	0	1	0	0
NC25	CAAACCAGTCGATA	25	2	3	0	0	1	2	2	3	2	1	1	2	0	0	0	0	1	2	1	1	1	0
NC25	CAAACCAGTGACAT	25	0	3	2	2	0	2	1	0	1	0	2	1	2	1	2	2	1	1	1	1	0	0
NC25	CAAACCCAAATCGA	28	2	2	1	1	1	2	1	2	1	0	2	2	2	1	0	2	2	1	1	1	1	0
NC25	CAAACCCATCTTTC	31	2	4	2	3	0	1	1	0	2	1	2	2	1	2	1	0	2	2	0	1	1	1
NC25	CAAACCCATGAGCG	26	2	2	2	2	1	2	2	1	0	2	0	2	1	2	1	1	1	1	0	0	0	1
NC25	CAAACCGTCAAATG	25	2	1	2	0	2	0	2	3	0	0	2	1	1	1	1	0	2	1	2	1	0	1
NC25	CAAACCGTCTGCAT	32	2	3	3	1	1	0	2	3	2	1	1	2	1	0	1	3	1	1	1	1	1	1
NC25	CAAACCTCCCTATT	23	1	2	2	1	0	2	1	1	1	0	2	1	0	1	1	2	0	2	0	2	1	0
NC25	CAAAGAAGTCAGAT	20	2	4	0	0	0	2	1	1	1	0	0	1	1	1	0	1	1	0	2	1	0	1
NC25	CAAAGAAGTCGTAA	14	2	1	2	0	2	1	1	1	0	0	0	1	0	0	1	0	0	1	0	0	1	0
NC25	CAAAGACAGCCTCG	31	5	2	2	2	0	3	0	0	1	2	1	1	2	2	2	1	0	1	1	1	0	2
NC25	CAAAGATCTTGATA	22	2	3	2	1	1	0	1	2	2	1	1	1	1	1	0	0	1	0	1	0	0	1
NC25	CAACACCAACAGAT	30	0	4	3	2	2	2	2	0	1	1	0	3	2	0	1	1	1	2	1	2	0	0
NC25	CAACCAAGAGAGTG	24	1	2	2	2	0	0	1	0	1	2	1	3	0	2	0	1	2	2	1	1	0	0
NC25	CAACCAAGTGCAAT	22	1	2	1	0	2	2	1	2	1	0	0	1	0	1	2	1	1	2	0	1	0	1
NC25	CAACCAAGTTCTTA	24	3	2	1	2	1	2	0	0	1	2	1	1	0	2	0	2	1	1	0	2	0	0
NC25	CAACCACAGTGAGC	21	1	2	1	2	2	0	2	0	1	0	1	1	1	0	0	1	1	1	1	2	1	0
NC25	CAACCAGTTTGGTC	32	2	3	0	2	1	1	1	1	3	2	2	1	2	2	1	1	1	2	3	1	0	0
NC25	CAACCATCATTACA	28	2	2	3	2	0	0	0	2	1	1	1	2	2	2	0	2	2	0	1	0	1	2
NC25	CAACCATCGATGGG	30	4	2	1	1	3	0	1	2	1	1	1	1	2	1	1	2	2	2	0	1	0	1
NC25	CAACCATCGGCCTG	32	2	2	3	1	2	2	1	3	1	2	2	2	2	1	2	0	1	1	0	1	0	1
NC25	CAACGTAGCCCGCT	28	2	1	3	0	2	3	0	2	3	2	1	1	1	1	2	1	1	2	0	0	0	0
NC25	CAACGTAGCTCGAG	21	2	1	0	1	1	2	1	0	2	0	0	1	2	0	1	1	1	1	1	2	0	1
NC25	CAACGTCAACATAG	26	1	2	2	3	2	2	2	1	0	1	0	1	0	1	2	2	1	2	0	1	0	0
NC25	CAACGTCACTACCA	25	1	2	0	2	1	2	1	1	2	1	1	1	1	1	1	0	0	2	2	1	1	1
NC25	CAACGTGTCTACCA	25	2	3	1	1	2	1	1	2	2	1	2	2	0	1	1	0	1	0	1	1	0	0
NC25	CAAGAAAGAAGAAT	22	1	1	2	0	2	2	2	2	0	2	1	3	0	1	1	0	1	1	0	0	0	0
NC25	CAAGAAAGGGCTTG	21	1	1	1	0	2	1	0	1	0	0	1	2	1	0	1	0	1	2	2	2	1	1
NC25	CAAGAAAGTTGTGA	29	4	1	1	1	2	1	1	1	0	0	1	2	1	0	2	1	1	2	2	2	1	2
NC25	CAAGAACATCAGGG	23	2	1	0	3	1	0	1	2	0	2	0	1	1	0	2	1	2	0	2	0	1	1
NC25	CAAGAACATTAGCC	23	2	2	0	1	2	2	0	1	2	1	2	1	1	0	2	0	1	0	1	1	0	1
NC25	CAAGGGCAACCGTT	29	1	3	1	2	3	2	0	3	0	1	2	1	1	2	1	0	1	2	2	0	1	0
NC25	CAAGGGCACTTATA	31	3	2	2	1	2	2	1	1	2	2	2	2	1	2	0	2	1	1	1	1	0	0
NC25	CAAGGGCAGATTCC	37	3	1	4	2	4	3	2	1	3	1	1	0	1	1	2	1	1	2	1	2	0	1
NC25	CAAGGGCAGGTGTG	23	1	4	1	1	1	0	2	2	0	2	2	3	2	0	0	0	0	0	1	1	0	0
NC25	CAAGGGCAGTATCC	22	1	2	2	3	0	2	1	1	2	1	1	1	1	2	0	0	1	0	1	0	0	0
NC25	CAAGGGGTGATCTC	29	2	2	2	1	2	0	2	3	1	1	2	1	2	2	1	0	2	2	0	0	1	0
NC25	CAAGGGGTGGTATA	26	2	2	2	1	1	1	1	2	2	1	1	1	1	1	1	2	1	1	1	1	0	0
NC25	CAAGGGTCGTCAAC	24	2	3	2	1	1	0	1	1	1	1	1	1	0	2	2	1	0	0	1	2	0	1
NC25	CAAGTCAGAGGCCT	29	2	0	2	2	3	2	2	2	1	2	3	0	2	2	1	0	1	1	1	0	0	0
NC25	CAAGTCAGTTTGTT	27	2	0	2	0	3	1	1	1	0	2	2	1	2	1	0	1	1	1	2	2	1	1
NC25	CAAGTCCATTGTAT	19	1	1	2	1	1	2	2	0	0	0	0	3	1	1	1	2	0	0	0	1	0	0
NC25	CAAGTCGTTCAGCT	26	1	2	2	2	2	2	3	1	1	1	1	2	2	1	1	0	1	0	0	1	0	0
NC25	CAAGTCGTTGAGGC	29	2	2	3	1	1	1	2	2	2	0	1	2	0	2	1	1	1	1	1	1	1	1
NC25	CACAGTAGATTGTG	28	2	2	2	2	3	1	0	0	2	2	0	3	1	2	1	2	1	0	1	0	1	0
NC25	CACAGTAGCGTAGC	35	3	2	3	2	2	2	1	3	1	1	1	1	1	2	1	1	0	1	1	2	2	2
NC25	CACAGTAGCGTATA	27	3	0	3	2	2	2	2	1	1	0	2	1	1	2	1	0	0	1	1	0	1	1
NC25	CACAGTGTTACCGT	26	1	1	2	1	2	3	1	1	2	2	1	0	2	0	1	1	0	1	1	1	1	1
NC25	CACCAACAGTGGAC	32	1	2	2	2	3	3	1	1	3	1	2	1	1	2	2	1	0	1	1	1	0	1
NC25	CACCAATCCAACGT	26	3	1	0	1	1	2	3	0	0	2	2	1	1	1	1	2	1	1	1	1	0	1
NC25	CACCAATCTGCTCC	30	3	1	2	3	0	2	2	2	1	1	1	2	1	2	2	1	0	1	2	0	1	0
NC25	CACCCTCACCTCTC	29	2	2	3	1	2	2	2	2	0	1	1	2	2	0	1	1	2	1	0	1	0	1
NC25	CACCCTCATACAAG	45	5	4	2	2	2	2	2	6	2	3	2	3	2	1	1	1	0	2	2	1	0	0
NC25	CACCCTCATTAGCC	21	2	0	2	2	3	0	1	1	1	0	1	2	1	0	0	2	0	0	1	1	1	0
NC25	CACCCTGTAACGTA	27	1	1	2	2	2	2	1	1	1	3	2	0	0	2	1	2	0	0	1	2	1	0
NC25	CACCCTGTTTCGTG	33	1	2	2	3	2	3	1	0	1	1	3	3	1	2	2	1	1	1	1	1	0	1
NC25	CACCCTTCGATAAG	37	3	3	4	1	0	3	3	1	2	1	2	3	1	1	1	1	2	1	0	2	0	2
NC25	CACCCTTCGATCTG	26	2	2	2	2	1	2	2	0	1	1	1	3	1	1	1	1	1	1	1	0	0	0
NC25	CACCTCAGGATGGA	30	3	1	2	1	1	1	0	5	2	1	1	2	2	1	1	0	1	2	1	2	0	0
NC25	CACCTCAGTATTCT	41	1	5	2	4	2	1	2	0	2	2	2	3	0	2	3	2	2	1	2	1	1	1
NC25	CACCTCAGTCTTCG	20	2	1	1	1	1	0	1	1	1	2	0	0	1	2	0	2	0	1	2	1	0	0
NC25	CACGATAGAGCGTC	29	3	3	1	2	2	2	2	2	1	2	1	1	1	1	3	0	0	0	0	1	0	1
NC25	CACGATTCACTAAT	18	1	2	1	2	0	1	1	1	0	1	1	0	0	1	1	0	0	1	2	1	1	0
NC25	CACGATTCCGTAAC	17	1	2	1	1	0	1	1	0	1	1	1	1	1	0	1	0	0	0	1	1	2	0
NC25	CACTAGAGGCGTCA	23	2	2	1	1	1	1	1	0	0	2	2	1	2	2	0	1	1	1	1	1	0	0
NC25	CACTAGCACAGTTC	25	1	1	2	2	1	2	1	1	1	2	0	2	1	1	2	2	2	0	0	1	0	0
NC25	CACTAGCATTGTGC	24	2	2	1	0	1	1	1	3	1	2	1	1	0	1	2	0	0	1	1	2	0	1
NC25	CACTAGGTAGTATG	25	2	0	2	1	2	1	1	0	2	2	0	1	2	1	2	1	0	1	1	1	1	1
NC25	CACTAGTCCTGAGT	28	3	2	1	1	1	2	0	3	0	2	0	1	2	2	1	1	1	2	1	1	0	1
NC25	CACTAGTCTCCTAT	20	4	1	1	0	1	0	1	0	2	1	1	2	1	1	1	0	0	2	0	1	0	0
NC25	CACTAGTCTCGCGG	28	2	1	3	0	3	1	2	1	0	3	2	2	1	1	1	1	1	2	0	0	1	0
NC25	CACTCCAGAGACTT	34	4	2	3	0	4	2	1	0	1	1	2	3	0	0	3	1	2	1	1	2	1	0
NC25	CACTCCGTACGATA	25	1	1	2	1	1	1	1	2	2	1	1	2	1	1	2	2	1	1	0	1	0	0
NC25	CACTCCTCGACTCA	25	2	2	2	2	1	2	1	2	2	1	2	1	1	2	0	1	1	0	0	0	0	0
NC25	CACTGACAATTTGT	24	1	2	2	0	2	1	1	1	2	1	2	3	0	1	0	0	1	1	1	0	1	1
NC25	CACTTTAGACCTAA	24	3	1	1	1	1	1	2	0	2	1	1	2	1	1	1	0	2	1	1	1	0	0
NC25	CACTTTCACCTAGT	28	4	2	2	0	1	1	1	2	1	0	2	1	2	2	2	0	1	1	1	2	0	0
NC25	CACTTTCACTGGTT	30	3	3	1	1	3	2	1	1	1	1	2	1	2	0	1	2	2	1	2	0	0	0
NC25	CACTTTGTGAGCGT	37	3	5	3	2	1	1	1	1	2	1	1	2	1	2	2	2	1	2	0	2	1	1
NC25	CACTTTGTTCAACC	28	2	2	1	2	2	2	0	1	2	2	1	1	1	1	0	1	2	2	1	2	0	0
NC25	CACTTTTCAGGTCT	27	1	2	2	0	2	0	1	1	0	2	1	2	2	1	2	2	1	2	1	2	0	0
NC25	CACTTTTCATCGTG	27	3	3	1	2	0	1	2	0	0	1	1	1	2	2	0	2	1	1	2	1	1	0
NC25	CACTTTTCCTCCGT	21	1	3	2	0	2	0	1	1	2	0	0	1	1	1	1	0	1	0	1	0	1	2
NC25	CACTTTTCTCGTGA	28	2	3	1	0	2	2	2	1	3	2	1	0	1	1	1	1	2	0	2	1	0	0
NC25	CAGAAACACGGTTT	28	3	3	2	0	2	1	0	2	0	2	0	2	1	1	2	2	2	1	0	1	0	1
NC25	CAGAAACAGCATTC	24	2	2	1	2	1	0	2	0	2	0	0	2	0	1	2	1	2	0	3	0	1	0
NC25	CAGAAAGTATGCTC	20	0	1	1	0	1	1	0	1	2	1	1	2	1	0	1	2	1	0	0	1	1	2
NC25	CAGAAAGTCTTCTT	29	3	2	2	2	2	2	0	2	1	2	1	1	1	0	1	1	1	1	1	1	1	1
NC25	CAGACTGTGGTACG	27	3	0	3	2	2	1	1	2	2	1	1	2	1	0	1	0	0	2	0	2	1	0
NC25	CAGGTTAGAGTATC	27	5	1	3	1	2	1	2	1	0	1	0	1	2	2	2	0	1	1	0	0	0	1
NC25	CAGGTTAGTCATAG	27	3	2	2	0	1	2	1	3	1	1	1	0	1	2	0	2	0	1	1	1	1	1
NC25	CAGGTTTCCGACAT	28	3	2	3	0	1	1	0	2	1	2	0	0	1	1	1	1	2	2	1	2	1	1
NC25	CAGGTTTCTGGTTG	23	2	3	3	0	2	3	1	0	1	0	0	1	2	1	0	1	0	1	1	1	0	0
NC25	CAGTCAAGTCCCTA	32	2	2	2	2	2	1	2	1	2	2	2	2	1	1	2	0	2	1	2	0	1	0
NC25	CAGTCAGTCTCCGG	23	1	3	1	2	1	1	1	1	0	1	1	1	1	1	1	2	0	0	2	0	1	1
NC25	CAGTCAGTGATGGC	28	2	2	0	2	1	2	1	3	2	0	1	3	0	0	2	2	1	1	1	1	0	1
NC25	CAGTCAGTTATCAT	23	3	2	1	1	2	1	1	0	0	0	0	2	1	2	1	1	0	1	1	2	1	0
NC25	CAGTCATCATCAGC	20	2	1	1	0	1	0	1	0	3	2	1	0	1	0	2	1	1	0	1	1	1	0
NC25	CAGTGTAGGAATCT	25	3	0	2	1	3	2	1	1	2	1	0	1	0	1	0	1	1	1	1	1	1	1
NC25	CAGTGTAGTGTGTA	26	5	2	2	3	1	2	2	0	3	1	1	1	0	1	0	0	0	0	0	0	1	1
NC25	CAGTGTGTGCGAGT	25	1	2	2	0	3	1	1	0	1	0	1	3	2	1	1	0	1	2	0	1	1	1
NC25	CAGTGTGTTATATC	25	1	2	3	3	1	1	0	1	1	0	2	0	1	1	2	1	1	0	1	1	1	1
NC25	CAGTGTTCTACACG	30	3	2	3	2	2	0	0	0	1	2	3	2	1	0	2	1	1	1	2	1	1	0
NC25	CAGTTGAGATCGTA	32	1	1	2	1	1	3	3	1	0	2	2	0	2	1	1	2	2	1	2	2	1	1
NC25	CAGTTGAGTGGAGA	25	2	1	2	2	2	1	0	2	2	1	0	2	0	1	0	0	2	2	1	1	0	1
NC25	CAGTTGCACTCAAC	33	3	2	1	1	3	3	1	1	0	1	1	2	2	2	0	2	0	2	2	2	1	1
NC25	CAGTTGGTAACAGT	28	1	1	2	1	1	2	2	0	3	2	2	0	1	2	2	1	1	0	2	1	1	0
NC25	CAGTTGGTGCTATC	45	2	5	2	1	2	2	2	5	3	3	1	3	2	2	2	1	2	0	1	2	1	1
NC25	CAGTTGTCCTCATT	32	1	2	2	2	1	2	3	1	3	1	1	1	2	1	0	2	1	1	2	2	1	0
NC25	CATAGCAGAATGAA	29	2	2	1	2	1	3	3	1	0	2	1	2	1	1	1	2	1	1	1	0	0	1
NC25	CATAGCCAAAGCAT	25	2	1	1	1	2	1	2	0	0	2	1	2	2	1	2	2	1	1	1	0	0	0
NC25	CATAGCCAATTTGT	20	3	3	0	0	1	2	1	1	0	0	1	1	0	0	0	1	1	1	1	2	0	1
NC25	CATAGCTCCCGAAT	25	3	1	1	1	2	2	2	1	0	0	2	1	2	1	1	2	0	0	1	0	1	1
NC25	CATCAGGTATGTGA	25	2	1	2	2	2	2	1	1	1	2	0	1	0	2	0	1	1	1	1	0	1	1
NC25	CATCAGGTCAGATA	25	2	2	2	2	0	1	2	5	2	0	2	1	0	1	0	1	0	1	0	1	0	0
NC25	CATCAGGTTGTGCT	28	1	1	1	1	1	1	1	0	2	2	3	0	2	1	1	1	2	2	2	1	1	1
NC25	CATCCCAGACTATG	29	2	2	3	2	0	0	1	1	1	2	1	3	2	0	2	1	1	0	2	1	1	1
NC25	CATCCCCATAGCAA	30	3	3	2	1	1	2	1	1	1	2	1	2	1	0	2	1	1	2	2	1	0	0
NC25	CATCCCTCATCTGG	21	0	1	2	1	2	2	0	1	2	1	3	0	2	0	1	1	0	0	1	0	0	1
NC25	CATCGACACGCCGT	31	2	4	1	1	1	3	2	1	3	2	0	1	2	1	1	1	1	2	0	2	0	0
NC25	CATCGAGTACGCTT	27	2	2	0	2	1	2	1	3	1	1	0	1	1	2	1	2	1	0	1	1	1	1
NC25	CATCGAGTGCATAA	25	1	2	2	1	0	2	1	1	1	2	2	2	1	0	1	1	1	1	2	1	0	0
NC25	CATCGATCAGTCTG	23	1	1	3	1	1	1	0	1	0	1	1	1	2	2	0	1	0	1	3	1	0	1
NC25	CATCGATCCGATCA	26	2	2	0	1	1	3	0	1	2	0	1	2	2	0	2	2	1	1	1	1	1	0
NC25	CATCTTCAGTTGGG	31	2	2	1	2	1	2	3	2	3	1	1	3	1	1	1	1	1	0	1	1	0	1
NC25	CATCTTCATCTGCA	13	1	3	1	0	1	1	1	0	0	0	0	1	1	0	0	1	0	1	0	0	1	0
NC25	CATCTTTCCGGATT	19	2	2	1	1	3	1	0	0	2	0	0	1	1	0	0	1	0	1	2	1	0	0
NC25	CATGACAGCCCTTA	25	0	2	2	2	1	2	1	1	2	2	1	0	1	2	1	1	1	1	0	1	1	0
NC25	CATGACCACACCTA	22	2	1	2	1	1	1	2	2	0	1	0	1	2	1	1	0	1	0	1	1	1	0
NC25	CATGACCAGATCAA	25	2	3	1	2	1	0	0	0	1	2	0	1	2	1	1	2	0	1	2	1	1	1
NC25	CATGACGTAGATAC	32	3	1	2	0	2	3	1	2	1	1	2	2	3	0	0	2	1	1	1	1	1	2
NC25	CATGACGTGCTGTT	26	4	0	1	2	0	1	1	2	2	3	2	1	1	0	0	1	2	1	0	1	1	0
NC25	CATGACGTTTCGGT	25	1	1	3	2	2	2	1	1	2	0	1	1	0	1	1	0	2	1	1	2	0	0
NC25	CATGCAAGGTGTAT	22	2	1	0	1	2	1	0	1	2	2	1	1	1	2	1	0	2	0	0	1	1	0
NC25	CATGCAAGGTTGCG	27	3	0	2	2	1	2	0	2	1	1	1	2	0	2	1	1	2	2	1	1	0	0
NC25	CATGCACAATGGCG	28	4	0	1	2	1	1	1	2	0	2	2	3	2	1	1	1	2	1	1	0	0	0
NC25	CATGCACACTCAAC	26	1	2	0	1	3	2	2	2	2	0	2	3	0	0	0	1	0	1	2	1	0	1
NC25	CATGCACATTAAGG	28	1	3	0	3	2	1	1	1	2	1	1	2	1	2	0	1	2	0	1	1	1	1
NC25	CATGGTCAAACTCC	27	1	2	1	3	3	0	0	2	2	2	1	2	0	1	1	1	1	0	1	1	1	1
NC25	CATGGTCACCTCAA	23	3	1	2	0	2	2	1	1	0	1	0	1	1	0	2	1	1	2	1	1	0	0
NC25	CATGGTCATCCCTC	22	1	2	2	0	1	2	2	1	2	1	0	0	2	1	1	0	1	1	1	1	0	0
NC25	CATGGTGTCAGAAT	30	1	2	1	2	1	1	3	1	3	1	2	2	2	2	1	1	0	1	1	1	1	0
NC25	CATGGTGTTATTGT	28	1	3	2	1	2	1	1	0	1	1	3	0	1	1	1	3	2	0	1	1	1	1
NC25	CATGGTTCAGGCTT	30	5	2	4	1	2	2	2	1	1	2	0	0	0	0	3	1	2	0	1	0	0	1
NC25	CATGGTTCAGGTCT	24	0	2	1	2	3	2	1	1	0	1	0	3	0	2	1	2	1	0	1	1	0	0
NC25	CATTCTAGCCCTGC	25	3	1	1	2	3	0	1	0	0	2	1	1	2	1	1	1	1	0	1	2	0	1
NC25	CATTCTGTACTACC	16	2	1	0	1	0	0	0	2	0	2	1	1	1	1	1	0	0	2	0	0	0	1
NC25	CATTCTGTATTGCC	27	2	1	2	1	1	2	0	2	1	1	1	1	2	1	2	1	2	0	1	1	1	1
NC25	CATTCTGTCTTGCA	31	4	3	0	2	2	2	2	0	0	1	3	2	1	2	2	0	1	1	1	1	0	1
NC25	CATTCTTCAACTAT	25	1	1	2	2	3	2	1	0	2	2	1	1	1	0	0	1	1	1	0	1	1	1
NC25	CATTCTTCGTCGTA	27	2	1	3	1	1	3	0	0	1	2	1	1	2	0	2	1	2	1	1	0	1	1
NC25	CATTCTTCTGGCCG	32	1	2	2	1	1	2	2	4	2	1	2	2	1	2	0	0	2	1	2	1	0	1
NC25	CATTGGAGATTCTT	36	1	2	3	3	2	2	1	3	2	2	1	3	2	1	1	1	1	2	1	2	0	0
NC25	CATTGGGTATCTGC	24	2	2	1	3	0	2	0	1	2	1	1	2	1	0	0	1	2	0	1	2	0	0
NC25	CATTGGTCCACAGT	27	2	2	2	2	1	0	2	1	0	1	1	3	1	0	1	2	0	1	2	2	1	0
NC25	CATTGGTCGTTTCT	23	2	2	2	2	2	1	1	0	1	1	0	2	0	0	0	2	1	1	1	0	1	1
NC25	CCAAACAGACAACT	24	1	2	1	3	1	1	1	0	1	1	0	3	1	1	1	1	0	2	1	0	1	1
NC25	CCAAACAGCGGCAT	27	1	3	4	1	1	3	3	1	1	2	1	1	0	0	1	0	1	2	0	0	1	0
NC25	CCAAACGTCAATGA	30	2	3	2	1	0	2	1	2	1	2	2	3	2	0	1	1	0	1	2	1	1	0
NC25	CCAAACTCCCACCT	33	1	4	3	2	1	2	0	2	2	1	1	1	2	2	3	1	1	2	1	0	1	0
NC25	CCAAACTCTGACGT	25	1	2	2	1	0	2	2	4	0	2	1	1	0	1	0	0	0	2	1	1	1	1
NC25	CCAATGAGTGAGTT	30	2	4	1	2	2	1	3	2	0	1	1	2	1	2	1	0	2	1	1	0	1	0
NC25	CCAATGCAGAATTG	28	3	2	3	1	1	2	0	1	1	1	1	3	2	1	1	0	0	2	1	1	1	0
NC25	CCAATGTCTCGAGT	24	3	3	1	1	2	0	2	2	0	0	1	2	1	0	0	0	2	1	0	1	1	1
NC25	CCACAACACAACCT	23	2	1	1	1	1	0	2	2	1	1	1	3	0	0	1	2	1	2	0	1	0	0
NC25	CCACAATCATACGC	36	1	4	2	3	1	2	2	2	2	0	2	3	1	0	3	0	2	1	2	2	0	1
NC25	CCAGTAAGGCAGCT	29	5	0	1	0	1	1	1	2	1	1	1	2	2	1	1	2	1	1	1	2	1	1
NC25	CCAGTAAGGCCAGT	29	2	1	2	2	2	1	2	2	2	1	0	1	1	2	1	1	0	1	2	1	1	1
NC25	CCAGTAAGTATGTG	26	2	1	2	1	0	1	2	1	2	2	2	1	1	2	1	1	1	0	1	1	1	0
NC25	CCAGTATCCCAATG	23	2	2	0	0	1	2	1	3	0	0	1	2	1	0	0	1	1	2	1	2	0	1
NC25	CCATAGAGCTTAGA	30	4	3	1	1	2	1	3	0	1	1	1	1	1	1	2	2	1	0	1	1	1	1
NC25	CCATAGCATTAGGA	30	2	3	3	1	3	1	2	2	0	2	0	1	1	1	1	2	1	1	0	2	0	1
NC25	CCATAGGTATACAG	30	3	2	2	1	2	1	2	5	0	1	3	2	1	0	1	0	0	2	1	0	1	0
NC25	CCATAGGTGCAGTG	33	1	1	3	4	1	3	2	0	1	1	2	2	2	1	2	0	1	2	0	2	1	1
NC25	CCATAGTCTAGTTA	24	2	1	1	3	1	1	2	1	2	1	1	2	0	1	1	0	1	1	1	0	0	1
NC25	CCCAAAGTAGCTAA	28	4	1	4	2	1	1	2	1	1	2	2	1	1	0	0	1	2	1	0	1	0	0
NC25	CCCAAAGTGTTCGT	25	2	2	2	1	0	0	1	1	2	1	2	2	0	2	0	1	0	2	1	1	1	1
NC25	CCCAAATCCTGTCC	68	4	6	3	5	3	3	2	5	2	4	5	3	1	1	2	2	3	3	3	6	0	2
NC25	CCCAAATCGTTGTG	26	2	5	2	0	1	0	1	3	0	1	2	2	2	1	0	1	1	1	1	0	0	0
NC25	CCCGTTGTGGTATA	21	2	1	0	1	0	1	0	3	1	0	1	2	0	1	0	1	0	1	2	2	1	1
NC25	CCCGTTGTTTATTG	20	4	0	1	0	1	0	2	1	0	1	2	1	2	0	0	0	1	1	1	0	1	1
NC25	CCCGTTTCATACTA	17	1	0	0	2	0	2	1	1	1	0	1	1	0	0	1	0	2	1	2	0	0	1
NC25	CCCGTTTCCCGAAT	30	3	4	2	3	0	0	0	2	2	3	1	2	2	1	0	1	1	1	1	1	0	0
NC25	CCCTACAGATGTGT	28	2	3	2	2	1	2	3	2	2	2	0	1	1	0	0	1	0	1	1	2	0	0
NC25	CCCTACAGTAGACT	26	1	2	1	2	0	1	1	1	1	0	2	1	1	2	2	1	1	1	2	2	1	0
NC25	CCCTACAGTTACTT	32	1	1	3	3	1	1	1	2	0	2	2	2	2	1	5	1	1	0	1	1	1	0
NC25	CCCTACGTTTTATG	30	1	2	1	2	2	3	3	1	1	1	0	3	1	1	2	1	1	1	0	2	0	1
NC25	CCCTCACATATGTT	23	1	0	4	2	1	1	1	1	1	1	2	1	1	0	1	2	0	0	1	1	1	0
NC25	CCCTCAGTTACGCT	33	4	2	2	3	2	1	2	2	2	1	3	1	2	2	0	1	1	1	0	1	0	0
NC25	CCCTCATCATCTGG	20	0	0	3	1	3	0	1	1	1	0	2	0	2	1	0	1	1	1	0	1	0	1
NC25	CCCTCATCGATGCT	28	2	2	2	2	3	2	2	2	0	1	1	1	0	0	2	2	2	0	1	1	0	0
NC25	CCCTCATCTCAGCA	20	1	1	2	1	0	1	2	0	0	2	2	1	2	0	0	0	2	1	1	0	1	0
NC25	CCGAATCATCGGCC	24	1	2	2	2	1	1	1	2	1	1	1	1	1	0	1	1	2	1	0	0	1	1
NC25	CCGAATCATCGTGT	36	1	1	3	3	2	2	3	2	1	3	2	2	0	1	2	2	1	2	1	1	0	1
NC25	CCGAATTCGTTGAC	30	2	3	2	1	2	1	2	1	1	1	1	3	1	2	1	1	1	0	2	1	0	1
NC25	CCGAATTCTAGATT	23	1	1	2	1	2	2	1	2	1	0	1	1	2	0	2	1	0	0	1	2	0	0
NC25	CCGAATTCTTCACT	29	2	2	1	1	2	0	0	2	1	1	1	2	1	3	0	2	2	1	2	1	1	1
NC25	CCGATAAGCACGGT	22	1	1	3	0	2	0	0	0	0	2	1	1	1	2	1	0	1	2	1	1	2	0
NC25	CCGATACAGCGTTT	29	3	2	2	3	2	0	2	1	0	0	2	2	0	1	2	1	1	1	1	1	1	1
NC25	CCGATACATCGTCA	27	2	4	2	3	1	0	0	2	2	2	0	2	0	1	1	0	1	1	0	2	0	1
NC25	CCGATAGTTCTTGG	20	1	3	1	1	1	2	1	1	2	1	0	0	1	0	0	0	1	0	1	2	0	1
NC25	CCGTAAAGCATAAC	30	1	3	0	1	2	3	2	0	2	3	2	0	1	2	1	0	2	1	1	1	1	1
NC25	CCGTAAAGCCGATG	29	2	0	3	0	2	1	1	4	1	1	1	3	2	1	2	1	1	1	1	0	1	0
NC25	CCGTAAAGGCCCTC	35	2	2	2	0	2	1	2	1	1	2	1	3	9	1	2	0	0	0	1	2	0	1
NC25	CCGTAAAGGCTATA	28	1	2	0	2	2	1	3	3	0	2	3	0	1	1	1	1	1	1	2	0	0	1
NC25	CCGTAACAAATTCT	24	1	1	1	2	2	1	2	1	1	0	1	1	1	1	1	1	1	1	2	1	0	1
NC25	CCGTAAGTATTGTT	26	4	2	1	1	1	2	1	1	2	1	3	1	0	2	0	0	1	1	1	0	1	0
NC25	CCGTAAGTGTGCCC	24	2	0	1	2	1	1	1	0	2	1	1	2	1	1	2	3	0	1	1	0	0	1
NC25	CCGTAATCATACTA	23	2	2	1	2	1	2	0	1	2	0	1	1	1	2	0	0	1	1	2	0	0	1
NC25	CCGTAATCCACCCT	29	4	2	0	3	2	0	2	0	3	2	0	0	2	2	1	2	1	2	0	1	0	0
NC25	CCGTAATCTGTGAC	23	0	1	3	2	2	1	1	1	0	1	3	1	1	1	0	2	0	2	0	0	1	0
NC25	CCTAAGAGCACTCT	30	3	5	2	1	1	2	3	1	1	0	2	4	1	0	3	0	1	0	0	0	0	0
NC25	CCTAAGAGTTGTGA	27	2	2	1	1	2	2	2	1	1	2	1	0	0	1	0	1	2	2	2	1	0	1
NC25	CCTAAGCAGCAATA	27	1	1	1	2	0	3	3	1	0	1	1	2	0	2	1	2	2	1	1	1	1	0
NC25	CCTAAGCAGGGATC	25	3	3	1	1	1	1	1	0	2	0	3	1	0	2	1	1	1	2	0	0	1	0
NC25	CCTAAGGTGGTACG	23	1	4	0	0	2	0	0	1	1	1	0	1	1	2	3	1	0	2	2	0	0	1
NC25	CCTAAGGTTCGAAA	33	2	3	0	1	2	3	2	1	3	3	2	3	0	1	1	1	3	0	2	0	0	0
NC25	CCTAAGGTTTTAGT	28	3	2	2	2	2	3	1	1	1	1	1	1	1	1	0	2	0	1	0	1	1	1
NC25	CCTAAGTCACACTG	30	2	4	1	1	3	1	1	0	2	2	1	0	2	2	1	2	1	2	0	0	1	1
NC25	CCTAAGTCTGAAGA	35	2	2	2	2	2	2	1	2	1	3	2	1	2	1	1	1	2	2	0	1	1	2
NC25	CCTACCAGAATCCA	26	1	4	1	3	2	1	1	1	0	1	1	0	2	0	1	0	1	2	2	0	1	1
NC25	CCTACCAGTCTTCG	25	2	2	3	2	2	1	2	3	0	0	1	1	1	1	0	1	0	0	0	1	1	1
NC25	CCTACCCATATGCC	22	2	1	1	2	1	0	2	0	2	0	1	1	0	2	0	2	1	1	1	2	0	0
NC25	CCTACCGTAACAGT	26	1	2	2	1	2	2	3	1	0	1	1	1	0	1	2	1	1	1	0	2	0	1
NC25	CCTACCGTAGTTAG	33	1	3	0	3	1	3	1	3	1	2	2	3	1	1	1	0	1	1	1	2	1	1
NC25	CCTAGAAGAGGAGT	30	3	3	1	3	2	1	2	4	1	0	1	2	0	0	2	1	1	0	0	1	2	0
NC25	CCTAGAAGTTGCTC	24	2	3	1	0	2	1	1	2	1	1	1	2	1	1	2	0	0	1	1	1	0	0
NC25	CCTAGACAATTCCG	23	1	3	2	0	1	1	2	1	0	1	2	0	1	1	1	1	0	0	1	2	1	1
NC25	CCTAGAGTCAGAAT	36	3	3	3	1	2	3	0	1	0	1	1	3	2	1	2	1	2	1	2	2	1	1
NC25	CCTAGAGTTACCGT	24	1	2	0	2	1	1	2	0	1	2	1	1	0	1	1	1	1	2	0	3	0	1
NC25	CCTAGATCACAGCT	26	3	1	2	2	2	1	1	1	1	2	1	1	0	1	1	1	1	1	1	1	1	0
NC25	CCTCACAGAACCTA	20	3	3	1	0	1	1	2	1	0	0	0	0	1	1	0	2	1	1	1	0	0	1
NC25	CCTCACAGTTGTAG	19	3	1	1	1	3	0	2	1	1	1	0	0	0	1	1	1	1	0	1	0	0	0
NC25	CCTCACCATAACTT	26	3	4	2	2	2	1	1	0	1	2	1	0	1	0	2	1	0	0	1	1	0	1
NC25	CCTCACGTGACATA	25	1	2	1	1	2	2	1	1	1	0	2	1	2	1	1	1	1	1	2	1	0	0
NC25	CCTCACGTGCGTCC	27	2	3	1	1	2	2	1	4	0	1	0	2	1	1	1	0	1	0	1	1	1	1
NC25	CCTCCAAGACCTTC	30	1	2	3	0	2	1	3	0	1	1	2	3	2	1	1	1	1	2	1	1	1	0
NC25	CCTCCAAGAGGTGA	29	3	1	2	1	3	2	1	0	1	2	1	3	2	1	2	1	2	1	0	0	0	0
NC25	CCTCCAAGTGTTGA	24	3	1	1	2	1	2	2	0	1	1	1	0	2	1	2	1	1	1	1	0	0	0
NC25	CCTCCACAGTTTGC	31	2	3	1	1	3	2	2	5	1	0	3	1	1	2	1	1	0	2	0	0	0	0
NC25	CCTCCAGTGCACTT	28	2	3	1	1	1	2	3	0	1	1	1	2	0	0	2	1	2	1	2	0	1	1
NC25	CCTCCATCTACAAT	25	2	3	0	2	2	0	0	1	0	2	0	2	0	1	1	1	2	0	2	2	1	1
NC25	CCTCCATCTCTCAT	22	2	2	1	1	1	2	1	2	0	1	1	2	2	2	0	1	1	0	0	0	0	0
NC25	CCTCTGCACTCCGG	21	3	2	1	1	1	2	2	1	1	1	0	1	0	2	1	1	0	1	0	0	0	0
NC25	CCTCTGGTTCGTTG	30	1	3	2	1	2	3	3	0	2	2	0	0	2	1	1	2	1	2	0	1	1	0
NC25	CCTGAAAGGCTATA	25	2	2	0	2	2	1	0	0	1	0	1	3	1	1	1	2	1	2	0	2	1	0
NC25	CCTGAAAGTTGGGC	30	1	2	2	2	1	2	1	1	3	3	3	1	0	1	2	1	1	1	0	1	0	1
NC25	CCTGAATCAAGATG	23	2	3	2	1	1	0	1	0	2	0	1	1	1	2	1	1	1	1	2	0	0	0
NC25	CCTGAATCCCAGAT	27	1	1	1	2	2	2	2	1	1	2	1	1	0	1	2	1	1	1	2	1	0	1
NC25	CCTGTCAGGCCGTA	24	3	0	2	1	0	1	1	1	2	2	2	2	1	0	1	2	1	0	2	0	0	0
NC25	CCTGTCCACATTTA	27	1	1	1	1	0	2	1	1	2	2	2	2	2	2	2	1	1	0	2	1	0	0
NC25	CCTGTCCAGACTCT	37	4	3	1	1	2	5	1	5	2	1	2	1	2	1	0	1	1	0	1	1	2	0
NC25	CCTGTCGTAATCCC	26	2	2	2	1	1	1	0	2	1	1	1	2	1	2	2	1	1	1	1	0	0	1
NC25	CCTGTCTCTAATCA	24	1	1	1	3	2	2	1	0	1	1	1	3	1	0	1	1	0	1	1	0	1	1
NC25	CCTGTCTCTCCTCG	16	1	2	0	4	0	1	1	0	1	1	0	0	1	1	0	0	2	1	0	0	0	0
NC25	CCTTATGTGACATA	29	2	1	3	3	3	1	3	1	2	0	1	1	0	1	1	1	2	0	1	1	0	1
NC25	CCTTATGTGATGTA	38	2	2	1	2	2	4	2	5	1	3	3	2	1	0	1	2	1	2	1	0	1	0
NC25	CCTTATTCAGTAAG	32	2	2	3	1	1	1	3	2	2	3	1	0	1	1	2	1	0	1	2	2	0	1
NC25	CCTTATTCCATCCC	27	2	2	2	2	0	2	2	1	2	1	2	2	1	2	0	0	0	0	2	1	1	0
NC25	CCTTGCAGCTTATT	32	4	2	2	2	2	2	2	2	1	2	1	1	1	1	2	1	0	2	1	0	0	1
NC25	CCTTGCTCTGGACT	26	3	3	0	0	1	1	3	2	1	1	2	1	1	1	0	1	2	0	2	1	0	0
NC25	CCTTTAAGCAAATC	36	3	3	3	1	2	2	3	3	1	1	2	1	2	2	0	1	1	1	2	1	1	0
NC25	CCTTTAAGGTTATG	30	1	2	2	1	2	2	3	0	1	3	2	1	1	0	1	2	1	1	2	1	0	1
NC25	CCTTTAAGTAAGCT	26	4	0	2	2	1	1	2	0	2	0	1	3	2	1	2	0	1	1	1	0	0	0
NC25	CCTTTACACTTGCA	27	1	1	0	2	2	1	1	2	1	1	1	1	2	2	1	2	1	1	1	1	1	1
NC25	CCTTTAGTAAACGT	33	2	4	1	1	2	1	3	2	1	3	2	1	1	0	1	1	3	2	1	1	0	0
NC25	CCTTTAGTTTGCAC	29	2	2	2	2	2	2	2	1	1	1	0	1	2	1	1	1	1	1	2	0	1	1
NC25	CCTTTATCCATCTT	32	2	2	3	3	0	0	3	1	2	1	2	2	2	0	1	1	0	1	2	2	1	1
NC25	CCTTTATCCTAGAC	25	2	2	1	4	0	2	1	0	2	1	2	1	0	0	0	1	0	1	1	2	1	1
NC25	CCTTTATCTGGTGT	29	2	1	3	3	2	2	1	1	1	1	2	2	2	2	1	0	1	1	0	0	1	0
NC25	CGAACTAGAGTACT	14	1	1	0	0	1	0	1	1	1	2	0	1	0	0	0	2	0	1	1	1	0	0
NC25	CGAACTAGGTAGTT	34	1	2	2	1	3	1	2	1	2	2	2	3	2	1	2	1	2	1	1	1	1	0
NC25	CGAACTAGTTAGTG	36	3	1	2	2	3	3	1	2	1	1	2	1	2	2	1	2	2	2	1	0	1	1
NC25	CGAACTCAATTACT	15	1	1	0	2	0	0	1	1	1	1	0	0	1	0	1	1	1	1	1	0	0	1
NC25	CGAACTCAGGTCGA	26	3	1	1	2	1	2	1	1	2	1	0	1	0	1	1	3	2	1	0	0	1	1
NC25	CGAACTGTATCTGC	24	1	1	1	2	1	1	2	2	0	2	2	1	1	1	1	1	0	1	1	2	0	0
NC25	CGAACTTCACAGTC	25	1	2	0	0	3	1	2	2	0	1	2	2	0	2	1	2	0	2	1	1	0	0
NC25	CGAACTTCGAGATA	32	0	3	3	2	3	2	2	0	1	1	2	1	3	0	1	1	2	1	1	2	1	0
NC25	CGAACTTCGTCCTC	31	1	3	1	2	1	1	2	3	3	1	1	2	0	1	2	2	0	2	0	2	0	1
NC25	CGAACTTCGTTAAT	26	2	0	3	1	1	1	0	1	2	3	2	2	0	1	1	1	1	1	2	1	0	0
NC25	CGAAGGCATGATAG	30	2	4	2	2	3	0	2	2	2	0	2	0	1	1	1	0	0	2	1	1	1	1
NC25	CGAAGGCATGATTT	36	3	2	3	2	2	2	2	2	3	2	1	1	1	1	1	0	1	1	2	2	1	1
NC25	CGAAGGGTCTCTCC	31	3	2	2	3	1	2	3	2	1	1	1	1	2	0	1	0	1	1	2	0	1	1
NC25	CGAAGGGTGGTAAT	31	4	3	1	1	2	2	0	1	1	1	2	1	0	2	2	1	1	2	0	2	1	1
NC25	CGAAGGTCGAGGGT	30	3	2	3	2	1	2	2	2	1	2	2	2	0	0	1	1	2	0	1	0	0	1
NC25	CGACATAGCACTCT	30	2	5	0	2	2	2	2	2	1	1	1	0	1	2	1	1	0	2	3	0	0	0
NC25	CGACATCAATGGTA	25	0	2	2	0	4	1	2	2	2	1	1	1	1	0	1	1	1	1	2	0	0	0
NC25	CGACATCAGTTAGA	27	2	1	2	0	1	1	2	2	2	1	3	2	0	3	0	0	1	2	1	0	1	0
NC25	CGACATTCGACGTT	21	2	2	1	1	2	0	1	0	1	0	2	2	0	1	0	2	0	0	1	2	1	0
NC25	CGACTAAGCATCCT	29	3	1	1	2	2	2	1	2	2	1	2	2	1	1	1	0	0	1	1	1	1	1
NC25	CGACTAAGGACATT	26	3	1	1	1	2	1	2	1	2	1	1	1	1	1	1	1	1	1	1	0	1	1
NC25	CGACTAGTTAGGAT	32	3	3	3	2	1	1	3	2	2	0	2	1	2	3	0	2	0	0	1	1	0	0
NC25	CGACTAGTTTCTCT	27	2	1	3	0	3	0	3	1	1	0	3	2	1	1	0	1	2	1	0	1	1	0
NC25	CGACTATCCGTGGC	24	2	1	3	2	0	0	1	1	1	1	0	0	2	1	2	0	2	1	2	1	0	1
NC25	CGACTATCGACGTT	22	2	1	1	2	3	1	1	1	1	1	1	1	0	0	1	1	0	1	1	2	0	0
NC25	CGACTATCGGACTT	35	3	2	1	2	3	1	2	1	1	1	0	3	2	2	2	1	3	1	2	0	1	1
NC25	CGAGAGAGTATTTC	27	3	2	0	0	1	2	3	1	2	1	2	1	1	1	1	1	1	2	1	0	1	0
NC25	CGAGAGGTCTCTAG	31	4	2	1	3	1	1	0	1	0	1	2	3	1	2	0	1	2	2	1	2	0	1
NC25	CGAGAGGTGTGTTC	27	1	1	3	1	2	2	0	1	1	3	2	2	0	1	1	1	1	1	0	2	0	1
NC25	CGAGAGTCCATTGG	28	2	3	2	1	1	1	1	1	2	2	1	0	2	0	1	2	2	1	2	0	0	1
NC25	CGAGAGTCGATCCA	24	0	2	3	3	0	1	1	1	1	1	0	1	1	1	2	2	0	1	2	1	0	0
NC25	CGAGGAAGCGTTCT	32	4	3	1	0	3	0	1	3	1	2	0	2	2	0	1	2	2	2	1	1	1	0
NC25	CGAGGAAGGCGGTT	25	0	3	1	1	0	3	1	1	0	3	2	2	0	0	0	2	1	1	1	1	1	1
NC25	CGAGGAGTACATCC	28	2	2	1	1	1	1	2	0	1	2	1	1	1	2	1	2	2	2	1	0	1	1
NC25	CGAGGATCTCCTCG	28	2	3	3	3	3	1	1	1	1	1	1	2	0	1	2	0	2	0	0	1	0	0
NC25	CGATACAGGCCTCC	31	1	2	2	1	2	2	2	2	1	1	1	2	1	2	1	2	1	2	1	1	1	0
NC25	CGATACCAGCTGAG	27	2	2	2	1	0	0	2	1	1	0	3	2	2	2	1	2	2	1	0	0	1	0
NC25	CGATACGTAAAGCT	26	1	2	3	0	2	0	1	1	2	1	1	1	1	2	2	1	1	1	1	2	0	0
NC25	CGATACGTTCCGAT	28	1	1	2	3	3	0	2	2	0	2	2	1	1	1	2	1	1	1	1	1	0	0
NC25	CGATACTCGTAGAA	24	2	3	2	1	1	1	2	2	1	2	1	2	0	2	1	1	0	0	0	0	0	0
NC25	CGATTGCATCTCTT	32	2	2	1	2	3	4	2	1	0	2	1	2	1	1	2	1	1	2	0	1	0	1
NC25	CGATTGGTATCAGA	32	2	3	1	2	2	1	1	3	3	1	1	0	0	1	1	2	2	2	0	2	1	1
NC25	CGATTGGTTTACCG	42	2	9	3	3	2	1	3	2	0	0	3	1	3	1	1	1	1	2	2	1	1	0
NC25	CGATTGGTTTGGAA	24	1	1	1	0	3	2	1	0	1	1	2	2	0	1	1	0	1	1	2	1	1	1
NC25	CGATTGTCCGTGGC	26	3	3	2	3	2	1	2	1	1	1	1	0	0	0	1	1	2	0	1	1	0	0
NC25	CGATTGTCGACCTA	27	1	3	3	0	1	1	1	1	1	2	1	2	0	1	0	2	1	1	1	2	1	1
NC25	CGATTGTCTCACAG	23	1	1	1	1	2	1	0	1	1	1	1	1	1	1	2	1	1	1	1	1	1	1
NC25	CGATTGTCTGGAAA	35	1	3	3	3	2	1	3	2	0	1	1	2	2	2	1	2	2	1	2	0	0	1
NC25	CGCATAAGGTGAAG	30	3	3	3	0	0	3	1	2	1	1	2	0	0	1	2	2	0	1	1	2	1	1
NC25	CGCATACAATCCAC	28	2	1	1	2	1	2	1	1	1	3	1	3	2	0	1	1	0	1	1	1	1	1
NC25	CGCATAGTCCTGCG	29	1	2	2	2	2	2	2	1	0	2	2	1	2	0	0	1	2	0	1	2	1	1
NC25	CGCATATCTATATG	28	2	2	2	2	1	1	2	1	2	2	1	3	2	2	0	1	0	0	0	1	1	0
NC25	CGCCTTAGCTATCC	26	1	2	2	1	2	1	3	0	1	1	1	2	0	1	1	2	1	1	2	0	1	0
NC25	CGCCTTAGCTTAGA	37	3	2	3	2	5	3	2	3	1	0	2	2	1	1	0	2	1	2	1	1	0	0
NC25	CGCCTTGTTTACTA	22	3	2	1	0	0	1	0	2	1	2	1	2	1	2	1	0	2	0	1	0	0	0
NC25	CGCCTTTCCTACGA	20	1	1	1	1	2	2	3	0	1	0	1	3	1	0	1	0	0	0	0	0	1	1
NC25	CGCCTTTCGTCTTT	24	2	2	0	2	2	2	0	0	2	2	1	2	0	1	0	1	1	1	0	2	1	0
NC25	CGCCTTTCGTGCAT	21	3	1	2	2	1	1	0	0	1	0	2	1	1	0	1	1	0	0	0	1	1	2
NC25	CGGAAGAGGGAATG	28	2	1	2	2	3	1	3	1	1	1	2	2	0	1	1	1	2	1	0	1	0	0
NC25	CGGAAGTCACCTAG	20	3	0	0	2	1	1	2	0	1	0	1	1	1	2	1	0	1	0	1	0	1	1
NC25	CGGAGAAGAGGAGT	21	3	2	1	2	2	2	1	0	1	0	1	0	0	0	0	1	0	1	0	1	2	1
NC25	CGGAGACATCACAC	31	2	1	1	3	3	2	2	0	1	1	2	2	2	1	1	1	0	1	2	1	1	1
NC25	CGGAGAGTGAGGTC	25	2	2	3	2	0	0	0	4	1	1	1	1	2	1	1	0	0	2	1	0	0	1
NC25	CGGGAACAAGTCCT	30	1	3	2	3	1	3	1	0	1	1	0	0	2	2	1	0	1	3	2	2	0	1
NC25	CGGGAACATATTAC	28	3	1	0	3	1	0	1	1	2	1	3	1	2	1	2	2	1	1	1	1	0	0
NC25	CGGTATGTGATCTC	26	2	4	2	2	0	2	1	0	2	2	1	1	0	0	0	2	2	0	1	1	0	1
NC25	CGGTATTCCCACCT	23	2	2	1	1	2	3	1	1	0	1	1	2	0	2	0	0	1	1	1	1	0	0
NC25	CGGTATTCCCGTTC	28	1	1	1	2	2	1	3	2	1	1	3	0	2	1	0	1	2	2	1	1	0	0
NC25	CGGTTAAGCGCTCC	20	1	1	2	1	2	0	1	2	0	1	0	2	2	1	1	2	0	0	1	0	0	0
NC25	CGGTTACAGATAAC	19	0	1	0	1	2	1	1	1	0	2	1	1	2	2	0	1	1	2	0	0	0	0
NC25	CGGTTAGTAGGCTG	25	1	2	2	1	3	2	0	0	0	2	0	2	1	1	1	2	1	1	0	1	1	1
NC25	CGGTTATCGGACTT	30	3	3	0	1	2	2	1	1	1	2	3	0	1	1	1	1	1	2	1	2	0	1
NC25	CGTAACAGTATCGA	28	2	0	1	1	2	3	1	2	1	2	1	1	0	2	1	1	1	1	3	1	1	0
NC25	CGTAACTCACTTGG	21	0	0	0	2	1	1	0	4	0	1	1	1	1	0	1	2	1	1	2	0	1	1
NC25	CGTAACTCAGGTTC	34	2	4	1	1	1	1	2	2	2	2	4	3	1	1	1	1	0	1	1	1	1	1
NC25	CGTAACTCCATCAG	28	3	2	1	1	1	1	0	1	2	2	1	2	2	0	1	1	2	1	1	2	0	1
NC25	CGTAACTCTCTAAA	21	2	0	1	1	0	1	1	0	3	1	2	1	1	1	2	1	1	0	1	0	0	1
NC25	CGTAGTAGATGGGA	26	3	1	1	2	2	2	2	0	1	3	0	0	0	0	2	0	1	1	2	1	1	1
NC25	CGTAGTAGGTGGCT	24	2	2	2	2	0	1	1	1	0	2	2	3	1	0	0	1	0	2	0	1	1	0
NC25	CGTAGTAGGTTACA	37	4	4	2	3	3	2	2	2	1	1	1	3	1	2	0	2	1	1	1	1	0	0
NC25	CGTAGTCAGCGCTC	21	0	1	2	2	1	1	1	1	0	0	1	2	1	0	1	2	1	2	0	2	0	0
NC25	CGTAGTGTCATACC	24	0	3	1	2	3	0	2	0	2	1	0	2	1	2	1	0	1	0	1	1	1	0
NC25	CGTAGTGTGAATTG	28	2	1	4	0	1	1	1	1	3	1	1	1	1	1	1	1	0	2	2	1	0	2
NC25	CGTATGAGATGCGC	28	1	4	0	2	2	0	3	1	1	3	0	2	1	2	1	0	1	2	1	0	0	1
NC25	CGTATGAGCTGCAG	26	2	3	3	0	1	3	1	2	0	3	1	1	2	1	0	0	1	0	1	1	0	0
NC25	CGTATGAGGGCTAC	49	5	0	2	4	1	2	0	2	1	5	4	3	3	1	4	6	1	1	1	2	0	1
NC25	CGTATGTCAGGCTT	31	1	1	2	2	2	0	2	1	1	3	3	2	1	2	0	0	2	2	2	2	0	0
NC25	CGTATGTCCATGCA	34	3	3	1	1	3	2	2	2	1	0	2	3	1	1	1	1	1	2	2	1	1	0
NC25	CGTCTCAGCGGCTA	22	2	2	2	0	1	1	2	1	3	0	1	1	1	0	1	1	1	0	1	1	0	0
NC25	CGTCTCCAAAGTTG	33	3	3	1	1	2	3	2	1	1	1	2	2	1	1	0	1	2	1	2	2	1	0
NC25	CGTCTCGTCTCTGA	40	4	2	3	3	3	2	2	2	2	3	2	2	1	1	2	0	3	2	0	0	0	1
NC25	CGTCTCGTGGCTCC	23	2	2	1	1	2	1	0	3	2	1	0	0	1	1	1	0	1	1	1	1	1	0
NC25	CGTCTCGTTCGATC	28	3	3	0	1	2	1	2	2	0	2	1	0	1	1	3	0	1	1	2	1	1	0
NC25	CGTCTCTCTCTTGT	30	1	2	3	1	2	2	0	1	3	2	1	1	1	0	1	2	2	1	0	1	1	2
NC25	CGTGATCAACGGTG	29	2	4	2	2	1	0	2	0	1	2	0	2	1	1	1	1	1	1	2	1	1	1
NC25	CGTGATCACGAAAT	21	4	4	1	0	2	1	1	0	1	0	0	1	0	0	2	0	1	0	1	2	0	0
NC25	CGTGATCAGTGAGC	25	3	0	1	2	1	1	0	1	2	2	2	1	0	2	1	1	1	1	2	1	0	0
NC25	CGTGATGTACTGAA	31	4	1	1	0	2	1	2	3	1	1	1	1	0	1	0	2	2	1	2	2	1	2
NC25	CGTGATTCGACGTT	32	2	2	0	2	1	3	2	1	2	0	1	3	1	3	1	2	1	1	1	2	1	0
NC25	CGTGATTCTGTCAG	26	1	1	1	2	0	3	1	1	2	0	2	2	2	1	2	1	0	1	1	1	1	0
NC25	CGTTCCAGACGCTG	18	0	2	1	1	0	1	0	1	0	1	2	2	0	1	0	1	0	2	1	2	0	0
NC25	CGTTCCCAGCTTTG	38	3	3	3	2	3	3	2	1	2	2	1	3	0	2	1	1	1	1	1	2	1	0
NC25	CGTTCCGTATCTGC	26	3	1	2	1	3	1	1	2	1	1	0	1	1	1	1	2	2	1	0	0	1	0
NC25	CGTTCCGTTACGTC	23	0	2	2	3	1	1	1	4	1	0	1	0	1	1	0	1	0	1	2	0	1	0
NC25	CGTTCCGTTTCTCT	28	1	3	3	1	2	2	1	0	2	0	1	1	2	1	1	2	1	2	0	0	1	1
NC25	CGTTCCTCAGTTGC	24	2	1	3	4	3	2	1	2	0	0	1	1	0	0	1	1	0	1	0	1	0	0
NC25	CGTTCCTCATTCAA	28	4	2	1	1	0	1	3	3	2	2	3	0	1	0	1	0	0	0	2	2	0	0
NC25	CGTTCCTCTAACAT	26	4	2	1	0	2	0	1	2	2	0	1	0	2	1	1	1	1	1	2	1	1	0
NC25	CGTTTTAGGCCTTT	27	2	1	2	2	1	2	2	1	1	1	2	2	1	1	0	0	1	1	2	1	0	1
NC25	CGTTTTCATCACGT	26	1	1	2	2	0	2	0	4	0	1	0	1	3	2	1	1	0	1	1	1	1	1
NC25	CGTTTTGTAACAGT	25	1	3	1	1	1	2	1	1	2	1	1	1	1	0	2	1	1	0	1	2	1	0
NC25	CGTTTTGTTATTAC	27	2	3	1	1	3	2	1	2	3	0	1	2	0	0	0	0	1	1	2	1	1	0
NC25	CTAACGAGACCTCT	25	3	4	0	2	1	1	0	2	2	1	1	1	2	1	1	0	0	1	1	1	0	0
NC25	CTAACGCACACTAC	27	2	2	1	2	2	1	3	1	1	1	2	2	1	0	1	0	2	1	1	1	0	0
NC25	CTAACGCACTTGCA	28	2	4	3	1	1	2	0	2	2	0	2	0	2	0	1	1	1	1	2	1	0	0
NC25	CTAACGGTTCAGCT	33	3	2	3	1	2	4	2	1	1	3	2	1	1	1	0	1	0	2	0	1	0	2
NC25	CTAAGCCAATGGCG	25	1	1	2	1	2	2	1	1	1	1	0	0	2	1	2	2	1	1	1	2	0	0
NC25	CTAAGCCACCTCAA	26	3	0	2	1	1	2	1	1	2	2	2	2	1	1	1	0	0	0	0	2	1	1
NC25	CTAAGCCACTAGGG	29	1	2	2	2	2	1	1	1	1	1	1	0	3	1	2	2	2	2	1	1	0	0
NC25	CTAAGCGTATTCTA	24	0	2	1	0	1	3	2	3	1	1	1	0	1	1	1	2	1	2	1	0	0	0
NC25	CTAAGCGTGCATAA	20	3	0	1	2	1	2	2	0	2	0	1	2	1	0	0	1	0	1	0	0	1	0
NC25	CTAAGCTCAACTGC	18	1	1	1	1	2	0	1	1	0	2	0	0	2	0	2	1	0	2	0	0	0	1
NC25	CTAAGCTCCTTTGT	26	2	1	2	1	0	1	2	1	2	0	1	2	2	0	2	1	2	2	0	1	0	1
NC25	CTAAGCTCTCTCTA	26	3	2	0	2	2	1	3	2	0	1	1	1	0	1	2	1	0	1	1	1	1	0
NC25	CTACAGCAGACATA	19	0	1	1	2	2	2	0	0	2	2	0	1	1	0	1	0	2	0	0	1	1	0
NC25	CTACAGGTGAATAC	32	5	2	4	0	1	1	3	4	2	1	0	1	0	0	0	2	2	1	1	1	0	1
NC25	CTACAGGTTATACT	31	2	1	3	2	2	3	1	0	2	2	0	2	2	2	1	1	1	1	1	1	0	1
NC25	CTACAGTCCAACGT	33	2	4	0	3	2	2	0	4	2	1	2	2	2	2	2	0	2	0	1	0	0	0
NC25	CTACGAAGGTGCTG	28	3	2	0	1	3	2	1	0	2	2	2	3	1	1	1	0	2	0	0	2	0	0
NC25	CTACGAGTCAGAAT	23	2	3	1	0	0	1	1	1	1	1	0	1	2	1	0	1	1	1	2	1	1	1
NC25	CTACGAGTTCGAAA	23	4	0	2	2	1	1	1	1	2	2	0	0	1	0	0	2	0	1	1	1	0	1
NC25	CTACGAGTTGCCGC	27	2	2	2	1	1	2	2	2	1	2	1	1	2	2	1	0	1	0	1	1	0	0
NC25	CTACGATCGGTAGG	28	1	5	0	2	0	2	2	2	2	1	1	0	1	1	2	0	1	2	1	1	1	0
NC25	CTACTTAGTATAGC	25	3	2	3	1	1	1	2	1	0	3	1	3	0	1	0	1	0	0	0	1	1	0
NC25	CTACTTGTCAGAAT	30	3	3	2	3	1	2	2	0	1	1	0	2	0	0	2	1	0	1	2	2	1	1
NC25	CTACTTGTCATACC	22	2	2	1	2	1	2	1	1	1	2	1	1	0	2	0	0	1	0	0	1	0	1
NC25	CTACTTGTGTCCAT	32	4	2	3	2	1	1	3	3	0	1	0	1	1	0	2	2	2	2	0	0	1	1
NC25	CTACTTTCAGGCTT	28	1	2	1	2	1	1	2	2	1	1	3	1	1	1	0	1	2	1	2	1	1	0
NC25	CTACTTTCATGGTC	27	1	3	2	2	1	0	1	2	2	1	2	0	1	2	1	0	2	1	1	0	0	2
NC25	CTACTTTCCATCTT	44	3	3	2	2	2	1	3	2	1	3	2	4	2	2	1	4	1	1	1	3	0	1
NC25	CTAGACAGAATTGC	32	2	1	2	2	3	2	3	1	2	0	1	2	2	2	3	1	2	0	0	1	0	0
NC25	CTAGACCATATGCC	21	0	2	0	1	2	2	2	3	1	0	0	2	1	0	1	1	1	0	0	0	1	1
NC25	CTAGACGTACTTCG	25	3	2	0	0	1	2	1	2	1	0	3	1	1	2	1	0	2	0	2	1	0	0
NC25	CTAGACGTCAATAG	21	1	1	1	1	1	1	3	1	1	1	0	1	1	2	1	0	1	1	1	1	0	0
NC25	CTAGCACAGTTTGC	25	1	1	0	3	1	2	0	4	0	0	2	1	1	2	1	1	2	1	0	1	0	1
NC25	CTAGCAGTGTCGCC	29	3	3	1	2	2	1	2	1	1	1	1	0	0	0	1	2	2	2	2	0	1	1
NC25	CTAGCAGTTAATTC	28	2	2	0	2	2	1	2	2	1	1	2	1	2	2	1	0	1	0	1	1	1	1
NC25	CTAGGTAGGAGATG	30	4	2	2	2	2	1	2	2	0	2	1	0	1	1	1	2	0	1	2	1	0	1
NC25	CTAGGTTCAGACTC	24	2	2	1	2	2	1	0	1	2	1	0	2	0	1	1	1	1	0	1	2	0	1
NC25	CTAGGTTCTAACAT	27	2	2	1	3	2	3	0	2	2	2	0	1	2	0	0	1	1	1	1	0	1	0
NC25	CTAGTGAGATTCGA	24	3	2	0	1	1	1	2	4	1	0	1	1	1	0	2	0	1	0	2	1	0	0
NC25	CTAGTGTCGTCTCC	26	3	3	0	1	1	0	1	1	2	2	1	2	1	0	0	2	1	1	1	1	1	1
NC25	CTAGTGTCTCTCTA	22	1	3	1	0	1	1	0	2	0	0	2	2	1	1	0	1	2	2	1	0	1	0
NC25	CTATGGAGTGATAC	25	2	1	0	1	2	1	3	2	2	1	0	1	1	0	2	2	1	0	1	1	1	0
NC25	CTATGGAGTTGCTC	22	1	2	0	2	1	2	1	1	0	0	1	2	2	1	2	1	1	0	1	1	0	0
NC25	CTATGGCACTGTAC	32	2	3	3	2	2	1	1	2	1	1	2	2	1	2	1	1	1	1	1	1	0	1
NC25	CTATGGTCATTCAA	15	0	0	2	2	1	1	1	3	0	1	0	0	1	0	1	0	0	1	1	0	0	0
NC25	CTATGGTCTGGTTG	32	3	2	1	2	2	2	0	1	2	1	2	2	2	2	1	2	1	0	1	1	1	1
NC25	CTATTCAGAGTCCG	33	4	3	2	2	1	2	2	3	0	1	2	3	0	1	2	1	1	1	1	0	0	1
NC25	CTATTCAGTACAAC	30	1	2	3	0	0	2	2	2	2	1	1	1	2	1	2	1	2	3	0	1	0	1
NC25	CTATTCCATATCCG	29	1	2	2	1	2	1	3	1	2	1	2	2	1	1	0	2	1	2	1	0	0	1
NC25	CTATTCTCAGAAGT	33	2	2	2	3	1	2	2	2	1	1	1	2	2	0	3	1	2	2	0	2	0	0
NC25	CTCAAGAGTCTGAA	28	1	2	1	2	2	3	3	0	1	1	0	2	1	1	2	1	0	1	2	1	1	0
NC25	CTCAAGCAAGAATC	28	2	3	2	2	2	2	0	1	0	1	0	3	1	0	1	2	1	1	1	1	1	1
NC25	CTCAAGGTAGTGAT	37	3	4	2	1	2	1	1	1	2	2	1	3	1	2	2	2	2	0	1	2	1	1
NC25	CTCAAGGTATGAAC	18	2	0	0	0	1	1	1	1	1	1	1	2	1	0	0	0	0	0	2	2	1	1
NC25	CTCAAGTCTAATCA	27	2	2	1	0	2	2	1	0	1	1	2	0	2	1	1	2	2	0	1	2	1	1
NC25	CTCAAGTCTCAGGT	29	0	3	1	2	2	0	2	2	2	2	1	2	1	0	0	2	1	2	1	2	0	1
NC25	CTCACCCAATGTCC	24	3	2	0	0	0	2	1	0	2	0	1	1	1	2	1	2	0	1	2	2	1	0
NC25	CTCACCCACGGTCC	42	3	4	3	1	1	2	3	0	1	2	3	2	2	2	1	1	3	2	2	1	1	2
NC25	CTCACCCAGTATAG	34	3	2	4	2	2	0	0	2	2	2	1	2	2	2	1	0	2	1	2	2	0	0
NC25	CTCACCCATCTCTT	40	3	3	2	2	2	2	2	4	1	2	2	2	3	1	0	1	1	2	2	1	0	2
NC25	CTCACCCATTTCCT	23	1	1	2	2	0	1	1	2	2	1	0	1	0	0	1	1	1	1	2	2	1	0
NC25	CTCCCACACACTAC	31	3	0	2	1	1	1	2	4	0	2	2	2	1	1	1	1	2	1	1	0	1	2
NC25	CTCCCACACTCCAA	28	3	1	2	3	1	1	1	1	3	2	2	0	1	0	1	2	1	0	1	1	1	0
NC25	CTCCCACAGTGTCT	32	4	3	1	2	0	3	3	2	2	3	0	1	1	2	1	1	0	0	1	2	0	0
NC25	CTCCCAGTTCGCGC	26	2	1	1	1	1	1	1	1	1	3	0	2	2	1	2	0	2	0	1	1	1	1
NC25	CTCCCATCGGCGTC	28	4	2	2	1	1	2	2	0	1	0	2	2	1	1	0	2	3	0	1	1	0	0
NC25	CTCCCATCTGGTGT	23	1	1	2	2	2	0	2	0	1	1	1	0	2	2	2	0	0	2	0	2	0	0
NC25	CTCCGTAGGATCTA	26	3	2	0	2	2	1	1	1	1	1	1	2	2	1	2	0	1	1	0	0	1	1
NC25	CTCCGTCAGACATA	34	0	1	2	2	1	3	3	4	1	0	2	2	2	2	1	2	1	2	1	1	1	0
NC25	CTCCGTCAGAGGTC	23	2	2	1	3	2	2	0	2	1	1	1	1	0	0	1	0	0	0	1	2	1	0
NC25	CTCCGTGTGTTCGT	30	4	3	2	0	2	2	1	2	0	2	1	2	1	0	1	1	1	1	1	1	1	1
NC25	CTCCGTTCCATCCC	25	3	1	1	1	1	2	1	2	2	0	1	1	2	1	1	2	1	0	1	1	0	0
NC25	CTCCGTTCGAAATG	28	0	0	4	2	1	0	1	2	2	2	2	2	1	0	1	1	2	1	1	2	1	0
NC25	CTCCGTTCTTAGCG	27	2	1	3	1	2	1	2	1	0	1	0	1	2	0	1	2	1	1	1	2	1	1
NC25	CTCCTGCATCGGTT	24	1	3	1	0	1	1	1	0	1	0	2	2	1	1	1	0	1	2	2	1	1	1
NC25	CTCCTGTCAATTTG	27	3	3	2	2	2	1	3	0	1	1	1	0	0	2	1	0	2	0	0	2	1	0
NC25	CTCGTCGTGTAACA	30	2	1	1	2	3	1	3	3	2	0	2	0	2	0	1	2	2	0	0	1	0	2
NC25	CTCGTCTCTGCTTT	24	3	3	0	0	3	1	2	1	1	2	1	1	1	1	0	1	0	0	2	0	0	1
NC25	CTCTCGAGAGCTAT	24	2	3	1	1	3	1	1	1	0	1	2	1	0	1	1	2	1	1	1	0	0	0
NC25	CTCTCGCAGGGTGT	25	2	2	1	1	0	2	2	1	1	2	3	1	0	1	0	2	2	0	1	1	0	0
NC25	CTCTCGGTCAATTT	30	3	2	2	2	0	1	2	0	2	2	2	4	2	2	0	0	0	2	0	1	1	0
NC25	CTCTCGGTCATCGT	19	2	0	1	2	2	0	1	1	0	0	1	1	2	1	1	0	1	0	0	2	0	1
NC25	CTCTCGGTGATGTA	29	0	2	2	4	3	0	1	2	0	1	2	1	0	2	1	1	2	2	1	2	0	0
NC25	CTCTCGTCACCTAG	26	2	2	1	3	1	2	1	1	1	1	2	1	1	0	0	1	1	1	2	1	0	1
NC25	CTCTGCCACACCTA	23	2	2	1	3	3	0	0	0	1	1	1	1	2	1	1	1	1	2	0	0	0	0
NC25	CTCTGCCATATGCC	29	3	1	1	0	2	1	3	1	2	2	1	2	1	2	2	1	1	1	0	1	1	0
NC25	CTCTGCTCTAGTTA	30	3	2	1	2	3	0	2	1	0	2	1	1	1	2	2	2	1	0	1	1	0	2
NC25	CTGAACAGGCTGTG	27	2	1	1	3	2	2	2	1	1	1	1	1	0	1	2	2	0	1	0	1	1	1
NC25	CTGAACCACATGAA	29	3	2	3	2	2	2	1	1	1	1	2	2	0	0	0	2	2	1	0	1	1	0
NC25	CTGAACGTCCAATC	18	1	2	2	1	1	2	1	0	1	1	0	1	0	0	1	0	1	0	0	1	1	1
NC25	CTGAACGTCTGTGT	30	4	2	2	1	1	2	1	1	1	1	1	3	0	2	1	2	1	2	0	0	1	1
NC25	CTGAACGTTACCTG	41	6	2	2	3	3	4	3	1	1	2	1	2	1	2	1	2	0	0	3	1	0	1
NC25	CTGACAAGTGTGTA	29	1	0	1	0	2	0	1	1	1	2	3	1	1	2	2	2	2	2	1	1	2	1
NC25	CTGACAGTACCGTT	31	2	3	1	0	2	2	1	1	2	2	2	1	2	2	1	1	1	2	1	2	0	0
NC25	CTGACAGTACGCTT	30	3	1	1	2	2	1	0	1	3	1	1	3	1	2	1	2	2	1	1	1	0	0
NC25	CTGACAGTATCTTA	26	2	2	1	4	2	2	0	1	1	2	0	2	2	0	0	1	1	0	1	1	0	1
NC25	CTGACAGTCAATTT	28	2	1	2	2	2	2	2	0	1	1	1	3	1	1	0	1	1	1	0	2	1	1
NC25	CTGAGTAGATGCCG	26	3	3	0	0	2	2	1	0	2	2	0	1	1	0	1	1	2	1	1	1	1	1
NC25	CTGAGTAGGTTAAC	24	3	1	2	2	1	2	2	0	0	1	0	0	2	0	1	2	1	1	1	1	1	0
NC25	CTGAGTCAAGGCTG	29	2	1	0	3	3	0	2	1	1	2	1	1	1	0	2	1	2	1	1	2	1	1
NC25	CTGAGTGTAATGGT	26	2	2	1	2	2	1	1	1	1	1	1	2	1	1	2	1	2	1	1	0	0	0
NC25	CTGATGAGGTTGCG	32	3	2	3	0	2	2	1	3	1	2	1	3	1	0	2	0	1	1	2	0	1	1
NC25	CTGATGAGTTCCTG	25	2	4	3	2	2	0	1	1	0	1	0	1	1	0	1	0	1	1	2	1	0	1
NC25	CTGATGCATAGAGT	28	2	3	1	1	1	2	3	1	1	1	2	1	0	2	1	0	1	2	2	1	0	0
NC25	CTGATGTCACGTTG	27	1	3	1	2	3	2	1	1	1	1	1	0	1	0	1	2	1	2	1	1	0	1
NC25	CTGATGTCGGCTAT	29	2	3	2	0	1	2	2	1	1	2	2	0	1	1	1	2	1	1	1	1	1	1
NC25	CTGCAACAGGTCCC	32	1	1	2	2	1	2	2	2	2	0	2	1	0	2	2	1	1	2	2	2	1	1
NC25	CTGCAATCAATGTT	22	1	2	0	2	2	0	1	0	0	2	1	0	2	2	2	1	1	1	0	1	1	0
NC25	CTGCAATCGATTAT	25	3	1	2	2	3	1	1	0	0	1	2	2	0	2	1	1	0	0	1	1	1	0
NC25	CTGCTCCACTTCAG	26	3	0	2	1	1	1	3	1	1	1	0	1	1	1	1	1	2	1	1	2	1	0
NC25	CTGCTCGTACGCTT	19	2	1	0	1	0	1	2	0	0	1	1	2	0	2	0	0	2	0	2	0	1	1
NC25	CTGCTCGTCTCAGT	36	4	2	4	3	3	1	1	2	2	1	1	2	0	1	1	1	1	4	1	1	0	0
NC25	CTGGATAGCACTGG	30	3	1	0	3	1	2	2	3	1	2	1	1	1	2	1	2	2	1	1	0	0	0
NC25	CTGGATAGCCCTGC	22	1	4	0	0	1	1	1	1	2	1	0	0	1	2	2	1	1	2	1	0	0	0
NC25	CTGGATAGCTCCGC	25	2	2	2	2	1	1	1	1	1	0	2	2	2	0	0	1	1	0	1	1	1	1
NC25	CTGGATAGTGCTGG	31	2	3	3	2	1	0	2	1	1	1	2	2	2	1	1	0	0	2	2	2	1	0
NC25	CTGGATGTGGATCG	36	2	2	3	3	3	3	1	1	0	1	0	3	2	2	2	0	2	2	1	1	1	1
NC25	CTGTCCCAATCTCG	29	1	2	1	3	1	2	2	2	1	1	2	1	0	0	1	1	3	2	0	1	1	1
NC25	CTGTCCTCGTTGTG	32	3	4	1	3	1	1	1	1	1	1	0	2	1	2	1	1	1	2	2	1	1	1
NC25	CTGTTTAGGTTTAG	25	1	1	2	1	3	1	2	3	2	1	0	2	0	0	1	1	1	1	1	1	0	0
NC25	CTGTTTAGTCAATG	23	3	0	2	1	2	1	0	2	3	3	2	0	1	1	0	0	0	0	2	0	0	0
NC25	CTGTTTCAGCAGTG	28	2	2	1	1	3	1	2	5	2	1	0	1	2	1	1	0	0	1	1	0	0	1
NC25	CTGTTTCAGCATGG	29	4	2	2	3	2	1	2	1	0	2	0	2	1	1	1	0	1	2	0	1	0	1
NC25	CTGTTTGTGAACAT	34	2	2	1	2	3	2	2	1	1	2	1	3	1	2	1	2	2	1	0	1	1	1
NC25	CTGTTTGTGTAGAT	23	2	1	3	3	2	1	2	0	0	0	1	2	0	0	0	1	3	1	0	1	0	0
NC25	CTGTTTGTGTGTAA	20	1	1	1	2	2	0	2	0	3	1	3	0	0	0	1	0	0	0	1	1	1	0
NC25	CTGTTTTCCGCTTC	24	0	0	1	1	1	2	2	1	0	1	1	3	1	2	2	1	1	0	1	1	1	1
NC25	CTTAGGCACGGGAT	23	0	2	3	2	0	1	0	0	1	2	2	2	2	0	1	0	2	1	0	0	1	1
NC25	CTTAGGTCCCAAGT	33	3	2	1	1	3	1	3	2	1	3	1	3	1	1	1	1	2	1	1	1	0	0
NC25	CTTATCAGCTGCGA	20	2	3	1	1	1	1	2	1	2	1	0	1	1	0	0	2	0	1	0	0	0	0
NC25	CTTATCCAACACCT	31	2	0	1	1	1	3	1	6	1	4	1	0	2	1	2	1	1	1	1	1	0	0
NC25	CTTATCTCAGTCTG	28	4	1	2	2	2	2	2	1	0	2	2	0	2	0	0	1	0	1	1	0	1	2
NC25	CTTCGCCAAACTTT	23	2	1	1	0	2	1	0	2	1	1	1	2	1	1	2	0	1	2	0	1	0	1
NC25	CTTCGCTCAGGTGG	24	2	0	1	1	3	0	1	1	2	3	0	2	1	0	2	1	0	2	1	1	0	0
NC25	CTTCGCTCTCGGCG	36	3	4	1	1	2	2	2	0	3	3	3	2	2	1	1	1	2	1	0	1	0	1
NC25	CTTCGCTCTTGACG	24	2	1	2	2	1	1	1	1	0	0	1	2	2	2	1	1	0	2	0	1	0	1
NC25	CTTCTAGTGTCTTG	25	3	1	1	3	1	3	0	1	1	1	1	1	0	1	1	2	1	0	1	1	0	1
NC25	CTTGAGAGACCATA	27	1	3	2	1	1	3	3	1	1	1	2	0	0	1	2	2	0	1	1	1	0	0
NC25	CTTGAGAGCCCGCT	21	2	1	2	0	1	1	1	0	1	1	1	1	0	0	1	1	2	0	2	1	1	1
NC25	CTTGAGCAATGGCG	24	3	1	1	1	1	1	0	1	3	1	1	1	1	0	1	1	1	1	1	2	0	1
NC25	CTTGAGCACGAGGT	33	2	3	2	3	1	0	0	3	1	1	1	2	2	2	3	1	1	1	2	1	1	0
NC25	CTTGAGCATCGCTA	26	2	3	3	1	1	0	2	2	1	2	0	0	2	1	2	0	1	0	1	0	1	1
NC25	CTTGAGGTGAGCGT	31	2	2	3	2	2	3	1	0	2	2	0	3	1	0	1	1	1	1	1	1	1	1
NC25	CTTGAGTCCTTCAT	26	2	1	2	2	0	1	2	3	2	2	1	2	0	0	1	0	2	0	1	1	1	0
NC25	CTTGCCCACAAATG	25	4	0	2	1	1	2	2	0	0	2	1	2	1	1	1	2	1	0	0	0	1	1
NC25	CTTGCCGTACGTCT	23	2	1	2	3	3	1	1	0	1	0	0	0	1	1	1	2	0	1	2	0	1	0
NC25	CTTGCCGTGCTGTT	32	2	2	2	1	3	1	3	2	0	1	2	2	0	1	3	1	2	1	1	1	1	0
NC25	CTTGGAAGCGTAGC	31	2	2	1	0	2	2	1	1	2	1	3	0	2	1	1	2	1	2	2	2	0	1
NC25	CTTGGACATGTACC	27	2	2	3	3	1	1	1	1	0	0	1	2	0	1	1	1	1	1	2	1	1	1
NC25	CTTGGAGTGGCGTA	24	3	1	1	1	2	1	2	1	1	0	1	1	1	2	0	0	1	2	2	0	0	1
NC25	CTTTACTCGTAGAA	37	2	2	1	2	2	2	2	3	2	2	2	2	4	2	1	0	0	1	2	1	1	1
NC25	GAAAGTAGAGGTCC	24	3	1	3	2	1	1	0	0	0	3	2	3	0	1	1	1	0	0	1	0	1	0
NC25	GAAAGTCAGAGTCG	25	3	0	1	2	0	1	2	4	1	1	1	0	1	0	0	1	2	1	0	2	1	1
NC25	GAAAGTCAGTCACT	30	1	1	3	2	2	0	2	3	3	0	3	2	1	0	1	0	2	1	1	1	0	1
NC25	GAAAGTCATTAGCC	25	2	0	1	1	1	2	0	3	0	1	1	2	1	1	0	1	1	1	1	3	1	1
NC25	GAAAGTGTAACTGA	34	4	1	2	0	3	0	3	2	1	2	1	3	0	2	1	2	1	2	2	1	0	1
NC25	GAAAGTTCAGTACC	37	4	3	1	2	1	2	2	3	1	3	2	2	1	1	0	2	1	0	1	1	2	2
NC25	GAAAGTTCCATGCA	26	2	4	2	3	0	4	1	1	2	1	1	1	0	1	1	0	0	0	2	0	0	0
NC25	GAAATGAGCTCCGC	25	1	3	1	1	0	2	2	2	2	1	0	1	3	1	1	1	0	0	2	0	0	1
NC25	GAAATGCAGATTCC	32	3	3	2	3	1	1	0	2	3	0	2	2	2	1	2	1	1	0	1	2	0	0
NC25	GAAATGCATTGGCT	25	0	2	2	2	0	2	1	0	1	0	2	2	2	1	2	2	0	1	1	1	0	1
NC25	GAAATGGTACGTAA	29	2	1	3	2	2	2	2	2	0	1	1	1	1	1	1	2	1	2	0	0	1	1
NC25	GAAATGGTATATGG	35	3	2	3	0	0	3	3	6	1	0	1	2	2	2	0	2	2	0	1	1	1	0
NC25	GAAATGGTGGCCCT	30	1	3	2	2	2	0	2	2	1	1	2	2	1	1	1	1	1	1	2	2	0	0
NC25	GAAATGGTGGGCTA	34	2	3	2	2	3	3	2	1	2	0	2	2	0	0	2	1	1	1	1	2	1	1
NC25	GAACCTAGACCTCT	21	2	4	1	1	0	2	0	2	2	0	0	2	1	1	1	0	1	0	1	0	0	0
NC25	GAACCTCAATTCCG	27	3	2	2	1	3	2	1	3	0	1	1	0	1	0	2	1	1	0	2	1	0	0
NC25	GAACCTGTATGCTC	27	2	2	1	0	2	1	3	1	0	1	2	0	1	2	0	1	2	2	0	2	1	1
NC25	GAACCTTCGATTCG	32	4	3	0	1	1	1	3	2	3	0	3	1	1	1	1	2	1	1	0	1	0	2
NC25	GAACCTTCGTCGAT	29	4	0	3	2	2	1	2	2	0	0	1	3	0	2	1	0	1	2	0	2	1	0
NC25	GAACGGAGGGCATC	31	1	3	3	3	1	3	3	2	2	0	0	1	1	1	1	1	2	1	0	1	0	1
NC25	GAACGGAGTGGTGC	28	3	2	1	0	3	1	1	4	1	0	1	1	2	0	2	0	0	1	2	1	1	1
NC25	GAACGGCACCTACA	21	1	1	2	1	3	0	2	1	1	1	1	1	1	0	1	1	0	1	0	1	0	1
NC25	GAACGGCATACCTG	25	2	2	1	2	3	0	1	2	1	1	2	1	0	1	0	1	1	1	2	1	0	0
NC25	GAACGGGTTATCCG	30	3	1	0	2	2	2	2	3	0	1	2	1	2	1	1	1	1	2	1	1	0	1
NC25	GAACGGTCGTCTGA	30	2	2	1	2	0	2	1	2	2	3	3	1	1	1	1	1	1	1	1	0	1	1
NC25	GAACGGTCTAGAGA	32	4	4	2	0	2	2	0	1	2	2	1	0	2	1	1	0	1	2	2	2	1	0
NC25	GAACGGTCTCCTCG	26	2	2	1	2	0	2	2	1	1	1	2	0	1	2	1	0	1	1	2	1	0	1
NC25	GAAGGCAGGCTACG	25	3	2	2	0	3	1	2	1	0	1	1	2	0	0	1	1	1	1	2	1	0	0
NC25	GAAGGCAGGGCTTG	21	1	0	1	0	1	2	1	4	2	1	1	0	0	0	2	1	1	0	1	1	1	0
NC25	GAAGGCCAAGTCCT	21	2	0	1	0	2	2	1	1	1	0	1	0	1	2	0	2	1	2	1	0	1	0
NC25	GAAGGCCAGACTCT	30	4	4	2	1	0	3	1	1	2	2	1	1	0	2	0	0	2	1	1	1	0	1
NC25	GAAGGCCATATTTG	24	3	1	1	1	1	1	1	1	0	1	2	2	1	1	2	1	0	1	0	0	1	2
NC25	GAAGGCCATTGTAT	28	1	4	2	2	1	1	2	0	1	1	3	1	1	0	1	1	1	1	2	1	0	1
NC25	GAAGGCGTTTCACG	27	2	1	1	1	0	1	2	1	2	0	3	2	1	2	1	0	1	2	2	1	1	0
NC25	GAAGGCTCGGAAAT	63	9	2	3	2	4	3	8	1	3	3	3	2	2	3	1	2	2	2	3	0	3	2
NC25	GAAGTACAATCGGG	23	2	1	1	1	3	1	0	1	2	2	2	1	1	0	1	0	0	2	0	1	1	0
NC25	GAAGTACATGTAAG	27	3	1	1	2	2	2	1	2	1	0	3	0	1	1	2	1	1	1	1	0	1	0
NC25	GAAGTATCAAGATG	28	3	2	2	1	1	1	3	2	3	1	1	1	0	1	1	1	1	1	1	0	1	0
NC25	GAATAGCACTACCA	25	1	4	2	2	2	1	2	1	1	1	0	3	1	1	0	1	1	0	0	0	1	0
NC25	GAATAGGTTAATTC	22	1	3	1	1	2	0	1	1	2	0	2	2	0	1	0	1	2	0	0	2	0	0
NC25	GAATAGTCGGCTCG	30	2	2	2	1	2	3	3	1	0	1	2	0	2	0	1	1	2	1	1	1	0	2
NC25	GAATCCAGTGAAGG	28	2	2	3	0	1	1	2	4	2	0	0	1	1	1	1	1	1	0	2	1	1	1
NC25	GAATCCAGTTGCTC	29	3	1	1	1	2	3	2	0	1	2	1	1	2	1	1	3	1	0	1	1	1	0
NC25	GAATCCGTGATTGA	25	0	1	3	2	2	0	0	1	3	2	2	1	2	0	1	1	0	1	2	0	1	0
NC25	GAATCCTCTCCACC	26	1	1	1	2	1	3	3	2	1	0	0	2	1	1	0	1	2	1	2	1	0	0
NC25	GAATCCTCTTAGTA	27	2	1	2	1	0	0	1	2	1	1	2	1	1	1	2	2	2	1	2	2	0	0
NC25	GAATGAAGCCATTC	31	2	2	2	1	2	3	1	0	1	1	2	2	1	2	1	2	1	1	1	2	0	1
NC25	GAATGACAGGTGTG	29	4	0	1	2	0	2	1	1	1	2	1	0	2	1	2	1	2	1	1	2	1	1
NC25	GAATGAGTCCTTCC	26	2	2	3	2	1	2	1	0	1	1	2	0	2	1	1	0	2	1	1	1	0	0
NC25	GAATGAGTTCATTA	35	3	3	1	1	0	3	3	5	2	1	4	2	0	1	1	0	2	0	2	1	0	0
NC25	GAATGATCATGGTC	27	4	2	1	0	1	3	2	1	2	0	0	3	1	1	1	1	0	2	0	1	1	0
NC25	GAATGATCGATTTA	27	2	5	3	0	1	2	3	2	0	2	1	1	1	1	1	0	0	1	0	0	0	1
NC25	GACAAAAGCGGTTG	25	2	0	1	0	2	3	2	1	1	2	0	0	1	1	0	2	2	1	1	0	1	2
NC25	GACAAATCTTGCTT	33	3	2	0	2	0	4	2	1	0	3	1	2	1	1	2	1	1	2	2	1	1	1
NC25	GACACTGTCTCATG	29	1	1	3	1	2	2	0	1	2	2	1	2	1	1	2	0	1	2	2	1	0	1
NC25	GACACTGTTGGACG	28	4	3	2	2	2	1	2	2	1	1	1	1	1	1	0	2	0	0	1	1	0	0
NC25	GACACTTCCCTCGT	32	1	1	1	2	2	1	4	2	2	1	2	2	2	1	1	1	1	1	1	1	1	1
NC25	GACAGGCACTCACA	29	3	0	1	0	2	2	3	3	1	1	0	1	1	0	1	2	2	2	1	1	1	1
NC25	GACAGGTCTCAGTG	32	2	2	2	2	2	3	2	2	0	1	3	1	1	0	2	1	2	0	2	0	1	1
NC25	GACCATAGCGAGCT	31	2	2	2	3	2	1	1	2	1	2	1	2	1	1	1	1	1	2	0	2	1	0
NC25	GACCATAGCGGCAT	23	1	2	2	1	3	1	1	1	1	1	0	2	1	1	1	0	0	1	1	1	1	0
NC25	GACCATAGGTACGC	32	0	3	1	2	3	2	1	4	1	2	1	2	0	0	2	1	2	1	1	1	1	1
NC25	GACCATAGTGAAGG	19	2	1	0	1	0	2	2	2	1	2	0	0	1	1	0	1	2	0	1	0	0	0
NC25	GACCATCAACACCT	25	0	0	1	3	0	4	1	0	2	2	2	2	1	0	1	1	1	0	1	2	0	1
NC25	GACCATCACAATAG	24	0	2	1	2	0	0	0	3	2	2	2	1	0	0	2	1	1	1	1	2	1	0
NC25	GACCATGTATGGAT	23	2	2	3	1	0	2	2	2	1	1	1	2	1	0	0	1	2	0	0	0	0	0
NC25	GACCATGTTGATGA	18	2	2	0	0	2	2	0	0	2	1	1	2	1	0	0	0	0	1	1	1	0	0
NC25	GACGGAGTTGAGGC	31	3	1	1	3	1	3	2	1	1	2	1	2	1	0	2	2	2	1	0	1	1	0
NC25	GACGGATCAATAGG	24	2	1	2	1	0	1	1	1	1	2	2	1	0	1	0	1	1	2	2	1	1	0
NC25	GACGTTAGCCTCCG	35	1	2	2	1	3	1	1	2	2	1	2	3	1	2	1	1	2	2	2	2	0	1
NC25	GACGTTAGTTAACG	30	4	1	2	0	2	1	2	1	1	2	2	1	1	2	2	1	1	2	0	1	1	0
NC25	GACGTTGTCTTAAT	29	2	2	1	3	0	3	1	1	1	2	2	3	2	0	2	0	2	0	0	1	1	0
NC25	GACGTTGTTACCTG	21	1	4	1	0	1	1	0	1	1	1	0	2	2	0	2	0	0	2	1	1	0	0
NC25	GACGTTTCACGATC	26	3	3	0	1	2	2	2	1	1	1	1	3	1	0	0	1	0	2	0	0	0	2
NC25	GACTGTAGGGATTT	33	4	0	2	0	3	2	1	2	2	3	1	0	1	2	2	2	2	0	2	1	1	0
NC25	GACTGTCAAACTCC	33	1	3	3	2	1	2	1	4	3	1	1	1	0	1	0	3	0	1	1	1	1	2
NC25	GACTGTGTATTGTT	25	4	1	0	1	2	1	1	1	3	1	1	1	1	1	0	2	1	0	1	1	1	0
NC25	GACTGTGTGAGTTA	28	2	3	2	1	2	2	1	1	1	2	1	2	0	2	1	1	0	1	1	1	0	1
NC25	GACTGTGTTCAGTC	32	3	3	1	1	2	2	3	1	1	0	1	3	1	1	1	1	1	2	2	0	1	1
NC25	GACTGTTCATGTTA	26	2	3	0	1	0	0	2	0	2	1	2	1	0	1	3	2	0	2	2	2	0	0
NC25	GACTGTTCCGTAGT	24	1	2	2	2	2	2	1	0	0	1	0	1	0	1	2	1	1	2	1	1	0	1
NC25	GACTGTTCTTGATA	35	3	3	1	2	1	3	2	4	1	2	1	1	1	1	2	1	2	0	2	2	0	0
NC25	GAGAATCAATGCAA	22	3	3	1	0	1	1	1	0	1	1	0	2	1	1	1	0	1	0	1	1	1	1
NC25	GAGAATGTACGTAA	29	2	3	4	2	2	2	1	1	0	1	2	0	0	1	2	1	2	0	1	0	1	1
NC25	GAGAATTCCTGCTC	30	3	2	1	3	2	1	1	1	1	2	0	2	1	2	1	2	2	1	1	0	0	1
NC25	GAGACGAGACTACA	22	1	1	1	1	0	2	0	1	2	0	1	1	1	1	2	1	2	2	1	0	1	0
NC25	GAGACGCATGCGCC	28	3	0	2	2	3	3	1	0	2	1	3	2	1	0	1	1	1	1	0	0	1	0
NC25	GAGACGGTAGCTGG	32	3	3	0	2	1	2	1	3	3	2	0	2	2	1	0	1	1	1	1	2	0	1
NC25	GAGACGGTCTGCAT	32	2	3	2	2	3	0	3	1	1	2	1	2	1	1	2	1	1	0	2	1	0	1
NC25	GAGATACATGATGA	24	3	0	1	1	1	2	0	1	1	1	2	0	0	1	1	1	1	1	2	2	1	1
NC25	GAGATACATGCCTA	23	2	2	2	0	1	1	2	1	1	0	0	1	1	1	1	1	0	1	1	2	1	1
NC25	GAGATACATTGTAT	27	3	3	2	3	1	1	1	0	1	1	1	0	0	2	0	2	0	1	1	2	1	1
NC25	GAGATAGTTATATC	34	3	3	2	1	4	3	1	2	1	1	1	2	1	1	1	1	1	1	1	0	2	1
NC25	GAGCAGAGGCAGCT	28	1	1	1	2	2	1	3	0	2	1	0	1	3	1	0	1	2	1	1	2	0	2
NC25	GAGCAGAGGTCGAC	29	3	3	1	2	1	3	0	2	1	1	0	2	1	1	2	2	0	1	2	1	0	0
NC25	GAGCAGCACCCAAT	34	2	3	2	2	0	3	2	2	1	1	1	2	2	1	2	0	2	2	2	1	0	1
NC25	GAGCAGCACTAGGG	28	3	1	2	1	1	1	1	1	2	3	1	0	2	1	1	1	0	1	1	2	1	1
NC25	GAGCAGCAGCTTAC	28	3	5	0	0	1	0	2	1	1	2	3	1	0	1	2	1	1	1	0	2	0	1
NC25	GAGCAGTCGATGAA	30	4	2	1	3	0	1	2	2	1	3	1	1	1	1	2	1	1	1	1	0	0	1
NC25	GAGCGAAGAGCGCT	26	1	4	2	3	1	0	0	2	0	1	1	2	1	0	1	1	2	1	0	2	1	0
NC25	GAGCGACATGGCCC	28	0	2	1	1	1	2	2	3	0	2	1	2	1	2	1	1	2	1	2	0	1	0
NC25	GAGCGAGTAGGATT	24	2	1	1	2	2	0	1	1	1	1	2	1	0	2	2	0	2	0	1	1	0	1
NC25	GAGCGAGTTATATC	26	2	2	2	3	1	1	0	1	2	1	1	1	1	1	1	2	1	1	0	1	0	1
NC25	GAGCGAGTTGGGCA	35	3	0	4	2	2	1	1	3	1	2	0	3	0	1	3	1	2	0	2	2	0	2
NC25	GAGCGAGTTGTCAC	19	1	0	2	1	1	1	1	1	2	1	1	1	1	1	0	1	1	1	0	1	0	0
NC25	GAGCGATCTAGACC	29	0	2	2	1	1	1	1	3	1	1	1	2	2	1	2	1	1	0	2	2	1	1
NC25	GAGCGATCTGGTGT	29	0	2	3	1	1	1	2	2	1	2	1	1	2	1	1	2	2	0	1	2	0	1
NC25	GAGGACCACCCTTC	33	1	4	2	3	1	3	1	2	1	2	2	1	1	1	1	1	0	2	1	1	1	1
NC25	GAGGACCATCGGTT	22	0	3	3	1	1	0	1	1	1	2	1	0	1	0	1	1	0	2	1	2	0	0
NC25	GAGGACGTTAAGCA	32	3	2	2	3	1	2	2	1	1	1	2	2	1	1	2	1	0	2	1	2	0	0
NC25	GAGGACTCATGGTC	29	2	0	2	3	1	2	1	0	1	0	2	3	1	1	3	2	2	1	1	1	0	0
NC25	GAGGACTCCTGCTC	25	3	1	2	2	1	1	2	0	1	2	2	1	0	1	1	1	1	0	1	1	1	0
NC25	GAGGACTCGTCAAC	32	1	3	1	1	2	2	0	2	1	2	2	3	1	2	1	1	2	1	1	2	0	1
NC25	GAGGACTCTCTCGC	31	3	3	3	0	2	2	3	1	2	0	1	2	1	1	2	1	1	1	0	0	1	1
NC25	GAGGACTCTTATAG	30	3	3	2	3	1	0	1	0	1	2	1	1	1	0	2	2	3	1	1	0	1	1
NC25	GAGGCAAGAGACTT	28	2	2	2	3	0	2	2	2	1	1	0	1	2	2	0	0	0	2	2	1	1	0
NC25	GAGGCAAGCAACTA	25	3	1	2	3	1	0	1	2	1	2	1	1	1	1	1	2	0	0	0	0	1	1
NC25	GAGGCAAGGCATAT	26	1	1	1	1	2	1	2	1	2	1	2	1	1	0	3	0	1	1	1	1	1	1
NC25	GAGGCAAGGGTGAA	21	2	3	1	0	1	1	2	0	2	0	0	2	2	0	1	0	0	2	0	0	0	2
NC25	GAGGCATCGACTGT	29	2	1	1	2	1	2	3	3	1	2	2	0	1	1	1	1	1	0	1	2	0	1
NC25	GAGGGTGTGACTTC	21	2	1	2	1	1	1	0	1	1	1	0	1	0	1	0	2	2	2	1	1	0	0
NC25	GAGGGTGTGCCTCG	23	2	1	3	1	1	1	0	2	1	2	0	0	1	1	1	1	1	2	0	1	1	0
NC25	GAGGGTTCTGATCG	29	2	4	3	0	0	2	0	0	3	3	1	2	2	1	2	2	0	1	0	0	0	1
NC25	GAGTAAAGAATCAC	25	2	1	0	1	2	2	1	1	1	2	1	1	0	1	1	1	2	2	0	1	1	1
NC25	GAGTAACAACACCT	45	2	4	2	2	0	4	2	4	5	2	1	1	1	0	0	1	4	1	6	1	1	1
NC25	GAGTAACAGTGCTT	27	0	2	1	2	1	1	3	3	2	2	2	1	1	2	1	1	1	0	0	0	1	0
NC25	GAGTAACATGGCCC	24	0	2	1	2	2	2	0	2	2	0	3	1	2	0	1	0	1	0	1	1	1	0
NC25	GAGTCTAGCATTCC	25	0	2	2	1	2	2	1	2	1	2	1	2	2	0	1	1	1	1	0	0	1	0
NC25	GAGTCTAGGGAGTA	28	2	2	0	1	3	1	3	2	0	1	1	3	1	0	1	0	2	1	1	1	1	1
NC25	GAGTCTCATTTATG	33	3	2	2	3	1	2	1	0	3	2	2	3	1	2	1	1	0	1	1	2	0	0
NC25	GAGTCTGTTTTGGC	29	1	4	0	1	3	1	2	4	0	0	1	2	0	1	2	1	0	1	2	2	0	1
NC25	GAGTTCAGGTACAT	26	1	3	0	2	2	3	1	1	1	0	2	1	0	0	1	1	2	2	1	1	1	0
NC25	GAGTTCCATCATTA	25	2	2	2	2	3	0	1	2	3	2	0	2	0	0	1	0	1	1	1	0	0	0
NC25	GAGTTCGTTGCTCA	24	3	1	1	2	2	2	1	0	0	2	1	0	1	1	1	1	1	1	1	1	1	0
NC25	GATAAGAGCAACAT	24	1	1	3	2	1	0	2	1	2	1	1	1	0	2	1	1	2	1	0	0	1	0
NC25	GATAAGCAACGTTC	33	3	3	3	3	1	2	1	2	1	1	2	1	1	2	1	2	1	0	1	1	1	0
NC25	GATAAGCAGACCTT	27	3	2	1	0	2	2	3	0	2	1	1	3	1	1	1	0	0	2	1	0	1	0
NC25	GATAAGGTGGCTCC	28	2	2	3	2	1	1	1	1	2	2	1	1	1	1	2	1	1	1	1	1	0	0
NC25	GATAAGTCCTTCAT	24	2	1	1	2	2	1	1	2	1	2	0	0	1	1	0	1	1	1	1	1	1	1
NC25	GATAAGTCGTGGGA	27	0	1	3	3	1	1	3	1	2	2	1	0	1	1	2	2	0	1	0	2	0	0
NC25	GATACCAGCTGGAC	25	0	0	3	1	2	2	2	1	1	3	2	1	1	2	0	2	0	2	0	0	0	0
NC25	GATACCCATCGTTG	29	1	2	2	2	2	0	3	0	1	2	1	3	2	0	2	1	2	1	0	1	0	1
NC25	GATACCGTTATAGG	26	2	0	1	1	3	1	1	2	2	1	2	1	2	2	1	2	1	1	0	0	0	0
NC25	GATAGACACCATAC	31	2	4	1	2	2	2	2	2	1	2	1	2	0	2	0	2	1	1	0	1	0	1
NC25	GATAGACACTGCAT	27	2	1	1	0	1	1	2	1	3	2	2	2	1	2	0	1	1	1	1	2	0	0
NC25	GATAGACAGAGCTG	35	2	4	3	1	2	2	3	1	2	2	1	1	1	2	1	2	2	1	0	1	0	1
NC25	GATAGAGTATCACC	27	3	4	2	3	2	2	1	1	0	1	0	2	0	2	1	2	0	0	0	1	0	0
NC25	GATAGAGTTAGCAA	28	4	3	2	1	1	0	2	2	2	1	1	2	1	0	0	2	0	0	1	2	0	1
NC25	GATCCAAGACGTCG	34	1	4	3	2	1	1	3	1	1	3	1	1	1	2	1	1	1	2	1	2	0	1
NC25	GATCCAAGATGCTA	23	2	2	3	2	2	2	2	1	1	1	1	2	0	0	1	0	0	0	0	0	0	1
NC25	GATCCATCCCGAAT	27	1	3	1	2	1	0	1	2	1	2	1	1	1	1	1	2	0	1	2	2	0	1
NC25	GATCTGAGCAGCGT	28	3	2	1	1	1	2	3	2	0	1	0	2	1	1	1	0	2	0	2	2	0	1
NC25	GATCTGCACTCACA	26	3	1	1	0	2	0	2	3	1	0	2	2	2	1	1	1	1	1	1	1	0	0
NC25	GATCTGCACTTTCT	21	2	1	2	1	2	1	1	0	1	1	1	2	1	0	1	0	1	1	0	2	0	0
NC25	GATCTGCAGTATCC	23	1	2	0	2	1	2	1	1	0	2	0	1	2	2	0	0	1	2	1	1	1	0
NC25	GATCTGGTATAACG	24	2	4	1	0	1	4	1	2	0	1	1	0	2	1	1	0	0	1	0	0	1	1
NC25	GATCTGTCCACAGT	27	2	3	2	1	2	1	2	0	1	3	1	1	1	0	1	1	2	2	1	0	0	0
NC25	GATCTGTCTTGCTT	26	2	1	2	1	2	1	1	1	2	2	1	1	1	0	1	0	1	2	2	0	1	1
NC25	GATGAATCACGTGT	38	3	3	2	3	3	4	3	1	1	1	1	1	1	1	0	2	0	2	1	2	1	2
NC25	GATGAATCTCCATT	24	2	0	2	0	1	1	0	2	2	0	0	0	1	1	2	1	2	2	2	1	1	1
NC25	GATGCTAGTTGATG	42	2	5	0	1	2	1	3	2	3	3	2	2	3	3	1	4	1	1	1	2	0	0
NC25	GATGCTCACCGATT	30	1	3	3	3	1	1	1	0	3	1	1	2	2	1	2	1	1	0	2	1	0	0
NC25	GATGCTCAGGTCGA	27	3	3	1	1	2	1	1	2	1	0	3	1	1	0	2	1	0	1	1	0	0	2
NC25	GATGCTTCGTGACT	27	2	2	1	1	2	0	1	1	3	1	2	1	2	3	0	1	2	0	0	0	0	2
NC25	GATGCTTCTGTCAG	31	3	3	3	1	3	3	2	2	2	0	2	0	1	0	1	2	0	2	1	0	0	0
NC25	GATTCGAGCTTATT	23	2	0	1	3	3	0	1	3	0	0	0	1	2	0	1	0	1	1	1	1	1	1
NC25	GATTCGCAAGGCTG	33	3	0	3	2	1	1	3	4	0	1	1	2	1	2	1	0	1	2	2	2	0	1
NC25	GCAAGGAGAGCTGC	26	3	0	2	2	1	2	2	1	0	1	2	2	1	1	2	1	0	1	1	1	0	0
NC25	GCAAGGAGCTGCGA	33	4	1	1	2	0	1	1	3	1	2	2	1	3	3	1	2	1	1	2	1	0	0
NC25	GCAAGGAGGTACTA	27	2	2	2	1	3	2	2	2	3	1	1	1	0	0	0	1	2	1	0	0	1	0
NC25	GCAAGGCAACACTC	17	2	0	1	2	2	1	0	1	0	1	2	1	1	0	0	0	0	2	1	0	0	0
NC25	GCAAGGCAATCTTA	25	1	2	3	2	2	1	0	0	0	1	0	3	1	2	1	1	1	1	1	1	0	1
NC25	GCAAGGCACGATCT	30	3	4	1	2	1	3	0	0	3	1	2	1	0	1	1	1	1	2	1	2	0	0
NC25	GCAAGGCATGTACC	19	3	1	1	2	1	1	1	1	0	0	0	1	1	1	1	1	1	0	0	1	1	0
NC25	GCAAGGTCGAATGA	28	4	2	1	1	2	1	1	2	1	3	1	1	2	0	1	0	1	1	0	1	1	1
NC25	GCACATCAAAGCAT	29	3	2	1	1	1	2	2	3	2	0	1	2	1	2	1	1	1	1	1	1	0	0
NC25	GCACATGTAGTTCC	29	2	2	1	1	3	2	1	2	0	2	2	2	0	2	1	0	1	1	1	1	1	1
NC25	GCACATGTCCAATC	27	2	2	2	2	2	0	1	1	1	2	1	2	0	2	0	1	2	0	1	1	1	1
NC25	GCACATGTCTCCGG	20	2	2	0	0	2	1	1	0	2	1	1	0	1	0	1	0	1	1	1	2	0	1
NC25	GCACATTCGAAATG	26	3	0	1	2	1	1	1	1	2	1	2	2	1	1	1	1	1	1	2	0	0	1
NC25	GCAGGAAGGTTATG	24	3	0	2	1	3	2	2	2	2	0	0	0	1	1	1	1	1	1	0	1	0	0
NC25	GCAGGACAAACTAG	28	2	3	3	1	1	2	1	2	1	0	1	1	1	1	2	2	2	2	0	0	0	0
NC25	GCAGGAGTATCGCT	18	2	2	2	1	0	2	0	0	1	1	0	2	1	1	1	0	0	1	0	1	0	0
NC25	GCAGGAGTTGTCGT	28	1	2	1	1	2	1	2	2	2	2	1	2	1	1	1	2	1	1	1	1	0	0
NC25	GCAGGATCGGCCTG	28	2	2	3	2	1	1	1	2	0	2	2	2	1	1	0	2	0	1	0	2	0	1
NC25	GCAGGATCGGCTGC	26	1	2	2	1	1	2	1	1	2	2	2	2	1	2	2	1	0	0	0	0	1	0
NC25	GCAGTTAGAGCTAT	31	2	3	1	2	0	1	2	0	2	2	0	2	3	3	2	1	2	0	1	1	0	1
NC25	GCAGTTAGCTTGCT	30	3	3	2	1	2	1	2	2	2	1	1	2	0	1	2	2	0	0	0	1	1	1
NC25	GCAGTTGTTTACCG	26	2	2	4	1	0	2	1	0	2	1	0	2	1	0	1	1	2	1	0	2	1	0
NC25	GCAGTTTCCGACTA	26	1	2	1	2	2	1	2	1	1	1	3	3	2	1	0	1	0	0	0	1	1	0
NC25	GCAGTTTCCTAAAT	30	3	2	1	1	2	2	0	1	2	3	1	0	1	1	1	1	2	1	1	2	1	1
NC25	GCAGTTTCGATTCG	30	4	2	2	3	1	2	2	0	2	2	2	0	1	1	2	1	1	0	0	2	0	0
NC25	GCATACAGATGGGA	25	2	1	1	3	2	1	0	2	1	1	1	3	0	1	1	1	2	1	0	1	0	0
NC25	GCATACAGCTGGGT	33	2	1	4	2	2	3	2	2	1	2	0	1	2	1	0	2	2	2	1	0	0	1
NC25	GCATACAGGATGGA	27	1	1	1	2	2	2	2	2	0	2	1	2	0	1	1	0	2	2	0	1	0	2
NC25	GCATACAGTCCTCA	24	2	3	0	1	0	2	3	1	2	1	0	0	2	0	0	0	1	1	2	1	1	1
NC25	GCATACCATATTTG	25	3	0	3	1	2	0	1	2	1	2	2	2	2	0	1	2	0	0	1	0	0	0
NC25	GCATACCATCCATG	31	2	3	2	1	2	2	1	0	1	1	1	0	2	1	2	4	1	1	1	1	1	1
NC25	GCATACCATGGGAC	24	2	2	1	1	1	1	0	3	1	1	1	2	2	0	0	2	1	1	0	2	0	0
NC25	GCATACGTCTATCG	24	2	1	1	0	1	0	2	4	0	1	1	2	2	1	0	1	1	1	2	0	0	1
NC25	GCATACGTCTTCAG	15	1	2	1	1	1	1	1	1	1	0	0	2	0	0	1	0	0	1	0	0	1	0
NC25	GCATCACACCCGTG	23	3	3	2	2	0	2	0	1	1	1	0	2	0	2	0	0	1	0	1	1	1	0
NC25	GCATCACATGTAAG	17	3	2	0	0	1	1	0	0	0	2	1	0	0	1	2	0	1	1	1	1	0	0
NC25	GCATCAGTCTGACT	18	0	2	1	2	1	2	0	2	1	1	0	1	1	1	0	1	1	0	0	1	0	0
NC25	GCATCAGTGTTGGG	32	3	3	3	2	2	2	2	1	1	0	2	2	1	2	1	1	0	1	1	1	0	1
NC25	GCATCAGTTTACAT	31	3	3	2	3	1	1	1	1	0	2	2	1	2	1	1	2	2	1	2	0	0	0
NC25	GCATCATCAGGTCT	32	3	2	2	2	3	1	2	1	2	0	1	1	1	1	2	1	2	2	2	0	0	1
NC25	GCATCATCTTGGGT	27	2	2	2	2	1	2	1	2	1	1	0	1	2	2	0	1	1	1	1	0	1	1
NC25	GCCAATAGTGGAGA	30	0	3	2	3	2	0	3	2	1	1	2	1	1	1	1	1	0	1	2	1	1	1
NC25	GCCAATCAATCGTC	25	1	3	2	2	2	1	1	1	2	2	1	0	1	2	0	2	0	1	0	0	1	0
NC25	GCCAATCATCAGGG	25	2	3	2	0	1	3	1	2	0	0	2	2	0	1	2	2	1	1	0	0	0	0
NC25	GCCAATGTCACCTA	26	3	2	2	2	3	3	0	0	1	1	1	1	2	0	0	2	0	1	1	0	0	1
NC25	GCCAATGTGTTAGA	28	2	1	2	1	1	2	3	1	1	2	2	1	1	1	1	0	1	2	1	1	1	0
NC25	GCCAATGTTAACCC	32	3	1	3	1	2	2	4	1	1	1	1	2	1	0	3	1	1	1	0	0	1	2
NC25	GCCAATTCGTGGGA	31	3	0	2	0	2	2	1	1	2	3	1	2	2	1	1	0	2	2	1	1	1	1
NC25	GCCAATTCTGGTTG	27	3	2	1	2	1	1	0	2	2	1	2	2	0	0	1	1	2	1	2	1	0	0
NC25	GCCATACAAGGTCG	26	3	3	1	2	2	1	2	1	2	1	0	2	1	1	0	0	0	1	1	1	1	0
NC25	GCCATATCCTCCAC	27	2	1	3	0	2	1	2	0	1	2	1	2	2	2	0	1	0	1	2	0	0	2
NC25	GCCATATCTCTACT	36	4	2	4	3	1	2	1	0	2	2	1	1	1	2	2	1	2	1	2	0	1	1
NC25	GCCCTTAGGATTGT	23	2	0	2	1	3	2	0	0	1	1	2	0	1	1	0	0	2	1	1	1	1	1
NC25	GCCCTTCAGTGTCT	28	3	2	2	3	1	2	1	0	3	0	0	2	2	0	1	1	0	1	3	1	0	0
NC25	GCCCTTTCACGTTG	22	1	2	2	1	2	0	1	1	1	1	1	2	1	1	0	1	1	0	1	2	0	0
NC25	GCCCTTTCTCCTCG	22	1	4	1	1	2	1	0	1	1	0	2	0	0	2	0	0	2	1	1	2	0	0
NC25	GCCCTTTCTCTATC	27	1	1	2	2	1	3	2	1	1	1	1	2	1	2	1	0	1	1	0	2	1	0
NC25	GCCTAAAGAGGTCC	28	1	2	3	3	1	0	1	1	1	2	1	2	1	1	1	1	2	1	0	2	1	0
NC25	GCCTAAAGCCATTC	28	3	2	3	1	2	1	2	2	1	2	1	0	0	1	0	2	1	1	1	1	0	1
NC25	GCCTAAAGCTTCTG	24	2	2	1	1	1	0	1	1	1	2	1	2	1	2	0	1	2	0	1	2	0	0
NC25	GCCTAAGTACCTGT	33	2	6	3	1	2	3	2	1	0	2	2	1	0	1	1	1	1	0	1	2	1	0
NC25	GCCTAAGTGGCCCT	19	3	1	0	1	2	1	2	1	0	0	0	1	1	0	1	1	0	1	0	1	1	1
NC25	GCCTAATCGGAAAT	21	1	2	3	2	0	0	3	0	0	2	2	1	0	0	1	1	1	0	1	0	1	0
NC25	GCCTCTAGGTGCTG	28	1	2	3	2	2	2	1	3	2	2	1	1	0	2	0	0	1	1	1	1	0	0
NC25	GCCTCTCACGGTGA	23	2	1	2	1	2	1	0	1	1	0	2	0	0	2	2	1	2	1	0	0	1	1
NC25	GCCTCTGTACAATG	28	3	3	1	1	0	0	0	1	2	2	1	2	1	2	1	1	1	2	1	1	1	1
NC25	GCCTCTGTAGGTCG	29	2	0	2	1	2	2	2	1	2	2	1	1	1	2	1	1	1	2	1	1	0	1
NC25	GCCTCTTCGGTCCG	26	1	3	2	2	2	1	2	2	0	2	1	0	0	0	2	2	0	1	1	2	0	0
NC25	GCCTTCCAGTTTGC	24	1	3	1	1	1	1	1	2	1	1	1	1	0	0	2	2	1	1	0	1	1	1
NC25	GCCTTCTCCGACAT	26	2	2	1	0	2	2	1	1	2	1	0	2	1	0	2	2	1	1	1	1	1	0
NC25	GCGAAGAGTAGCTA	27	1	1	1	3	2	2	2	0	1	1	1	3	1	2	2	0	1	1	0	1	1	0
NC25	GCGAAGAGTTGCTC	23	2	1	3	0	2	0	2	1	0	2	0	1	1	2	2	1	0	0	1	1	0	1
NC25	GCGAAGGTGGTAAT	27	3	3	2	0	1	2	3	2	1	1	0	2	3	0	1	0	1	1	0	1	0	0
NC25	GCGAAGTCCCAAGT	29	3	3	2	0	1	2	3	1	0	1	3	1	1	2	1	2	1	1	0	1	0	0
NC25	GCGAAGTCCTATGG	23	3	1	0	0	3	1	1	1	0	1	1	1	2	0	2	2	2	1	1	0	0	0
NC25	GCGAAGTCTTCACT	21	1	1	0	2	2	2	1	2	0	0	0	1	2	0	0	0	2	3	2	0	0	0
NC25	GCGAGACAATGGCG	22	2	4	0	1	1	1	0	1	0	1	0	0	1	0	1	3	1	1	1	2	1	0
NC25	GCGAGATCTCAGCA	29	2	1	4	1	2	2	0	2	1	1	1	2	1	1	2	1	1	1	2	0	0	1
NC25	GCGAGATCTGTTTC	32	1	2	1	3	3	1	0	2	0	2	2	1	1	2	1	2	2	1	1	2	1	1
NC25	GCGATTAGAGCTAT	38	3	2	2	4	3	2	3	1	2	4	1	2	1	0	1	1	1	0	2	1	1	1
NC25	GCGATTCACTACAC	24	2	2	1	2	1	1	0	1	1	0	1	1	1	2	1	1	0	2	0	2	1	1
NC25	GCGATTCAGTTTGC	23	3	3	0	0	1	1	0	1	1	2	1	1	2	1	2	1	0	1	1	1	0	0
NC25	GCGATTTCAGCCTA	29	3	3	1	1	2	2	2	0	2	3	0	1	2	2	1	0	1	2	0	1	0	0
NC25	GCGATTTCGGGTGA	23	1	3	2	3	2	1	2	1	0	0	0	2	1	0	0	1	0	2	1	1	0	0
NC25	GCGGAAAGCTTGAA	31	2	3	2	2	2	2	2	1	2	1	3	1	2	1	2	0	1	0	1	0	1	0
NC25	GCGGAAGTACATGA	26	2	1	3	1	2	2	2	1	1	0	0	2	0	2	0	1	1	2	1	2	0	0
NC25	GCGGAAGTCTATCG	22	2	2	2	2	1	1	0	1	1	2	1	0	2	0	1	2	0	0	1	0	1	0
NC25	GCGTTAAGCATGGC	27	1	2	3	1	2	2	0	2	1	1	2	2	2	1	0	1	1	2	0	1	0	0
NC25	GCGTTAAGCTATAG	29	2	2	3	2	1	1	1	0	2	3	2	2	2	0	1	1	1	1	0	1	1	0
NC25	GCGTTAAGCTTCCA	23	2	2	1	3	1	1	1	0	1	2	1	1	0	1	0	0	0	2	1	2	1	0
NC25	GCGTTAGTACATGA	27	3	2	3	1	3	1	2	2	0	1	1	2	0	0	0	0	1	1	1	2	0	1
NC25	GCGTTAGTATACTT	24	1	2	1	2	3	2	1	3	2	0	1	1	0	0	0	1	0	2	1	1	0	0
NC25	GCGTTAGTGTTGAA	22	1	4	2	1	2	0	1	2	0	0	0	0	2	0	1	1	0	0	2	1	2	0
NC25	GCGTTATCAGAAGT	30	2	2	2	1	2	2	1	1	1	2	1	1	2	1	1	2	1	1	1	1	1	1
NC25	GCTAACAGATCGCG	33	1	1	3	0	2	1	2	3	2	2	1	2	1	1	0	2	1	2	2	2	1	1
NC25	GCTAACCATGGACG	32	3	3	1	3	0	2	2	0	1	2	2	2	2	2	2	1	1	1	0	1	0	1
NC25	GCTAACCATTGCCA	20	1	1	0	2	2	1	2	1	2	0	1	1	0	2	1	1	0	1	0	0	1	0
NC25	GCTAACGTGGTACG	31	2	3	3	0	3	1	2	1	2	2	1	1	1	0	1	1	1	1	2	1	1	1
NC25	GCTAACTCATATTG	31	1	2	3	2	2	2	3	0	3	1	0	1	2	2	0	1	1	2	1	2	0	0
NC25	GCTACACAAGTTCC	31	3	1	0	2	1	2	2	0	1	3	2	3	1	2	2	2	0	1	1	2	0	0
NC25	GCTACACAATCGGG	28	2	2	2	0	2	2	0	1	2	1	1	2	2	2	1	0	1	0	0	2	1	2
NC25	GCTAGTCATGATTT	27	1	3	2	2	1	1	2	2	1	1	2	1	1	1	1	2	0	1	1	0	0	1
NC25	GCTAGTGTTGTGAA	28	2	2	1	1	1	2	0	1	2	2	3	1	2	1	1	1	1	2	0	1	0	1
NC25	GCTCAAAGTGTTGA	24	3	1	1	1	1	1	1	0	2	2	2	1	0	1	1	1	0	1	2	1	1	0
NC25	GCTCAAGTCCGGCT	26	2	2	1	2	3	2	1	2	0	2	0	2	1	2	0	1	1	0	0	2	0	0
NC25	GCTCAATCAGCTCA	20	0	2	1	0	2	0	1	2	1	2	2	0	1	1	0	2	0	1	2	0	0	0
NC25	GCTCAATCCTATGG	24	1	2	1	0	3	1	1	2	1	2	1	2	1	0	0	0	1	0	1	2	1	1
NC25	GCTCCTAGTTTAGG	23	0	1	1	2	1	1	1	1	0	2	0	2	1	2	0	0	2	1	2	2	1	0
NC25	GCTCCTCATGGCTT	26	1	1	1	0	2	2	2	1	0	3	1	3	1	1	0	1	1	1	1	2	0	1
NC25	GCTCCTGTATCGCT	28	1	3	2	1	1	0	1	1	2	1	1	2	2	0	2	2	1	1	1	2	0	1
NC25	GCTCCTGTGCTATC	30	2	2	0	3	1	1	2	3	3	1	1	2	1	1	1	1	1	0	2	0	1	1
NC25	GCTCCTTCATTACA	33	4	4	2	3	1	2	1	2	2	2	0	2	2	0	1	2	1	1	0	1	0	0
NC25	GCTCCTTCCGGCGT	25	2	0	3	1	2	2	0	2	2	2	0	1	1	1	1	2	0	0	1	1	0	1
NC25	GCTCTCCACCTGAT	26	1	1	1	1	2	1	2	1	1	1	1	2	1	1	2	2	1	1	1	1	0	1
NC25	GCTCTCCAGTCTAC	31	2	1	1	0	2	3	1	1	2	1	3	1	2	1	1	1	1	2	2	2	0	1
NC25	GCTCTCCATGGAGC	23	1	2	1	2	2	3	1	1	0	2	0	1	0	0	1	1	1	1	1	1	0	1
NC25	GCTCTCCATGTTAT	26	3	0	2	2	1	2	2	1	1	1	0	2	2	1	1	1	0	2	0	1	1	0
NC25	GCTCTCGTCACTCA	22	1	2	2	0	1	1	1	1	1	1	2	1	1	1	1	1	0	1	1	1	1	0
NC25	GCTCTCGTTAAGCA	32	3	2	2	3	2	2	0	3	0	2	1	2	2	1	1	0	0	2	1	2	0	1
NC25	GCTCTCTCCGTGAT	22	2	2	2	2	1	2	2	1	0	1	2	1	0	1	1	0	0	0	0	1	1	0
NC25	GCTCTCTCTCTCTA	32	2	3	1	2	2	1	2	5	1	2	0	1	1	1	1	0	0	1	1	2	1	2
NC25	GCTGATAGACGTTA	27	2	2	2	0	2	1	1	2	1	1	2	1	2	1	0	1	1	1	2	0	1	1
NC25	GCTGATCAAATTCT	30	2	3	2	0	1	2	2	3	2	3	1	0	1	0	2	2	0	1	0	2	0	1
NC25	GCTGATGTAGGCTG	31	5	3	2	0	2	2	0	1	2	2	2	1	0	1	2	0	2	2	0	0	1	1
NC25	GCTGATGTCATACC	30	3	2	1	2	1	2	1	2	2	2	1	2	1	1	0	1	0	1	1	2	0	2
NC25	GCTGATGTCTAAAG	36	2	1	0	2	3	4	2	0	3	2	2	3	2	2	1	0	0	1	2	1	1	2
NC25	GCTGATGTTCGTTG	26	3	3	1	0	3	1	0	3	1	0	0	0	1	1	2	2	1	1	0	1	1	1
NC25	GCTGATGTTGATGA	27	2	1	0	4	3	1	0	2	2	2	1	1	1	1	0	1	0	1	2	0	1	1
NC25	GCTGTAAGCGGCTA	18	0	1	2	1	0	2	1	1	1	0	1	0	0	1	0	1	0	2	0	2	1	1
NC25	GCTGTACACGAAAT	42	3	4	0	1	2	0	4	2	3	2	2	1	2	0	1	4	1	0	3	6	1	0
NC25	GCTGTACACTCCAA	25	3	1	3	2	2	1	1	2	0	1	0	2	0	1	0	1	0	0	1	2	1	1
NC25	GCTGTAGTTTAGAG	22	3	1	1	1	1	2	0	0	0	2	0	1	1	2	2	0	0	2	0	1	1	1
NC25	GCTGTATCTACTTC	25	1	2	2	0	2	1	1	1	1	0	2	0	1	2	1	1	2	1	2	0	1	1
NC25	GCTTAGCACAACCT	18	1	0	0	0	2	2	1	2	0	0	1	1	1	0	1	0	3	1	1	0	0	1
NC25	GCTTAGCATAGCGG	31	3	3	3	1	3	0	1	2	1	2	2	1	1	1	0	1	0	2	1	1	1	1
NC25	GCTTCCGTGTAGGC	31	4	1	3	2	2	3	2	1	1	1	1	1	2	1	0	1	3	0	0	1	0	1
NC25	GCTTGAAGAAGTCT	28	3	2	4	2	2	1	1	1	0	1	1	2	1	1	0	2	0	0	1	1	1	1
NC25	GCTTGAAGTGACAT	23	3	1	3	2	1	2	0	0	1	0	1	2	1	0	1	0	2	1	1	0	0	1
NC25	GCTTGAAGTTACTT	26	2	2	4	2	1	1	1	2	2	1	0	2	2	1	1	0	0	0	1	0	1	0
NC25	GCTTGAGTCCCTAA	27	2	1	3	2	2	1	2	0	1	1	1	1	0	2	1	2	1	0	1	1	0	2
NC25	GCTTGAGTGTAGCG	23	2	2	1	1	1	1	1	0	1	1	2	1	0	1	2	1	1	0	1	2	0	1
NC25	GCTTTTAGATCCTC	27	3	3	1	2	2	2	2	0	1	0	2	1	1	1	0	0	1	1	2	0	1	1
NC25	GCTTTTAGCACCTT	34	2	2	1	2	2	2	2	2	1	0	3	0	2	1	3	0	1	2	2	2	1	1
NC25	GCTTTTAGGTTGGC	29	3	1	4	1	2	1	1	5	1	2	1	2	0	1	0	1	1	0	1	1	0	0
NC25	GCTTTTCACCATAC	29	3	1	2	2	1	1	1	1	2	2	0	0	1	2	2	2	1	2	0	2	0	1
NC25	GCTTTTCATTGTAT	36	3	3	3	2	2	2	2	3	3	1	2	0	2	1	1	1	2	1	1	1	0	0
NC25	GCTTTTTCGAGATA	24	2	1	2	1	1	2	2	1	2	2	1	1	2	0	0	1	0	1	0	1	0	1
NC25	GGAAATCAACATTT	27	3	2	1	2	3	1	2	2	1	1	2	0	2	0	0	1	1	1	0	0	1	1
NC25	GGAAATGTCTTCCC	26	3	2	1	1	1	1	1	1	1	1	2	1	1	1	2	2	0	0	1	2	0	1
NC25	GGAAATTCCGATCA	23	1	1	2	1	4	0	0	3	1	1	0	1	0	2	0	1	1	1	1	1	1	0
NC25	GGAAATTCTAGATT	23	2	1	1	2	2	2	2	2	0	0	1	2	0	1	0	1	1	1	0	1	0	1
NC25	GGAAATTCTAGTTA	28	2	0	2	2	1	3	2	1	3	2	1	0	1	2	2	2	1	0	0	0	0	1
NC25	GGAAATTCTGAAAG	25	1	1	1	1	2	1	1	2	1	0	0	2	1	2	1	2	2	1	0	1	1	1
NC25	GGAAGCCAAACTAG	19	1	3	3	2	1	2	0	1	2	1	1	1	0	0	0	0	0	0	0	1	0	0
NC25	GGAAGCCAGACTCT	27	2	1	2	2	2	2	1	4	0	2	2	1	1	1	0	1	0	1	0	1	0	1
NC25	GGAAGCCAGGACGT	27	1	3	2	1	1	1	2	0	1	1	2	0	0	2	2	2	0	1	2	2	1	0
NC25	GGAAGCGTCCTTGA	34	3	3	2	0	1	2	3	5	0	1	1	1	1	1	2	2	1	1	1	2	1	0
NC25	GGAAGCGTTCGTGT	20	3	1	1	0	0	1	0	1	0	2	3	0	2	1	1	1	0	0	1	1	1	0
NC25	GGAATAGTAGTGCG	24	1	1	0	1	1	2	2	1	2	1	1	1	2	2	0	0	1	2	1	1	1	0
NC25	GGACAGAGAAGTCT	20	2	1	0	3	1	1	1	2	1	0	0	0	0	1	1	0	1	2	0	1	1	1
NC25	GGACAGAGAGAAAT	25	2	3	1	1	1	2	1	1	0	1	2	1	0	0	1	2	2	2	0	1	0	1
NC25	GGACAGAGGTATGT	25	3	1	2	2	2	2	1	1	2	0	0	1	1	1	0	0	1	0	1	2	1	1
NC25	GGACAGCATCTTCT	20	0	2	1	1	2	0	1	3	1	1	2	0	1	1	0	0	0	2	1	1	0	0
NC25	GGACAGGTGTGGAC	23	2	3	1	2	2	0	1	0	1	0	2	1	2	0	0	1	1	1	1	1	0	1
NC25	GGACAGGTTCTAGC	28	1	4	0	2	2	2	1	2	1	1	0	0	2	2	1	1	0	2	2	1	1	0
NC25	GGACAGTCTGGTCA	30	2	1	2	2	2	1	2	2	0	2	1	2	2	2	2	1	1	1	1	0	1	0
NC25	GGAGCATCCCAGTA	37	3	2	3	1	3	2	1	1	3	2	3	0	2	1	2	2	1	0	1	1	1	2
NC25	GGAGGTAGTTCGGG	31	2	2	3	1	1	1	0	2	2	2	1	2	1	1	0	1	1	2	2	2	1	1
NC25	GGAGGTGTTTGGAA	24	2	2	2	0	2	3	2	1	1	0	1	1	0	0	1	1	1	1	1	2	0	0
NC25	GGAGTGCAGAATCA	20	1	1	1	2	2	0	1	0	0	1	2	1	0	0	1	1	1	1	1	1	1	1
NC25	GGAGTGGTTTACCG	29	1	0	1	3	2	0	1	1	1	1	2	0	1	3	1	5	3	1	0	1	0	1
NC25	GGAGTGTCCTTTGT	28	1	3	1	2	0	2	1	2	0	2	2	0	2	2	0	1	2	1	1	1	1	1
NC25	GGATAAAGCTAATG	30	2	3	2	1	2	1	3	0	1	2	2	3	1	1	0	1	1	0	2	1	1	0
NC25	GGATAAAGTCTAAG	26	1	1	2	1	2	0	2	1	0	1	2	1	3	0	1	2	1	1	0	2	1	1
NC25	GGATAAGTAGCTAA	25	0	4	3	0	2	1	1	2	1	1	1	1	1	1	1	0	1	1	1	1	0	1
NC25	GGATAATCCTGGAT	19	0	0	0	0	3	1	2	1	1	1	0	2	1	2	0	0	1	1	1	1	1	0
NC25	GGATCTAGCATAAC	26	3	4	1	1	1	1	2	1	2	1	1	1	1	1	2	0	1	1	0	1	0	0
NC25	GGATCTAGGTTCAA	27	3	2	3	2	1	1	1	1	1	0	0	1	1	1	0	2	1	2	1	1	1	1
NC25	GGATCTAGTCTGGG	30	3	3	2	3	3	2	1	0	1	0	2	2	2	1	1	1	0	1	1	0	0	1
NC25	GGATCTCAAGGCTG	25	1	3	2	1	2	2	0	1	1	2	1	1	1	1	0	0	0	1	2	0	1	2
NC25	GGATCTCACACCTA	30	3	1	2	3	2	2	3	1	2	1	0	1	0	1	1	1	1	1	2	1	0	1
NC25	GGATCTCAGCTTTG	33	3	2	3	3	3	1	2	1	3	1	1	2	0	0	2	0	0	2	1	2	1	0
NC25	GGATCTCAGTCCCG	28	2	3	1	1	1	1	1	1	1	1	2	1	1	0	2	1	2	2	2	1	1	0
NC25	GGATCTGTGGCATG	31	1	2	4	3	2	3	2	0	2	1	0	1	1	2	0	1	2	1	0	1	1	1
NC25	GGATCTGTTCTGTG	19	4	0	3	1	1	0	1	0	1	1	2	1	0	1	0	1	1	0	0	1	0	0
NC25	GGATCTTCCTGCCT	22	1	1	1	1	0	2	1	0	3	1	1	0	2	1	1	1	0	0	2	2	1	0
NC25	GGATTCAGCGTGCA	37	2	2	6	3	1	0	3	1	1	2	1	1	0	0	2	0	4	2	3	2	0	1
NC25	GGATTCAGGTTATG	30	2	4	2	1	2	2	2	2	2	0	1	2	2	0	1	1	0	1	1	1	0	1
NC25	GGATTCCACCCATA	28	2	2	2	1	1	3	1	1	2	1	2	1	1	2	1	1	0	1	1	0	1	1
NC25	GGATTCGTGCGTTT	26	3	1	1	3	2	2	1	1	1	1	1	0	2	1	1	2	0	2	0	1	0	0
NC25	GGATTCGTTGACTC	31	2	3	0	2	3	1	1	0	2	3	0	2	1	2	1	1	2	1	1	1	1	1
NC25	GGATTCTCCCGTGG	27	2	1	2	2	1	1	3	2	2	0	1	2	0	1	0	0	2	2	0	2	0	1
NC25	GGATTCTCGATGAA	22	2	2	2	1	0	1	2	0	0	1	1	1	1	0	0	2	2	0	1	1	1	1
NC25	GGATTCTCTAAAGG	35	2	3	3	3	2	2	1	3	1	2	1	2	0	2	2	1	1	0	0	2	1	1
NC25	GGATTCTCTGTAGC	32	2	1	1	3	3	0	1	1	1	2	1	2	2	2	2	2	2	2	1	0	1	0
NC25	GGCAAGAGGTACAT	18	2	0	0	1	0	0	1	1	2	0	1	1	1	1	1	2	1	1	1	0	1	0
NC25	GGCAAGAGTTCGGG	26	3	1	0	2	2	2	1	1	1	2	2	0	1	2	0	0	1	2	1	2	0	0
NC25	GGCAAGCACTTATA	43	2	3	6	4	6	2	2	3	0	3	2	2	1	1	0	3	0	0	2	1	0	0
NC25	GGCAAGGTTCCGTA	18	3	2	2	0	0	2	0	0	0	1	1	0	2	1	0	0	0	1	0	1	1	1
NC25	GGCAAGTCTTATAG	30	2	3	2	0	2	2	2	2	3	1	1	2	0	1	1	1	2	0	1	1	1	0
NC25	GGCATTCATGTACC	27	3	1	1	2	4	1	1	0	2	0	1	1	0	1	0	1	2	1	2	2	1	0
NC25	GGCGAAGTTATACT	21	1	1	0	2	2	3	1	0	1	0	1	2	1	2	0	0	1	2	0	0	1	0
NC25	GGCTTACAGAATCA	28	3	2	3	1	0	1	3	2	1	1	2	1	1	0	1	1	1	0	1	1	1	1
NC25	GGCTTACATGTTCG	25	2	1	3	1	1	1	1	2	1	1	2	1	0	1	1	1	1	0	1	2	0	1
NC25	GGCTTAGTCACTGT	33	2	3	0	1	3	1	2	2	2	3	2	2	1	2	1	1	1	2	1	1	0	0
NC25	GGGAACAGAATGAA	29	2	2	3	1	0	2	3	0	2	1	2	1	2	1	2	1	0	1	2	1	0	0
NC25	GGGAACAGGCCAGT	17	0	1	1	0	1	1	0	2	0	1	0	1	1	1	2	1	1	1	1	1	0	0
NC25	GGGAACGTTGCTGT	31	1	1	3	1	2	1	1	1	2	2	2	3	1	1	2	2	1	0	2	1	1	0
NC25	GGGAACTCAACTAT	28	2	2	3	2	1	2	1	1	2	0	1	2	0	1	2	0	0	2	0	2	0	2
NC25	GGGAACTCAATGTT	34	5	3	2	1	2	3	1	1	0	3	0	1	1	2	0	2	2	1	0	2	1	1
NC25	GGGAACTCTCACGA	22	2	1	2	0	1	1	2	0	1	0	1	0	1	1	1	1	1	2	2	1	0	1
NC25	GGGAACTCTGCCTC	30	3	2	1	1	2	3	2	2	1	1	0	1	1	0	2	2	1	1	2	1	0	1
NC25	GGGACAAGCTCAGG	31	2	2	2	2	2	3	1	1	1	2	1	0	1	2	2	1	1	1	2	1	0	1
NC25	GGGACAAGTTTCAT	25	2	0	1	0	1	2	2	1	3	2	1	1	2	3	2	0	0	0	1	0	0	1
NC25	GGGACATCTAGCAC	29	0	2	3	3	1	1	1	2	3	1	1	1	1	1	1	1	0	2	2	2	0	0
NC25	GGGTAGAGATACCA	29	1	3	1	1	0	2	3	2	0	1	2	1	2	2	2	1	2	0	0	0	2	1
NC25	GGGTAGAGCAGTGC	27	2	4	1	0	1	2	2	1	1	2	3	0	1	2	1	0	1	0	2	1	0	0
NC25	GGGTAGAGGCTATA	22	2	1	0	2	1	3	3	0	1	1	0	2	2	1	0	1	0	1	0	1	0	0
NC25	GGGTAGCAGAGTCG	20	2	1	1	1	0	2	1	1	1	2	0	0	1	0	1	1	1	2	1	1	0	0
NC25	GGGTAGTCGAAATG	24	0	1	1	2	1	1	2	0	2	1	1	1	0	1	0	2	1	1	1	3	1	1
NC25	GGGTAGTCTGGTCA	37	2	2	2	3	2	2	1	2	1	2	2	2	1	2	1	2	2	2	2	1	0	1
NC25	GGTAAAAGATGCCG	33	2	2	3	1	2	0	1	1	2	2	2	3	2	1	1	1	1	2	1	1	1	1
NC25	GGTAAAAGTTCTTA	24	3	1	0	2	1	2	1	1	1	0	0	2	0	2	2	1	0	1	1	1	1	1
NC25	GGTAAAGTAAAGTC	29	3	1	1	2	2	2	1	4	1	2	1	0	0	2	0	1	1	1	1	2	1	0
NC25	GGTACTCAGACTTC	33	0	3	1	3	1	2	2	2	1	2	2	2	0	0	1	2	3	2	1	1	1	1
NC25	GGTACTGTACCTGT	23	2	2	1	2	1	0	2	1	2	2	1	1	1	1	0	1	0	1	0	1	1	0
NC25	GGTACTGTCCTGCG	26	3	2	0	1	1	2	3	1	1	0	0	2	1	1	1	1	2	1	1	0	1	1
NC25	GGTACTGTTGTCTG	32	3	2	2	2	3	1	2	2	2	0	3	2	0	1	1	1	1	2	0	1	1	0
NC25	GGTACTTCACGTTG	31	3	3	1	2	3	1	2	1	3	0	2	0	1	2	0	2	1	0	1	2	1	0
NC25	GGTACTTCCCATTT	29	3	3	2	2	0	2	2	5	1	1	1	1	0	2	0	0	1	0	1	1	0	1
NC25	GGTAGGAGATCAAC	28	4	4	1	1	0	2	2	2	1	2	1	1	0	1	1	1	0	1	1	1	1	0
NC25	GGTAGGAGCATTCC	22	2	3	1	0	2	0	1	1	0	2	0	1	0	1	1	2	1	0	2	1	1	0
NC25	GGTAGGCATATCCG	29	2	2	1	3	1	2	0	2	2	2	0	2	1	1	1	1	0	2	2	2	0	0
NC25	GGTAGGGTAAACTG	37	4	2	3	3	2	2	2	4	1	2	1	1	1	1	2	2	1	1	1	1	0	0
NC25	GGTAGGGTTTGCAC	32	3	4	1	1	1	1	2	1	1	2	1	2	2	2	0	0	1	1	1	2	1	2
NC25	GGTAGGTCAATGAG	31	2	1	0	3	1	3	3	2	2	1	2	2	1	0	2	0	1	2	0	1	1	1
NC25	GGTAGGTCGGGATG	26	2	3	2	1	1	2	2	0	2	1	1	0	1	1	1	1	0	2	1	1	0	1
NC25	GGTATCCAGGACGT	30	3	2	1	1	1	2	3	1	1	1	0	3	1	1	2	1	1	0	1	2	1	1
NC25	GGTATCTCAGAGTA	32	1	5	1	2	0	1	2	1	1	1	1	1	2	1	1	1	2	2	2	2	1	1
NC25	GGTCATAGAGAAAT	22	0	2	1	1	2	2	1	1	0	2	1	2	1	0	2	2	0	0	1	0	1	0
NC25	GGTCATAGTGTTAG	30	2	3	4	1	1	2	2	1	2	1	1	1	0	2	2	1	1	1	0	0	1	1
NC25	GGTCATGTAGCTCT	24	1	1	1	0	2	2	1	1	1	2	1	2	2	0	2	0	0	1	1	1	1	1
NC25	GGTCATGTCCGTAT	29	3	2	1	3	1	2	1	1	0	2	0	2	1	2	1	1	1	2	2	1	0	0
NC25	GGTCATTCAATTTG	30	2	1	2	2	3	3	2	0	2	1	1	2	0	2	2	1	0	0	2	1	1	0
NC25	GGTCTAAGGCTCGA	27	1	0	2	1	1	2	2	2	2	1	3	2	2	1	2	0	0	0	2	0	0	1
NC25	GGTCTACACGCTCG	29	4	3	2	1	2	0	1	1	2	1	1	1	1	0	2	2	1	1	1	1	1	0
NC25	GGTCTACAGTGGTG	26	2	1	0	3	2	1	3	1	2	1	1	1	0	1	1	1	1	1	0	1	0	2
NC25	GGTTCAAGGTCGTG	27	3	3	2	0	1	3	1	1	1	1	1	1	1	1	1	1	1	1	1	1	0	1
NC25	GGTTCACAGAGTAT	32	2	2	2	2	3	1	4	1	1	1	0	0	2	0	1	2	2	2	1	2	1	0
NC25	GGTTCACAGTCTTG	18	0	2	1	1	2	0	1	0	2	0	2	2	2	0	0	0	0	2	0	1	0	0
NC25	GGTTCACATAACTT	26	2	2	0	1	1	4	0	2	1	0	2	2	1	1	1	1	1	1	1	1	0	1
NC25	GGTTCATCGACGTT	27	1	3	3	2	3	1	2	1	2	2	2	2	1	0	0	1	0	0	0	0	1	0
NC25	GGTTCATCTGCTGA	26	1	3	3	0	3	2	1	3	2	0	2	0	0	1	0	0	1	2	0	2	0	0
NC25	GTAAAGCATGTAAG	20	1	2	1	1	1	2	2	0	0	1	0	2	0	1	0	2	1	0	2	1	0	0
NC25	GTAAAGGTTCTCGA	26	2	3	2	1	1	1	0	1	1	1	1	2	1	2	0	1	1	1	1	1	2	0
NC25	GTAAAGGTTGAGAT	22	1	3	3	2	1	0	0	2	0	1	2	1	0	1	1	1	1	1	0	0	0	1
NC25	GTAAAGTCTTAAAC	35	3	1	3	1	2	2	1	2	1	3	2	2	2	2	0	2	1	0	2	2	1	0
NC25	GTAACCAGGAATAA	22	3	1	1	1	2	1	2	0	0	1	1	0	1	0	1	1	1	0	2	1	1	1
NC25	GTAACCCACACTGT	29	1	2	1	3	1	1	3	3	2	1	1	2	0	2	0	0	3	1	0	1	1	0
NC25	GTAACCGTTCGGAG	24	0	2	0	1	2	1	1	0	2	1	2	1	0	1	1	3	1	2	2	1	0	0
NC25	GTAACCGTTGTAGA	31	3	1	4	3	1	1	1	1	3	0	3	0	1	1	2	1	2	0	2	1	0	0
NC25	GTAAGAAGTTCTCG	21	2	1	0	2	1	0	0	0	1	2	0	2	1	1	1	2	1	0	1	1	1	1
NC25	GTAAGATCGTGGTT	25	2	1	4	2	1	0	0	2	1	2	2	1	1	1	1	1	0	0	2	0	0	1
NC25	GTACACAGCGGTTG	26	3	1	1	2	1	0	1	2	0	3	2	0	1	2	0	0	1	1	1	2	1	1
NC25	GTACACTCCTCGAA	27	1	1	2	1	2	1	0	4	1	2	1	1	1	2	2	2	1	1	0	0	0	1
NC25	GTACCAAGCTGTAA	28	2	1	2	3	2	2	0	1	2	1	1	2	1	1	3	1	0	1	1	1	0	0
NC25	GTACCACATCTCTT	27	0	3	2	2	2	2	3	1	1	1	1	0	1	1	0	2	0	2	2	1	0	0
NC25	GTACCAGTGCAGTG	29	2	2	2	0	1	2	0	3	1	1	1	2	0	1	2	1	1	1	1	2	2	1
NC25	GTACGTAGCGATTA	30	3	2	2	2	4	2	2	0	0	1	2	0	1	0	0	2	2	0	2	2	0	1
NC25	GTACGTGTCAGATA	34	2	0	3	1	2	2	3	2	2	3	1	3	1	2	0	1	1	1	0	2	0	2
NC25	GTACGTGTTCCCAA	41	1	2	2	4	2	3	3	5	2	2	2	3	1	0	2	1	1	2	1	1	1	0
NC25	GTACGTTCATCTGG	23	2	1	3	3	2	1	1	1	0	0	0	0	1	1	1	2	0	1	1	1	1	0
NC25	GTACGTTCCAACGT	27	3	2	3	0	0	2	2	1	2	2	2	2	0	0	0	2	0	1	1	0	1	1
NC25	GTAGAAAGCCGATG	30	2	1	4	1	2	2	0	1	1	1	2	2	1	1	0	2	1	2	1	1	1	1
NC25	GTAGAAAGTCAGAT	28	1	2	2	3	1	2	2	1	1	1	2	1	0	1	1	1	2	1	0	1	1	1
NC25	GTAGAAAGTTAGTG	25	2	4	0	3	2	0	1	0	0	1	0	3	1	1	2	1	0	2	1	1	0	0
NC25	GTAGAATCACGTTG	28	2	2	1	2	2	3	1	2	0	0	1	1	1	0	1	2	1	2	1	2	1	0
NC25	GTAGAATCCGCGGT	25	3	3	2	2	1	2	1	0	2	0	0	2	2	1	1	0	1	1	1	0	0	0
NC25	GTAGAATCTATTAG	30	1	2	1	1	2	3	2	1	0	3	3	2	1	0	1	1	1	2	1	1	1	0
NC25	GTAGCTAGATCGCG	29	0	2	1	3	1	2	1	0	2	3	1	3	1	1	2	2	2	1	0	1	0	0
NC25	GTAGCTCAGTAGCG	29	3	3	2	0	2	1	2	2	1	2	1	1	1	1	0	2	2	0	1	1	0	1
NC25	GTAGCTCATAAGTG	27	2	2	1	2	2	2	1	1	2	1	0	0	1	1	1	1	2	1	1	1	1	1
NC25	GTAGCTGTCTCCGG	27	1	0	2	2	2	1	1	5	1	2	3	2	0	0	2	0	0	0	1	1	0	1
NC25	GTAGCTTCCCGAAT	34	3	3	2	1	2	1	2	2	2	1	2	1	2	2	2	2	0	0	2	1	0	1
NC25	GTAGGGAGGTTGCG	23	3	2	2	1	2	2	2	1	1	0	0	1	1	1	1	0	0	1	2	0	0	0
NC25	GTAGGGAGTGTTCC	28	3	0	2	2	0	2	3	2	0	2	1	2	0	1	1	2	1	2	1	1	0	0
NC25	GTAGGGGTGATCTC	29	3	3	1	2	1	2	1	4	1	1	2	2	2	1	0	1	0	1	0	0	1	0
NC25	GTAGGGGTTACGCT	26	2	1	2	2	0	0	2	2	2	1	2	0	1	0	1	2	1	2	1	1	0	1
NC25	GTAGTCCAATGTTT	20	1	3	1	2	1	1	1	0	2	1	1	2	0	1	0	0	0	1	1	0	0	1
NC25	GTAGTCCATGGGAC	61	7	6	4	4	2	4	2	1	1	1	3	3	3	2	1	2	3	1	2	6	3	0
NC25	GTAGTCTCCAACGT	29	2	1	1	2	1	1	3	1	1	2	1	3	1	1	2	1	1	1	1	1	0	1
NC25	GTAGTCTCGTTCTT	30	4	3	1	1	1	1	3	2	0	1	2	2	1	1	1	0	2	0	1	1	1	1
NC25	GTATCGAGTGCACG	27	2	3	2	1	2	0	1	1	1	2	2	1	1	1	0	1	2	0	2	2	0	0
NC25	GTATCGCATGGACG	21	3	1	2	0	0	0	1	0	2	0	1	1	0	1	2	2	1	1	1	1	1	0
NC25	GTATCGGTATACAG	34	2	3	3	1	1	1	1	1	1	3	2	3	2	1	1	2	0	1	2	1	1	1
NC25	GTATCGGTGTTATT	38	2	2	1	3	3	3	1	4	1	2	1	1	1	1	1	1	2	2	2	2	1	1
NC25	GTATCGTCCTAGTG	29	2	0	2	3	1	1	5	1	2	1	2	1	0	0	3	1	1	0	1	1	0	1
NC25	GTATGCAGACTATG	33	2	0	4	2	2	3	1	0	3	1	2	2	1	1	2	1	1	2	1	0	1	1
NC25	GTATGCCAGTGCTT	26	3	3	2	1	1	0	1	1	1	1	1	2	0	1	1	2	1	1	2	0	0	1
NC25	GTATGCGTTTTAAC	31	4	3	4	1	1	3	0	0	1	2	2	2	1	0	1	1	1	1	1	1	0	1
NC25	GTATGCTCCTTACT	27	2	2	2	1	2	3	1	2	1	2	0	2	0	2	1	0	1	0	1	1	1	0
NC25	GTATGCTCTGAGGG	22	1	2	2	2	0	1	2	1	3	2	1	1	0	0	0	1	0	1	0	1	1	0
NC25	GTATGCTCTGTCTT	40	2	4	3	0	4	1	3	2	1	2	3	3	1	1	2	1	1	1	1	2	0	2
NC25	GTCAACAGGACTGC	28	1	1	1	1	0	3	3	2	1	3	2	2	1	1	1	0	0	1	0	2	1	1
NC25	GTCAACCAGCTGAG	28	1	4	1	1	2	0	0	2	0	2	1	4	1	1	1	1	0	1	2	2	0	1
NC25	GTCAACCATGCGCC	28	2	2	1	3	2	2	2	0	1	0	1	2	1	1	0	1	2	1	2	0	1	1
NC25	GTCAACGTGTAGGC	24	1	4	2	1	0	1	1	1	1	0	1	0	2	2	1	2	0	1	2	0	0	1
NC25	GTCAACGTTGCCTA	27	3	4	0	2	2	2	2	1	2	2	0	1	2	1	1	1	0	0	0	1	0	0
NC25	GTCACAAGGTTATG	30	1	2	3	0	2	3	0	4	1	1	1	3	1	1	2	2	0	1	1	0	1	0
NC25	GTCACATCCCAAGT	35	4	1	1	0	1	3	2	4	1	1	1	2	2	2	2	1	1	2	1	2	1	0
NC25	GTCATGAGCACGGT	25	2	2	1	2	1	2	1	1	2	1	0	1	1	1	1	2	0	0	2	1	0	1
NC25	GTCATGGTAGTTAG	26	1	2	2	1	3	1	0	2	2	0	2	3	1	0	2	1	0	1	0	1	1	0
NC25	GTCATGGTGATAGT	29	2	3	3	1	2	3	2	1	0	2	1	1	1	1	1	1	2	1	1	0	0	0
NC25	GTCATGTCTCCTAT	17	2	1	2	1	1	0	1	1	0	0	1	1	0	1	0	1	1	1	1	1	0	0
NC25	GTCCTCCACCCAAT	22	2	0	1	1	2	1	2	1	0	1	2	0	1	1	1	2	0	1	1	1	0	1
NC25	GTCCTCGTACGGTG	27	0	1	0	2	2	3	0	0	2	2	1	2	0	2	2	2	0	1	1	1	1	2
NC25	GTCCTCTCATCAGC	22	2	2	1	2	1	2	0	1	2	0	1	2	1	0	1	1	0	0	0	1	1	1
NC25	GTCCTCTCTCCATT	30	2	3	2	2	0	2	3	0	2	1	1	1	2	3	1	1	0	1	1	1	0	1
NC25	GTCGATGTACATGA	28	2	3	2	3	1	1	2	0	2	1	2	2	0	0	2	1	0	1	1	1	1	0
NC25	GTCGATGTCAGTCT	23	3	1	3	1	1	1	0	1	1	1	0	2	2	2	0	0	0	1	1	2	0	0
NC25	GTCGATGTTATTAC	35	3	2	4	1	2	3	2	3	3	2	0	1	1	1	0	1	1	1	1	2	0	1
NC25	GTCGATGTTGGCTT	21	1	2	0	0	2	1	2	1	0	2	0	1	1	1	2	0	1	2	0	0	1	1
NC25	GTCGATTCAGAAGT	30	2	4	3	1	2	1	2	0	2	3	0	1	1	1	0	2	0	2	1	1	0	1
NC25	GTCGATTCCCATTT	22	2	2	1	1	1	2	0	1	2	0	1	2	1	2	0	0	2	1	0	1	0	0
NC25	GTCGTAGTCCTTCC	26	1	2	2	2	1	2	1	2	2	0	0	1	2	0	0	2	0	1	1	2	0	2
NC25	GTCGTAGTGCGGAT	26	2	3	1	1	2	1	3	2	2	0	1	2	0	0	0	1	1	0	1	1	1	1
NC25	GTCGTATCTCATAA	24	2	1	0	0	3	2	2	2	2	3	1	1	0	1	0	1	2	0	0	1	0	0
NC25	GTCTAGAGTGCCAG	22	1	1	3	1	2	2	2	0	1	1	1	1	0	0	0	3	0	1	1	0	1	0
NC25	GTCTAGAGTGGTAT	22	0	1	2	3	2	1	1	3	1	0	0	2	0	1	2	0	0	1	1	1	0	0
NC25	GTCTAGCAGAGATT	30	3	1	1	2	2	2	3	1	2	1	2	2	0	2	1	2	0	0	1	1	1	0
NC25	GTCTAGTCTAGCTG	21	3	2	0	1	0	2	3	1	1	0	1	0	1	1	0	1	0	1	1	1	1	0
NC25	GTCTGAAGGAGATG	33	2	4	2	2	1	2	5	0	1	1	1	2	0	1	1	2	1	0	1	1	1	2
NC25	GTCTGAAGGTGAAG	27	2	2	0	1	2	3	3	1	1	1	2	1	1	1	0	2	1	1	1	1	0	0
NC25	GTGAAAAGCTTCCA	31	3	1	1	3	2	1	2	1	2	1	1	1	2	1	0	1	1	3	0	1	1	2
NC25	GTGAAAAGTCAGGC	22	2	1	1	2	2	2	1	1	1	1	1	1	1	1	0	0	1	0	1	0	1	1
NC25	GTGAAACAGCGGTA	41	5	1	3	1	5	1	4	3	1	3	1	1	3	0	0	1	2	0	2	2	0	2
NC25	GTGAAATCTAAAGG	25	3	3	3	1	2	1	0	2	1	2	1	1	0	1	0	2	1	1	0	0	0	0
NC25	GTGACTCAAGACTA	32	3	2	2	3	2	4	1	0	2	2	1	1	2	0	0	1	1	2	1	0	1	1
NC25	GTGACTCAATGTCC	31	0	2	2	1	2	1	3	3	1	1	4	0	0	2	1	2	2	1	1	0	1	1
NC25	GTGACTCATTAGAG	22	0	1	3	1	0	0	1	0	1	2	0	2	0	1	2	1	2	1	1	2	1	0
NC25	GTGACTGTCCGCTG	26	2	1	1	1	1	1	0	0	2	2	2	2	1	1	1	3	1	0	2	0	1	1
NC25	GTGACTGTTTACCG	25	4	2	0	2	1	1	0	2	2	2	1	0	1	1	1	2	1	2	0	0	0	0
NC25	GTGACTTCAGTACC	31	3	2	2	2	0	3	1	2	1	0	2	3	1	1	1	1	1	1	0	2	1	1
NC25	GTGACTTCAGTGTC	25	3	2	1	0	1	2	2	1	2	0	2	0	0	2	2	0	1	1	2	1	0	0
NC25	GTGACTTCAGTTGC	26	2	3	1	1	3	0	1	1	0	1	1	2	2	1	1	0	1	1	1	1	1	1
NC25	GTGACTTCGAGATA	29	4	2	1	1	3	1	1	2	1	2	0	1	0	2	1	2	2	1	0	1	0	1
NC25	GTGACTTCTCGGCG	38	4	4	2	2	1	1	3	1	1	1	2	2	1	2	2	2	2	1	0	2	1	1
NC25	GTGAGGCAAGACTA	22	1	0	1	2	1	0	1	2	3	1	2	0	0	1	0	1	2	0	2	0	1	1
NC25	GTGAGGTCCTCAAG	28	3	1	2	0	2	1	1	3	1	3	1	1	1	0	0	1	1	2	1	2	0	1
NC25	GTGAGGTCGAGTAA	20	2	0	2	0	1	1	1	0	2	1	1	1	1	1	0	1	0	2	1	1	1	0
NC25	GTGGAGCATCTATA	31	2	3	2	1	2	2	2	4	0	1	2	1	0	1	2	2	2	1	0	1	0	0
NC25	GTGGAGGTCTACCA	27	2	2	3	2	1	1	2	2	0	2	2	1	2	0	0	1	2	1	0	1	0	0
NC25	GTGGGAAGTCTAAG	27	3	4	1	1	0	2	1	1	0	2	0	1	1	0	2	1	2	1	2	1	1	0
NC25	GTGGGACATCGATC	35	3	2	1	3	2	1	1	5	2	1	2	1	1	1	1	1	2	3	0	2	0	0
NC25	GTGGGAGTCATACC	25	1	3	2	2	1	1	2	1	1	1	1	0	1	0	2	2	1	2	0	0	0	1
NC25	GTGGGAGTGAATTG	21	2	2	1	1	1	0	2	1	1	1	1	1	1	0	2	0	1	0	1	0	1	1
NC25	GTGGGATCCTGGGC	27	1	2	2	1	1	1	3	0	1	1	1	2	1	2	2	2	0	1	2	1	0	0
NC25	GTGGTTAGATTCAG	29	3	1	1	0	1	1	1	1	2	2	1	3	2	2	2	0	1	2	1	1	0	1
NC25	GTGGTTAGGGAGTA	30	1	1	2	2	3	2	3	1	1	3	1	1	1	2	0	2	0	0	1	1	1	1
NC25	GTGGTTCACCTTCC	24	2	3	0	2	0	1	1	2	1	1	1	0	2	0	1	2	0	1	1	1	1	1
NC25	GTGGTTCAGCATTC	25	2	1	2	2	1	2	3	1	2	0	2	1	0	0	1	0	1	1	1	1	0	1
NC25	GTGTACAGTGAAGG	25	2	3	1	2	2	2	2	0	2	0	1	2	1	0	0	1	0	1	2	1	0	0
NC25	GTGTACCATGCATC	33	1	3	2	2	4	2	1	4	1	2	1	1	2	1	0	1	1	2	2	0	0	0
NC25	GTGTACGTTCGATC	25	1	2	3	2	1	1	1	2	0	0	1	0	2	0	1	1	1	1	2	2	1	0
NC25	GTGTCAAGAGATCT	31	0	1	3	1	1	3	1	1	1	1	1	3	1	1	1	2	2	2	2	2	0	1
NC25	GTGTCAAGGGTCCA	23	0	3	0	1	1	2	3	1	1	2	0	2	1	1	2	0	1	1	0	0	0	1
NC25	GTGTCAGTGTTCGT	28	2	3	2	0	2	2	1	1	2	1	0	0	1	0	1	1	2	2	1	2	1	1
NC25	GTGTGTAGTAGAAA	25	3	1	2	1	0	1	2	1	2	1	1	2	1	0	1	0	1	1	1	1	1	1
NC25	GTGTGTCAGGGCTA	31	3	2	3	1	2	2	2	0	2	2	2	1	2	0	2	1	1	0	2	0	0	1
NC25	GTGTGTGTTGGTTC	25	4	3	0	1	1	0	0	0	2	1	0	1	0	1	1	2	1	1	2	2	1	1
NC25	GTTACGAGAATGTC	34	3	5	1	1	3	3	1	0	0	1	0	1	1	1	2	2	2	2	2	2	0	1
NC25	GTTACGAGTCAGAT	26	2	1	1	2	2	2	2	1	0	1	1	1	1	1	0	1	0	2	1	2	1	1
NC25	GTTACGCAACATTT	24	3	3	2	2	2	1	1	1	0	2	0	1	2	0	1	1	0	0	1	1	0	0
NC25	GTTACGCATCGGGA	25	2	3	2	1	0	2	2	1	1	1	1	2	0	1	1	0	1	0	2	1	0	1
NC25	GTTACGGTGAGGCT	27	3	1	2	1	1	0	2	1	1	2	1	3	2	0	0	1	0	2	2	1	1	0
NC25	GTTAGCAGCTTATT	25	2	2	0	0	1	2	1	2	3	0	2	1	2	1	0	2	2	0	0	1	0	1
NC25	GTTAGCAGTAACCA	31	3	3	2	1	2	2	2	1	2	2	1	1	2	1	1	0	0	2	2	1	0	0
NC25	GTTAGCGTTTGTGC	30	2	1	2	1	3	2	1	2	1	2	1	1	2	2	1	1	2	0	2	1	0	0
NC25	GTTCAGAGCAGTCG	21	2	1	1	1	2	2	1	1	0	1	2	1	0	1	1	0	0	1	2	0	0	1
NC25	GTTCAGGTTGCATC	19	3	2	0	1	0	2	1	2	1	1	2	0	0	1	1	1	0	1	0	0	0	0
NC25	GTTCTTAGAAGAAT	26	2	1	2	2	3	1	1	2	1	1	0	0	1	1	0	2	0	2	2	1	1	0
NC25	GTTCTTCAATCCAC	18	3	1	2	1	1	1	0	0	2	1	0	1	1	1	0	1	1	0	0	0	0	1
NC25	GTTCTTCACCTTGA	21	1	1	3	2	1	1	0	0	2	1	3	1	0	0	0	0	2	2	0	0	0	1
NC25	GTTCTTCAGCAATA	34	3	0	2	3	2	3	2	4	3	1	1	1	1	1	1	1	0	1	2	1	1	0
NC25	GTTCTTGTAAACGT	25	1	1	2	2	1	0	2	0	2	0	0	1	3	1	0	2	1	1	2	1	1	1
NC25	GTTCTTGTCCTGCG	30	2	3	1	2	0	2	1	3	0	2	2	2	0	1	1	2	1	1	1	2	0	1
NC25	GTTCTTTCTTTCCA	23	2	0	3	2	0	2	1	1	1	1	1	1	0	2	1	0	2	1	0	1	0	1
NC25	GTTGACAGCTCCTA	28	1	4	1	3	2	1	0	1	1	3	3	1	1	2	1	0	0	1	0	1	1	0
NC25	GTTGACCACCCAAT	23	2	2	1	2	2	0	2	0	2	1	1	1	0	0	2	0	1	1	1	1	0	1
NC25	GTTGACCAGGCTTT	26	1	2	2	1	3	1	0	2	3	2	1	0	1	1	1	1	0	1	1	1	1	0
NC25	GTTGACCATCAAAG	30	3	2	3	2	1	2	0	1	2	3	2	1	1	0	1	0	1	2	1	2	0	0
NC25	GTTGACGTAGTATG	27	2	2	2	3	1	2	2	1	1	1	1	1	1	0	1	2	1	1	2	0	0	0
NC25	GTTGACGTTAGGAT	27	2	1	1	2	2	1	2	2	2	2	0	1	1	0	1	2	0	1	2	1	0	1
NC25	GTTGACGTTGGCAG	42	3	3	1	1	3	2	3	2	3	7	2	2	2	1	1	1	0	1	0	3	0	1
NC25	GTTGACTCTAGAGA	29	1	2	2	1	3	1	1	1	2	3	0	0	2	1	0	2	2	1	1	1	1	1
NC25	GTTGCAAGGAATCT	22	1	0	2	1	3	1	1	2	2	2	0	2	0	0	0	0	0	2	0	1	1	1
NC25	GTTGCAAGTGTTGA	29	3	2	1	2	1	1	2	0	2	0	1	1	1	2	2	1	2	2	1	1	1	0
NC25	GTTGCAGTAGATTG	22	2	1	0	1	2	0	0	2	1	1	0	2	1	0	2	1	0	2	1	2	1	0
NC25	GTTGCAGTTAACCC	30	3	2	3	3	1	1	0	2	1	0	1	1	1	2	2	1	1	1	2	1	1	0
NC25	GTTGCATCGATTCG	26	2	1	3	2	2	1	1	1	1	2	1	2	2	2	0	0	1	0	0	1	1	0
NC25	GTTGCATCTAGTGC	28	1	4	1	1	1	0	1	0	1	2	2	3	2	2	1	2	1	0	1	1	0	1
NC25	GTTGGTAGTATTCT	24	2	0	1	3	2	1	2	1	1	1	2	1	2	0	0	2	1	0	2	0	0	0
NC25	GTTGGTGTAAAGTC	22	1	2	2	0	1	1	0	2	2	1	1	2	1	0	1	2	0	1	1	0	1	0
NC25	GTTGGTGTATAGTG	29	0	2	1	2	2	1	1	1	2	1	2	1	1	1	2	2	2	2	1	0	1	1
NC25	GTTGTGAGCAAATC	20	2	3	0	1	1	0	1	1	1	1	2	0	0	2	2	0	0	1	1	0	0	1
NC25	GTTGTGCATCACTG	25	2	2	3	1	1	1	2	2	1	0	2	2	1	1	0	1	1	1	0	0	0	1
NC25	GTTGTGCATCGGCC	28	2	3	1	3	1	2	2	2	2	1	0	1	1	1	0	1	1	2	1	0	0	1
NC25	GTTGTGCATGAGCG	27	4	3	1	2	1	1	2	0	2	2	1	2	0	0	2	0	0	1	1	1	0	1
NC25	GTTGTGGTTCGATC	35	3	2	1	2	3	2	2	1	2	2	3	3	0	1	1	1	1	1	1	1	1	1
NC25	GTTGTGTCTAGCTG	30	3	2	1	2	2	1	3	1	1	1	2	2	1	1	2	1	1	2	1	0	0	0
NC25	TAAAGGAGAACTGT	30	1	3	4	2	2	0	2	0	1	1	1	2	2	1	2	1	1	1	1	1	1	0
NC25	TAAAGGAGATCGCG	38	3	2	4	1	2	2	4	3	2	2	1	1	1	2	1	1	2	2	0	1	1	0
NC25	TAAAGGAGTATCGA	29	2	2	4	1	0	1	3	2	2	0	0	3	1	2	1	1	0	1	1	1	0	1
NC25	TAAAGGAGTTGAAC	26	2	1	2	3	0	1	3	2	1	0	1	0	2	0	1	0	2	2	2	0	0	1
NC25	TAAAGGCACCGATT	26	0	1	0	1	3	2	2	1	1	0	2	1	1	2	1	0	2	1	2	2	0	1
NC25	TAAAGGCAGATACA	30	2	2	3	3	1	2	1	2	2	1	0	2	1	1	1	2	0	2	1	0	1	0
NC25	TAAAGGCAGTGCTT	24	3	0	5	2	1	2	1	1	0	2	0	1	0	1	0	1	1	1	0	2	0	0
NC25	TAAAGGCATCTGTG	27	2	3	1	2	2	0	2	0	2	2	1	1	1	0	2	0	1	1	1	1	1	1
NC25	TAAAGGGTAAAGTC	36	3	1	1	4	4	3	1	1	2	1	1	2	1	0	2	1	2	0	2	1	2	1
NC25	TAAAGGGTCATCCA	31	2	3	2	0	1	2	3	1	0	1	2	3	2	1	0	2	1	2	1	1	1	0
NC25	TAACGCCAGAGTAT	24	2	0	2	2	1	1	1	2	1	1	1	2	1	1	1	2	0	0	1	1	0	1
NC25	TAACGCGTCAGTGG	29	3	3	2	2	2	0	2	3	1	0	2	0	0	0	0	1	2	2	2	1	1	0
NC25	TAACGCGTCTCAGT	25	1	3	3	1	2	0	1	1	1	1	1	0	1	2	2	0	0	0	2	1	1	1
NC25	TAAGAGAGCAACTA	25	1	3	2	1	1	1	1	1	0	0	0	1	3	1	1	2	0	1	2	1	1	1
NC25	TAAGAGAGCAGCGT	28	3	4	0	3	0	1	1	1	1	2	1	1	1	1	3	0	1	1	0	1	1	1
NC25	TAAGAGGTACTCGT	32	2	3	1	2	2	0	2	2	2	2	0	2	1	2	2	0	2	2	2	1	0	0
NC25	TAAGAGGTATGAAC	25	1	1	0	2	1	0	1	1	3	1	2	2	1	1	1	1	2	1	0	1	1	1
NC25	TAAGAGTCTATTAG	32	1	3	1	1	3	2	2	2	1	1	2	2	2	1	2	1	1	1	2	0	0	1
NC25	TAAGGAAGTTCTTA	28	2	3	3	3	2	3	1	1	1	2	1	2	0	1	1	1	0	0	0	0	1	0
NC25	TAAGGACAACATAG	29	3	1	1	2	2	3	2	2	1	0	2	0	0	0	2	2	1	1	1	1	1	1
NC25	TAAGGACAGCCATT	31	2	3	2	1	3	1	2	1	2	3	1	1	1	1	0	1	1	0	2	1	1	1
NC25	TAAGGACATCGATC	24	3	3	0	1	1	0	2	2	0	2	2	1	1	0	0	2	0	2	1	0	0	1
NC25	TAAGGATCTGGGCC	36	4	4	3	1	1	1	2	4	1	1	2	0	1	3	1	2	0	2	0	2	1	0
NC25	TACACGAGGCATAT	28	2	2	2	2	1	1	1	1	0	1	2	2	1	0	1	1	2	1	1	2	1	1
NC25	TACACGCATGTACC	25	2	2	3	3	1	3	2	1	0	0	0	1	2	0	1	0	1	1	1	1	0	0
NC25	TACACGGTAGTGCG	23	2	2	3	1	2	0	1	1	0	1	1	1	0	2	0	1	1	1	1	0	1	1
NC25	TACACGTCCAATGC	27	2	1	2	1	2	1	2	0	1	2	1	2	1	1	1	0	1	1	2	1	1	1
NC25	TACACGTCCTCAAG	34	3	4	3	1	2	3	2	1	1	3	0	3	1	0	2	0	1	1	1	0	1	1
NC25	TACAGCCAGGTGTG	30	3	3	1	2	2	0	1	2	0	2	0	2	1	1	2	2	0	1	1	2	1	1
NC25	TACAGCCATACCGT	36	1	4	0	1	3	3	2	2	0	3	3	1	2	1	2	1	2	1	1	1	1	1
NC25	TACAGCGTGTCATC	31	2	2	3	3	2	2	0	1	2	3	1	1	1	1	2	1	1	0	0	3	0	0
NC25	TACAGCGTTTGGAA	37	3	2	2	3	2	2	1	4	1	3	2	1	0	1	2	2	1	0	2	1	1	1
NC25	TACCAGAGGTGAAG	21	1	2	3	1	2	1	0	0	1	2	2	1	0	1	1	0	1	1	0	1	0	0
NC25	TACCAGGTTCAGTC	33	3	2	2	3	2	2	3	1	1	3	1	2	1	1	0	2	0	0	2	1	0	1
NC25	TACCAGTCGGCTCG	26	4	1	2	0	2	1	1	2	1	0	1	0	0	1	2	2	0	2	1	1	0	2
NC25	TACCTTAGCGCATG	23	3	0	3	2	1	3	2	1	1	1	0	1	0	0	0	0	1	2	1	0	1	0
NC25	TACCTTAGTACGTA	27	0	1	2	5	0	1	1	1	2	1	0	1	1	2	1	0	2	0	3	1	1	1
NC25	TACCTTGTCAGGTG	25	2	0	2	1	3	1	2	1	2	1	2	1	0	0	1	0	2	1	1	2	0	0
NC25	TACGACCAATCCGT	34	4	3	2	1	1	0	2	3	3	2	2	3	1	1	1	1	1	0	0	2	0	1
NC25	TACGACCATGCGAG	27	0	2	2	1	2	1	2	1	1	1	1	1	2	2	2	2	2	0	1	1	0	0
NC25	TACGACGTCTTGCA	20	2	0	2	0	2	2	1	1	1	0	0	3	2	1	1	0	0	0	1	0	1	0
NC25	TACGACGTTAGCCT	24	1	2	1	1	2	2	2	0	1	0	1	1	1	0	1	2	0	1	2	2	1	0
NC25	TACGACTCCCACCT	22	2	0	0	3	1	1	1	0	0	2	2	2	2	1	2	2	0	0	1	0	0	0
NC25	TACGCAAGTAGAGG	25	1	1	3	1	3	1	1	1	1	2	0	0	2	0	2	2	1	0	1	1	1	0
NC25	TACGCACAAGCCTT	27	3	2	3	2	1	0	1	1	0	0	1	1	0	2	1	2	1	0	2	2	1	1
NC25	TACGCACAATATCT	21	1	2	2	1	2	1	0	1	1	1	0	1	0	0	2	1	1	0	1	1	1	1
NC25	TACGCACAGCGTCC	28	3	3	2	4	2	1	1	0	0	0	1	1	1	2	1	2	0	0	2	0	1	1
NC25	TACGCAGTTATCCG	28	3	2	1	1	2	1	2	1	1	2	2	1	2	0	1	0	2	0	1	2	1	0
NC25	TACGCATCGGCTAT	27	0	1	2	1	1	1	1	0	2	2	1	2	1	2	2	1	2	1	0	2	1	1
NC25	TACTCTGTTCGACT	25	1	1	3	1	1	3	2	1	1	0	2	0	1	1	1	1	0	2	1	1	0	1
NC25	TACTGGCACTAGAA	21	2	4	0	0	1	3	0	2	1	1	1	2	0	0	0	0	1	0	1	1	0	1
NC25	TACTGGGTAGCGTG	34	4	3	2	1	1	1	3	1	2	2	2	2	1	1	2	0	1	2	1	1	1	0
NC25	TACTGGGTCACTGT	29	4	1	0	2	1	1	2	0	0	3	1	1	2	2	2	0	1	2	1	2	1	0
NC25	TACTGGTCACCTCC	35	2	4	4	2	2	2	1	2	1	0	3	1	3	0	2	0	2	1	1	1	0	1
NC25	TAGAAGAGTAAACC	24	1	2	2	0	2	2	3	1	0	1	1	2	1	0	1	0	1	1	2	0	1	0
NC25	TAGAAGGTAGAATC	29	2	3	2	1	2	2	0	4	0	1	1	2	1	1	1	1	1	0	2	1	1	0
NC25	TAGAAGGTCAATTT	19	1	0	3	0	1	0	1	0	1	2	0	0	1	0	2	2	1	1	1	1	0	1
NC25	TAGAAGGTGAGTCG	32	3	2	2	3	3	1	2	1	0	2	2	2	1	2	1	2	3	0	0	0	0	0
NC25	TAGAAGTCATACTA	22	2	1	0	0	0	3	2	1	1	1	1	1	0	1	2	2	1	0	1	1	0	1
NC25	TAGAAGTCCGCTCT	23	1	1	2	0	1	3	1	3	1	0	0	0	1	1	2	1	2	1	2	0	0	0
NC25	TAGACCAGTTGGGC	24	4	1	2	0	1	2	0	1	2	3	1	1	1	1	0	0	0	1	1	1	0	1
NC25	TAGACCCAAACCTC	27	2	1	1	3	2	2	3	1	1	0	1	1	1	1	1	1	0	1	2	1	0	1
NC25	TAGACCCACTAGAA	20	2	1	3	1	2	2	0	0	0	0	0	1	0	1	1	0	2	1	1	1	0	1
NC25	TAGACCCATTGTGC	26	2	1	3	2	1	0	1	0	1	0	1	2	1	2	2	0	2	1	2	2	0	0
NC25	TAGACCGTAGTCGG	27	0	1	1	3	1	3	1	2	1	2	1	0	2	2	1	0	1	2	2	0	0	1
NC25	TAGACCTCCTAAAT	25	2	3	1	0	3	2	2	1	2	2	1	0	1	1	0	1	1	0	0	1	0	1
NC25	TAGACCTCTGAGGG	30	4	1	3	1	3	2	1	2	1	3	1	3	1	2	1	0	0	0	0	0	0	1
NC25	TAGCACAGCTGTAA	30	1	3	0	4	2	2	0	1	3	3	2	2	2	1	1	0	2	0	0	1	0	0
NC25	TAGCACGTTCATTA	27	3	1	2	0	2	3	1	2	1	1	3	1	1	0	1	1	1	1	1	1	0	0
NC25	TAGCACTCAATTTG	39	2	3	1	2	2	3	1	3	3	2	1	2	2	0	2	2	2	2	1	1	1	1
NC25	TAGCACTCTAACTA	24	2	2	2	1	1	1	2	1	2	2	1	1	0	1	1	1	0	1	1	0	1	0
NC25	TAGCGTGTTCGACT	31	0	3	2	0	1	2	3	2	2	2	1	2	1	0	1	1	2	1	2	2	1	0
NC25	TAGCGTTCACCGAT	28	2	1	2	2	2	2	2	2	1	2	1	1	0	2	1	0	2	2	0	1	0	0
NC25	TAGCGTTCCGTAAC	23	0	2	1	1	1	1	0	2	3	2	0	2	1	1	0	0	1	2	2	0	0	1
NC25	TAGCGTTCGGGTGA	20	0	2	2	0	1	2	0	1	2	1	0	1	0	1	1	1	2	0	1	1	0	1
NC25	TAGCGTTCTGGTTG	25	0	2	2	2	2	2	0	1	1	2	1	0	0	1	2	2	1	1	2	0	1	0
NC25	TAGCTGAGCTACAA	33	1	2	1	3	1	1	2	2	2	2	1	1	1	2	2	2	1	2	2	0	1	1
NC25	TAGCTGAGTTCGGG	29	2	2	2	3	0	1	2	2	0	0	0	1	2	1	2	1	0	2	2	1	1	2
NC25	TAGCTGAGTTGCTC	32	1	3	3	1	2	1	0	4	2	1	2	1	0	1	2	2	2	1	1	1	0	1
NC25	TAGCTGCAGTATCC	30	2	4	2	1	2	1	2	1	0	1	1	3	2	2	0	1	1	1	1	1	1	0
NC25	TAGCTGCATTCTTC	32	1	3	1	1	2	2	3	2	1	1	1	1	2	2	2	1	2	1	2	1	0	0
NC25	TAGCTGGTAGGTGC	31	2	2	2	2	2	2	2	0	3	0	2	1	2	1	2	1	1	1	1	1	0	1
NC25	TAGCTGTCCCAGTA	29	1	2	1	2	2	2	1	2	1	2	2	1	2	1	2	1	0	1	1	1	1	0
NC25	TAGCTGTCTGACTG	25	1	1	2	2	1	1	2	2	1	2	0	2	0	1	2	1	1	1	1	1	0	0
NC25	TAGGCTAGAGCGTC	26	3	1	0	1	1	2	2	1	2	1	1	2	1	1	0	1	1	1	1	2	1	0
NC25	TAGGCTCAGCGTTT	29	3	3	1	0	1	3	2	3	2	0	1	2	0	1	1	1	2	1	0	2	0	0
NC25	TAGGCTGTTCTTGG	24	2	1	3	2	3	1	1	0	0	2	1	0	2	1	1	0	1	1	1	0	1	0
NC25	TAGGCTGTTGTAAG	25	3	0	1	1	2	1	2	0	2	2	1	2	1	1	0	1	1	1	0	1	1	1
NC25	TAGTCGAGATCTAG	27	0	2	0	2	2	2	1	0	1	2	2	2	2	1	1	1	2	2	0	1	0	1
NC25	TAGTCGAGCCGATG	29	2	2	1	3	0	1	2	1	2	2	2	3	1	1	1	1	1	1	1	0	1	0
NC25	TAGTCGCAGTATAG	35	3	2	3	1	4	1	2	5	1	1	0	0	2	0	1	2	2	1	2	1	1	0
NC25	TAGTCGGTTACTTA	29	1	1	2	2	1	2	1	1	3	1	3	1	1	1	0	2	2	1	1	1	1	0
NC25	TAGTCGTCCGGTAT	26	2	2	3	2	0	2	1	3	1	0	3	2	0	1	1	1	0	1	0	0	0	1
NC25	TAGTCGTCTCTGGA	24	1	2	1	2	1	1	0	0	2	1	2	1	1	0	2	1	1	1	1	2	1	0
NC25	TATCGGAGCTATAG	31	3	2	2	1	2	3	2	0	2	3	2	1	1	0	2	0	0	1	1	2	1	0
NC25	TATCGGAGGACCGT	26	3	2	1	2	2	3	0	1	0	1	1	2	1	2	0	1	1	1	1	1	0	0
NC25	TATCGGAGTTTAGG	27	3	0	2	2	1	2	2	1	1	2	1	3	0	1	0	2	1	0	0	2	0	1
NC25	TATCGGCATGTTAT	20	1	2	1	1	1	1	3	1	1	1	1	0	1	1	2	0	1	0	0	1	0	0
NC25	TATCGGTCCGGCGT	26	1	1	1	0	3	2	1	2	0	2	1	1	2	1	1	2	0	0	1	2	1	1
NC25	TATCGGTCTGGGTT	35	4	3	3	0	2	3	1	1	1	1	2	1	1	3	2	1	1	2	1	1	0	1
NC25	TATCTCAGTTAACG	24	0	2	1	2	1	1	0	0	1	2	2	0	2	1	1	2	1	1	2	1	0	1
NC25	TATCTCCACTATAT	34	3	3	2	1	2	1	1	5	2	1	1	2	0	2	2	0	0	2	2	1	1	0
NC25	TATCTCGTGCGCTC	19	3	1	1	2	0	0	2	2	0	0	0	1	1	1	0	0	1	2	2	0	0	0
NC25	TATGCGCAAACTAG	29	2	2	1	1	1	3	0	2	2	2	1	2	0	1	1	0	2	1	1	2	1	1
NC25	TATGCGCATGTACC	33	3	1	2	1	3	2	1	2	2	2	2	1	1	1	0	2	1	2	1	1	1	1
NC25	TATGCGGTAATGGT	29	2	1	4	1	1	1	0	2	2	0	2	1	1	1	2	0	1	2	2	2	1	0
NC25	TATGCGGTATACTT	30	1	3	3	0	3	1	1	2	3	1	1	1	1	1	1	2	0	1	2	1	1	0
NC25	TATGCGTCATCTCT	32	3	3	0	3	1	2	2	4	2	2	0	2	1	1	1	1	0	1	1	1	0	1
NC25	TATGGCAGCTGCCC	29	1	1	2	3	0	0	0	5	1	1	0	2	2	2	0	1	2	1	2	2	1	0
NC25	TATGGCAGTATTCT	26	1	3	3	1	1	1	1	1	0	0	0	1	2	0	1	2	1	1	2	2	1	1
NC25	TATGGCAGTGGCAC	27	3	2	2	2	1	3	1	1	1	1	2	0	1	1	2	0	0	1	0	2	0	1
NC25	TATGGCGTCTTATA	23	2	2	3	1	2	1	2	1	1	1	0	1	1	1	1	0	0	0	2	1	0	0
NC25	TATGGCTCATCTGG	18	2	0	3	0	0	1	1	1	2	2	1	0	1	0	1	0	0	2	0	0	0	1
NC25	TCAACGCACCATGT	30	0	1	2	2	2	2	2	1	2	1	2	2	0	1	2	1	1	2	1	1	0	2
NC25	TCAACGCACTGAAA	26	3	1	3	0	2	1	1	1	0	2	2	2	2	1	2	0	0	0	2	1	0	0
NC25	TCAACGGTAGCCTT	20	1	3	1	0	2	1	1	1	1	1	0	1	1	2	0	2	0	0	0	0	1	1
NC25	TCAACGGTGCAGTG	22	2	3	1	2	2	1	1	1	1	1	0	1	1	0	1	0	2	0	0	1	0	1
NC25	TCACAGAGCCCTGC	24	2	2	0	2	2	1	1	0	2	1	2	1	1	2	2	1	0	0	0	1	0	1
NC25	TCACAGTCATCTTC	24	1	1	3	1	1	0	2	2	0	1	0	2	1	1	2	1	2	2	0	0	1	0
NC25	TCACCCAGCTGCGA	27	1	3	2	1	2	2	2	1	2	1	1	0	1	1	1	1	1	1	2	0	1	0
NC25	TCACCCAGTTAACG	22	1	1	2	0	2	1	1	1	1	1	1	0	1	1	2	0	1	1	1	1	1	1
NC25	TCACCCCACGTTAC	23	2	2	3	0	2	1	1	1	1	1	1	1	1	0	0	1	3	1	0	1	0	0
NC25	TCACCCTCGTAATT	25	2	2	0	1	0	2	1	1	1	1	1	0	1	1	1	2	1	2	2	1	1	1
NC25	TCACCCTCGTTAAT	23	4	1	0	3	1	1	2	2	1	0	0	0	1	2	1	1	1	0	2	0	0	0
NC25	TCACCCTCTTAACA	27	3	2	3	1	4	1	1	1	1	2	0	1	2	0	0	1	2	0	0	0	1	1
NC25	TCACGACATACGAA	28	1	2	0	1	3	2	0	2	2	2	0	1	1	1	2	1	2	0	2	1	1	1
NC25	TCACGAGTAAGGTT	32	2	1	2	2	2	2	1	1	1	1	2	0	1	2	3	1	2	1	2	1	2	0
NC25	TCACGAGTCTCGTA	32	3	1	2	2	1	4	1	4	2	0	1	2	1	1	2	0	1	2	0	1	1	0
NC25	TCACGATCATCAGC	32	2	3	1	2	2	2	2	1	1	1	2	1	2	1	2	1	1	1	2	1	0	1
NC25	TCACTTAGACCTAA	25	3	1	0	2	3	0	2	1	1	1	0	1	1	1	2	0	1	0	2	1	1	1
NC25	TCACTTAGATGATC	16	0	1	2	1	1	1	2	1	1	1	1	0	0	0	1	1	0	1	1	0	0	0
NC25	TCACTTAGCTGCCC	22	2	1	2	0	2	4	2	0	2	1	1	2	0	0	0	1	0	1	0	1	0	0
NC25	TCACTTAGGCTGTG	28	2	1	2	2	1	2	2	1	2	2	0	1	1	2	1	1	1	1	2	1	0	0
NC25	TCACTTCACAGTTC	19	1	1	1	2	1	2	0	0	0	2	1	1	1	2	1	0	0	1	0	2	0	0
NC25	TCACTTCATCCACA	28	1	2	3	2	0	2	1	1	1	1	1	1	1	0	1	1	3	2	1	2	1	0
NC25	TCACTTCATTGCTG	32	3	2	2	2	1	1	3	1	0	1	2	3	2	1	1	1	0	2	1	1	1	1
NC25	TCACTTTCCTTACT	24	3	3	1	1	0	3	2	0	2	1	0	2	0	0	2	2	1	0	1	0	0	0
NC25	TCAGACAGCGATTA	30	3	1	3	2	3	2	2	1	1	2	1	2	0	1	2	0	1	1	0	1	0	1
NC25	TCAGACAGTCCTTG	24	1	4	2	2	3	0	1	1	0	1	1	0	1	2	0	1	1	1	0	1	1	0
NC25	TCAGACCAATTTCA	30	0	1	1	3	1	1	2	1	1	3	1	1	1	2	1	2	2	1	1	1	2	1
NC25	TCAGCATCGTTTCT	29	3	2	1	1	2	0	1	2	3	2	2	0	2	1	0	2	1	1	1	0	0	2
NC25	TCAGGTAGTGATCA	25	3	2	3	0	2	2	1	0	1	1	2	0	1	0	1	1	1	1	0	1	1	1
NC25	TCAGGTGTTATTCA	29	1	4	2	2	1	2	3	0	2	1	0	1	0	1	3	1	1	1	1	2	0	0
NC25	TCAGGTGTTGTCGT	30	2	2	1	3	2	1	2	1	2	2	3	0	2	2	2	0	1	1	0	1	0	0
NC25	TCAGGTTCGTGACT	27	4	0	1	1	1	1	3	1	2	0	0	2	1	0	2	1	2	1	1	1	1	1
NC25	TCAGTGGTCATGAA	35	2	1	2	2	0	2	2	2	3	1	2	2	2	2	1	1	2	2	2	1	0	1
NC25	TCAGTGTCCCTTCG	32	4	1	1	2	1	1	3	2	2	2	0	2	2	2	0	0	1	0	2	2	1	1
NC25	TCAGTGTCCTCGAA	26	2	2	1	1	1	0	1	4	1	1	2	2	0	0	1	1	1	2	2	0	0	1
NC25	TCAGTGTCGACTGT	31	2	2	3	3	1	2	1	1	2	3	1	1	1	0	1	1	1	2	1	1	0	1
NC25	TCAGTGTCGGTTCA	29	2	1	2	1	2	3	3	2	1	1	1	3	1	1	0	0	0	1	1	1	1	1
NC25	TCATCTAGTTCTCG	25	2	3	1	1	1	1	2	0	0	2	1	2	2	0	2	1	1	0	1	1	0	1
NC25	TCATCTCAGCGATG	27	2	2	2	3	0	1	2	0	0	2	1	2	2	2	1	1	0	2	0	1	1	0
NC25	TCATCTTCCACTGA	29	2	5	3	0	1	2	2	1	1	1	1	1	0	2	1	1	0	2	1	2	0	0
NC25	TCATCTTCGTGACT	30	2	1	2	3	2	2	1	0	2	0	1	2	0	2	2	1	1	2	1	1	2	0
NC25	TCATGGCAGACATA	27	2	1	0	4	0	2	2	1	1	1	2	1	1	1	1	1	1	2	0	2	0	1
NC25	TCATGGCATGGACG	25	4	2	1	2	2	2	1	3	0	0	1	2	0	1	1	1	1	0	0	0	1	0
NC25	TCATGGGTCACTAC	29	2	2	2	0	3	0	2	1	2	1	3	2	0	0	2	1	1	1	2	1	0	1
NC25	TCATGGTCCTTATC	31	1	3	1	4	3	3	1	1	1	2	2	1	1	1	0	2	1	0	2	1	0	0
NC25	TCATTCAGCGCGTA	27	2	0	1	1	1	1	1	2	2	1	1	1	1	1	1	1	2	2	3	1	1	0
NC25	TCATTCAGTAAGCT	24	3	3	2	0	2	1	1	1	2	2	1	1	0	1	0	1	1	1	0	0	0	1
NC25	TCATTCCAGCGTCC	20	3	0	0	2	0	3	1	1	1	0	2	1	0	0	0	1	0	1	1	1	0	2
NC25	TCATTCGTGCTTTG	29	2	1	3	2	2	1	1	1	1	2	1	1	1	1	1	0	2	1	1	2	1	1
NC25	TCATTCTCGTCTCC	34	2	1	1	1	2	1	1	2	2	3	1	3	2	2	1	2	2	2	2	0	1	0
NC25	TCATTCTCTCTCAT	31	2	2	3	2	2	1	1	0	2	2	2	2	1	2	2	1	1	1	2	0	0	0
NC25	TCCAAGCAATGTTT	21	0	1	3	1	1	1	1	4	1	1	1	0	1	1	1	0	1	1	1	0	0	0
NC25	TCCAAGCAGAGGCT	24	3	1	1	0	2	3	0	2	1	1	0	1	2	1	1	1	1	0	2	0	0	1
NC25	TCCAAGTCGTAAAG	22	2	3	0	0	2	1	1	1	0	1	1	1	1	2	1	0	2	1	0	2	0	0
NC25	TCCACCAGGACCGT	32	2	2	3	2	1	2	2	0	1	2	3	2	1	2	0	1	2	1	2	0	0	1
NC25	TCCACCAGGTCTGG	21	0	2	1	0	1	1	1	1	0	1	1	2	1	0	2	2	0	2	1	1	0	1
NC25	TCCACCCACCATAC	25	1	1	2	2	0	1	0	2	3	1	1	1	2	0	1	0	1	1	1	2	1	1
NC25	TCCACCCATCTTGG	38	3	1	3	4	2	1	2	1	1	1	6	2	0	1	2	1	0	1	1	1	3	1
NC25	TCCACCGTCTCTCC	16	0	1	0	2	1	1	1	2	0	0	0	2	1	1	1	0	2	0	1	0	0	0
NC25	TCCACCTCGACTAC	28	4	3	2	2	2	1	2	2	0	0	1	0	1	2	0	1	1	0	1	2	0	1
NC25	TCCAGAAGTGACCG	25	2	1	3	2	1	2	2	2	2	2	1	0	0	1	0	0	0	1	1	0	1	1
NC25	TCCAGACAAGTGCG	21	1	1	1	1	2	0	0	3	1	0	1	2	0	2	1	1	1	0	1	1	1	0
NC25	TCCAGAGTGAATAC	28	1	3	1	3	2	0	0	1	3	1	1	0	2	0	2	2	0	1	2	2	0	1
NC25	TCCAGATCGTGACT	28	1	1	3	1	1	1	3	1	1	2	0	2	2	2	0	0	2	1	1	1	1	1
NC25	TCCCGTCAGTGATA	30	2	1	1	3	2	1	2	3	3	1	2	1	1	0	0	2	1	1	1	0	1	1
NC25	TCCCGTTCTCCTCG	27	0	1	1	1	1	2	1	2	1	1	1	3	1	1	2	1	2	1	0	1	1	2
NC25	TCCGAAAGCACTGG	28	0	2	2	3	1	2	2	1	0	3	1	2	1	2	0	1	1	0	0	1	2	1
NC25	TCCGAACATGACCT	26	1	1	2	1	1	1	2	2	2	1	1	1	1	1	2	2	1	1	1	1	0	0
NC25	TCCGAAGTCCGGCT	24	1	3	1	2	3	2	2	0	2	1	1	1	0	1	1	1	0	0	1	0	0	1
NC25	TCCGAAGTGACTAA	25	0	1	3	3	2	3	2	1	0	1	1	1	1	1	0	1	1	0	1	1	1	0
NC25	TCCGAAGTTTAGAG	34	2	4	2	3	1	0	3	3	1	2	2	1	0	1	1	1	1	2	1	0	1	2
NC25	TCCGAAGTTTGACC	31	2	2	2	2	2	3	2	1	1	0	1	1	1	2	1	2	2	1	2	1	0	0
NC25	TCCGCTAGCGCTCC	25	3	1	1	0	2	2	0	1	2	1	2	1	1	1	1	2	1	1	2	0	0	0
NC25	TCCGCTAGGTGTAT	21	1	1	1	1	0	1	1	2	2	1	1	1	0	1	1	0	1	1	1	1	1	1
NC25	TCCGCTAGTGGTGC	17	0	1	2	1	0	2	1	0	2	1	1	0	0	1	1	2	0	0	0	0	1	1
NC25	TCCGCTCACGCTGC	24	1	3	1	2	0	1	1	1	1	1	1	2	0	1	3	1	0	1	1	1	1	0
NC25	TCCGCTCAGCTGAG	27	2	1	2	0	1	2	2	1	2	2	0	1	1	1	1	2	1	1	1	1	1	1
NC25	TCCGCTGTGTAGAT	27	3	2	3	2	1	2	0	1	1	1	1	2	1	2	1	1	1	0	1	1	0	0
NC25	TCCGCTTCCATCTT	22	0	0	0	2	2	2	2	1	0	0	1	1	1	1	2	1	2	1	1	1	0	1
NC25	TCCGCTTCTGATCG	21	2	2	1	1	2	1	1	0	1	1	0	1	1	2	0	1	0	1	1	0	1	1
NC25	TCCGTCAGTAGGAG	25	1	2	1	1	0	2	0	1	2	1	2	2	1	2	1	0	1	2	0	0	1	2
NC25	TCCGTCCAGTCACT	31	3	2	3	1	2	1	1	2	3	1	0	1	0	2	2	2	1	1	0	2	1	0
NC25	TCCGTCGTAGAATC	32	2	3	2	1	3	3	0	1	2	1	3	1	0	1	0	1	1	2	1	2	0	2
NC25	TCCGTCTCTCAGTG	25	2	3	1	1	1	3	0	0	1	0	1	2	1	1	1	0	2	2	1	1	1	0
NC25	TCCTTACAAACCCT	26	3	0	1	1	1	2	3	2	1	1	0	0	1	2	2	1	0	1	2	0	1	1
NC25	TCCTTACAACATTT	24	3	2	3	2	2	0	1	0	1	0	1	1	0	1	1	2	1	0	2	0	1	0
NC25	TCCTTAGTGTCCAT	26	1	1	2	3	2	1	2	0	1	2	0	2	1	1	0	1	1	0	2	1	1	1
NC25	TCGAACAGTAGATC	33	0	3	2	2	2	2	1	0	1	3	3	3	1	2	2	0	1	2	2	1	0	0
NC25	TCGAACCAAGTATG	27	1	0	2	0	2	2	0	1	0	2	2	0	3	1	1	1	2	2	1	2	1	1
NC25	TCGAACCATCAAGA	32	2	3	2	0	1	2	4	3	1	0	2	3	0	0	2	1	1	2	0	0	1	2
NC25	TCGAACGTCTTATA	27	4	1	1	2	1	2	1	1	2	3	0	0	1	1	1	1	0	0	1	2	1	1
NC25	TCGAACGTGGCCTC	33	2	3	3	1	1	2	0	1	2	1	2	3	0	1	2	1	2	2	1	2	0	1
NC25	TCGAACTCGTGCGC	24	1	3	2	1	2	1	2	1	1	0	0	1	1	1	0	0	2	1	2	1	1	0
NC25	TCGACACACCCAAT	24	2	1	2	2	0	0	1	4	2	1	0	2	2	0	1	1	0	1	0	2	0	0
NC25	TCGACACAGTCCCG	27	2	1	2	1	0	2	0	1	3	2	2	0	1	0	1	1	2	2	1	2	1	0
NC25	TCGACAGTTAGGCG	42	5	2	2	1	2	7	2	0	1	4	0	2	1	1	2	3	0	1	3	2	1	0
NC25	TCGACAGTTGTTTA	21	2	3	1	1	1	0	1	0	2	0	1	1	1	1	1	1	1	1	1	1	0	0
NC25	TCGACATCGTAGAA	30	3	2	1	1	3	1	1	1	3	0	0	1	1	2	0	2	2	2	1	1	1	1
NC25	TCGCAAAGGCTGGT	26	4	2	2	1	0	3	1	2	0	1	2	2	1	0	0	0	1	1	2	0	1	0
NC25	TCGCAACATCGCGC	27	3	1	2	0	1	2	2	1	1	2	1	2	2	2	1	0	0	1	0	1	1	1
NC25	TCGCAAGTAGCTCT	46	4	3	2	2	2	2	1	5	4	2	2	6	1	1	0	2	2	0	2	2	1	0
NC25	TCGCAATCCTGATG	28	0	2	1	1	1	2	2	0	1	3	1	2	2	2	2	2	2	1	0	0	1	0
NC25	TCGCAATCTGCTCC	24	1	1	2	0	2	1	1	1	1	2	1	0	2	0	0	2	2	1	2	1	0	1
NC25	TCGCCTAGCTGATA	27	2	3	2	3	0	2	1	3	1	1	1	0	1	0	2	1	2	0	0	2	0	0
NC25	TCGCCTTCGTGGCC	29	1	2	1	1	2	1	1	0	3	2	1	0	1	1	2	2	2	2	1	1	1	1
NC25	TCGTAGAGGCATTA	28	3	2	1	3	2	1	2	3	1	3	1	1	1	1	0	0	1	0	1	0	1	0
NC25	TCGTAGCACGCTTA	26	4	1	1	1	1	1	2	1	1	1	0	1	2	1	1	2	0	2	1	2	0	0
NC25	TCGTAGGTCTCCGG	28	3	4	0	0	2	2	2	0	0	1	2	2	1	1	2	1	0	0	2	1	1	1
NC25	TCGTAGGTTTTCGG	30	2	4	2	1	1	1	2	1	1	1	0	1	1	1	2	1	2	2	1	2	1	0
NC25	TCGTAGTCTGCTTT	29	1	2	3	2	1	2	4	3	0	2	1	0	1	1	2	0	1	1	0	1	0	1
NC25	TCGTCCAGCCCTCG	31	1	0	1	2	3	3	2	2	2	1	2	1	2	0	2	2	0	1	1	1	1	1
NC25	TCGTCCAGTCAGGC	35	1	3	0	2	3	3	2	1	0	1	3	2	1	2	2	1	2	2	2	1	1	0
NC25	TCGTTTAGAGCTAT	24	1	2	1	2	2	2	0	1	1	2	2	1	1	0	2	2	0	0	0	1	1	0
NC25	TCGTTTCAAGGTCG	30	3	2	2	0	2	0	3	1	2	2	0	2	1	1	1	2	1	2	2	1	0	0
NC25	TCGTTTCAGGTAGC	30	3	1	2	3	2	2	2	3	1	1	1	1	2	0	0	1	1	1	1	1	1	0
NC25	TCGTTTCATCCGCG	24	2	2	2	3	1	0	2	0	2	0	1	2	1	1	2	1	0	0	0	1	0	1
NC25	TCGTTTGTGCTGTT	28	2	3	2	0	2	0	1	2	0	1	2	2	1	0	2	0	1	2	3	0	0	2
NC25	TCGTTTTCCATCAG	24	1	4	2	3	0	0	1	2	1	1	0	2	2	0	0	0	1	0	1	1	1	1
NC25	TCGTTTTCCTGAGT	25	2	0	2	1	3	0	2	2	2	0	2	2	0	1	1	0	1	1	2	0	1	0
NC25	TCTACTGTCTTCCC	25	4	2	2	1	0	1	3	2	1	1	1	0	1	1	0	1	1	1	0	1	1	0
NC25	TCTACTTCCGATCA	23	1	2	1	1	2	0	1	2	3	0	0	1	1	1	2	0	1	1	1	2	0	0
NC25	TCTATCAGTAGTAC	32	2	2	4	2	3	2	1	0	2	3	1	3	0	1	1	1	1	0	1	1	0	1
NC25	TCTATCAGTCCCGC	27	2	2	2	0	1	1	0	1	1	0	1	2	2	1	3	1	2	1	0	2	1	1
NC25	TCTATCCAGGCAGT	37	4	3	2	2	0	2	1	5	2	1	2	2	0	2	1	1	0	1	2	2	1	1
NC25	TCTATCGTGCTATC	26	2	2	1	2	0	2	2	2	2	1	1	3	1	1	0	0	1	1	0	1	1	0
NC25	TCTATCTCGTCCCT	24	0	1	3	1	1	0	2	2	1	0	0	3	1	1	1	1	0	1	1	1	1	2
NC25	TCTATCTCGTCTCC	26	4	3	2	0	2	2	1	0	1	1	0	2	1	1	2	1	0	1	1	1	0	0
NC25	TCTCCGAGTTAGTG	28	2	0	3	1	4	1	1	1	0	2	3	2	2	0	0	1	1	2	1	0	0	1
NC25	TCTCGCAGGGAGTA	26	3	2	2	1	0	0	2	2	1	1	1	2	2	1	1	0	0	1	2	1	1	0
NC25	TCTCGCAGTTCCTG	30	3	0	2	3	2	2	1	1	0	0	2	1	1	1	1	0	3	2	2	0	1	2
NC25	TCTCGCCACTGCAT	27	2	2	3	2	1	0	2	1	1	1	0	2	1	1	3	0	0	1	2	1	0	1
NC25	TCTCGCGTCTCTGA	30	3	2	3	2	1	2	1	1	1	3	1	1	1	1	1	2	0	1	1	2	0	0
NC25	TCTCGCTCTGCGTA	23	1	2	1	1	1	0	1	2	1	3	0	1	1	1	0	2	0	1	0	2	1	1
NC25	TCTCGCTCTTTGCT	25	2	2	3	0	3	0	1	1	2	1	2	1	1	0	2	1	0	1	1	0	1	0
NC25	TCTCTACATTGCGT	22	2	2	2	1	0	1	0	0	1	2	1	1	2	1	1	1	1	1	1	1	0	0
NC25	TCTCTAGTTATCAT	26	1	1	3	2	1	1	2	1	1	1	2	2	1	2	0	1	1	0	1	1	1	0
NC25	TCTCTATCTCAGTG	32	5	1	0	1	1	1	2	2	0	3	3	2	1	1	1	1	2	2	0	2	0	1
NC25	TCTGAGCATCTGCA	31	4	1	4	1	1	0	4	2	1	2	0	1	2	2	1	1	1	0	1	0	1	1
NC25	TCTGAGGTTTCGTG	33	3	2	3	2	0	3	3	2	0	0	1	1	1	0	3	2	1	2	1	2	0	1
NC25	TCTGAGTCTGCGAT	21	1	2	1	1	1	2	1	2	1	1	1	2	1	0	0	0	2	0	1	0	0	1
NC25	TCTGGAAGACTACA	38	3	2	3	2	3	1	1	2	2	2	4	2	0	1	0	2	1	2	1	3	0	1
NC25	TCTGGAAGCTATAG	32	3	1	4	1	1	2	1	0	3	2	1	3	2	0	3	1	1	1	1	0	1	0
NC25	TCTGGAAGTTCGCT	33	3	1	2	3	2	0	3	2	0	2	1	2	2	1	2	2	1	1	1	0	1	1
NC25	TCTGGAAGTTGTCC	27	2	1	3	2	0	2	2	2	2	3	2	0	1	1	1	2	0	0	1	0	0	0
NC25	TCTGGACAAGTTCC	32	3	1	1	3	3	3	0	1	3	0	0	2	2	1	1	2	1	1	1	1	1	1
NC25	TCTGGATCCTGAGT	21	3	3	2	1	1	0	1	0	1	0	1	2	1	0	1	1	0	0	0	1	1	1
NC25	TCTGTTAGACGTCG	28	4	2	2	2	1	1	1	0	0	2	0	1	1	2	1	1	1	2	1	1	1	1
NC25	TCTGTTGTGACTGG	26	4	2	1	1	2	2	3	1	1	1	0	2	2	1	0	0	0	1	1	0	1	0
NC25	TCTGTTTCGAATTT	30	2	3	3	1	2	2	0	1	2	0	1	3	1	2	1	1	2	1	0	1	0	1
NC25	TCTTACCACATTTA	29	2	0	1	3	2	3	2	1	3	1	2	0	0	1	0	0	1	2	2	1	0	2
NC25	TCTTACCACCGCGT	26	1	1	2	2	1	1	1	1	1	2	1	2	1	1	1	1	0	2	2	1	1	0
NC25	TCTTACCATCACTG	29	2	1	1	2	2	1	2	1	1	1	1	1	1	2	2	1	1	2	1	1	1	1
NC25	TCTTACCATGGGTG	23	2	0	3	1	2	1	2	1	1	1	2	0	2	1	1	1	1	1	0	0	0	0
NC25	TCTTACTCTATATG	35	3	4	1	2	1	2	1	2	2	1	3	1	2	2	0	0	2	1	2	1	1	1
NC25	TCTTACTCTCTAGG	30	3	3	1	3	1	2	3	1	2	1	1	1	1	0	1	2	1	1	1	1	0	0
NC25	TCTTCAAGGTGTTA	32	2	3	3	1	1	2	2	1	1	2	3	2	1	1	1	1	2	1	1	0	0	1
NC25	TCTTCAGTGTGTCT	29	1	1	1	3	0	2	2	4	2	1	2	1	1	0	2	1	1	1	1	1	0	1
NC25	TCTTCAGTTAAGTG	32	3	3	1	1	1	2	1	2	3	3	1	2	2	2	0	0	1	0	1	1	1	1
NC25	TCTTTGAGAGGTCC	26	3	1	2	2	2	3	2	0	3	1	0	1	1	0	2	2	1	0	0	0	0	0
NC25	TCTTTGCAATGGTA	24	3	1	1	2	2	1	0	2	1	1	2	0	1	2	0	1	1	2	0	1	0	0
NC25	TCTTTGGTATCATT	28	3	1	2	3	3	1	1	0	1	2	1	1	0	2	1	2	1	1	1	1	0	0
NC25	TCTTTGGTCTCGCG	22	0	1	1	1	2	2	1	1	2	0	1	2	1	2	1	0	1	1	1	0	0	1
NC25	TGAACCCACTATAT	26	1	3	1	2	2	1	1	2	0	0	1	1	2	1	0	2	2	1	1	1	0	1
NC25	TGAACCCATAGCGG	26	3	2	2	1	2	2	1	0	1	2	3	1	1	0	1	0	2	0	0	2	0	0
NC25	TGAACCTCCACAGT	30	2	2	2	1	1	0	3	3	1	2	1	3	2	1	0	1	2	1	0	1	1	0
NC25	TGAAGAAGTCCTTG	31	1	3	2	1	2	3	2	2	2	0	2	0	0	2	2	1	2	0	1	1	1	1
NC25	TGAAGACAAGTCCT	36	4	2	4	1	2	1	3	0	1	3	1	3	3	0	2	0	1	1	1	1	0	2
NC25	TGAAGAGTGCCTGC	30	2	2	1	1	2	1	3	1	2	2	1	1	2	1	1	2	2	0	0	1	1	1
NC25	TGAAGAGTTCAGGG	27	1	3	1	2	1	2	2	1	0	0	0	2	1	1	1	1	3	1	1	2	0	1
NC25	TGAAGATCTATCCT	23	3	1	1	0	1	1	1	0	1	3	3	1	0	1	1	0	1	1	0	2	1	0
NC25	TGAAGATCTCAGGT	35	3	3	2	2	3	2	1	1	0	1	1	2	1	2	2	1	2	2	2	1	1	0
NC25	TGACACAGCTTCGT	28	2	2	1	2	2	1	1	1	2	2	1	1	0	0	1	2	0	2	2	1	1	1
NC25	TGACACGTTGTCGT	25	2	1	3	2	0	1	0	1	1	1	2	1	2	0	2	2	1	1	1	0	0	1
NC25	TGACACTCCGAGTT	29	4	3	3	2	2	1	3	1	2	0	0	0	1	0	0	1	1	1	1	1	1	1
NC25	TGACCAAGTTCGGG	30	3	1	1	2	2	3	1	1	0	2	2	2	0	1	2	2	1	0	1	1	1	1
NC25	TGACCATCACCTCC	26	3	2	4	3	1	0	1	1	1	2	2	1	0	1	0	0	1	1	0	1	0	1
NC25	TGACCATCCTTAGG	23	4	1	2	2	0	1	1	1	2	2	1	0	1	0	2	0	0	1	1	0	0	1
NC25	TGACCATCCTTCAT	30	3	2	3	1	1	1	1	1	1	1	2	2	1	1	1	1	0	2	1	2	1	1
NC25	TGACCATCTCGCGG	36	3	4	1	3	1	5	0	3	1	5	0	0	0	1	0	2	0	2	2	2	1	0
NC25	TGACTGAGTTGAAC	27	3	3	1	2	0	3	1	2	1	2	0	2	0	1	1	2	1	0	1	0	0	1
NC25	TGACTGCAGCAATA	37	3	2	2	3	3	2	2	1	1	1	2	3	3	1	2	0	1	2	1	1	1	0
NC25	TGACTGCAGCATTC	26	2	4	1	1	2	3	2	1	1	1	1	1	0	0	2	1	1	0	1	1	0	0
NC25	TGACTGGTATACTT	25	1	2	3	1	1	2	1	1	1	0	0	3	0	1	1	2	1	0	2	2	0	0
NC25	TGACTGTCGTGCCG	28	2	3	1	2	0	1	2	1	0	2	2	3	0	2	0	0	2	2	0	2	0	1
NC25	TGACTGTCGTTAAT	21	1	1	1	3	1	1	1	2	1	1	1	0	0	1	1	1	0	0	2	1	0	1
NC25	TGAGAAGTTCAGGG	27	3	1	1	1	1	3	2	2	1	0	1	1	2	2	1	2	0	1	0	1	1	0
NC25	TGAGCTTCCGAGTT	27	3	3	0	1	1	2	2	1	2	2	1	2	1	1	0	1	1	1	1	1	0	0
NC25	TGAGGGCACGCTCG	29	1	2	2	1	2	1	1	0	2	3	0	2	2	1	2	1	0	1	1	1	1	2
NC25	TGAGGGGTAGTGAT	24	3	2	3	0	1	1	2	1	0	1	2	1	2	0	2	1	1	0	0	0	0	1
NC25	TGAGGGGTCTATCG	22	1	2	1	0	1	2	2	2	1	0	1	2	0	0	2	1	0	1	1	2	0	0
NC25	TGAGGGTCCGCAAT	32	3	3	1	0	1	1	1	0	2	2	2	2	2	0	1	2	5	2	1	1	0	0
NC25	TGAGGGTCTGATCG	23	0	2	4	3	2	2	1	1	1	2	0	0	1	0	2	1	0	1	0	0	0	0
NC25	TGATGCCAAATCGA	23	2	3	2	2	1	1	3	1	1	0	0	1	0	1	1	1	0	1	0	2	0	0
NC25	TGATGCCACGTTAC	37	3	3	3	1	2	3	2	0	3	3	3	0	1	2	0	1	1	1	1	2	0	2
NC25	TGATGCCATCGATC	28	2	1	1	0	3	0	2	1	0	1	1	1	2	1	1	2	3	2	1	1	1	1
NC25	TGATGCGTATCGCT	22	1	1	1	1	2	1	2	1	0	1	1	2	0	0	1	1	2	2	1	1	0	0
NC25	TGATGCGTCTTCCC	35	2	4	1	2	1	2	3	1	3	2	1	2	1	1	1	2	1	0	2	1	1	1
NC25	TGATGCGTTCTTGG	25	3	2	2	1	2	1	1	3	1	0	0	1	1	1	0	1	1	0	2	1	0	1
NC25	TGATGCTCTAGGTC	23	2	2	2	2	2	1	2	1	1	0	1	2	0	1	0	0	0	1	1	1	1	0
NC25	TGATGCTCTATCGG	20	1	1	1	0	2	1	2	0	1	1	1	2	0	1	1	0	1	1	2	0	0	1
NC25	TGCAACAGGTAGTT	26	2	3	1	1	1	0	1	1	2	2	0	1	1	1	2	0	2	1	2	1	0	1
NC25	TGCAACCAGCGTCC	32	3	2	2	1	3	2	0	1	2	2	0	3	2	0	3	2	1	0	1	1	1	0
NC25	TGCAACCATGTAAG	23	1	3	1	1	2	0	2	1	1	2	2	0	2	1	1	1	1	0	0	0	0	1
[truncated: 275 more rows]

## Sheet: NC22
donor	cell	all	chr1	chr2	chr3	chr4	chr5	chr6	chr7	chr8	chr9	chr10	chr11	chr12	chr13	chr14	chr15	chr16	chr17	chr18	chr19	chr20	chr21	chr22
NC22	AAACAGAGCGGCTA	33	2	1	3	3	1	3	4	2	1	1	1	2	2	0	0	1	1	1	1	2	0	1
NC22	AAACAGAGTAACGT	20	2	0	3	1	2	1	1	0	0	0	1	1	1	1	0	0	0	2	2	1	0	1
NC22	AAACAGAGTTCTAT	27	2	2	2	2	2	2	2	2	2	1	1	1	1	0	0	1	0	1	1	1	1	0
NC22	AAACAGTCAATTGT	26	2	0	3	2	2	1	0	1	0	1	1	1	2	1	1	3	0	1	1	2	0	1
NC22	AAACAGTCAGTAAG	23	1	2	3	0	2	2	1	1	1	1	1	1	0	0	0	1	0	2	2	1	0	1
NC22	AAACAGTCATTCAA	20	1	1	2	1	1	0	0	0	2	2	1	0	2	1	1	0	1	1	0	2	0	1
NC22	AAACAGTCCTTAGG	20	0	0	2	1	0	2	1	2	1	1	1	3	1	0	1	0	0	1	1	2	0	0
NC22	AAACAGTCTAGTTA	28	2	2	3	1	2	2	1	1	2	1	2	0	1	2	0	1	1	1	1	1	0	1
NC22	AAACGAAGGTTCCT	25	3	1	1	1	1	1	2	1	1	1	0	1	2	0	2	2	0	1	2	0	2	0
NC22	AAACGAGTACAATG	20	2	3	0	1	1	1	3	1	2	1	2	0	1	1	0	1	0	0	0	0	0	0
NC22	AAACGATCTGAAGA	25	3	1	1	3	2	1	0	1	2	1	1	1	1	1	1	0	1	1	0	2	0	1
NC22	AAAGACAGAAAGTA	28	2	1	3	3	1	1	1	1	1	2	2	2	1	1	1	2	0	1	0	1	1	0
NC22	AAAGACAGCATGAT	31	4	2	1	1	1	2	3	2	3	0	1	2	0	1	1	1	1	1	2	1	1	0
NC22	AAAGACAGCTCGGA	28	2	1	3	2	1	1	1	2	1	2	1	1	0	2	0	2	2	1	2	1	0	0
NC22	AAAGACAGGAAATA	22	2	1	2	1	1	1	0	0	1	3	2	1	1	0	0	0	1	2	0	2	1	0
NC22	AAAGACAGTACATG	26	2	2	3	2	1	1	1	1	1	2	0	1	0	2	0	1	1	1	1	1	1	1
NC22	AAAGACGTTAGCCT	29	2	1	4	1	1	2	2	0	2	2	1	0	1	1	2	2	0	2	0	1	1	1
NC22	AAAGCACAGAATGT	28	3	2	2	2	2	0	2	1	2	1	1	1	1	1	2	0	1	1	0	1	1	1
NC22	AAAGCAGTAAAGCT	38	3	2	3	3	2	0	3	1	3	2	2	3	0	1	1	2	2	1	1	2	0	1
NC22	AAAGGTAGTATGAC	31	3	1	1	1	0	2	3	1	3	1	2	1	1	2	2	0	1	1	2	1	1	1
NC22	AAAGGTAGTGTGTA	27	2	1	4	1	1	1	1	0	2	2	0	3	1	1	1	1	0	0	2	2	1	0
NC22	AAAGGTCAACGTTC	18	2	0	0	2	1	1	3	0	1	1	1	1	1	0	0	0	0	0	1	2	0	1
NC22	AAAGGTCAGGCCCT	28	2	4	1	1	1	1	2	1	0	2	1	1	1	2	1	1	2	2	1	0	0	1
NC22	AAAGGTTCAAGTTT	22	4	3	1	2	1	1	1	0	0	1	2	1	1	1	1	0	0	1	1	0	0	0
NC22	AAAGGTTCAGTGCT	22	1	4	1	1	1	0	2	0	1	2	0	1	0	0	1	1	1	1	2	1	0	1
NC22	AAAGGTTCCCTCGT	26	2	3	1	2	1	2	2	1	0	2	1	1	2	1	1	1	0	1	0	0	1	1
NC22	AAAGTGAGCTCAGG	26	2	2	1	1	2	1	0	1	0	1	2	3	1	1	1	1	2	1	0	1	1	1
NC22	AAAGTGAGTGAGTT	26	1	2	3	3	2	1	1	2	1	1	0	0	1	0	0	1	2	1	2	1	1	0
NC22	AAAGTGCAAACTCC	30	3	2	1	3	2	0	2	0	2	1	2	2	1	1	1	1	1	1	1	2	0	1
NC22	AAAGTGCAGATACA	31	4	3	3	0	2	0	1	1	2	2	2	2	1	1	0	1	1	1	2	1	1	0
NC22	AAAGTGGTGAAACT	28	2	2	2	1	0	2	1	1	3	2	2	2	1	1	0	0	1	2	2	1	0	0
NC22	AAAGTGGTTAATGG	21	0	3	0	1	1	1	1	2	1	2	0	1	1	1	1	1	1	0	2	0	1	0
NC22	AAAGTGTCCCACTC	25	0	2	3	0	3	2	0	0	1	0	1	1	2	2	0	2	1	1	2	1	1	0
NC22	AACACCCAACACTC	22	2	1	1	1	2	0	1	2	1	1	2	0	1	0	1	1	2	0	0	2	0	1
NC22	AACACCCAATCGCT	24	1	1	0	2	3	1	0	0	2	1	1	2	0	1	1	3	1	1	2	0	0	1
NC22	AACACCCAATCGTC	23	1	3	2	1	3	1	1	0	1	0	1	2	0	0	1	1	1	2	1	0	1	0
NC22	AACACCCAATGGTA	22	2	2	2	0	3	0	0	1	0	2	1	1	1	2	0	0	2	2	0	1	0	0
NC22	AACACCTCAGCTCA	29	1	3	2	3	2	0	0	4	1	0	1	2	0	1	1	3	1	2	1	0	0	1
NC22	AACCGTAGAATGTC	20	1	0	3	1	0	2	3	0	1	0	0	1	0	0	1	1	1	1	2	1	1	0
NC22	AACCGTCACGGTCC	28	1	4	2	2	0	1	1	0	2	2	1	1	1	1	2	2	2	0	0	2	1	0
NC22	AACCGTGTGCACTT	33	2	3	3	1	2	3	1	1	1	2	2	2	0	1	0	2	2	1	2	1	1	0
NC22	AACCGTTCAGAAGT	28	1	2	2	1	1	0	2	1	1	2	1	3	2	1	1	2	0	1	0	2	1	1
NC22	AACGAAAGGTAATC	28	2	2	2	0	1	3	2	1	0	0	0	2	2	2	1	2	2	1	2	0	1	0
NC22	AACGAAAGTGGTAT	25	1	2	0	2	0	1	1	2	2	0	3	1	1	2	0	1	2	1	0	2	0	1
NC22	AACGAAAGTTACTT	39	3	3	3	1	0	2	0	2	4	2	1	1	2	2	2	2	2	1	2	2	1	1
NC22	AACGAACAGACATA	31	1	2	1	2	2	1	3	2	2	1	2	1	1	2	1	2	1	1	1	1	0	1
NC22	AACGAACATAGTCC	20	2	0	0	1	1	1	1	2	0	1	0	1	1	1	1	1	2	1	1	1	1	0
NC22	AACGCTAGCACATA	30	3	3	0	2	2	3	2	1	2	1	0	2	1	1	1	1	2	1	1	1	0	0
NC22	AACGCTGTAGTGAT	24	2	2	3	2	1	1	2	1	0	2	1	2	0	1	0	1	1	2	0	0	0	0
NC22	AACGCTTCTTAGCG	27	1	3	1	2	3	3	0	1	1	2	3	0	0	1	1	1	0	2	0	1	0	1
NC22	AACGGGCATCCTGA	20	1	1	2	0	2	1	2	0	1	1	1	1	2	0	0	0	1	0	1	2	0	1
NC22	AACGGGGTTTACTA	20	1	0	0	2	2	0	2	1	2	1	1	1	1	1	1	0	0	2	0	1	0	1
NC22	AACGGGTCCGACTA	22	2	4	1	2	3	1	1	1	2	0	0	0	0	0	0	2	0	0	0	1	1	1
NC22	AACGGGTCGGCGTC	28	2	4	2	1	3	0	1	3	1	2	2	0	1	0	0	0	1	2	0	1	1	1
NC22	AACGTCAGAACCTA	21	3	1	0	1	3	0	1	1	1	2	0	0	0	1	1	1	0	1	2	1	1	0
NC22	AACGTCAGAGTCCG	26	2	2	2	1	1	0	2	3	2	0	2	1	1	1	2	0	1	1	1	1	0	0
NC22	AACGTCAGGAATAA	24	3	2	2	1	0	0	1	2	1	2	2	1	1	0	1	2	0	0	1	1	0	1
NC22	AACGTCGTATCGCT	25	1	1	1	1	3	0	2	1	1	2	2	2	1	0	1	0	1	1	2	0	1	1
NC22	AACGTCGTGCCCTG	32	2	2	1	3	2	1	1	1	2	2	2	1	2	2	1	1	1	1	1	1	1	1
NC22	AACGTCGTGGCCTC	30	2	1	2	1	2	3	2	0	0	1	3	0	2	2	0	2	0	2	2	2	1	0
NC22	AACGTCGTTCCGAT	27	0	2	1	2	2	0	2	1	1	2	3	2	1	2	2	1	2	0	1	0	0	0
NC22	AACGTCGTTTTAAC	29	1	2	4	1	2	2	2	0	1	1	1	1	1	1	0	1	1	2	1	2	1	1
NC22	AACTCGAGAACACT	28	2	1	2	1	2	1	1	5	1	0	1	0	2	1	1	3	3	0	0	1	0	0
NC22	AACTCGAGGTTGGC	35	2	4	2	1	2	3	2	2	2	2	1	1	1	1	1	1	2	1	1	1	1	1
NC22	AACTCGCATGCCTA	24	1	3	1	3	0	1	2	1	1	1	0	0	1	0	2	2	0	1	2	2	0	0
NC22	AACTGCGTACCTGT	26	1	2	1	1	1	3	0	2	2	1	2	2	2	1	1	2	1	0	0	0	0	1
NC22	AACTGCGTGCCGCT	28	3	4	1	1	1	0	1	0	1	1	2	2	1	1	2	1	2	1	1	1	0	1
NC22	AACTGCGTGTGTTC	28	0	2	1	2	1	2	2	0	2	2	2	1	1	1	2	2	1	2	0	0	1	1
NC22	AACTGCGTTACGTC	28	2	1	5	1	1	2	3	2	0	2	0	2	1	1	0	1	1	1	0	2	0	0
NC22	AAGAACAGTTACTT	26	3	2	3	3	1	2	0	1	1	0	0	2	1	0	0	3	0	1	1	0	1	1
NC22	AAGAACGTCTAAAG	18	1	3	2	0	1	0	2	0	1	0	1	0	2	0	1	0	2	0	1	0	1	0
NC22	AAGACAAGTTACAG	19	1	2	2	0	0	1	2	0	2	1	1	1	1	0	1	0	0	0	1	1	1	1
NC22	AAGACACACCGATT	22	2	2	0	1	1	1	1	2	1	2	0	1	1	1	2	0	0	1	1	1	1	0
NC22	AAGACACAGCGGTA	27	2	0	1	1	3	2	1	2	1	1	2	2	0	1	2	1	2	2	0	0	1	0
NC22	AAGACACAGTGATA	23	2	1	1	1	3	1	0	1	1	3	0	0	1	1	1	0	1	1	1	1	1	1
NC22	AAGACAGTCTGTGT	27	0	1	1	1	2	2	2	0	0	1	1	1	2	1	2	2	3	1	1	2	0	1
NC22	AAGCAAAGAATCGT	26	2	0	3	2	2	2	0	2	1	1	1	2	2	0	1	1	2	1	1	0	0	0
NC22	AAGCAACAACATTT	27	3	2	3	0	0	2	2	0	0	1	1	1	2	0	1	2	2	0	1	2	1	1
NC22	AAGCAACACATCCA	27	1	2	1	1	3	1	1	1	2	2	2	1	0	1	2	1	1	1	2	1	0	0
NC22	AAGCAACAGGCGAT	22	3	2	2	1	0	2	2	0	0	0	0	0	1	0	1	0	2	1	2	1	1	1
NC22	AAGCAAGTAGTATG	20	1	1	1	0	1	1	1	1	1	0	2	3	0	2	0	1	1	0	1	2	0	0
NC22	AAGCAAGTATACTT	37	2	3	2	2	2	2	2	2	1	3	2	3	1	0	2	2	0	2	1	1	1	1
NC22	AAGCAAGTCATCGT	21	1	1	2	0	1	1	0	3	2	1	2	1	1	0	2	0	0	0	1	1	1	0
NC22	AAGCAAGTGTAGCG	30	2	3	3	1	2	3	1	2	3	0	1	1	2	1	0	1	1	1	1	0	1	0
NC22	AAGCAATCATCAGC	35	3	3	1	2	1	2	2	3	0	2	2	1	1	2	2	0	1	2	2	2	0	1
NC22	AAGCAATCTATAAC	27	3	1	2	2	2	0	2	2	1	0	2	1	1	1	2	1	0	1	1	1	1	0
NC22	AAGCGGAGATGCCG	26	2	1	2	0	1	0	3	0	3	2	2	0	0	2	1	2	0	1	2	1	0	1
NC22	AAGCGGCAGCCGCT	21	1	4	1	0	2	2	0	1	0	1	1	2	1	0	1	0	1	0	1	0	1	1
NC22	AAGCGGGTCCGTAT	31	1	3	2	2	1	1	0	3	2	1	1	1	1	3	2	2	1	1	1	1	0	1
NC22	AAGCGGGTTGAAGT	22	3	2	1	0	1	0	0	1	2	1	2	1	1	0	1	1	1	1	2	0	0	1
NC22	AAGCTCAGATACAC	28	3	2	2	1	4	3	1	1	1	2	0	1	0	0	2	1	1	1	0	1	0	1
NC22	AAGCTCAGCTCAGG	27	1	3	2	2	1	0	1	0	2	0	2	2	2	1	2	1	2	0	1	1	1	0
NC22	AAGCTCTCCTGGAT	26	2	1	2	2	1	1	1	1	1	1	3	1	0	1	2	1	1	1	0	1	1	1
NC22	AAGGCGAGTCGACG	29	1	3	1	0	2	2	3	2	0	0	2	3	1	1	2	2	0	2	1	1	0	0
NC22	AAGGCGCAGACTCT	30	2	1	3	3	3	0	1	1	2	2	2	2	0	1	0	2	1	1	0	1	1	1
NC22	AAGGCGGTGTCGAG	24	2	1	1	0	1	0	2	2	2	1	1	1	2	2	0	1	2	0	1	1	0	1
NC22	AAGTAGCATGCATC	25	1	0	1	0	1	2	1	2	0	2	1	1	1	1	1	2	1	2	2	1	1	1
NC22	AAGTAGGTCTCGTA	26	3	1	1	2	0	2	1	2	1	2	0	2	0	2	2	0	2	1	2	0	0	0
NC22	AAGTAGTCTCAGTG	25	3	3	0	1	2	2	2	1	2	1	1	1	0	1	0	0	0	0	2	1	1	1
NC22	AAGTCCAGCTTATT	24	3	1	1	0	2	1	2	0	1	1	1	0	2	0	1	2	1	1	1	2	1	0
NC22	AAGTCCAGTCTAAG	25	4	3	1	1	1	1	0	1	1	1	1	1	0	0	0	2	1	1	1	3	1	0
NC22	AAGTCCCAATCCGT	28	1	2	2	1	2	0	0	4	1	3	1	1	2	1	2	2	1	1	0	1	0	0
NC22	AAGTCCTCGTCGAT	23	0	2	2	2	2	1	1	2	2	0	2	0	1	0	0	0	2	2	1	1	0	0
NC22	AATAGGAGACCAAT	28	1	4	3	0	2	1	1	1	2	1	1	0	2	1	2	0	1	2	0	0	1	2
NC22	AATAGGAGCTAATG	31	3	3	1	0	3	1	2	1	3	1	0	0	3	1	1	2	1	1	2	1	0	1
NC22	AATAGGCATCGTCA	30	3	2	1	2	1	2	2	1	1	2	1	1	1	2	1	2	2	1	1	1	0	0
NC22	AATAGGGTAGCTGG	22	1	2	1	1	3	0	0	1	2	0	1	0	1	1	2	1	1	1	1	0	1	1
NC22	AATAGGGTATACTT	18	1	0	1	1	1	0	1	1	0	1	0	2	1	2	1	1	1	1	1	0	0	1
NC22	AATAGGGTTCAGGG	28	2	4	0	2	2	2	1	1	1	2	1	0	1	1	0	2	2	1	1	1	0	1
NC22	AATCGCAGCTGCCC	26	2	1	1	0	1	1	2	4	1	1	1	1	1	2	1	1	1	0	2	1	0	1
NC22	AATCGCCACGCCGT	21	1	0	0	1	1	1	0	2	3	1	2	2	0	2	1	2	0	0	0	1	1	0
NC22	AATGAGAGCATCCT	30	1	4	2	2	1	2	1	1	1	2	1	2	1	0	1	2	1	1	1	0	1	2
NC22	AATGAGGTGTTGTC	25	4	1	3	1	0	1	2	1	0	0	1	0	1	2	2	2	0	1	0	1	1	1
NC22	AATGAGTCGAAATG	28	3	2	1	0	3	2	1	1	1	1	1	1	2	0	1	2	1	1	1	2	0	1
NC22	AATGCCCACCCAAT	27	2	2	2	2	1	1	1	1	0	3	0	2	0	2	1	1	1	1	1	1	1	1
NC22	AATGCCTCCCAGAT	23	1	2	0	2	2	2	1	0	2	0	2	1	1	1	1	3	0	1	0	0	1	0
NC22	ACAAAGAGCTTCTG	25	0	3	2	0	3	1	1	2	1	2	0	1	2	2	0	2	0	1	0	0	1	1
NC22	ACAAAGGTTATCCG	17	3	0	0	2	2	1	1	1	0	2	0	0	1	0	2	0	0	0	1	1	0	0
NC22	ACAAAGTCTGGAAA	17	1	1	0	2	3	0	0	1	0	1	0	0	1	0	1	0	1	2	1	0	1	1
NC22	ACACCAAGGCGCAT	26	2	2	2	0	2	1	1	1	2	1	1	1	1	2	0	2	1	0	1	1	1	1
NC22	ACACCAGTTACCGT	26	2	1	1	2	2	0	1	1	1	2	2	2	1	0	0	1	1	1	3	1	0	1
NC22	ACACGTAGGCTGGT	33	2	3	3	1	3	1	2	1	2	2	1	1	2	1	1	2	1	1	1	1	0	1
NC22	ACACGTCACCGTGC	26	0	2	1	1	1	2	2	2	0	2	2	1	1	2	1	2	1	1	1	1	0	0
NC22	ACACGTGTATAGCA	28	4	1	1	1	2	1	1	1	1	2	1	1	2	1	1	1	2	1	1	1	1	0
NC22	ACACGTTCATTGTA	29	2	1	1	2	1	1	1	0	2	2	2	2	1	1	2	1	2	1	1	2	0	1
NC22	ACACGTTCCTGGGC	25	0	1	2	2	2	2	2	1	1	1	0	1	0	1	1	2	1	1	0	2	1	1
NC22	ACCAACAGACTATG	27	1	2	2	2	1	3	1	2	2	0	0	1	1	2	2	1	0	1	1	1	0	1
NC22	ACCAACAGCATTAG	26	3	0	2	1	1	0	1	0	2	1	2	2	3	1	1	0	1	2	2	0	1	0
NC22	ACCAACAGTATGTG	29	2	2	0	2	2	1	2	2	2	2	3	1	0	0	2	1	2	0	0	1	1	1
NC22	ACCAACGTCAGATA	26	1	0	2	1	1	1	0	1	2	1	2	2	2	2	0	2	0	0	2	3	1	0
NC22	ACCACAAGGTGCTG	26	1	2	1	1	3	0	5	1	1	1	1	0	0	1	1	2	2	1	1	0	0	1
NC22	ACCACAAGTTACCC	28	2	2	2	3	2	1	2	2	0	1	0	1	1	0	1	1	1	1	2	1	1	1
NC22	ACCACAGTCATTAT	27	2	1	1	1	4	0	1	4	1	3	1	2	1	1	0	0	2	0	0	0	1	1
NC22	ACCACAGTTGAGGC	26	3	1	2	0	1	2	1	1	2	3	1	2	0	1	1	2	2	0	1	0	0	0
NC22	ACCACATCACGTGT	25	1	2	2	1	2	2	1	1	0	2	1	0	2	1	0	0	1	1	2	1	1	1
NC22	ACCACATCATATCA	33	2	2	2	1	2	2	2	1	2	4	1	2	1	1	2	1	1	1	2	0	1	0
NC22	ACCAGTAGGTTGCG	24	0	1	0	2	2	2	1	0	2	1	2	2	1	1	1	1	2	0	1	1	1	0
NC22	ACCAGTAGTGAAGG	31	2	4	1	1	2	1	2	1	1	1	1	2	1	2	1	1	1	2	2	1	1	0
NC22	ACCAGTGTCCTTGA	26	2	2	1	0	1	2	2	1	1	1	0	3	1	1	0	2	0	0	2	2	1	1
NC22	ACCAGTTCGACTTG	21	2	2	0	1	0	1	1	1	2	1	1	0	2	1	1	0	1	2	0	0	1	1
NC22	ACCATGTCCCTCAC	19	1	1	1	1	2	1	1	1	0	2	0	2	1	2	0	1	0	0	2	0	0	0
NC22	ACCATGTCCTGCCT	26	3	0	2	0	3	1	1	5	1	1	0	1	0	0	1	1	1	2	1	1	0	1
NC22	ACCCTCCAGCCATT	25	2	3	2	3	1	1	2	1	0	1	2	1	1	2	0	1	1	0	1	0	0	0
NC22	ACCCTCCAGTGCTT	25	2	1	1	0	0	3	3	1	1	1	1	0	1	2	1	2	0	2	0	2	1	0
NC22	ACCCTCCATTGTTA	22	1	2	1	2	1	2	1	2	1	0	1	2	0	1	0	0	1	1	1	1	1	0
NC22	ACCCTCGTTACATT	27	2	3	2	1	1	2	1	0	1	0	1	1	1	0	0	2	3	0	1	1	2	2
NC22	ACCGATGTGCACTT	25	3	0	2	2	2	1	0	0	1	2	1	1	1	0	2	1	2	1	0	2	0	1
NC22	ACCGATGTTCGAAA	23	2	2	1	2	1	0	0	0	1	1	0	2	1	2	0	2	1	2	0	2	1	0
NC22	ACCGATGTTGTGCT	20	2	0	1	1	1	0	1	1	1	0	2	0	0	2	0	2	1	1	2	1	0	1
NC22	ACCGATTCTCGTCC	27	3	1	2	1	2	1	2	2	1	1	0	1	1	1	2	1	0	2	1	2	0	0
NC22	ACCTCCAGCTTCGT	22	1	0	2	1	2	1	0	1	2	0	1	3	1	1	2	0	1	0	2	0	1	0
NC22	ACCTCCCAGTGGTG	29	1	2	2	2	2	1	1	1	2	3	2	1	1	1	1	0	1	1	1	2	0	1
NC22	ACCTCCTCTCGCTC	24	3	0	2	0	0	3	3	1	0	1	1	2	2	1	1	0	1	1	1	0	0	1
NC22	ACCTGAAGTGGTAT	21	3	1	0	0	2	0	3	2	2	1	0	1	0	0	0	0	2	2	1	0	1	0
NC22	ACCTGAGTCTCATG	21	3	2	1	1	2	0	0	1	1	3	0	1	0	1	0	1	1	2	1	0	0	0
NC22	ACCTGAGTTGATGA	27	2	2	2	0	3	1	0	2	2	0	0	2	2	2	2	1	1	0	2	1	0	0
NC22	ACCTGATCCCTCAC	28	2	2	1	2	2	2	1	1	1	0	1	1	2	2	2	1	0	2	1	1	0	1
NC22	ACGAAAAGCGTATA	23	2	0	1	1	0	1	1	1	1	1	2	1	2	0	1	1	2	0	3	1	1	0
NC22	ACGAAACAGACTGG	32	4	1	1	2	1	2	2	3	2	2	2	1	1	2	0	1	0	2	0	1	1	1
NC22	ACGAAATCTGACAC	26	2	2	2	0	0	1	1	1	1	2	2	1	1	0	1	2	1	2	0	2	1	1
NC22	ACGACTAGTCAAGT	28	0	3	1	1	3	2	2	1	2	2	1	1	1	2	1	1	0	2	1	0	0	1
NC22	ACGACTCATGCCCG	28	1	1	2	2	2	1	0	1	1	1	2	2	1	0	1	2	2	1	2	1	1	1
NC22	ACGACTTCTTACTC	24	2	2	2	1	2	0	1	1	2	0	1	0	0	2	1	1	2	1	1	1	1	0
NC22	ACGAGGCAGCTTAC	25	1	1	1	2	2	2	1	1	2	1	1	1	1	1	1	1	1	1	2	0	1	0
NC22	ACGAGGCATCGCCG	28	2	1	2	3	1	1	1	1	1	1	1	1	1	1	1	0	2	1	2	2	1	1
NC22	ACGAGGTCCGGTCG	22	1	1	1	2	1	0	1	1	1	0	2	2	2	2	2	2	0	0	0	1	0	0
NC22	ACGCTAAGGATTGT	23	3	2	2	2	2	0	0	1	2	0	1	0	0	0	1	2	1	0	0	1	1	2
NC22	ACGCTAGTCTCTGA	30	4	0	1	1	1	1	2	1	3	1	1	1	1	2	1	1	3	2	0	1	1	1
NC22	ACGCTATCTGGAAA	30	2	1	2	2	1	1	2	1	3	3	1	1	2	2	2	2	0	1	1	0	0	0
NC22	ACGGGACACATCCA	25	2	2	0	0	2	2	2	2	0	3	1	0	1	2	1	0	2	1	1	0	0	1
NC22	ACGGGATCTTAGCG	24	2	2	2	2	1	0	0	1	0	1	0	3	2	1	0	1	1	1	2	1	1	0
NC22	ACGGTTAGTAACTG	33	3	2	2	2	3	2	1	1	1	1	2	3	1	0	1	2	1	1	2	1	0	1
NC22	ACGGTTCAGACTGG	24	2	2	1	1	1	1	0	3	1	1	1	0	1	1	1	0	1	1	2	2	0	1
NC22	ACGGTTCATATGCC	26	1	3	2	2	0	1	1	2	2	1	2	1	1	0	1	1	0	1	0	2	1	1
NC22	ACGTACCAGATCAA	27	2	1	2	1	1	2	1	3	1	0	2	1	1	3	0	1	1	2	0	0	1	1
NC22	ACGTACCAGGTGTG	28	1	3	1	1	4	2	1	1	2	1	0	2	0	1	2	0	1	1	2	1	0	1
NC22	ACGTACCAGTCGAG	25	1	2	4	1	2	1	1	1	1	2	1	2	1	1	0	1	1	2	0	0	0	0
NC22	ACGTACTCTCAAGC	23	1	3	1	0	1	1	2	0	3	1	1	2	1	0	1	1	1	1	0	1	1	0
NC22	ACGTGTAGATGCGC	29	2	2	1	1	0	3	2	2	2	1	0	2	0	1	2	2	1	0	2	2	0	1
NC22	ACGTGTGTCACACT	27	2	3	0	1	1	2	1	2	2	1	1	2	2	2	0	1	1	1	0	2	0	0
NC22	ACGTGTGTGCATAA	28	2	3	1	0	2	1	3	2	1	1	1	1	1	1	1	2	1	0	1	1	1	1
NC22	ACTACGAGAGGTCC	20	1	1	1	2	0	1	1	1	1	2	0	1	1	0	2	2	1	1	0	0	0	1
NC22	ACTACGCAGTATAG	24	3	2	1	0	3	2	2	0	0	1	1	0	0	3	0	0	0	1	1	2	1	1
NC22	ACTACGCAGTCCTA	24	3	3	2	0	1	1	0	1	2	1	1	1	0	1	2	1	0	2	0	2	0	0
NC22	ACTACGCAGTTGTC	26	2	2	0	2	3	1	1	2	1	2	0	2	2	1	0	2	1	1	0	0	0	1
NC22	ACTACGCATGACAA	23	3	4	1	1	1	2	1	0	0	0	2	1	0	0	0	0	1	0	2	2	1	1
NC22	ACTACGGTAATGGT	29	2	2	2	1	3	0	1	2	2	1	0	1	2	1	1	0	2	2	1	1	1	1
NC22	ACTACGGTCATTAT	26	2	1	1	1	1	2	1	1	2	0	1	3	1	2	2	0	1	0	1	1	1	1
NC22	ACTACGTCGATAAG	33	3	4	2	1	2	1	2	2	1	2	1	2	0	1	2	0	1	0	2	1	1	2
NC22	ACTCCCGTGCCGTC	21	1	3	2	0	2	1	2	2	0	0	0	1	1	1	1	0	0	1	2	0	1	0
NC22	ACTCCCTCTCCGAA	26	2	3	1	1	2	2	2	2	1	0	1	1	1	2	1	0	0	2	0	0	1	1
NC22	ACTCCCTCTGCGTA	26	1	3	2	1	1	2	1	0	1	1	2	1	0	2	0	2	1	1	2	0	1	1
NC22	ACTCTTAGCTATAG	22	2	1	0	3	3	0	0	1	1	2	1	1	0	0	1	0	2	2	1	0	0	1
NC22	ACTCTTAGGGTTGC	25	2	2	0	1	2	1	1	2	1	2	1	1	1	0	1	1	2	2	0	1	0	1
NC22	ACTCTTGTTCGCCG	19	2	0	2	0	2	1	2	2	0	1	1	1	2	0	0	1	0	0	0	1	0	1
NC22	ACTCTTGTTGTTAT	35	3	2	3	3	1	3	1	2	2	2	2	1	0	2	1	2	3	0	1	0	0	1
NC22	ACTGCAAGTGTGTA	30	2	2	1	1	0	1	1	4	2	1	1	2	2	1	1	1	1	2	1	1	1	1
NC22	ACTGCAGTACGCTT	24	2	1	2	2	1	0	1	1	1	2	1	0	1	1	1	2	2	0	1	1	0	1
NC22	ACTGCATCGACTCA	27	2	2	3	2	2	1	1	1	1	2	0	2	1	1	0	2	1	2	1	0	0	0
NC22	ACTGCATCGTAGGG	31	1	2	2	3	1	2	3	2	3	1	1	2	2	1	0	1	0	1	1	1	0	1
NC22	ACTGGTAGATGGGA	25	2	3	2	2	1	0	1	0	0	2	2	0	2	1	2	1	0	1	1	1	0	1
NC22	ACTGGTGTGCATAA	27	2	0	1	3	2	2	2	2	0	1	1	3	0	0	1	0	1	2	1	1	1	1
NC22	ACTTCTAGGGATTT	25	2	1	2	1	1	1	0	1	2	1	2	1	1	1	0	1	1	1	2	1	1	1
NC22	ACTTCTGTCTCGTA	24	2	4	0	0	0	0	1	2	2	0	2	2	1	0	1	1	2	1	1	1	0	1
NC22	ACTTCTTCTAGAAG	31	3	2	3	1	2	3	1	1	1	1	0	3	0	2	1	1	1	1	1	2	1	0
NC22	ACTTGGCACGAGGT	27	0	1	3	1	2	1	2	4	0	1	0	3	0	1	0	1	1	2	2	0	0	2
NC22	ACTTGGGTTCGTTG	30	0	4	2	2	3	2	1	4	1	1	0	3	0	0	1	1	1	2	1	1	0	0
NC22	ACTTGGTCCCAAGT	26	2	2	1	0	2	1	1	4	1	1	0	1	1	0	1	2	1	1	1	1	1	1
NC22	ACTTGGTCCTCAAG	26	2	2	1	1	0	2	1	1	0	2	0	2	2	1	2	2	2	2	0	1	0	0
NC22	ACTTGGTCGATCAC	22	1	2	1	1	2	2	1	1	1	0	1	2	2	0	2	1	1	0	0	0	1	0
NC22	ACTTTCAGCACATA	24	3	1	0	0	3	2	2	2	3	1	0	1	0	1	0	1	1	0	1	1	0	1
NC22	ACTTTCAGGCGGTT	29	3	2	1	2	0	2	2	1	1	0	2	1	2	1	2	0	1	1	2	1	1	1
NC22	ACTTTCCACTTCAG	22	1	2	2	0	1	0	1	1	2	2	2	1	1	1	0	1	0	1	0	1	1	1
NC22	ACTTTCCATGGCTT	27	3	1	2	3	1	2	2	1	1	2	0	1	2	0	0	0	1	1	1	2	0	1
NC22	ACTTTCTCATATCA	35	3	2	2	3	2	2	1	0	1	2	2	1	1	1	1	3	2	2	2	1	1	0
NC22	ACTTTCTCATTCCT	21	1	2	2	1	2	0	0	1	1	0	1	1	2	1	1	1	1	1	1	0	0	1
NC22	ACTTTCTCCCTAAG	30	1	2	1	2	2	3	1	1	1	2	2	1	1	2	1	1	2	1	2	1	0	0
NC22	AGAAACAGACCAAT	23	1	1	1	1	0	0	2	1	1	1	1	1	2	2	1	2	1	0	0	2	1	1
NC22	AGAAACAGCGCTCC	26	3	2	1	1	0	2	1	2	2	2	2	2	1	0	1	0	2	1	1	0	0	0
NC22	AGAAACTCCCGTGG	30	4	1	2	2	3	0	1	1	0	3	1	2	2	2	2	0	0	1	2	1	0	0
NC22	AGAACAAGATACCA	27	3	2	2	2	1	0	0	1	2	0	2	2	1	2	1	0	2	1	2	1	0	0
NC22	AGAACATCGATACC	31	0	1	3	2	3	3	1	2	0	1	0	2	0	1	1	2	3	2	0	2	1	1
NC22	AGAATGCAGTAGAT	23	0	1	2	2	2	1	0	1	1	1	2	1	1	1	1	1	0	2	0	2	0	1
NC22	AGAATGGTACATCC	26	2	3	2	0	2	1	1	1	0	2	2	1	3	1	0	1	0	0	2	1	0	1
NC22	AGAATGTCAACCTG	19	4	1	0	2	1	0	0	0	0	1	0	2	1	0	1	1	1	0	1	1	1	1
NC22	AGAATGTCTCGAGT	28	3	2	2	2	2	1	1	1	1	1	1	2	1	2	0	2	0	1	1	2	0	0
NC22	AGACAACAAGCTTC	28	2	2	2	0	3	2	1	0	2	2	2	2	1	1	1	1	0	1	1	1	1	0
NC22	AGACCTAGACCTTC	22	3	0	1	0	1	1	2	1	1	2	1	2	1	1	1	1	0	1	1	1	0	0
NC22	AGACCTCACGTCTA	30	2	3	3	1	2	2	1	2	1	0	1	2	1	0	1	1	0	1	2	2	1	1
NC22	AGACCTCAGCATTC	24	0	2	0	0	2	1	2	0	2	1	2	1	1	0	1	2	2	2	2	0	0	1
NC22	AGACCTTCTAAAGG	21	1	3	0	1	1	0	1	2	1	2	0	1	0	2	1	0	1	2	1	0	1	0
NC22	AGACCTTCTACGCA	30	4	2	4	1	1	2	2	1	3	2	0	2	1	0	1	0	1	1	1	0	0	1
NC22	AGAGATAGCCTAAA	30	2	3	1	0	2	2	1	0	3	1	1	1	1	2	1	3	2	2	1	0	0	1
NC22	AGAGATAGGCCCTC	16	1	0	0	0	1	1	2	1	0	0	1	1	1	2	1	0	0	0	1	2	0	1
NC22	AGAGATGTGACCTT	26	1	0	0	2	1	3	4	1	2	2	2	1	1	0	1	0	1	0	2	0	1	1
NC22	AGAGATGTGCAAAT	21	2	1	2	2	0	2	0	1	1	0	1	2	1	0	2	1	1	0	0	1	1	0
NC22	AGAGATTCTGAAAG	26	1	2	3	0	1	2	0	3	1	0	1	1	1	1	0	1	1	2	2	1	1	1
NC22	AGAGTAAGAAATCC	26	2	3	2	1	1	2	3	2	1	2	0	0	0	2	0	1	2	1	1	0	0	0
NC22	AGAGTAAGAGCGTC	23	1	2	1	2	2	1	1	0	3	1	0	1	1	0	1	0	1	1	1	1	1	1
NC22	AGAGTAAGGCAGCT	30	1	3	3	2	2	1	1	2	1	2	0	2	1	0	1	1	1	2	1	2	1	0
NC22	AGAGTAAGGCCTAG	33	1	3	1	3	1	2	3	1	2	1	0	1	2	1	1	1	1	1	3	2	1	1
NC22	AGAGTATCGTGCGC	24	2	0	2	2	2	0	1	0	2	1	0	1	1	2	2	1	2	0	0	1	2	0
NC22	AGAGTATCTTAGTA	25	2	3	1	3	2	3	0	2	2	1	0	1	0	1	1	0	0	1	1	0	0	1
NC22	AGATCCCATCAAAG	17	1	1	2	1	1	1	2	1	1	2	0	1	0	0	1	1	1	0	0	0	0	0
NC22	AGATCCTCCCTAAG	22	0	3	0	1	1	1	2	0	1	1	1	1	1	0	1	1	2	1	1	0	1	2
NC22	AGCAAAAGGTGTTA	27	2	2	3	1	1	1	2	1	1	1	2	2	0	2	1	0	1	1	0	1	1	1
NC22	AGCAAACATGACAA	25	1	1	1	1	2	1	2	2	2	0	2	2	1	1	0	1	2	1	1	0	0	1
NC22	AGCAAATCTCTGAG	28	2	1	0	2	3	2	1	3	0	0	2	3	2	1	1	1	1	0	1	2	0	0
NC22	AGCACTGTTACCGT	18	2	2	0	1	3	1	0	0	0	0	2	2	1	0	0	0	1	0	1	1	0	1
NC22	AGCACTGTTTCAAT	28	2	1	3	1	2	2	2	4	0	2	0	1	1	0	1	1	2	0	2	1	0	0
NC22	AGCACTTCTTACGG	25	2	1	3	2	0	2	1	1	1	1	0	2	1	1	1	1	0	1	1	2	1	0
NC22	AGCCTAAGTATAGC	29	4	1	3	1	1	1	1	1	1	2	2	2	1	2	1	2	0	1	1	0	1	0
NC22	AGCCTAGTATATCT	26	1	2	2	2	1	3	2	2	1	2	1	1	1	0	0	0	1	0	2	1	0	1
NC22	AGCCTAGTGCTCTA	27	2	3	2	2	2	1	1	1	1	0	1	2	1	2	0	2	1	1	1	1	0	0
NC22	AGCCTATCAACATT	29	3	1	1	1	2	2	2	2	1	1	1	2	2	0	1	2	0	1	1	2	0	1
NC22	AGCCTATCAATGTT	27	2	2	2	2	2	1	1	0	2	3	0	1	2	0	1	1	1	1	1	0	1	1
NC22	AGCGAGAGACCTGG	29	2	0	2	0	1	2	3	1	1	2	2	1	1	0	2	0	2	2	1	2	1	1
NC22	AGCGAGCATCGTCA	31	3	2	2	2	2	3	1	1	2	2	2	1	1	1	2	0	1	1	1	1	0	0
NC22	AGCGAGGTGTAACA	23	2	2	2	1	1	1	2	1	0	2	1	0	1	1	2	0	2	0	1	0	0	1
NC22	AGCGAGGTTTATCA	27	3	2	1	0	2	2	0	0	3	2	1	1	1	1	0	2	1	1	1	2	1	0
NC22	AGCTACAGCCATTC	23	1	2	0	0	3	2	0	1	2	2	2	2	1	0	1	1	0	0	1	1	1	0
NC22	AGCTACGTGCGTCC	28	4	3	1	2	1	2	1	2	1	1	1	0	1	1	1	1	1	0	1	2	1	0
NC22	AGCTACTCCATTCT	29	3	3	0	0	1	2	1	0	1	3	2	3	2	0	0	1	2	2	0	1	1	1
NC22	AGCTACTCTGAAAG	26	1	2	0	2	1	1	3	0	0	2	1	2	1	1	0	2	3	2	1	0	0	1
NC22	AGCTCACATACCTG	23	2	0	1	3	0	1	0	1	1	1	2	0	1	1	1	1	3	1	1	0	1	1
NC22	AGCTCAGTTTTCGG	33	3	1	2	1	2	2	2	4	3	2	1	1	0	1	2	1	1	1	1	1	1	0
NC22	AGCTCATCACAGCT	24	1	1	2	2	2	1	1	3	1	2	1	1	0	0	1	0	0	2	1	1	0	1
NC22	AGCTCATCCTCGAA	22	1	2	0	0	1	1	2	2	0	0	0	1	1	2	0	1	2	0	3	1	1	1
NC22	AGCTGTAGTGTCGG	28	2	2	2	0	1	1	1	2	2	2	1	1	2	1	1	2	2	0	1	1	0	1
NC22	AGCTGTCACCATGT	28	2	4	0	0	2	1	3	2	2	2	0	0	2	0	1	3	1	1	1	0	0	1
NC22	AGCTTGAGAATCGT	32	3	1	2	0	3	2	2	0	1	2	3	1	2	1	1	1	2	1	1	2	1	0
NC22	AGCTTGAGTCGTAA	18	0	1	1	2	1	1	1	0	0	0	1	2	1	1	0	1	1	1	3	0	0	0
NC22	AGCTTGCAGACTAA	29	1	2	3	2	2	2	2	2	1	1	2	1	0	2	1	1	1	1	1	1	0	0
NC22	AGCTTGCAGTCGAG	27	2	2	1	1	1	0	1	2	1	1	1	1	2	1	1	2	1	2	1	2	0	1
NC22	AGCTTGCATACTCG	21	2	3	2	2	2	0	1	2	0	2	3	1	1	0	0	0	0	0	0	0	0	0
NC22	AGCTTGCATCTAGC	25	3	3	0	1	3	2	1	0	1	1	1	3	1	1	2	0	2	0	0	0	0	0
NC22	AGCTTGCATTAGAG	24	2	0	1	3	2	1	1	1	2	1	2	1	2	0	1	0	1	1	1	0	0	1
NC22	AGCTTGGTCATACC	26	2	2	1	2	1	3	2	1	0	2	1	2	1	1	0	0	2	0	0	1	1	1
NC22	AGCTTGGTGTCTGT	29	4	1	1	1	1	1	3	1	0	2	3	1	1	2	2	1	1	2	1	0	0	0
NC22	AGCTTGTCCTGCTC	15	1	2	1	0	0	1	1	0	1	1	1	1	1	1	1	0	1	0	1	0	0	0
NC22	AGGAATAGGTTACA	24	2	3	0	1	1	1	2	2	2	0	1	2	1	0	1	0	0	2	1	1	0	1
NC22	AGGAATCACCCGTG	21	1	0	1	1	1	1	1	0	2	1	0	1	1	1	0	1	2	3	0	2	0	1
NC22	AGGAATTCTTCACT	23	1	1	2	2	2	1	0	0	1	2	3	0	1	2	1	1	1	1	0	0	1	0
NC22	AGGAGCAGGGTCCA	24	1	2	3	2	0	0	0	0	2	2	2	1	0	3	0	0	2	1	1	1	1	0
NC22	AGGAGCTCAGTCCA	17	2	2	1	1	0	0	0	0	0	0	0	1	0	1	0	2	1	2	1	2	0	1
NC22	AGGCGAAGTGTTCC	31	1	2	2	3	1	3	2	1	3	1	1	2	0	1	2	0	1	1	2	1	0	1
NC22	AGGCGAGTATTACT	26	2	4	3	2	2	0	0	4	0	0	1	0	2	1	0	2	1	1	0	0	0	1
NC22	AGGCGATCTGGCCG	34	1	0	2	2	2	2	1	4	2	1	2	2	1	1	1	2	1	3	0	1	2	1
NC22	AGGCTTAGTCAAGT	28	3	2	3	0	2	3	1	1	0	1	1	2	1	0	0	1	1	2	2	1	0	1
NC22	AGGCTTAGTCGCAG	27	1	3	1	0	2	2	1	1	0	0	1	3	1	1	1	2	2	2	1	1	0	1
NC22	AGGCTTCAGGGTAC	21	1	1	3	0	2	1	2	0	0	1	1	0	0	1	1	2	1	1	0	1	1	1
NC22	AGGCTTCATCTGTG	29	2	1	4	1	2	1	2	2	2	1	2	0	2	1	1	2	1	0	0	0	1	1
NC22	AGGCTTCATTACTA	29	1	2	2	2	1	2	1	2	2	1	0	2	1	0	2	0	2	1	2	2	1	0
NC22	AGGCTTGTGTTTAT	24	3	1	3	2	2	0	2	0	1	2	0	1	0	0	2	1	0	2	1	0	1	0
NC22	AGGCTTTCCGTGCG	29	2	3	3	0	2	1	1	1	1	1	1	3	0	0	3	2	1	0	1	2	1	0
NC22	AGGGCAAGACGCTG	29	3	3	2	3	0	2	2	2	1	1	1	0	1	0	2	0	1	1	2	2	0	0
NC22	AGGGCATCAACTGC	28	0	1	3	2	2	2	3	2	0	1	0	1	1	1	1	2	1	1	2	1	1	0
NC22	AGGGCATCATCTTC	25	2	1	0	1	3	1	2	0	1	2	2	2	1	0	1	0	1	2	1	2	0	0
NC22	AGGGCATCGGAAAT	29	1	2	2	0	1	2	0	1	0	3	2	3	2	1	1	2	1	1	2	2	0	0
NC22	AGGGCATCTCATAA	25	2	2	2	0	1	2	1	2	1	2	1	2	0	0	1	2	0	1	2	1	0	0
NC22	AGGTAACAATTACT	30	2	4	3	1	1	3	1	2	1	2	2	1	1	1	1	1	1	0	0	1	0	1
NC22	AGGTAAGTGGTATA	30	3	3	1	3	1	1	2	0	2	1	2	3	0	1	1	2	1	1	0	1	0	1
NC22	AGGTAATCTACACG	29	2	1	1	2	2	4	1	1	2	1	0	0	2	2	2	2	1	1	0	1	0	1
NC22	AGGTAATCTGGTTG	27	3	0	1	2	0	3	2	1	0	1	1	2	1	1	1	2	1	2	1	2	0	0
NC22	AGGTGGAGCCGTTT	26	3	1	2	2	1	1	2	0	2	2	1	2	0	1	1	0	0	1	2	0	1	1
NC22	AGGTGGAGCTTCTG	32	3	2	1	2	1	2	2	3	2	2	1	2	0	1	1	2	1	1	1	0	1	1
NC22	AGGTGGAGGTGTAT	30	2	1	2	3	2	2	2	2	2	3	1	1	1	2	0	0	1	1	0	1	1	0
NC22	AGGTGGCAAGACTA	26	2	3	0	2	0	1	2	1	2	1	2	1	1	2	2	0	1	1	2	0	0	0
NC22	AGGTGGCACTCCAA	27	1	2	2	0	3	0	1	1	1	2	1	2	2	1	2	1	1	1	2	1	0	0
NC22	AGGTGGCATGCGTT	17	1	2	1	1	0	1	1	0	2	2	1	1	2	0	0	0	0	0	1	1	0	0
NC22	AGGTTCCAACATCC	32	3	3	2	1	3	1	3	0	2	0	0	1	2	2	1	0	1	2	1	1	1	2
NC22	AGGTTCGTAGTAAC	30	2	0	1	0	2	3	2	1	0	2	2	3	1	1	2	2	0	2	2	1	0	1
NC22	AGGTTCTCGACGTT	21	2	2	3	2	1	2	0	0	0	0	0	1	0	1	0	2	2	0	1	1	1	0
NC22	AGTAAGAGAAGAAT	26	2	1	3	1	2	2	0	1	3	0	1	2	0	1	1	1	1	2	1	0	1	0
NC22	AGTAAGAGACGTCG	24	2	4	4	0	1	1	1	1	1	2	0	2	0	1	2	0	0	1	0	1	0	0
NC22	AGTAAGAGCATTAG	21	1	3	2	2	0	2	1	2	1	1	0	1	0	0	1	1	1	0	0	0	1	1
NC22	AGTACCAGTACATG	21	2	0	1	3	1	2	2	0	1	1	0	0	1	1	2	0	2	0	0	2	0	0
NC22	AGTACCAGTGCGCA	21	0	3	2	1	2	1	1	0	1	1	2	0	2	1	1	0	0	1	0	0	1	1
NC22	AGTACCGTTTAGCC	31	2	4	2	2	1	2	2	2	1	1	1	1	1	0	1	1	2	1	1	1	2	0
NC22	AGTACCTCTGTCTT	21	1	1	1	2	1	1	0	2	1	2	0	1	1	1	0	2	2	0	2	0	0	0
NC22	AGTAGAAGCCATAA	25	0	3	3	1	1	1	1	1	0	2	1	0	2	1	1	1	1	1	1	1	1	1
NC22	AGTAGACAAACATG	23	0	2	1	1	3	1	1	0	0	3	1	0	1	2	2	0	2	0	1	0	0	2
NC22	AGTAGAGTTGGAAT	20	3	0	2	1	1	2	1	1	0	1	1	1	0	1	0	0	2	0	2	1	0	0
NC22	AGTAGAGTTGGTTC	29	3	4	1	2	2	1	0	1	1	1	1	2	1	1	2	1	2	0	1	1	1	0
NC22	AGTCGTCAACTTTA	25	0	3	1	2	3	2	0	1	0	2	1	3	2	1	1	0	0	0	2	0	0	1
NC22	AGTCGTGTATGATG	28	2	2	3	3	1	1	1	1	1	2	2	0	1	0	1	1	1	2	2	1	0	0
NC22	AGTCGTGTTGTAAG	19	1	2	0	1	1	1	0	2	1	0	1	1	0	1	1	1	2	2	0	1	0	0
NC22	AGTGAATCGTCGTA	32	3	1	1	1	2	2	0	2	2	1	1	3	1	2	2	1	2	1	1	1	1	1
NC22	AGTGGGAGCGTGGT	27	2	2	2	2	2	1	1	3	2	2	1	2	2	1	0	1	0	0	0	0	1	0
NC22	AGTGGGGTCTTCAG	23	1	3	0	3	2	2	1	1	1	0	0	2	0	1	1	1	1	1	1	1	0	0
NC22	AGTGTCTCGTAGTC	23	1	3	1	2	1	1	1	1	0	1	2	1	1	1	0	0	0	1	1	1	1	2
NC22	AGTGTCTCTGTGCA	29	3	2	3	2	2	2	1	1	0	1	1	0	1	2	0	0	2	2	1	2	0	1
NC22	AGTTCGAGACGTCG	31	2	1	2	0	3	1	1	2	1	3	1	1	2	2	1	0	1	2	1	1	1	2
NC22	AGTTCGAGCGTGGT	23	1	2	1	1	0	2	1	1	1	3	1	1	1	1	1	0	0	1	1	2	1	0
NC22	AGTTCGAGTACGGC	32	4	3	2	0	2	2	2	1	1	0	2	1	0	1	2	3	0	2	1	2	0	1
NC22	AGTTCGCACATAGA	25	3	1	1	2	2	2	0	0	1	2	2	1	1	1	1	2	2	0	1	0	0	0
NC22	AGTTCGGTCTGCAT	31	0	3	1	2	0	3	2	1	1	1	2	3	2	2	1	1	1	1	2	1	1	0
NC22	ATAAGGAGAATCGT	23	2	1	1	1	1	0	0	1	1	1	2	1	1	2	2	2	0	0	1	2	0	1
NC22	ATAAGGAGTAGACT	22	1	0	3	1	1	0	3	2	1	1	1	0	1	0	0	0	2	1	2	2	0	0
NC22	ATAAGGAGTGTTAG	24	1	2	2	0	1	1	2	0	1	2	1	2	2	2	2	0	0	2	1	0	0	0
NC22	ATAAGGGTGCGGAT	23	1	1	1	2	2	2	2	0	0	2	0	1	0	1	1	3	1	1	1	0	0	1
NC22	ATAAGGTCTCAGTG	26	2	2	1	2	4	2	0	1	1	1	1	1	1	0	0	2	1	1	0	1	1	1
NC22	ATACCGCATCAGAA	28	2	1	2	3	1	1	2	2	2	3	0	0	1	1	0	1	1	1	2	2	0	0
NC22	ATACCGGTACGTAA	23	1	3	1	3	0	2	2	0	1	1	1	0	2	0	0	1	1	0	2	1	1	0
NC22	ATACGCAGTGTTAG	24	3	0	1	3	1	0	3	1	1	2	1	0	2	1	0	2	1	0	0	1	0	1
NC22	ATACGCCACGTGGA	22	3	1	1	1	1	1	2	1	0	1	1	1	1	0	2	1	0	2	1	0	1	0
NC22	ATACGCCAGTGCGA	27	1	1	2	0	1	2	2	1	2	1	1	0	0	1	2	0	2	2	1	2	1	2
NC22	ATACGCGTCCTTAG	19	1	1	2	1	2	1	1	1	0	0	2	0	0	1	1	0	2	0	1	1	0	1
NC22	ATAGAGAGACGTAT	23	1	3	3	0	1	1	1	1	1	0	2	3	0	1	0	0	0	0	2	1	1	1
NC22	ATAGAGCATCAATT	23	3	1	3	0	1	1	2	0	1	1	2	1	2	1	0	0	0	1	1	1	1	0
NC22	ATAGAGTCCCACCT	28	3	1	1	2	0	2	2	2	0	1	2	1	1	2	0	2	1	1	2	1	1	0
NC22	ATAGAGTCCTGCCT	22	1	2	2	0	1	1	2	2	0	1	1	1	1	0	0	2	1	1	2	0	0	1
NC22	ATAGAGTCTAGAAG	28	4	3	1	3	2	2	0	2	1	0	1	1	1	0	1	1	2	2	0	0	0	1
NC22	ATAGGACATGGTGG	24	1	4	1	1	0	1	1	1	2	1	1	2	1	0	1	0	1	2	0	1	1	1
NC22	ATAGGAGTAGGCTG	19	2	4	1	2	1	1	1	0	1	0	1	0	1	1	0	1	0	0	1	0	0	1
NC22	ATAGGAGTTCGTAC	26	2	2	2	1	2	1	0	1	1	1	1	2	0	3	1	1	0	2	1	1	0	1
NC22	ATAGGATCATCGCA	23	2	3	2	1	0	2	1	3	2	1	1	0	1	1	0	0	1	1	1	0	0	0
NC22	ATCACGAGGTGCTG	26	4	1	0	1	2	1	1	2	0	2	1	2	1	0	1	2	0	0	2	1	1	1
NC22	ATCACGCAGCTTCA	21	3	1	0	2	2	0	2	1	0	0	0	1	1	1	1	1	0	1	1	1	1	1
NC22	ATCAGCAGCATAAC	25	3	2	3	1	0	2	2	1	0	1	0	1	2	0	1	1	1	1	0	2	0	1
NC22	ATCAGCAGTACTGA	32	3	3	2	1	2	1	2	1	2	1	3	0	1	1	1	3	1	1	1	2	0	0
NC22	ATCAGCTCCTGCTC	25	1	3	0	0	2	1	0	2	1	2	0	2	1	1	1	2	1	1	1	2	1	0
NC22	ATCCAGAGACGTCG	22	1	1	2	1	1	1	1	2	1	2	1	1	1	1	1	1	1	0	0	1	1	0
NC22	ATCCAGCAAGTCCT	35	3	3	3	3	2	0	2	1	3	2	2	2	0	2	1	2	0	0	0	2	1	1
NC22	ATCCAGCAGCAGTG	21	2	2	1	2	1	1	1	1	1	0	1	0	1	1	2	0	1	1	1	1	0	0
NC22	ATCCAGTCCGGCGT	27	1	3	0	1	3	2	1	1	1	2	1	1	2	0	1	1	2	1	1	1	0	1
NC22	ATCGACAGCATAAC	23	1	1	1	3	1	1	2	0	1	1	2	0	2	1	0	2	0	1	2	0	1	0
NC22	ATCGACCAAAGTAC	28	3	2	1	2	1	1	1	0	2	1	2	1	1	2	1	2	1	1	1	1	0	1
NC22	ATCGACGTATGTTT	30	2	3	0	1	3	1	4	2	1	2	0	0	1	2	1	1	1	1	1	1	1	1
NC22	ATCGGTAGCATGGC	32	4	0	1	1	1	1	1	1	1	2	2	3	2	1	1	2	1	2	2	1	0	2
NC22	ATCGGTAGTTAGTG	20	1	1	1	2	0	2	1	1	0	1	1	0	1	1	1	1	2	1	1	0	1	0
NC22	ATCGGTGTTTATTG	28	4	3	1	1	0	3	0	1	1	1	1	2	0	1	1	2	2	1	1	0	1	1
NC22	ATCGGTTCACGTAC	20	1	1	2	1	0	0	2	1	1	0	1	1	1	0	2	3	0	1	1	0	0	1
NC22	ATCTCTAGAAGATA	25	1	1	2	3	1	2	1	2	0	1	1	2	2	1	1	1	2	0	0	0	0	1
NC22	ATCTCTAGCATTAG	22	1	2	1	2	2	0	1	2	0	0	2	1	0	0	1	1	3	0	1	1	1	0
NC22	ATCTCTTCTAGAGA	25	3	2	1	0	1	1	1	1	1	2	2	1	1	1	0	1	0	2	2	0	1	1
NC22	ATGACCCATGCCTA	29	3	1	2	3	4	1	1	1	1	0	1	0	2	0	1	0	1	2	0	2	2	1
NC22	ATGACCGTCAGAAT	31	2	3	1	2	2	1	2	5	0	3	1	1	1	1	1	2	2	0	1	0	0	0
NC22	ATGACCTCTTTACC	28	1	1	1	2	0	2	2	4	2	1	2	0	2	1	1	1	1	0	2	1	0	1
NC22	ATGAGAGTTATTGT	21	1	1	3	3	2	2	1	1	1	0	1	0	1	0	0	1	1	1	0	0	1	0
NC22	ATGCACTCGGAGTG	23	2	2	3	0	1	0	2	1	1	2	1	0	1	1	2	1	1	1	1	0	0	0
NC22	ATGCCAAGTTCAAG	30	1	2	0	2	1	2	2	3	3	2	2	0	1	2	2	2	0	1	1	1	0	0
NC22	ATGCCACAGTCAGG	24	1	2	1	1	1	0	2	1	1	0	1	2	2	2	1	1	0	2	1	1	0	1
NC22	ATGCCATCGTAAGA	31	2	2	2	1	3	1	2	2	2	0	0	2	1	0	1	3	1	2	1	1	1	1
NC22	ATGCGTCAGCATGG	25	3	3	1	2	1	2	0	1	0	0	2	1	1	0	1	1	2	1	0	1	1	1
NC22	ATGCGTCATATCGC	26	3	3	2	2	1	0	2	3	1	1	0	1	0	1	1	0	0	1	2	1	0	1
NC22	ATGCGTGTGAGATT	22	2	1	2	2	0	0	2	1	1	2	1	0	2	0	0	1	0	1	2	1	0	1
NC22	ATGCGTGTTCGGAG	27	2	1	1	2	2	0	1	2	2	2	1	1	0	1	2	2	1	0	1	1	1	1
NC22	ATGCGTTCCGTAGT	31	3	2	2	3	0	2	0	2	2	1	2	2	1	2	1	0	2	1	0	1	1	1
NC22	ATGGAAAGCGGCAT	21	1	3	2	1	1	0	1	1	0	0	0	0	3	1	2	1	0	1	1	1	0	1
NC22	ATGGAAAGGTCTGG	22	2	1	1	1	2	0	0	1	1	1	1	2	1	2	1	1	0	1	0	2	0	1
NC22	ATGGAAAGTCCCGC	27	3	0	1	2	2	2	1	0	2	1	3	1	1	2	0	3	0	1	0	2	0	0
NC22	ATGGAAAGTCCCTA	20	1	2	1	0	2	2	2	1	0	0	2	1	1	0	1	1	1	1	0	0	0	1
NC22	ATGGAACAGACTCT	25	1	2	1	1	2	2	2	1	2	1	2	2	0	0	1	1	1	1	0	2	0	0
NC22	ATGGAAGTCTGGGA	25	2	2	2	1	1	2	1	1	0	1	1	1	1	1	1	1	0	2	2	1	1	0
NC22	ATGGCTAGGCAGCT	24	2	2	2	1	0	1	0	0	0	1	1	1	2	1	2	0	1	1	1	2	1	2
NC22	ATGGCTGTGAACAT	24	2	1	2	0	1	1	2	1	1	2	1	0	2	2	1	1	1	0	1	1	0	1
NC22	ATGGCTGTGCTCAT	28	3	4	1	2	2	2	0	2	1	0	1	0	1	1	2	1	2	1	1	0	1	0
NC22	ATGTCGAGAAATCC	32	1	3	3	0	2	0	2	2	2	0	2	1	2	2	1	2	1	2	2	2	0	0
NC22	ATGTCGCAGCGTTT	30	3	2	1	2	2	3	1	1	0	1	1	1	2	2	1	2	1	1	1	1	0	1
NC22	ATGTCGCATCTAGC	17	2	2	2	1	0	0	0	1	1	0	1	0	0	0	2	0	1	1	1	2	0	0
NC22	ATGTCGGTAGGTCG	29	1	3	2	1	1	3	2	2	0	1	0	3	0	0	1	2	2	0	2	0	1	2
NC22	ATGTCGGTGTGTCT	24	2	2	2	1	2	1	1	0	1	0	2	2	1	0	1	1	0	0	2	1	1	1
NC22	ATTCGGTCATCTGG	27	1	1	1	3	1	2	3	2	1	1	1	3	0	1	3	1	1	1	0	0	0	0
NC22	ATTCGGTCCCTCCA	28	2	2	3	2	2	0	3	3	1	0	1	1	2	0	2	0	2	1	0	0	0	1
NC22	ATTGCGAGATTCAG	29	2	2	1	2	4	3	1	0	1	1	1	2	2	0	0	2	0	1	2	1	0	1
NC22	ATTGCGAGGAGTAG	20	2	3	2	0	1	0	1	0	0	1	2	1	1	1	0	0	2	1	1	0	1	0
NC22	ATTGCGGTCTGGCC	26	2	1	2	1	1	1	2	2	3	2	0	0	1	1	2	2	1	1	0	0	0	1
NC22	ATTGGCCACACTAC	25	1	3	1	1	2	0	2	2	2	1	0	2	0	0	1	1	2	1	1	1	1	0
NC22	ATTGGCGTGCCTCG	26	4	1	0	1	1	0	1	1	1	1	1	2	2	1	0	2	1	1	1	2	1	1
NC22	ATTGGCTCATGAAG	25	1	0	2	2	2	0	1	3	2	1	2	0	0	1	1	0	1	0	2	1	2	1
NC22	ATTTCCTCAGAGTA	34	2	3	4	3	1	1	1	0	3	0	1	2	2	2	0	2	0	2	2	1	1	1
NC22	ATTTCCTCTGACGT	26	0	3	2	1	2	1	2	1	2	2	1	0	1	1	0	2	0	1	2	1	1	0
NC22	CAAACCAGATGGGA	24	3	0	2	3	2	1	0	2	0	1	0	1	1	1	1	0	1	1	0	2	1	1
NC22	CAAACCAGATTCGA	31	2	2	2	1	3	2	0	1	1	1	2	2	0	1	1	2	1	1	1	2	2	1
NC22	CAAACCAGCCCTCG	26	2	2	1	1	1	2	2	0	2	2	2	0	1	0	2	0	2	0	1	1	1	1
NC22	CAAACCCAGACTCT	16	1	1	1	0	3	0	0	1	2	1	0	1	1	1	0	0	1	1	0	0	1	0
NC22	CAAACCGTGCTATC	27	4	1	2	1	1	2	1	1	0	3	0	1	0	2	0	1	2	2	0	1	0	2
NC22	CAAACCTCCATTGG	29	3	1	3	2	1	3	3	1	1	1	0	3	2	1	0	1	1	1	0	0	0	1
NC22	CAAAGAAGAGTACT	22	2	2	1	1	1	2	1	2	0	2	2	1	0	0	1	1	0	1	0	1	1	0
NC22	CAAAGAAGGCTATA	29	1	2	2	1	2	0	2	0	2	2	1	3	1	1	1	1	1	1	1	2	1	1
NC22	CAAAGACAAATGGT	23	1	1	2	1	2	0	2	0	2	2	0	0	1	1	1	1	1	1	1	1	1	1
NC22	CAAAGAGTATACAG	26	1	2	2	0	2	2	1	0	2	0	1	2	1	0	1	1	2	2	1	1	0	2
NC22	CAAAGATCCATCCC	22	2	1	0	1	3	2	1	0	1	0	2	0	0	1	2	0	1	1	2	2	0	0
NC22	CAAAGATCTGGGCC	23	2	0	2	0	1	1	2	1	1	2	2	0	1	1	0	2	2	0	1	1	1	0
NC22	CAACACCAGAATCA	30	2	2	2	0	3	2	1	2	2	1	1	1	1	1	1	0	1	1	2	2	1	1
NC22	CAACACCAGATTCC	24	1	4	2	2	1	2	1	1	0	1	1	1	2	0	1	0	0	1	1	1	0	1
NC22	CAACACCAGTGGAC	28	3	2	2	2	2	2	2	2	1	1	1	0	0	1	2	1	0	2	1	1	0	0
NC22	CAACACCATCGTGT	27	1	1	0	1	1	1	1	2	2	2	1	2	2	0	1	2	3	1	1	2	0	0
NC22	CAACACTCCTGATG	19	2	1	0	1	0	1	1	1	1	0	0	1	1	0	1	1	2	1	1	1	1	1
NC22	CAACCAAGTCTTCG	26	4	0	2	2	1	3	1	0	1	3	1	1	1	2	0	1	1	0	1	0	1	0
NC22	CAACCATCAAAGGT	30	2	3	2	1	1	1	1	2	0	2	2	2	1	1	1	1	1	2	2	2	0	0
NC22	CAACGTAGATCTAG	33	1	4	2	0	0	2	2	1	2	2	1	1	1	1	1	2	4	1	2	2	0	1
NC22	CAACGTAGCTCCGC	22	2	2	0	2	2	1	0	1	1	1	0	0	2	1	1	2	1	1	1	0	0	1
NC22	CAACGTCATAGAGT	22	2	3	1	1	0	2	1	0	1	0	2	1	1	1	1	1	2	0	1	0	0	1
NC22	CAACGTGTCATGCT	28	2	2	2	1	3	1	1	2	1	2	0	1	0	1	2	1	0	2	1	1	1	1
NC22	CAACGTTCTTTCCA	24	1	3	2	1	1	0	1	1	1	0	1	3	0	1	1	1	2	1	0	2	0	1
NC22	CAACTGGTGAATCA	27	3	3	1	1	1	1	1	1	3	1	0	2	1	2	0	2	1	0	1	1	1	0
NC22	CAACTGGTTAATGG	29	3	2	2	0	1	2	2	1	1	2	1	2	2	0	2	1	1	2	0	0	1	1
NC22	CAAGAAAGGCCTTT	18	2	0	2	2	2	0	0	2	1	0	1	0	2	1	1	0	0	1	1	0	0	0
NC22	CAAGAACAATTACT	21	2	2	1	2	0	1	1	1	0	1	2	0	1	1	1	0	1	1	1	1	0	1
NC22	CAAGAAGTACAAGT	30	5	4	2	3	3	1	0	2	0	1	2	0	2	1	0	1	0	0	1	1	1	0
NC22	CAAGAAGTATATGG	16	0	0	1	0	0	1	2	2	0	1	1	1	0	1	2	1	1	1	1	0	0	0
NC22	CAAGAAGTTAGACA	22	2	3	2	0	2	1	2	1	1	2	0	0	2	0	1	1	0	0	1	1	0	0
NC22	CAAGGGAGCGGCAT	22	2	1	1	2	1	2	1	0	1	1	1	1	0	1	0	0	1	1	2	2	1	0
NC22	CAAGGGCACCTCTC	20	0	0	3	2	3	1	2	0	1	1	0	0	1	2	0	1	0	1	1	0	1	0
NC22	CAAGGGCAGCTTAC	29	3	3	1	1	2	1	0	2	2	1	0	2	2	0	2	1	0	1	2	2	0	1
NC22	CAAGTCAGTACCAA	24	1	1	2	1	0	0	2	2	1	1	2	1	2	0	2	1	2	1	0	0	1	1
NC22	CAAGTCAGTCCCTA	23	3	0	2	1	1	2	3	2	0	0	0	1	1	0	1	1	2	1	0	1	1	0
NC22	CAAGTCCATCGGGA	26	3	1	3	0	0	2	1	0	2	2	2	1	1	1	0	1	1	1	0	2	0	2
NC22	CAAGTCGTCACCTA	24	2	3	2	2	0	0	0	0	1	1	2	1	0	2	1	0	2	1	1	1	1	1
NC22	CAAGTCGTCTTCCC	32	2	3	3	1	1	2	2	2	2	2	2	1	1	2	1	0	0	1	1	1	1	1
NC22	CAAGTCGTTTTAGT	19	1	2	2	0	0	3	0	2	1	2	0	1	0	0	1	1	0	0	1	1	0	1
NC22	CAAGTCTCTCTCGC	21	3	2	1	0	2	0	2	1	0	2	2	0	1	2	0	0	1	0	0	0	1	1
NC22	CACAGTAGAGGTGA	23	2	2	2	0	1	2	0	2	0	0	1	1	1	0	0	2	1	2	2	1	1	0
NC22	CACAGTAGCTCCGC	27	2	2	2	1	2	1	1	0	3	2	1	0	1	0	1	2	1	1	1	2	1	0
NC22	CACAGTAGTTCGCT	23	2	1	2	1	1	0	2	0	1	0	0	2	1	1	2	2	1	0	2	2	0	0
NC22	CACAGTCATACCGT	28	2	2	1	3	3	0	1	1	1	0	2	2	1	0	0	3	1	2	2	1	0	0
NC22	CACAGTCATACCTG	28	2	2	2	1	1	0	2	1	2	2	0	1	1	2	0	1	2	1	1	2	1	1
NC22	CACAGTTCCAGTCA	24	3	2	2	0	1	2	1	2	1	0	0	0	0	0	1	1	1	2	1	2	1	1
NC22	CACAGTTCGGAGTG	27	0	2	0	1	1	1	4	2	2	1	1	2	2	1	1	0	1	2	1	1	1	0
NC22	CACCAACAAACTAG	25	0	2	3	2	0	2	1	0	2	0	2	2	1	0	1	4	0	1	1	0	1	0
NC22	CACCAAGTACGATA	24	2	4	2	0	2	1	1	1	0	0	0	0	1	1	2	1	1	2	1	1	1	0
NC22	CACCCTAGCGTATA	20	2	2	1	2	1	1	1	1	1	1	1	1	2	1	0	0	1	0	0	0	1	0
NC22	CACCCTGTATTGTT	22	3	1	1	0	0	2	1	1	1	2	0	2	1	0	2	0	1	2	1	0	0	1
NC22	CACCCTTCAGATTT	25	1	2	2	2	0	1	1	0	3	1	1	1	1	1	0	2	1	1	1	2	1	0
NC22	CACCCTTCGATCAC	24	1	2	2	1	1	2	2	2	1	0	1	2	2	1	1	1	0	0	1	0	0	1
NC22	CACCCTTCGGCCTG	25	1	1	1	2	1	1	3	2	1	1	1	1	0	1	2	0	0	1	2	1	1	1
NC22	CACCCTTCGTCACA	22	1	2	1	1	1	1	1	1	1	0	1	3	0	0	1	1	1	2	0	1	1	1
NC22	CACCTCCAAAGGTT	25	3	2	2	0	1	1	2	1	2	0	2	1	1	1	2	2	0	0	0	1	0	1
NC22	CACCTCCAATGGTA	27	2	2	2	3	0	2	0	1	2	3	0	3	2	0	1	1	1	0	2	0	0	0
NC22	CACGATAGAATCAC	18	2	1	1	2	0	0	2	0	1	0	2	1	0	1	1	0	2	0	0	1	1	0
NC22	CACGATGTCAAGTA	22	2	1	2	2	2	1	0	1	1	1	1	0	0	0	0	1	1	1	2	1	1	1
NC22	CACGATGTTGTCTG	28	1	3	2	1	3	1	1	2	1	2	1	1	1	2	1	1	1	1	0	1	0	1
NC22	CACTAGGTCAAGTA	19	2	3	0	0	1	1	2	1	0	0	1	2	0	0	0	1	1	1	1	1	0	1
NC22	CACTCCCAACCGTT	35	2	4	2	1	2	1	2	2	2	0	2	3	2	1	1	1	1	1	2	2	1	0
NC22	CACTCCGTTGCTGT	24	0	3	1	2	1	2	3	0	0	1	0	2	0	1	1	1	0	1	2	1	1	1
NC22	CACTCCTCTCAAGC	24	2	3	2	1	1	2	1	1	2	2	0	2	0	0	1	1	1	0	1	0	0	1
NC22	CACTGAAGTGGGAA	35	2	3	1	3	1	0	3	3	1	2	1	3	1	1	2	1	1	1	1	2	0	2
NC22	CACTGAAGTGGTCG	23	3	0	1	1	1	1	2	1	1	2	2	2	2	0	0	1	1	0	1	1	0	0
NC22	CACTTTAGATCGTA	22	3	1	1	2	0	0	1	2	0	1	1	0	1	2	1	1	0	1	2	1	1	0
NC22	CACTTTAGATGGAG	28	3	3	1	2	3	2	1	2	0	1	1	1	0	1	1	1	2	0	2	0	1	0
NC22	CACTTTAGGACATT	31	2	2	2	1	1	1	1	1	2	1	2	2	2	1	0	2	1	2	2	1	1	1
NC22	CACTTTTCCTCGTC	24	2	3	1	1	0	2	1	1	2	2	2	1	0	1	0	1	0	2	0	1	0	1
NC22	CACTTTTCTCTCAT	26	1	0	1	0	0	1	1	3	3	3	0	2	1	1	2	1	1	1	1	1	1	1
NC22	CACTTTTCTTACGG	32	3	3	1	2	2	3	1	2	2	1	1	1	1	1	0	2	1	0	2	1	1	1
NC22	CAGAAAAGATCTAG	25	2	2	1	2	1	3	1	2	1	2	1	0	1	1	1	1	0	1	1	1	0	0
NC22	CAGAAACAAGTGCG	22	3	2	0	2	2	1	1	1	1	1	1	2	0	0	0	1	1	0	1	1	1	0
NC22	CAGACTAGAATCAC	21	1	2	2	0	2	1	1	2	0	2	1	1	2	0	0	0	1	1	1	1	0	0
NC22	CAGACTAGCGTCGA	24	2	4	1	0	2	1	2	0	0	1	1	1	1	1	1	0	2	1	0	1	0	2
NC22	CAGACTCACTATAT	21	1	1	0	2	1	1	1	2	0	1	1	0	1	2	0	2	0	1	1	1	1	1
NC22	CAGACTGTGGCGTA	29	3	3	3	1	2	1	0	1	1	2	2	1	1	0	2	2	1	1	0	0	1	1
NC22	CAGACTTCGACCTA	29	1	2	2	1	1	2	2	1	2	2	2	2	2	1	0	2	1	0	1	1	0	1
NC22	CAGGTTAGGTTAAC	24	3	1	2	1	1	1	1	0	2	1	1	2	1	1	2	1	0	0	1	0	0	2
NC22	CAGGTTCAGCGCTC	27	2	0	1	1	1	2	3	2	2	1	1	1	1	1	1	2	2	1	0	0	1	1
NC22	CAGGTTGTCTCATG	17	1	0	1	2	1	1	1	1	3	0	0	0	0	0	0	1	1	0	1	2	1	0
NC22	CAGGTTGTGTTGCT	31	3	2	1	1	2	2	1	1	1	3	1	3	1	1	1	1	1	1	3	1	0	0
NC22	CAGTCAAGAGTGTT	31	2	1	2	2	3	3	2	1	1	1	1	2	2	1	1	1	1	0	1	2	0	1
NC22	CAGTCAAGATCTTT	22	2	3	2	0	2	1	1	1	0	1	0	2	2	1	0	1	1	1	0	1	0	0
NC22	CAGTCAAGGGTCTG	26	2	1	1	1	2	1	0	2	1	2	2	1	1	1	1	2	2	1	1	1	0	0
NC22	CAGTGTAGCTTGCT	26	2	1	1	0	1	1	2	2	2	2	1	2	1	1	1	2	0	1	0	1	1	1
NC22	CAGTGTGTTTGCAC	23	2	1	1	2	1	2	0	2	3	1	1	1	0	0	0	0	0	1	2	2	0	1
NC22	CAGTTGCACCTTGA	26	1	2	2	0	2	1	2	1	2	2	1	1	1	0	1	1	0	1	1	4	0	0
NC22	CAGTTGGTAACCTC	28	3	3	2	2	0	2	0	2	1	1	1	2	1	1	0	1	1	2	0	1	1	1
NC22	CAGTTGGTGTTTAT	18	1	2	1	2	1	2	1	1	0	2	0	1	0	0	1	1	0	1	1	0	0	0
NC22	CAGTTGGTTGCTGT	26	1	3	1	1	1	2	0	2	1	1	0	2	1	1	1	2	2	0	1	1	1	1
NC22	CATAGCCATCTTTC	25	2	1	2	1	1	1	1	1	0	1	1	2	2	2	1	0	1	1	2	0	1	1
NC22	CATAGCTCTATGCG	27	3	2	1	0	1	2	2	0	2	2	1	1	2	0	0	2	1	2	1	0	1	1
NC22	CATAGCTCTCTGGA	23	1	0	2	3	2	1	1	1	0	1	1	3	1	1	1	0	2	0	0	1	1	0
NC22	CATCAGAGCATTCC	28	2	1	1	2	1	1	1	0	1	2	3	1	2	2	1	1	1	1	1	1	1	1
NC22	CATCAGCACCTCTC	26	4	2	0	2	2	0	1	2	1	1	1	0	1	1	2	1	2	0	2	1	0	0
NC22	CATCAGCATAACTT	32	3	3	2	1	3	0	2	2	1	1	3	0	0	1	2	1	0	2	2	2	1	0
NC22	CATCAGGTACCTAC	24	2	1	1	1	1	0	2	2	2	2	1	1	0	1	1	1	3	1	1	0	0	0
NC22	CATCAGGTGTTGAA	21	1	1	1	0	0	0	2	2	2	2	2	1	0	2	1	1	1	1	0	0	1	0
NC22	CATCAGTCAATGTT	22	2	2	1	3	2	1	1	1	1	2	1	0	0	0	1	0	0	1	0	2	0	1
NC22	CATCAGTCATTACA	30	2	1	2	2	1	1	3	1	1	1	1	2	1	1	1	1	1	2	2	1	1	1
NC22	CATCAGTCCTGAAC	32	1	3	2	2	2	1	1	2	2	1	2	1	2	3	1	1	0	1	2	1	1	0
NC22	CATCAGTCGGATGG	25	0	3	0	3	1	1	3	1	1	1	1	1	2	0	1	2	0	2	1	0	0	1
NC22	CATCCCAGAGCTAT	34	2	2	2	3	2	1	3	1	3	2	2	1	2	1	1	0	1	0	1	2	0	2
NC22	CATCCCGTACGTCT	26	3	4	2	0	1	1	1	2	0	1	0	2	1	1	1	1	1	0	1	2	0	1
NC22	CATCCCGTTGATAG	31	3	3	2	1	2	1	2	2	2	2	3	0	0	1	2	0	1	1	1	1	0	1
NC22	CATCCCTCTCACGA	20	1	1	1	0	2	1	0	1	1	1	2	0	1	1	0	1	1	1	1	1	1	1
NC22	CATCGACAGGTTGG	24	3	1	1	0	1	2	3	1	0	2	0	2	1	1	2	1	2	0	0	1	0	0
NC22	CATCGACATCACTG	25	0	1	2	1	1	2	1	1	1	1	0	3	2	0	2	1	2	2	0	1	0	1
NC22	CATCGACATCCTCC	22	1	1	1	2	0	1	2	2	2	0	1	2	0	2	1	0	1	1	1	1	0	0
NC22	CATCGATCAAGTTT	33	2	2	1	3	3	2	2	5	1	2	0	0	1	0	2	1	1	2	1	1	0	1
NC22	CATCGATCGGCGCT	25	2	3	1	0	1	2	1	0	1	1	2	1	1	1	1	1	0	1	1	2	0	2
NC22	CATCTTAGGCATAT	24	2	1	1	1	1	1	1	2	0	2	0	1	1	2	2	1	1	1	1	1	1	0
NC22	CATCTTCAGACTGG	26	2	1	1	3	2	2	1	1	1	2	1	0	2	1	1	0	2	0	1	1	1	0
NC22	CATCTTCATGGCGA	26	1	0	2	2	2	2	1	2	1	0	1	2	0	2	0	1	0	2	1	2	1	1
NC22	CATCTTGTTGAAGT	33	4	1	2	1	2	0	3	2	0	1	1	2	1	2	1	1	2	2	1	2	1	1
NC22	CATGACGTAGTGGC	31	2	2	0	2	2	2	1	2	2	1	1	1	2	2	1	2	2	0	1	2	0	1
NC22	CATGACTCCAATGC	31	3	1	3	1	0	1	3	1	1	1	2	1	1	1	1	2	2	0	2	2	1	1
NC22	CATGCACAGCGTCC	19	2	2	0	1	1	1	1	0	0	1	1	0	1	0	1	1	2	1	2	1	0	0
NC22	CATGCAGTACCTCA	25	2	1	1	1	1	1	0	1	2	0	2	2	0	1	1	2	1	1	1	1	2	1
NC22	CATGCATCCGACTA	23	3	2	2	1	1	0	2	0	0	0	1	1	1	0	0	1	1	1	2	2	1	1
NC22	CATGGTCAACATTT	29	0	4	2	2	0	1	1	2	1	1	1	1	1	2	2	2	2	2	1	0	0	1
NC22	CATGGTCAGTTAGA	19	1	3	0	2	1	1	1	0	0	0	1	1	1	0	1	1	2	1	1	1	0	0
NC22	CATGGTGTCACTAC	29	2	2	2	1	1	1	2	1	1	1	1	2	2	0	0	2	2	2	2	1	1	0
NC22	CATGGTTCTAGAAG	23	3	2	0	1	1	1	2	0	1	1	1	2	1	1	2	0	0	2	1	1	0	0
NC22	CATTCTCACGCTAT	30	2	1	1	1	3	3	2	0	2	2	1	1	3	1	0	0	0	1	2	2	1	1
NC22	CATTGGAGTCTGAA	24	1	1	1	2	1	0	1	2	2	2	1	0	1	1	0	2	1	1	1	1	2	0
NC22	CATTGGCAGCTGAG	31	2	1	1	1	2	2	1	3	2	1	0	1	2	2	2	2	1	1	2	1	1	0
NC22	CATTGGTCCGATTG	14	1	0	0	1	1	1	1	0	0	0	0	0	1	1	1	2	1	2	0	0	1	0
NC22	CATTGGTCTGGTTG	23	2	2	1	1	1	2	1	1	1	1	0	3	0	2	0	1	1	1	1	0	1	0
NC22	CCAAACCATCCTCC	22	1	1	1	1	3	1	0	1	1	0	1	0	1	1	1	2	2	1	1	1	0	1
NC22	CCAAACGTCAGAAT	26	1	1	2	0	2	1	2	2	0	1	1	2	2	1	1	1	2	0	1	1	1	1
NC22	CCAAACGTGTGCCC	33	1	2	3	2	1	1	3	1	3	3	2	0	0	1	0	2	2	3	0	2	0	1
NC22	CCAATGCACTCGAT	25	3	3	1	1	2	1	2	0	2	0	1	1	1	2	0	2	2	0	0	0	1	0
NC22	CCACAACACAAAGT	35	2	3	2	0	3	1	2	4	2	1	0	2	2	1	2	2	1	2	1	1	1	0
NC22	CCACAACATCCATG	29	0	2	2	1	3	2	1	0	2	1	1	2	2	1	2	0	2	1	1	2	0	1
NC22	CCACAAGTCCTTGA	23	3	0	1	0	0	1	2	1	1	1	0	2	1	0	1	3	1	2	1	1	0	1
NC22	CCACAATCAGTCCA	20	1	2	2	1	1	1	1	0	1	1	0	1	0	1	0	2	1	1	0	1	1	1
NC22	CCAGTACACCGCGT	24	0	1	1	1	2	1	1	0	2	1	0	1	2	1	2	2	2	0	2	1	0	1
NC22	CCAGTAGTTACCTG	33	2	3	3	0	4	2	0	1	3	0	2	2	1	2	1	1	1	2	1	1	1	0
NC22	CCAGTATCCGACTA	31	3	1	1	3	2	1	2	2	1	1	2	2	1	1	2	1	2	1	1	1	0	0
NC22	CCATAGCACATGAA	25	2	0	3	1	1	1	2	2	1	0	0	0	1	0	1	1	5	1	1	0	1	1
NC22	CCATAGCACGGTCC	30	1	0	2	0	1	2	2	1	1	1	2	2	2	2	1	1	2	1	3	1	1	1
NC22	CCCAAAAGTTCTAT	25	2	1	2	0	0	2	2	1	0	1	0	3	1	2	2	2	2	0	0	1	0	1
NC22	CCCAAACAATGTTT	26	2	3	2	1	1	2	2	3	2	0	0	2	0	0	2	1	0	0	1	0	1	1
NC22	CCCAAAGTCCGTAT	33	1	2	1	2	1	1	2	2	2	3	2	2	1	2	2	2	0	1	2	1	0	1
NC22	CCCAAAGTTGGCCC	32	4	0	4	2	2	1	0	2	3	1	1	0	1	2	1	1	0	1	2	2	1	1
NC22	CCCGTTCACGATGG	21	1	2	1	2	4	0	0	1	0	1	2	1	1	1	0	0	1	1	1	1	0	0
NC22	CCCGTTCACGCATT	29	2	0	3	2	0	2	1	1	1	3	2	2	1	1	0	1	1	1	2	2	0	1
NC22	CCCGTTGTACGCTT	35	3	3	3	2	3	2	1	2	1	1	2	3	0	2	0	2	0	1	1	1	1	1
NC22	CCCTACAGTCGCTT	26	1	3	2	2	1	2	1	0	1	1	1	2	1	2	1	0	1	1	1	2	0	0
NC22	CCCTACGTCACACT	23	2	0	1	1	2	1	2	2	0	0	1	1	1	2	1	2	1	0	1	1	1	0
NC22	CCCTACTCAATTGT	31	2	2	2	1	2	1	2	1	2	2	1	3	2	1	1	1	0	1	1	0	1	2
NC22	CCCTCAAGCCGATG	20	2	2	1	1	1	3	0	1	1	1	1	1	1	1	0	1	0	0	1	0	0	1
NC22	CCCTCAAGGACTGC	30	1	1	2	3	2	1	2	2	1	2	1	1	1	2	1	1	1	0	1	2	1	1
NC22	CCCTCAAGTAGGTT	28	1	3	1	0	1	2	1	2	2	2	0	2	1	1	0	0	2	2	1	2	1	1
NC22	CCCTCACACTAAAG	29	2	2	2	1	3	2	2	0	2	1	0	2	1	1	1	1	2	1	0	1	1	1
NC22	CCCTCACATCGTGT	30	3	2	1	1	1	2	2	0	1	1	2	2	2	2	2	2	1	1	1	0	1	0
NC22	CCCTCAGTTTTGGC	26	2	2	2	3	3	1	2	0	2	1	0	2	0	1	2	0	1	0	0	1	1	0
NC22	CCCTCATCGGAGGT	22	3	0	2	2	0	0	2	2	1	2	1	1	1	1	0	2	0	1	0	0	1	0
NC22	CCGAATAGCACTTC	28	1	3	2	1	1	0	1	1	2	2	1	1	2	1	1	1	2	1	1	1	1	1
NC22	CCGAATAGTCCAGG	27	1	2	1	1	1	0	0	2	3	1	2	1	1	2	1	0	1	1	3	1	1	1
NC22	CCGAATCACTTATA	26	1	1	1	2	3	0	1	1	1	1	2	1	2	1	1	1	1	1	2	1	0	1
NC22	CCGAATCAGTGCGA	23	3	1	3	0	2	0	2	0	1	2	1	2	0	1	1	0	1	1	0	0	1	1
NC22	CCGAATGTGGCTCC	28	2	2	1	1	3	1	2	2	0	1	1	4	0	1	0	1	1	1	1	2	1	0
NC22	CCGAATTCGTAAGA	22	3	1	0	2	2	0	1	1	1	0	1	2	1	0	1	1	0	2	1	1	1	0
NC22	CCGATAAGTTCCGT	20	3	3	2	0	1	0	1	0	1	0	0	0	1	0	1	2	2	0	1	1	0	1
NC22	CCGATACACTGCAT	24	3	2	1	0	1	2	1	1	2	1	1	1	0	0	1	2	0	2	2	0	1	0
NC22	CCGATACATCCAAC	26	2	2	2	0	2	0	1	1	1	2	2	2	0	0	1	1	1	2	2	0	1	1
NC22	CCGATATCTAGATT	27	2	4	1	1	1	3	2	0	1	1	1	1	1	0	1	0	3	1	2	1	0	0
NC22	CCGTAAAGGTCTAA	33	3	3	0	2	1	2	1	2	1	2	1	0	1	3	1	0	3	1	1	2	1	2
NC22	CCTAAGGTTATTCA	28	2	2	1	1	2	1	1	1	1	3	1	2	1	1	2	0	2	1	0	1	1	1
NC22	CCTAAGTCCTCATT	26	1	0	0	2	2	1	2	1	3	3	2	1	2	1	1	0	1	1	0	1	1	0
NC22	CCTACCCATCAATT	27	3	1	2	2	0	1	1	2	1	1	1	2	1	0	1	1	2	2	1	1	0	1
NC22	CCTACCCATCTAAT	26	3	3	1	2	3	1	1	2	0	3	1	0	1	1	1	0	0	0	1	1	0	1
NC22	CCTAGAAGGCCTCC	30	2	1	2	2	0	2	2	0	3	2	1	2	3	0	1	2	3	1	0	0	0	1
NC22	CCTAGACATACCCA	24	2	4	2	0	0	1	0	2	1	1	1	0	2	1	0	2	0	2	0	1	1	1
NC22	CCTAGATCCTGGGC	28	1	2	3	1	2	2	1	0	1	3	1	2	0	2	1	1	2	1	0	1	1	0
NC22	CCTCACAGCCATTC	27	2	2	2	2	2	1	2	0	1	2	1	3	0	1	1	0	0	2	1	1	0	1
NC22	CCTCACAGTGGCGT	26	1	2	1	1	1	1	1	1	3	0	1	1	2	1	1	2	1	1	2	1	0	1
NC22	CCTCACCAGATACA	29	3	1	3	1	3	2	1	2	1	1	2	1	1	1	1	1	1	1	1	1	0	0
NC22	CCTCACGTCATTAT	21	1	1	1	1	1	1	2	2	1	1	1	1	1	0	1	1	0	2	1	0	1	0
NC22	CCTCCAAGCATTCC	29	1	2	2	2	0	3	1	3	1	2	1	4	1	0	2	0	3	0	0	1	0	0
NC22	CCTCTGGTCAATGA	30	1	1	1	2	0	2	1	1	1	2	2	0	2	2	2	1	2	1	3	1	1	1
NC22	CCTGAACAAAGTTG	26	3	1	2	1	3	0	1	2	1	1	1	2	2	2	0	1	2	0	1	0	0	0
NC22	CCTGAACACATCCA	30	2	3	3	3	1	1	2	0	2	3	0	1	1	1	2	1	0	1	1	0	1	1
NC22	CCTGAATCCCAATG	32	3	2	1	1	0	0	2	3	1	2	1	3	2	1	2	1	1	2	1	2	1	0
NC22	CCTGTCCACAAATG	21	3	3	1	2	2	1	0	1	1	0	1	1	0	1	0	0	0	1	2	1	0	0
NC22	CCTGTCCATGGAAT	27	3	1	2	1	1	2	0	2	1	1	1	3	1	0	2	0	1	1	2	1	0	1
NC22	CCTGTCCATGGTAA	29	5	2	3	2	1	1	2	2	1	0	1	2	1	1	0	0	2	1	1	0	1	0
NC22	CCTGTCGTGCGTCC	25	1	4	2	1	2	1	1	1	1	1	0	2	2	0	1	0	2	2	1	0	0	0
NC22	CCTGTCTCCCACTC	29	4	3	1	1	2	2	0	2	1	1	1	1	1	1	2	0	1	1	2	1	1	0
NC22	CCTTATCATGATTT	28	2	1	3	1	1	2	1	0	1	2	1	1	1	2	2	1	2	1	1	1	0	1
NC22	CCTTGCAGCAGTGC	29	2	3	1	1	2	1	1	1	1	1	1	2	1	1	2	0	2	1	3	1	1	0
NC22	CCTTGCAGGCTTTC	23	2	3	2	0	1	1	2	0	1	1	0	2	1	0	2	0	1	2	1	0	1	0
NC22	CCTTGCAGTGTTGA	23	4	2	3	0	1	2	2	2	1	0	1	0	0	0	0	1	0	1	0	1	1	1
NC22	CCTTGCGTACGGGT	26	0	2	0	3	2	1	2	1	1	2	0	2	1	1	0	2	1	1	1	2	1	0
NC22	CCTTGCTCATAGGA	27	2	3	3	0	2	2	3	2	2	0	1	1	1	2	0	1	1	0	0	0	1	0
NC22	CCTTGCTCTGGACT	29	1	2	1	2	2	2	0	3	1	1	2	2	1	0	2	1	2	1	1	0	1	1
NC22	CCTTTACATATGTT	26	3	1	2	2	1	0	2	4	0	1	1	1	2	0	1	0	2	0	0	1	1	1
NC22	CCTTTAGTGAGCGT	27	2	2	1	1	2	1	1	1	3	1	2	3	0	2	0	1	1	1	0	1	1	0
NC22	CCTTTAGTTAAGCA	30	2	1	3	2	2	2	0	0	2	2	2	2	1	1	0	0	2	1	1	2	1	1
NC22	CGAACTCAAGTGAT	14	0	0	0	0	1	2	0	2	2	0	2	2	0	0	0	0	1	1	0	1	0	0
NC22	CGAAGGCAACCGTT	33	4	1	0	3	3	2	2	0	1	2	2	1	1	1	3	1	2	2	1	0	0	1
NC22	CGAAGGCATACCTG	20	1	3	2	1	1	2	1	0	1	1	1	1	0	1	0	1	1	0	0	1	0	1
NC22	CGAAGGGTGTCATC	33	3	3	1	2	2	1	2	1	1	2	2	1	2	0	1	2	2	2	1	2	0	0
NC22	CGAAGGGTTATTCA	29	2	2	1	2	2	1	1	0	2	2	3	0	1	0	2	2	2	1	2	0	1	0
NC22	CGACATAGAGTTTG	21	2	1	1	2	1	1	1	2	1	1	1	0	1	0	1	0	0	2	0	1	1	1
NC22	CGACATAGTGTCGG	28	1	2	1	0	2	2	2	0	1	2	1	2	2	0	1	0	1	3	2	2	0	1
NC22	CGACATGTGTACGG	28	2	4	0	1	3	2	0	2	2	1	2	2	1	0	1	1	1	1	0	1	0	1
NC22	CGACATTCATCTGG	33	1	2	3	1	2	3	1	3	2	1	2	0	1	2	1	1	2	2	1	0	1	1
NC22	CGACTACATTCACG	27	2	3	1	2	1	1	3	0	0	2	2	1	1	0	0	1	1	1	1	2	1	1
NC22	CGACTATCCTTTGT	34	3	4	2	1	4	1	2	1	2	1	1	2	1	1	1	2	0	1	2	1	1	0
NC22	CGAGAGAGTAGGAG	30	3	1	2	1	2	2	0	2	3	1	0	2	0	2	2	1	1	2	0	2	0	1
NC22	CGAGGAGTGTTTAT	33	3	2	3	1	1	2	0	0	2	2	3	2	2	3	1	1	2	1	1	1	0	0
NC22	CGAGGATCTGACCA	23	1	1	1	1	3	1	1	2	1	1	1	1	0	1	1	1	2	0	0	1	1	1
NC22	CGAGGATCTGGAAA	27	1	1	3	0	3	1	1	2	2	1	1	3	2	0	0	1	1	2	1	0	0	1
NC22	CGATACCATATGCC	21	1	1	1	1	4	2	0	2	2	0	0	1	1	0	1	2	1	0	1	0	0	0
NC22	CGATACCATCGGCC	27	2	1	0	2	2	2	2	2	0	2	3	0	0	1	2	1	1	2	1	0	0	1
NC22	CGATACGTATTCTA	27	0	1	2	2	2	1	0	1	1	0	0	3	2	1	1	1	2	2	1	1	1	2
NC22	CGATACGTGCTGTT	31	3	2	3	1	2	1	3	1	1	1	1	3	1	1	1	1	0	1	1	1	1	1
NC22	CGATTGCAGTATTT	23	1	2	2	1	1	1	3	1	1	1	1	0	1	1	2	1	0	1	1	0	1	0
NC22	CGATTGGTGAGTTA	18	1	0	2	0	1	1	1	2	1	1	1	0	1	0	0	1	1	0	0	2	1	1
NC22	CGATTGTCAACTAT	25	1	1	1	1	3	1	0	1	1	2	2	1	1	2	1	1	1	1	0	1	1	1
NC22	CGCATACAAGTACA	26	1	0	3	2	2	0	1	0	2	1	0	3	1	2	1	1	1	1	1	2	0	1
NC22	CGCATAGTCAATAG	22	2	1	2	1	0	0	1	1	2	0	1	3	2	0	0	2	1	0	2	0	0	1
NC22	CGCATATCTAGTTA	25	2	1	2	2	1	1	2	3	0	0	1	1	1	1	2	1	1	0	1	1	0	1
NC22	CGCCTTAGTGGGAA	21	1	1	3	1	0	2	2	1	1	2	0	1	1	0	0	0	1	2	1	1	0	0
NC22	CGCCTTCAACAGTA	30	2	2	3	2	1	3	1	0	1	2	1	1	1	2	1	1	1	1	1	2	0	1
NC22	CGCCTTCATGGACG	28	1	2	2	2	1	1	1	1	1	0	1	2	2	3	1	2	0	0	2	1	1	1
NC22	CGGAAGAGCTGTAA	22	2	1	1	2	1	1	2	0	1	1	0	1	1	2	2	2	0	0	2	0	0	0
NC22	CGGAAGAGTGCAAT	22	3	1	2	1	3	2	1	1	1	1	0	1	1	0	1	1	1	0	0	1	0	0
NC22	CGGAAGGTCCCATA	30	3	4	0	2	2	2	2	2	0	2	2	1	1	1	1	1	0	1	0	1	1	1
NC22	CGGAAGGTCTGGGA	26	1	2	1	2	1	2	1	1	0	2	0	3	1	0	1	2	1	1	2	1	0	1
NC22	CGGAAGGTTGTACC	23	3	0	1	1	2	1	1	1	1	2	1	1	1	1	1	1	2	1	0	1	0	0
NC22	CGGAAGTCAGCTAC	31	2	3	1	3	1	1	2	0	1	1	1	2	1	2	1	1	0	2	2	2	0	2
NC22	CGGAAGTCGTAAGA	25	3	2	2	1	2	1	1	0	2	2	2	1	0	1	1	0	1	1	1	0	0	1
NC22	CGGAAGTCTCGTCC	25	3	2	2	0	0	1	0	3	1	0	2	2	1	1	2	1	1	2	0	1	0	0
NC22	CGGAGACAGGTGAC	22	2	1	1	0	1	0	1	1	1	0	1	2	1	1	2	1	2	2	1	1	0	0
NC22	CGGAGATCTTTAAG	31	2	3	2	2	1	1	2	3	1	2	2	2	1	1	1	1	0	1	1	0	1	1
NC22	CGGGAACATTCAAT	26	2	2	1	1	2	2	2	0	2	1	2	1	1	1	2	1	1	1	1	0	0	0
NC22	CGGGAAGTACCCAT	21	1	1	2	1	2	1	1	1	0	1	0	1	0	1	0	2	2	1	0	2	1	0
NC22	CGGTATAGTGCACG	23	2	1	1	1	1	0	1	1	1	0	1	3	2	1	2	2	1	0	1	0	0	1
NC22	CGGTTAAGGTGCGT	26	4	1	2	1	1	1	0	1	0	2	1	2	1	1	1	2	2	1	0	1	0	1
NC22	CGGTTATCACATGC	22	0	2	1	0	2	2	0	1	2	2	0	2	0	2	0	1	0	2	1	0	1	1
NC22	CGGTTATCCCAGTA	27	4	2	0	1	2	1	2	1	2	1	1	2	1	1	2	1	1	1	0	1	0	0
NC22	CGGTTATCTTCGAG	33	2	3	1	0	0	3	1	2	3	1	2	1	2	3	0	2	3	2	1	1	0	0
NC22	CGTAACCACATCCA	24	0	2	3	1	1	0	2	1	1	0	2	1	1	2	0	1	1	1	2	0	1	1
NC22	CGTAACGTCAGAAT	23	1	2	2	0	2	1	1	2	1	2	1	1	1	1	1	0	1	1	1	0	1	0
NC22	CGTAGTAGCGTCGA	25	1	2	2	1	1	1	1	0	2	1	1	2	3	0	1	1	0	1	1	2	1	0
NC22	CGTAGTAGTGTCGG	27	2	1	0	0	5	1	1	2	2	1	1	0	2	1	1	3	1	1	1	1	0	0
NC22	CGTAGTCATCACTG	30	2	3	2	2	2	1	1	1	3	0	2	2	1	1	1	0	3	0	1	1	0	1
NC22	CGTAGTCATCTATA	24	1	0	2	1	0	1	1	1	1	1	0	0	1	1	2	2	4	1	2	1	0	1
NC22	CGTAGTGTGTTCCA	18	1	1	0	0	1	1	1	1	0	1	0	1	0	1	1	2	1	1	1	2	0	1
NC22	CGTAGTGTTATACT	26	2	3	2	1	2	1	1	1	2	2	0	1	1	1	1	1	1	1	0	1	0	1
NC22	CGTAGTTCGATCGT	25	1	2	2	1	2	0	1	1	1	1	2	2	0	1	1	1	2	1	1	1	1	0
NC22	CGTAGTTCTAGATT	28	2	1	1	3	2	1	1	1	2	1	1	2	0	0	1	1	1	2	1	2	1	1
NC22	CGTATGCATACCTG	29	2	2	2	2	1	2	1	3	0	1	1	1	1	2	1	2	1	0	1	1	1	1
NC22	CGTATGGTTTGATT	25	3	2	1	0	1	2	0	2	0	2	1	0	0	1	2	2	2	2	1	0	1	0
NC22	CGTATGTCGTCTTT	22	1	1	1	3	0	2	0	1	2	1	2	1	1	0	1	1	1	0	1	1	1	0
NC22	CGTATGTCGTGGGA	20	0	1	2	1	2	0	1	1	2	0	2	1	1	1	0	2	1	0	0	1	0	1
NC22	CGTCTCAGGTAGTT	29	1	1	1	1	3	1	2	2	1	1	1	3	0	2	0	2	1	2	2	1	1	0
NC22	CGTCTCCATTAGGA	26	2	1	1	3	2	1	1	1	3	2	2	0	0	0	2	1	2	1	0	0	1	0
NC22	CGTGATCAAATTGG	30	3	2	1	0	2	2	1	2	1	2	1	1	1	1	1	2	2	0	1	1	1	2
NC22	CGTGATCAGTTTGC	24	3	0	1	1	1	1	1	1	1	1	2	1	1	1	1	1	1	0	2	2	1	0
NC22	CGTGATCATCAGGG	35	4	3	3	2	3	1	0	2	2	1	0	3	0	1	1	2	1	2	1	2	1	0
NC22	CGTGATGTAGCTTC	28	2	2	3	1	2	0	1	2	2	2	1	2	1	1	0	2	0	1	2	0	1	0
NC22	CGTGATGTCATCAC	27	2	2	4	1	1	0	1	2	1	2	1	2	0	0	1	1	2	2	1	0	1	0
NC22	CGTGATGTTAATGG	31	2	3	2	3	2	2	1	0	2	1	2	1	1	2	1	0	1	2	2	0	1	0
NC22	CGTGATTCTTAGCG	25	3	1	2	2	2	3	2	0	0	2	1	1	1	1	0	0	1	1	0	1	1	0
NC22	CGTTCCCACGATGG	24	1	0	1	1	1	1	1	1	1	2	1	2	1	1	2	2	1	2	1	1	0	0
NC22	CGTTTTAGGAGCTC	16	0	1	1	1	1	0	0	1	2	0	0	0	1	0	1	2	1	1	2	0	0	1
NC22	CGTTTTCAGCCTAT	28	3	1	2	2	1	0	3	1	2	0	3	1	1	2	1	0	1	1	0	2	1	0
NC22	CGTTTTCAGCTTAC	20	1	0	2	2	2	1	0	1	0	2	1	1	1	1	2	0	0	0	1	1	0	1
NC22	CGTTTTCATAAGTG	22	1	2	1	1	1	2	1	1	1	2	1	0	0	1	1	1	2	1	1	0	0	1
NC22	CGTTTTCATTGTAT	26	3	0	1	1	2	3	1	0	3	2	0	1	1	1	1	0	1	1	2	1	0	1
NC22	CGTTTTGTCATACC	27	1	3	1	1	0	1	2	1	2	3	2	0	1	0	2	0	2	2	0	2	0	1
NC22	CGTTTTTCTAACAT	27	2	2	2	2	1	1	1	0	0	2	2	2	1	2	0	1	0	2	0	1	1	2
NC22	CTAACGCAACGGTG	25	1	2	2	1	0	1	2	2	0	3	1	1	0	1	1	1	1	2	1	1	0	1
NC22	CTAACGGTCCAATC	25	2	1	1	1	2	1	2	2	1	3	1	2	0	1	0	2	1	1	1	0	0	0
NC22	CTAACGGTCCATTG	26	3	0	2	1	0	2	2	2	2	2	0	1	1	2	1	0	1	1	2	1	0	0
NC22	CTAACGTCCTAGCA	27	2	1	4	1	1	0	0	2	5	0	1	1	0	0	1	2	0	1	2	3	0	0
NC22	CTAAGCAGAAAGAT	27	2	3	2	2	1	0	1	1	2	1	0	1	1	2	1	2	1	2	0	0	1	1
NC22	CTAAGCAGAGGCCT	32	2	3	2	3	2	2	2	1	2	0	1	2	2	1	2	1	1	1	1	0	1	0
NC22	CTAAGCAGGGCATC	24	2	0	2	1	1	3	1	1	1	2	1	2	2	2	0	1	1	0	1	0	0	0
NC22	CTACAGAGATGATC	18	1	1	0	0	2	1	0	2	0	1	2	0	1	0	1	1	1	1	0	1	1	1
NC22	CTACAGAGGCAGCT	21	3	0	2	0	1	1	1	0	1	1	2	2	2	0	1	0	0	1	2	1	0	0
NC22	CTACAGTCCTTCGC	26	2	3	3	2	1	1	1	0	1	2	1	0	1	1	0	1	2	1	0	2	0	1
NC22	CTACGACAAGTTCC	25	3	1	1	1	2	3	1	1	1	1	1	2	0	1	0	0	1	0	2	1	0	2
NC22	CTACGACAGTGGAC	29	1	1	3	1	3	1	2	1	2	2	1	2	0	0	1	1	1	2	1	2	0	1
NC22	CTACGAGTCCGTGC	34	1	1	3	2	2	2	3	1	1	3	2	0	0	1	2	1	3	2	1	1	1	1
NC22	CTACGATCAGATTT	26	0	2	1	0	3	0	2	1	1	0	1	0	2	3	2	2	2	0	1	2	0	1
NC22	CTACTTAGATTCTT	25	3	2	1	2	0	0	2	1	2	0	1	1	2	1	0	2	2	0	0	1	0	2
NC22	CTACTTAGCCACTT	32	3	1	1	0	1	3	2	2	2	1	2	2	2	2	1	2	0	1	1	1	1	1
NC22	CTACTTCAATCCAC	21	0	1	1	1	2	2	2	1	1	2	2	1	0	0	1	1	0	0	1	2	0	0
NC22	CTACTTGTTCAACC	26	3	1	2	1	0	1	3	2	0	1	1	1	1	1	1	1	1	2	0	1	1	1
NC22	CTAGACAGCGAGCT	22	1	2	0	2	2	1	2	3	2	0	2	0	1	1	0	0	1	1	0	1	0	0
NC22	CTAGACAGCTTCTG	28	2	1	0	2	2	1	3	1	0	0	1	3	1	0	2	1	3	0	1	2	1	1
NC22	CTAGACCAAAGTTG	23	2	1	2	1	4	0	2	0	1	0	2	1	0	0	1	1	1	0	1	2	1	0
NC22	CTAGACTCCATTGG	23	2	1	1	2	1	1	0	1	1	1	2	1	1	1	1	1	0	2	2	1	0	0
NC22	CTAGACTCTCTGGA	20	3	3	0	0	2	1	1	1	0	1	0	1	0	2	1	1	0	1	0	1	0	1
NC22	CTAGCAGTGATGGC	27	1	1	1	2	2	1	0	2	1	1	2	1	2	0	0	2	2	1	2	2	1	0
NC22	CTAGCAGTTCGCGC	29	3	1	0	1	2	3	2	1	1	0	1	2	1	3	1	1	3	1	2	0	0	0
NC22	CTAGCATCGTGCCG	25	3	3	1	0	1	2	3	4	0	2	1	1	1	1	1	0	0	0	0	0	0	1
NC22	CTAGGTCAGTCACT	34	3	1	2	3	2	1	3	1	3	2	1	0	0	1	2	1	2	1	1	2	1	1
NC22	CTAGGTCATCTTCT	24	4	1	1	2	1	2	2	2	1	1	0	1	2	1	1	0	1	0	0	0	1	0
NC22	CTAGGTTCAGCTCA	25	2	3	4	1	1	2	1	1	1	1	1	0	0	1	1	1	0	1	2	0	0	1
NC22	CTAGGTTCGTGCGC	29	4	3	2	2	2	2	0	4	0	1	2	2	0	0	1	2	1	0	1	0	0	0
NC22	CTAGTGAGCACATA	27	3	2	3	1	0	3	1	1	1	1	1	2	2	0	1	1	0	0	1	1	1	1
NC22	CTAGTGAGGATCTA	27	1	2	2	2	2	0	1	1	2	2	1	1	0	2	1	2	2	1	0	1	1	0
NC22	CTAGTGCAGTGTCT	29	2	1	2	2	2	1	2	1	2	1	1	1	2	2	0	0	2	2	1	1	1	0
NC22	CTAGTGTCCTGATG	29	3	3	1	2	1	1	2	2	1	2	1	3	1	1	1	1	1	0	0	1	0	1
NC22	CTAGTGTCTAAACT	25	2	2	2	3	1	1	1	2	1	2	1	1	1	1	1	0	0	0	1	0	1	1
NC22	CTATGGCACTTGCA	28	2	1	2	2	4	0	2	1	1	2	1	2	1	0	0	1	1	1	1	2	0	1
NC22	CTATGGCAGAATCA	23	4	0	1	1	0	0	1	1	0	2	1	3	1	1	1	1	0	0	2	0	1	2
NC22	CTATTCAGATGCCG	31	3	3	2	0	0	1	2	4	2	1	0	0	2	0	2	3	1	2	1	2	0	0
NC22	CTATTCAGCTTCGT	19	2	2	2	2	1	1	0	1	1	0	1	0	0	0	2	1	2	0	1	0	0	0
NC22	CTATTCCAACAGAT	24	3	2	1	1	1	1	1	1	2	0	1	2	2	2	0	0	1	0	2	0	1	0
NC22	CTATTCCATGTACC	34	4	2	4	1	3	1	2	2	2	2	1	2	0	1	2	2	2	0	0	0	0	1
NC22	CTATTCGTAGCTTC	28	2	3	3	1	1	1	1	1	0	1	1	2	2	0	1	1	2	0	1	2	1	1
NC22	CTATTCGTGGTACG	31	2	3	0	2	2	2	1	2	1	1	1	2	2	1	0	1	2	2	1	2	0	1
NC22	CTATTCGTTGCTGT	29	3	2	0	1	1	1	1	3	1	1	1	3	1	1	2	2	1	0	2	2	0	0
NC22	CTCAAGCAAATGGT	23	1	2	1	1	2	0	0	1	0	1	1	1	2	2	1	1	1	1	1	2	1	0
NC22	CTCAAGGTCTTGCA	22	1	0	2	0	0	1	0	0	1	1	2	1	2	2	1	1	2	2	2	1	0	0
NC22	CTCAAGTCTAATAC	23	1	1	0	1	2	2	1	0	1	2	2	2	1	2	1	1	1	0	1	1	0	0
NC22	CTCACCAGGTGGCT	27	1	1	1	2	2	1	2	2	2	1	2	0	2	2	2	0	1	0	0	1	1	1
NC22	CTCACCGTGTAGAT	26	4	2	0	1	2	2	1	0	2	2	2	0	1	0	1	1	0	0	2	2	0	1
NC22	CTCCCAAGAGCTGC	24	1	2	3	1	3	1	0	1	1	2	1	1	0	0	1	0	1	1	1	1	1	1
NC22	CTCCCAGTTAGCAA	26	0	2	1	1	1	3	1	1	2	1	2	0	2	1	1	1	1	2	2	0	1	0
NC22	CTCCCATCAAAGTG	31	1	1	3	1	1	2	0	2	3	2	2	2	1	1	2	2	2	1	0	0	1	1
NC22	CTCCCATCCTGCCT	22	2	0	1	0	1	1	2	0	2	0	1	1	1	1	1	2	2	1	1	1	0	1
NC22	CTCCGTAGTTAACG	23	2	0	2	1	1	2	0	1	1	2	0	2	1	0	1	2	0	2	1	0	1	1
NC22	CTCCGTCACAATAG	27	1	2	2	0	1	2	2	2	0	2	3	2	1	1	1	2	1	2	0	0	0	0
NC22	CTCCGTTCTAGGAA	27	3	2	2	3	1	2	2	0	1	0	2	2	1	0	0	2	0	1	1	1	0	1
NC22	CTCCGTTCTGAAGA	25	0	2	3	2	1	1	2	1	0	1	0	1	2	1	2	1	1	1	2	0	0	1
NC22	CTCCGTTCTGCCTC	20	1	1	1	2	2	1	0	1	2	1	0	0	1	2	0	1	1	0	2	1	0	0
NC22	CTCCTGAGGAAATA	31	3	2	2	0	2	3	2	1	0	3	2	2	0	1	0	1	2	2	1	2	0	0
NC22	CTCCTGTCGTCACA	27	2	2	3	1	1	0	1	2	0	2	1	2	1	0	2	0	1	1	2	1	1	1
NC22	CTCGTCAGCTTGCT	27	3	2	1	2	1	1	0	0	0	1	2	3	1	2	2	1	2	0	0	1	1	1
NC22	CTCGTCGTATGGGC	23	3	2	2	0	1	2	1	0	2	1	2	2	1	1	0	2	1	0	0	0	0	0
NC22	CTCTCGAGTTGTAG	26	3	2	1	2	2	1	2	0	1	2	1	2	0	2	0	1	1	1	0	1	0	1
NC22	CTCTCGGTTTTGGC	23	1	1	1	1	4	0	2	0	1	2	0	2	2	1	1	1	0	1	1	1	0	0
NC22	CTCTCGTCTGAAGA	27	3	2	1	2	2	1	1	1	0	1	2	2	1	1	1	1	1	1	1	0	1	1
NC22	CTCTGCGTAGTAAC	31	2	4	3	2	1	1	2	1	0	2	2	0	1	2	1	2	1	1	0	2	1	0
NC22	CTGACAAGGCATAT	27	1	3	1	0	1	2	2	0	2	2	2	1	1	0	1	1	2	1	2	1	0	1
NC22	CTGAGTCATAGCAA	20	1	3	1	0	0	0	1	1	0	1	1	2	2	1	2	1	1	0	1	0	1	0
NC22	CTGATGAGCTCGGA	28	3	2	1	1	2	1	2	1	1	1	1	1	0	1	1	2	2	0	2	1	1	1
NC22	CTGATGGTCAGTCT	33	3	1	2	2	2	3	1	3	1	3	1	2	1	2	2	0	1	3	0	0	0	0
NC22	CTGCAACACTAGAA	29	5	2	2	1	1	0	2	1	2	0	0	0	1	2	2	1	2	1	2	1	0	1
NC22	CTGCAATCATTCAA	16	1	1	1	1	1	3	0	1	0	0	1	1	0	2	0	0	0	0	0	1	0	2
NC22	CTGCTCCAATGGTA	29	1	3	1	1	2	1	2	1	2	2	2	1	2	1	2	2	0	0	2	0	0	1
NC22	CTGCTCCAGTGATA	23	0	1	1	1	2	2	3	1	1	0	2	1	1	1	0	3	1	1	1	0	0	0
NC22	CTGCTCGTAATCCC	33	1	5	1	1	1	0	2	2	1	2	2	3	2	1	2	2	0	1	1	1	0	2
NC22	CTGCTCGTCCAATC	30	1	2	3	1	4	1	0	2	2	3	2	1	0	1	2	1	0	1	1	2	0	0
NC22	CTGCTCGTCCGTGC	31	3	3	2	3	1	1	1	0	2	3	2	1	1	0	1	1	2	2	1	1	0	0
NC22	CTGCTCGTTCTGTG	29	2	2	1	1	1	1	2	4	2	1	2	2	0	1	1	1	1	1	0	2	1	0
NC22	CTGCTCGTTGCACT	23	1	3	2	0	2	0	0	5	1	0	2	0	1	1	0	0	1	1	1	2	0	0
NC22	CTGCTCTCGTCCCT	20	1	1	3	2	1	1	0	1	0	0	1	0	2	0	1	1	2	1	0	1	0	1
NC22	CTGGATAGCATCCT	31	3	4	2	1	2	0	1	2	1	1	0	1	0	0	3	1	2	1	3	1	1	1
NC22	CTGGATAGCTCGGA	30	3	2	0	1	1	2	3	2	1	2	0	2	2	1	2	1	2	1	1	1	0	0
NC22	CTGGATCAATGTCC	27	2	1	1	2	2	2	1	0	1	1	1	1	1	1	1	2	1	2	1	1	1	1
NC22	CTGGATTCGATTTA	22	2	0	1	1	2	0	2	1	1	1	2	1	2	0	1	2	1	1	0	1	0	0
NC22	CTGGATTCGGCCTG	27	3	0	1	2	2	1	2	2	2	0	2	1	1	1	1	2	2	0	0	1	0	1
NC22	CTGTCCCAACCGTT	21	2	2	0	0	2	2	1	0	0	1	1	1	2	1	0	1	2	1	1	0	0	1
NC22	CTGTCCCAGATTCC	21	2	1	2	3	1	0	1	1	0	2	0	0	1	1	1	1	2	1	0	0	1	0
NC22	CTGTCCTCTAACAT	21	2	1	0	2	3	0	2	1	1	0	2	1	1	0	2	0	1	0	0	1	1	0
NC22	CTGTTTTCTGTTCT	34	2	3	3	1	2	3	3	2	1	1	2	2	1	2	0	2	0	0	1	1	1	1
NC22	CTGTTTTCTTTAAG	30	4	2	0	2	1	1	1	1	2	2	2	1	1	2	1	1	1	1	1	1	1	1
NC22	CTTAGGAGTGCCAG	31	2	2	2	1	3	3	1	3	0	0	2	1	0	2	1	2	2	0	2	1	0	1
NC22	CTTAGGCATCAAAG	26	3	1	3	2	2	1	1	1	1	0	1	1	0	1	1	2	0	1	1	2	0	1
NC22	CTTAGGCATGCTTG	33	2	3	3	2	2	1	2	3	1	2	1	2	0	0	1	3	1	2	0	1	1	0
NC22	CTTAGGGTCAATAG	26	2	2	1	2	1	1	2	0	1	1	2	0	2	1	1	0	2	1	2	1	0	1
NC22	CTTAGGGTTTCGGT	27	1	2	2	2	1	0	1	3	2	3	1	1	2	0	2	1	0	0	1	0	1	1
NC22	CTTAGGTCTAGCTG	29	1	3	2	3	3	1	3	1	0	0	2	1	0	1	2	2	2	0	0	2	0	0
NC22	CTTATCAGATCCTC	23	1	2	1	2	0	0	2	3	2	1	1	1	1	0	0	0	0	1	2	1	1	1
NC22	CTTATCGTTGCAGG	29	3	3	2	2	2	1	1	2	2	2	1	1	0	1	0	2	1	1	2	0	0	0
NC22	CTTATCTCATTACA	26	2	3	3	2	2	2	0	1	0	0	1	1	3	1	0	1	0	2	0	0	1	1
NC22	CTTCGCAGCATTAG	33	1	3	2	2	3	2	1	1	3	1	1	1	1	2	2	1	1	1	0	2	1	1
NC22	CTTCGCAGCCCGCT	23	1	1	0	2	2	1	1	2	0	3	1	0	1	1	1	0	2	1	0	2	0	1
NC22	CTTCGCAGTTTCAT	26	2	1	1	2	0	1	2	4	1	1	2	2	1	0	1	1	1	2	1	0	0	0
NC22	CTTCGCGTCATCAC	21	3	0	3	0	3	0	2	0	2	0	2	1	1	1	1	0	1	1	0	0	0	0
NC22	CTTCGCTCAGCTAC	19	2	1	1	2	1	0	1	1	1	0	1	2	1	0	0	1	0	0	1	1	1	1
NC22	CTTCGCTCCAACGT	29	3	3	1	3	3	1	1	1	0	1	0	1	1	1	2	1	2	0	2	1	1	0
NC22	CTTCTAAGTCCTCA	35	4	2	3	1	1	1	3	0	1	3	1	3	1	2	2	1	1	1	2	0	1	1
NC22	CTTCTACATCTTTC	21	1	1	0	0	1	1	0	2	1	2	2	1	2	1	0	1	2	1	0	1	0	1
NC22	CTTCTAGTATGTGA	32	2	2	3	2	1	3	2	1	3	3	2	2	0	1	1	0	1	0	1	1	0	1
NC22	CTTCTAGTGGCTCC	22	1	1	2	3	1	0	0	1	2	0	2	0	0	2	1	1	2	2	1	0	0	0
NC22	CTTCTATCAGACTC	24	2	1	1	2	2	1	1	0	1	1	0	2	2	1	1	2	1	1	1	0	0	1
NC22	CTTGAGAGGGCGTT	25	3	1	1	2	1	1	0	2	1	1	2	2	0	1	1	2	0	0	2	1	0	1
NC22	CTTGAGAGGTCTAA	32	3	2	1	1	4	2	1	4	2	2	0	1	1	2	0	1	0	2	2	0	1	0
NC22	CTTGAGAGTAACCA	28	1	2	2	2	3	2	3	0	1	0	1	1	1	1	2	1	2	1	1	1	0	0
NC22	CTTGAGAGTGCAAT	34	3	1	2	2	1	1	2	2	2	1	1	2	2	2	1	2	1	1	2	1	1	1
NC22	CTTGAGCACCTGAT	33	3	2	3	1	1	2	2	1	2	3	1	2	1	1	1	1	1	1	1	1	1	1
NC22	CTTGAGCAGACAAT	19	0	1	2	0	1	1	1	0	1	2	2	0	1	0	1	1	0	2	2	0	0	1
NC22	CTTGAGCAGTTGGG	26	0	0	1	1	2	1	1	4	2	2	1	1	1	1	1	2	0	1	1	0	1	2
NC22	CTTGAGGTAATCTT	23	4	2	0	0	2	1	0	1	1	2	0	0	1	1	0	0	2	0	2	2	1	1
NC22	CTTGCCAGGATTGT	27	3	0	1	1	3	2	1	0	1	1	2	1	3	1	2	0	1	1	2	1	0	0
NC22	CTTGCCAGTTGGGC	28	1	1	3	4	2	0	1	1	0	2	1	2	1	1	2	1	1	0	1	1	1	1
NC22	CTTGCCGTAGTTAG	25	1	0	1	2	2	1	2	2	1	1	2	0	0	0	2	1	1	1	1	2	1	1
NC22	CTTGCCGTCACCTA	33	3	2	2	2	1	2	3	1	3	2	1	1	3	2	1	0	0	1	2	0	0	1
NC22	CTTGCCGTGTTGGG	25	1	2	1	1	2	0	2	2	1	1	2	1	0	1	2	1	1	0	1	1	1	1
NC22	CTTGGAGTGGCATG	36	1	3	3	2	2	3	2	3	0	3	1	2	0	2	1	2	2	1	2	1	0	0
NC22	CTTGGATCTGTACG	29	3	2	1	2	0	1	2	1	2	2	1	1	1	1	1	0	2	0	2	2	1	1
NC22	CTTTACCACCTGAT	24	3	2	2	1	2	1	1	0	1	2	1	1	0	2	1	0	1	0	1	1	0	1
NC22	CTTTACCACTCCAA	27	1	2	1	2	1	2	0	0	2	2	2	0	1	1	1	1	3	2	1	0	1	1
NC22	GAAAGTAGCCCTCG	23	1	2	1	2	2	0	2	0	1	2	1	1	1	1	1	0	0	2	1	1	1	0
NC22	GAAAGTCATCAATT	21	1	1	2	3	1	2	0	0	1	1	1	2	0	0	0	2	0	1	1	1	0	1
NC22	GAAAGTTCAACCTG	27	2	2	4	0	0	2	1	0	2	0	4	2	1	1	1	0	2	2	0	0	1	0
NC22	GAAAGTTCGAGATA	30	2	4	3	1	3	1	1	0	2	1	1	1	1	2	1	0	2	0	2	2	0	0
NC22	GAAAGTTCGTGCGC	31	2	2	3	4	1	0	2	1	1	1	1	2	2	1	1	1	2	2	0	2	0	0
NC22	GAAATGAGTCGATA	28	2	2	2	0	2	0	2	2	2	1	2	0	0	2	1	2	2	1	1	0	1	1
NC22	GAAATGCAACGTTC	25	2	2	0	1	0	1	1	2	1	1	2	1	2	2	2	1	1	1	1	1	0	0
NC22	GAAATGGTAGAATC	21	1	3	0	2	1	1	2	0	1	0	2	1	0	0	0	1	1	1	0	2	1	1
NC22	GAAATGTCTCAGCA	25	3	1	2	1	0	1	1	2	0	1	1	1	0	1	1	3	1	2	1	1	1	0
NC22	GAACCTGTGCGGAT	26	2	2	1	0	2	1	0	2	2	1	1	2	2	1	1	0	2	0	1	1	1	1
NC22	GAACCTGTTAATGG	30	3	2	1	3	1	2	1	1	2	1	3	1	1	1	2	1	0	1	2	0	1	0
NC22	GAACCTTCGATTAT	19	2	1	1	1	2	0	2	0	1	1	1	0	0	3	2	0	1	0	0	1	0	0
NC22	GAACGGAGCTCCTA	25	2	4	1	1	2	2	1	1	3	2	0	0	1	1	0	0	2	0	0	1	1	0
NC22	GAACGGCATGCGTT	24	3	2	1	2	2	2	0	0	3	1	1	2	0	0	1	1	1	0	0	0	1	1
NC22	GAACGGCATTCTCT	20	2	1	3	2	1	1	1	0	1	2	1	0	0	1	1	0	2	0	0	0	0	1
NC22	GAACGGGTCAAGTA	19	1	3	0	1	0	0	1	1	0	2	2	2	0	0	0	2	0	1	1	1	1	0
NC22	GAACGGGTTCGTCA	23	1	2	1	3	1	2	2	1	1	0	1	1	1	1	0	0	1	1	1	1	0	1
NC22	GAACGGTCCTCCGT	26	3	1	0	1	2	0	2	0	2	1	2	1	1	2	2	2	0	1	1	1	1	0
NC22	GAAGGCAGACCTCT	22	2	2	0	1	1	0	0	2	0	2	1	2	2	1	1	2	0	0	1	1	0	1
NC22	GAAGGCAGGCGCAT	23	0	2	3	0	2	1	3	1	0	0	1	2	0	1	1	1	1	1	2	1	0	0
NC22	GAAGGCTCCGTTAG	26	2	2	3	1	1	1	1	0	2	1	1	2	1	0	1	1	1	1	1	2	0	1
NC22	GAAGGCTCTTTGAA	24	2	0	1	2	1	2	1	1	2	2	1	1	1	1	1	1	0	1	2	0	0	1
NC22	GAAGTAAGAGCCGT	31	3	2	2	2	0	0	2	1	1	3	2	1	2	2	2	0	1	1	2	0	1	1
NC22	GAAGTACAATCCAC	20	1	1	0	2	1	2	1	2	1	1	0	0	1	1	0	1	1	1	1	1	0	1
NC22	GAAGTACATGTCTG	27	2	2	2	0	0	2	3	1	2	0	1	1	1	1	2	1	1	1	2	1	0	1
NC22	GAAGTAGTTGGGCA	30	3	1	1	2	3	2	1	1	2	1	1	1	2	1	1	1	1	1	2	0	1	1
NC22	GAAGTAGTTTGACC	29	3	3	0	2	2	2	0	0	2	2	1	3	1	1	0	2	2	1	0	1	1	0
NC22	GAATAGCAAATTCT	28	3	1	2	1	2	2	2	2	3	1	0	1	1	0	2	1	0	1	1	0	1	1
NC22	GAATAGCAGCGATG	19	2	1	2	1	1	0	0	0	1	1	1	1	0	0	0	2	2	0	1	1	1	1
NC22	GAATAGCAGTCCCG	23	4	3	0	1	0	3	3	2	0	2	3	0	1	0	1	0	0	0	0	0	0	0
NC22	GAATAGGTTAACCC	25	2	0	1	1	1	3	1	1	2	0	1	2	1	1	0	0	2	1	2	2	1	0
NC22	GAATAGTCTCTAAA	23	2	0	1	0	1	1	1	0	2	1	2	1	1	2	2	1	1	2	1	0	0	1
NC22	GAATGAAGCGCATG	29	1	2	1	3	2	2	2	1	1	2	1	1	1	0	2	2	3	1	0	0	1	0
NC22	GAATGAAGTTCGGG	31	2	2	3	1	3	3	2	5	0	1	0	1	0	1	2	1	1	1	0	0	0	2
NC22	GACAAAAGCCATAA	30	4	3	1	1	2	2	0	4	0	0	1	1	2	0	0	2	0	2	1	2	1	1
NC22	GACAAAAGGCGGTT	28	3	1	1	3	1	2	0	1	0	1	0	3	1	1	1	2	1	2	1	1	1	1
NC22	GACAAAAGTACTGA	27	3	2	0	1	1	1	1	2	1	3	0	0	2	2	2	2	2	1	1	0	0	0
NC22	GACAAAAGTGTTCC	23	1	2	2	2	2	1	1	2	0	1	1	0	0	2	0	1	1	0	2	1	1	0
NC22	GACAAAGTACTGAA	29	2	3	1	2	4	1	1	1	0	2	2	2	1	1	0	2	0	2	1	0	1	0
NC22	GACAAATCTGCTTT	31	2	3	2	1	3	2	0	1	2	1	2	2	1	1	1	0	2	2	1	1	0	1
NC22	GACACTAGACAGTT	18	0	2	1	1	0	1	1	0	0	2	1	0	0	0	1	0	2	2	1	2	1	0
NC22	GACACTGTTAAGTG	23	2	1	2	2	2	1	2	1	0	1	0	1	1	2	0	0	1	0	1	1	0	2
NC22	GACACTGTTAGCAA	30	3	3	2	1	1	1	2	1	1	1	1	3	1	1	1	2	1	2	2	0	0	0
NC22	GACACTTCCTCATT	24	3	0	1	2	3	1	0	0	1	1	2	1	0	0	2	2	2	1	0	0	1	1
NC22	GACAGGCACTCCAA	31	1	2	3	3	1	1	2	1	2	2	2	1	0	2	1	1	2	1	1	2	0	0
NC22	GACAGGCATGCGCC	14	1	1	1	0	0	1	0	0	1	1	2	1	0	0	0	1	0	1	1	1	0	1
NC22	GACCATAGATCGTA	28	2	3	1	3	1	1	1	2	1	2	1	2	1	1	1	2	1	0	2	0	0	0
NC22	GACCATCAATCGCT	27	2	3	1	1	2	2	1	1	2	1	2	1	0	2	1	1	1	1	1	1	0	0
NC22	GACCATGTATCTGC	21	1	1	1	1	1	1	2	1	0	1	2	0	1	1	2	1	0	1	2	0	0	1
NC22	GACCATGTGAACAT	29	1	3	3	1	1	1	2	1	1	1	1	2	1	1	1	2	0	1	1	2	1	1
NC22	GACCATTCAGTCCA	28	2	1	2	2	3	1	0	1	2	2	1	1	1	1	0	2	2	1	1	0	1	1
NC22	GACCATTCTACAAT	30	0	3	2	2	2	4	1	1	2	2	2	1	1	2	1	1	0	2	0	0	0	1
NC22	GACGGAAGATTGCA	24	2	2	2	1	1	0	1	1	2	0	2	1	1	1	1	2	1	0	1	1	0	1
NC22	GACGGAAGCTCAGG	25	2	1	1	2	1	1	3	0	1	2	0	1	0	1	2	2	1	1	1	0	1	1
NC22	GACGGAAGGTGGCT	30	1	1	2	0	1	1	1	5	1	2	1	2	2	1	2	2	0	1	1	2	0	1
NC22	GACGGAGTATTCTA	32	2	2	3	2	2	3	2	1	3	0	1	4	0	1	0	2	1	1	1	0	0	1
NC22	GACGGATCTGATCG	30	0	1	4	2	3	2	2	1	2	1	2	1	1	1	0	1	1	1	1	1	1	1
NC22	GACGGATCTTTGAA	18	0	0	0	2	2	1	2	0	2	2	1	1	1	1	2	0	0	1	0	0	0	0
NC22	GACGTTAGGGAATG	26	2	2	3	1	3	0	2	0	2	1	0	2	0	0	1	2	1	1	2	1	0	0
NC22	GACGTTCAGAGGCT	24	1	2	1	1	0	1	1	3	2	1	2	0	1	1	1	2	1	1	0	0	0	2
NC22	GACGTTGTCTCGTA	25	3	3	2	1	2	1	1	0	1	1	1	1	0	1	1	1	1	2	0	1	0	1
NC22	GACGTTGTGAGTTA	24	2	3	2	1	2	0	1	1	1	1	1	1	0	0	2	0	1	1	2	2	0	0
NC22	GACGTTGTGGTACG	27	0	4	1	0	3	0	2	1	2	1	0	0	2	2	1	1	1	1	1	2	1	1
NC22	GACGTTTCGTACCA	25	3	2	2	0	1	1	0	1	2	1	2	2	0	1	1	1	2	2	0	0	1	0
NC22	GACTGTGTTATTAC	29	2	2	3	1	2	1	1	1	1	1	1	2	1	2	1	1	1	0	2	2	0	1
NC22	GAGAATAGTTCGGG	21	2	3	2	0	1	0	2	1	1	1	0	1	0	2	2	0	0	1	0	1	1	0
NC22	GAGAATCAAATGGT	23	2	2	2	1	1	2	1	2	1	1	1	0	0	1	1	0	2	1	0	0	1	1
NC22	GAGAATCAGTCCGC	24	1	2	2	1	0	1	2	0	2	2	1	1	1	0	1	2	2	1	1	0	1	0
NC22	GAGAATCATCAAGA	31	3	3	1	0	3	1	3	0	2	2	1	2	2	1	2	2	0	0	0	2	1	0
NC22	GAGAATCATTACGC	22	2	2	2	1	0	0	3	1	0	2	1	1	0	1	1	2	0	1	1	0	0	1
NC22	GAGAATGTGCGTCC	22	2	0	2	1	1	2	3	2	1	1	0	1	0	0	1	1	1	2	0	0	1	0
NC22	GAGAATGTTTTAAC	28	3	2	2	2	0	2	2	1	2	1	1	2	2	1	1	1	2	1	0	0	0	0
NC22	GAGAATTCATACGC	31	3	3	3	3	2	0	1	1	1	1	0	2	1	2	1	2	0	1	2	0	1	1
NC22	GAGACGGTAGGTCG	26	2	2	0	2	2	0	2	1	0	1	1	2	3	3	1	0	1	2	0	1	0	0
NC22	GAGACGTCCTATGG	36	3	3	1	1	1	3	3	1	3	3	2	2	1	2	0	1	2	1	2	1	0	0
NC22	GAGATAAGTAGATC	26	2	1	0	1	1	0	1	2	1	2	1	2	2	2	1	1	1	1	2	1	1	0
NC22	GAGATACAGCGCTC	21	1	1	2	1	1	1	1	0	1	1	0	1	0	2	1	1	1	1	1	2	1	0
NC22	GAGATAGTAGTGAT	30	1	1	1	2	1	2	1	1	1	1	1	3	0	3	2	2	2	2	1	1	1	0
NC22	GAGCAGCATATCAT	28	3	2	2	2	2	2	1	2	1	1	0	1	0	1	1	1	1	0	2	2	1	0
NC22	GAGCAGCATCCGCG	24	2	1	0	1	1	1	1	1	1	2	1	1	2	0	1	1	2	2	1	2	0	0
NC22	GAGCGAGTTACCTG	25	2	2	1	3	0	0	2	2	1	2	2	0	1	0	2	0	1	1	1	2	0	0
NC22	GAGGACAGCGCGTA	27	1	2	1	1	3	3	1	2	0	0	2	1	2	1	1	1	1	1	2	1	0	0
NC22	GAGGACAGGGTTGC	22	3	1	0	1	2	2	1	1	1	1	1	0	0	1	1	2	2	1	1	0	0	0
NC22	GAGGACAGTAGGAG	33	2	2	1	3	3	0	3	1	1	2	1	2	1	1	1	1	2	2	1	1	0	2
NC22	GAGGACGTTGGAAT	29	1	4	2	3	1	2	3	1	1	1	1	2	1	0	2	2	0	0	1	1	0	0
NC22	GAGGCATCGAGTCT	27	0	2	2	1	3	1	0	3	1	2	0	1	1	1	0	2	2	1	1	1	1	1
NC22	GAGGGTAGACTCCT	17	1	1	1	0	0	1	1	2	1	1	1	0	1	1	1	0	0	1	2	1	0	0
NC22	GAGGGTGTCATCCA	32	3	4	1	3	2	2	1	0	1	2	2	2	0	0	0	2	2	2	1	2	0	0
NC22	GAGGGTTCTGTATA	27	1	1	1	1	2	3	1	1	0	3	2	2	2	1	1	0	1	1	0	1	1	1
NC22	GAGTAAAGCCTGAG	26	2	2	1	1	2	0	1	1	2	2	2	1	0	1	1	1	0	2	2	2	0	0
NC22	GAGTAAGTACGTAA	24	1	0	1	1	3	2	2	2	1	1	2	1	0	0	0	1	1	2	0	1	1	1
NC22	GAGTAATCCTTGCC	27	1	1	2	3	4	1	0	1	1	1	2	1	1	0	1	2	1	1	0	2	0	1
NC22	GAGTAATCGACGTT	23	1	2	1	0	0	1	2	2	0	1	1	1	0	1	1	2	1	1	3	2	0	0
NC22	GAGTAATCGTACAC	28	2	2	2	3	2	1	1	2	1	2	2	0	0	1	1	1	0	0	2	2	0	1
NC22	GAGTAATCTGGGCC	29	4	2	1	2	1	1	1	3	3	0	1	2	1	0	0	2	1	0	1	2	0	1
NC22	GAGTCTAGTCAATG	26	1	2	1	1	2	2	1	2	1	1	0	1	1	2	2	1	1	2	0	2	0	0
NC22	GAGTTCAGGATCTA	25	1	2	2	0	2	1	2	2	0	2	0	2	1	0	0	1	2	1	1	2	1	0
NC22	GAGTTCAGGCATTA	26	0	0	3	3	1	2	2	0	1	2	1	0	2	2	2	2	0	1	1	0	0	1
NC22	GAGTTCTCTAATCA	28	2	2	3	2	2	2	2	1	2	0	0	2	2	1	1	1	1	1	0	0	1	0
NC22	GATAAGAGCGTCGA	25	3	2	1	0	1	0	2	0	2	1	3	3	2	0	0	0	0	1	2	2	0	0
NC22	GATAAGAGTAGAGG	30	3	1	3	1	0	1	3	3	1	2	2	1	2	0	2	1	0	1	1	1	1	0
NC22	GATAAGAGTGAGTT	24	1	3	0	3	0	1	1	1	1	1	2	1	1	1	0	2	1	1	2	0	0	1
NC22	GATAAGCACGTCTA	28	3	2	0	3	2	1	1	2	1	1	1	2	1	1	1	2	1	1	1	0	1	0
NC22	GATAAGGTTTGGTC	22	3	1	3	0	3	1	1	1	1	2	0	2	0	0	0	1	1	1	0	0	1	0
NC22	GATACCAGTATCGA	18	0	2	3	2	0	2	0	1	1	0	0	0	1	1	2	1	1	0	1	0	0	0
NC22	GATAGAAGTGACCG	34	3	1	2	3	2	1	1	1	2	2	2	2	2	2	1	1	2	0	0	2	1	1
NC22	GATAGAGTCATCAC	17	0	0	1	1	1	1	1	0	2	1	2	1	0	2	1	2	1	0	0	0	0	0
NC22	GATAGATCAGGTGG	28	1	3	2	3	3	2	1	1	1	1	2	2	0	1	0	0	1	0	1	2	0	1
NC22	GATAGATCGTCCTC	33	1	1	3	2	3	2	0	1	2	1	1	3	2	1	1	2	2	1	2	1	1	0
NC22	GATCCACAATCCGT	24	1	1	3	1	1	1	0	1	2	2	1	2	1	1	1	1	0	2	1	1	0	0
NC22	GATCCACAGCCTCG	28	2	2	2	2	0	1	2	0	2	2	1	1	1	1	1	0	0	2	2	2	1	1
NC22	GATCCAGTCTTATA	28	3	2	1	2	2	2	3	2	1	2	0	1	1	1	1	2	1	0	0	0	1	0
NC22	GATCCATCTGACTG	24	1	1	0	2	1	1	1	2	0	2	1	2	2	2	1	2	1	0	1	1	0	0
NC22	GATCTGAGGTACGC	23	2	2	1	0	0	1	2	3	1	3	0	0	1	1	1	1	1	0	1	1	0	1
NC22	GATCTGAGTCTGAA	30	4	2	1	2	1	1	2	2	0	0	1	3	1	1	2	2	1	1	1	1	1	0
NC22	GATGAAAGCACTGG	30	2	3	1	1	2	2	1	1	2	2	1	1	2	1	2	1	1	1	1	1	0	1
NC22	GATGAAGTGTACCT	28	1	4	1	0	2	3	1	1	1	1	2	2	1	1	0	0	1	1	2	0	2	1
NC22	GATGCTAGAGATCT	27	3	2	2	1	0	2	2	1	1	1	1	0	1	1	1	2	1	0	2	1	1	1
NC22	GATGCTAGCTTCTG	38	4	4	3	1	1	1	2	2	3	3	2	1	0	0	2	2	2	2	1	2	0	0
NC22	GATGCTAGTGACTA	26	2	2	1	1	1	1	2	2	1	3	1	1	2	0	1	1	1	1	1	0	0	1
NC22	GATGCTCAAAGCAT	23	2	1	1	1	1	1	2	2	2	0	0	0	2	1	1	2	1	1	1	0	1	0
NC22	GATGCTCATCCGCG	25	3	1	2	3	0	3	1	0	3	2	1	1	0	0	1	1	0	0	1	2	0	0
NC22	GATGCTCATCTATA	24	3	2	3	1	1	0	1	1	1	2	1	1	0	1	1	2	0	2	0	1	0	0
NC22	GATGCTGTTAAGCA	30	3	3	2	3	1	2	2	1	2	1	0	1	0	2	1	1	1	2	1	1	0	0
NC22	GATGCTGTTGAGTA	25	1	2	2	2	1	1	0	1	2	2	2	1	0	1	1	0	1	2	1	0	1	1
NC22	GATTCGAGCGACGT	29	4	3	1	0	0	1	2	1	1	1	1	1	1	1	2	2	2	1	0	2	1	1
NC22	GATTCGAGGCATTA	26	3	3	1	2	1	2	1	1	0	0	1	0	1	2	2	1	1	2	1	1	0	0
NC22	GATTCGCACCTTCC	31	2	2	3	2	1	2	1	0	2	0	2	3	1	0	2	1	1	2	1	1	1	1
NC22	GATTCGGTTTGTCG	20	0	4	1	0	1	0	2	1	2	0	1	1	1	1	0	1	0	1	1	1	0	1
NC22	GCAAGGCAAGCAAT	24	3	3	1	0	2	1	0	0	2	1	2	0	0	1	1	1	1	1	2	0	1	1
NC22	GCAAGGCACAACCT	25	1	2	2	3	3	1	1	0	0	1	1	1	0	2	1	0	1	1	2	1	1	0
NC22	GCAAGGCATCTATA	20	0	2	1	1	2	1	2	1	1	0	1	0	0	1	1	2	0	2	0	0	1	1
NC22	GCAAGGCATGCGAG	29	2	2	1	1	2	1	1	1	1	1	2	1	2	0	1	1	2	1	2	2	1	1
NC22	GCAAGGGTCACTCA	28	2	2	2	1	1	2	0	2	1	1	2	2	1	0	2	1	0	1	1	2	1	1
NC22	GCACATCAGGACGT	28	0	3	2	1	3	0	1	0	2	2	1	1	3	0	2	1	1	1	1	1	0	2
NC22	GCACATGTAGCGTG	34	1	2	3	2	1	3	2	2	2	2	1	2	1	2	2	0	2	1	0	2	1	0
NC22	GCACATGTCCCATA	24	2	3	0	0	1	1	2	2	2	1	1	1	1	2	1	1	0	0	1	1	0	1
NC22	GCAGGACACGTCAT	15	3	0	0	0	2	0	3	1	0	0	1	2	1	0	0	2	0	0	0	0	0	0
NC22	GCAGGACAGGGCTA	34	1	4	3	2	3	1	2	1	1	2	1	2	1	1	1	2	1	1	2	2	0	0
NC22	GCAGGATCACTTTC	27	3	2	0	0	1	1	1	1	1	2	1	1	2	1	1	2	2	2	2	1	0	0
NC22	GCAGTTAGCATAAC	37	1	3	3	2	2	2	1	0	2	2	2	1	2	2	1	1	2	2	2	2	1	1
NC22	GCAGTTCAAACCTC	31	3	1	2	3	3	2	2	1	2	1	0	2	0	1	1	2	1	2	1	0	1	0
NC22	GCAGTTCACCACTA	29	3	1	1	1	3	2	1	1	1	2	1	2	2	2	1	0	2	2	0	0	1	0
NC22	GCAGTTCATGCGCC	26	1	1	1	0	0	2	1	2	2	1	3	1	1	2	0	1	0	2	2	1	1	1
NC22	GCAGTTTCGGATGG	17	2	1	0	1	2	0	0	1	0	1	1	2	1	1	0	1	0	0	0	2	1	0
NC22	GCAGTTTCTTACTC	31	3	3	2	2	3	0	1	1	2	0	1	1	1	2	2	2	0	1	2	1	1	0
NC22	GCATACAGTCAAGT	29	3	3	0	4	2	0	1	4	2	1	0	2	0	1	0	2	0	1	1	2	0	0
NC22	GCATACAGTCACTC	32	3	3	2	0	2	1	3	1	3	2	2	2	1	1	0	2	0	2	1	1	0	0
NC22	GCATCAAGCCAGGT	25	3	1	1	2	0	2	1	2	0	1	2	3	2	0	1	1	1	0	1	1	0	0
NC22	GCCAATAGGGATGA	24	3	2	1	2	1	1	2	0	0	1	2	1	0	0	2	1	2	1	0	1	1	0
NC22	GCCAATCAAGTATG	25	1	2	2	3	3	2	1	1	1	1	2	1	2	1	1	0	1	0	0	0	0	0
NC22	GCCATAAGGTTAAC	24	2	2	3	2	2	1	1	1	1	1	1	0	2	0	1	1	1	0	1	0	0	1
NC22	GCCATACAAACGAT	24	1	1	1	1	1	2	1	1	2	1	2	1	2	0	1	1	2	1	1	0	1	0
NC22	GCCATACAATGGTA	29	1	1	2	1	2	1	1	1	1	1	2	2	2	0	3	1	1	2	2	1	1	0
NC22	GCCATACACAAAGT	25	4	1	2	0	1	2	1	2	1	2	0	1	1	2	0	1	0	1	1	2	0	0
NC22	GCCATAGTCAATAG	27	1	1	1	1	2	3	1	2	1	1	1	2	1	1	1	1	1	2	2	0	1	0
NC22	GCCCTTCACCATAC	17	2	1	1	1	2	2	2	1	0	1	1	0	0	0	0	0	0	0	1	2	0	0
NC22	GCCCTTGTGACATA	31	3	0	3	1	2	2	1	2	2	1	1	2	2	2	2	2	0	1	2	0	0	0
NC22	GCCCTTGTTAAACG	25	2	3	3	3	1	0	1	2	1	0	2	1	1	0	0	1	1	1	0	2	0	0
NC22	GCCTAACAACTGGG	28	2	3	1	1	1	2	3	2	2	2	1	0	2	0	1	0	2	1	1	0	1	0
NC22	GCCTAACATCACAC	32	1	3	3	2	1	1	1	1	1	3	1	2	1	1	1	1	2	2	1	1	1	1
NC22	GCCTAATCGAGATA	29	2	3	0	1	2	2	2	2	0	2	1	2	1	1	1	2	0	1	2	1	1	0
NC22	GCCTCTAGTCGAAT	22	2	1	3	1	1	0	1	1	1	2	2	3	1	0	0	0	1	0	0	1	1	0
NC22	GCCTCTGTAAAGCT	33	2	3	4	2	3	1	2	2	0	3	1	0	1	3	0	0	2	1	2	0	0	1
NC22	GCCTTCAGTATGAC	24	2	1	2	2	0	2	1	0	2	2	0	2	1	1	0	0	2	2	1	1	0	0
NC22	GCCTTCCAGTCGCC	25	2	1	0	2	1	1	1	2	0	2	1	1	2	0	0	2	0	1	2	1	2	1
NC22	GCCTTCCATATGCC	22	4	1	1	0	0	1	0	1	1	1	2	0	2	2	0	1	1	2	0	1	1	0
NC22	GCCTTCCATCTAGC	19	1	0	2	1	2	0	1	0	1	1	1	0	0	2	0	1	0	1	1	2	1	1
NC22	GCCTTCTCCCAGTA	20	1	0	1	2	0	2	0	3	1	0	1	0	2	1	0	1	1	2	1	0	0	1
NC22	GCCTTCTCTCGGTA	26	1	3	2	2	1	1	2	2	1	0	0	1	1	1	0	1	2	2	1	0	1	1
NC22	GCGAAGAGACTTGA	21	2	1	2	1	1	0	0	2	1	1	1	1	2	0	2	2	1	1	0	0	0	0
NC22	GCGAGAAGTGTTAG	26	0	2	2	1	1	1	2	1	2	1	1	1	1	1	1	0	2	1	3	1	0	1
NC22	GCGAGACAAGGCTG	26	2	1	0	1	2	2	0	1	1	2	1	0	0	2	2	1	1	2	2	1	1	1
NC22	GCGAGATCTGGCAT	31	0	3	3	3	2	2	3	1	1	2	2	1	0	1	1	1	1	1	0	2	0	1
NC22	GCGATTAGGTGAAG	25	1	3	1	1	1	1	1	1	2	2	2	0	1	1	1	2	0	1	0	1	1	1
NC22	GCGATTCATACCTG	25	1	2	1	2	1	1	2	1	2	1	1	0	1	1	0	1	2	0	1	2	1	1
NC22	GCGATTCATGTTCG	40	1	2	2	3	2	4	0	3	2	3	1	2	1	1	1	3	2	1	3	1	1	1
NC22	GCGATTTCGTACAC	31	3	1	1	0	1	2	2	2	1	3	2	1	1	2	1	1	2	1	0	2	1	1
NC22	GCGGAAAGCCTAAA	28	1	1	2	2	2	2	1	1	2	3	0	2	0	1	2	0	2	2	1	0	1	0
NC22	GCGGAACACTCCCT	27	3	1	2	2	4	0	1	3	0	1	1	0	1	1	1	1	2	1	0	1	0	1
NC22	GCGGAAGTATACTT	26	2	2	0	2	2	1	0	1	1	2	0	2	1	3	1	1	1	1	0	2	1	0
NC22	GCGTTAAGTTCCGT	24	1	1	1	1	1	1	1	2	1	1	0	2	1	1	0	2	1	1	2	1	1	1
NC22	GCGTTACATCACTG	23	0	2	0	3	1	1	2	0	3	1	0	0	1	2	1	2	1	0	0	2	0	1
NC22	GCTAACGTTTTGGC	19	1	3	2	1	0	2	1	1	0	2	1	0	1	2	1	0	0	0	0	1	0	0
NC22	GCTAACTCCTCATT	23	3	1	2	0	3	0	0	2	2	2	2	1	1	0	0	1	0	0	1	1	0	1
NC22	GCTAACTCTGCCTC	32	3	4	2	1	2	1	2	1	3	1	1	2	0	2	2	1	1	1	1	1	0	0
NC22	GCTACAAGGAGCTC	20	3	2	1	2	1	1	2	0	0	1	1	1	0	1	1	1	0	1	0	1	0	0
NC22	GCTACACAAGAACT	31	3	3	2	2	1	2	1	1	1	3	1	1	1	1	1	1	1	1	2	1	0	1
NC22	GCTACACAATTGAG	19	1	1	0	2	1	1	1	3	0	1	0	1	1	1	1	1	2	0	0	1	0	0
NC22	GCTACAGTGTTGTC	26	2	1	1	2	2	1	2	1	1	2	0	1	0	2	1	2	1	0	2	1	1	0
NC22	GCTACATCAACATT	26	2	3	2	2	2	0	1	1	0	2	1	2	1	0	2	2	1	1	1	0	0	0
NC22	GCTAGTGTCTGTGT	25	1	0	1	2	2	1	3	1	1	1	0	1	2	1	1	1	2	2	1	1	0	0
NC22	GCTCAAGTTCGGAG	26	2	3	1	2	1	1	1	2	0	2	2	1	1	1	0	1	1	2	1	1	0	0
NC22	GCTCCTAGTCGAGC	24	2	2	2	1	1	0	2	1	1	2	1	2	0	1	2	1	1	1	0	1	0	0
NC22	GCTCCTTCACCTCC	27	1	2	3	1	0	0	1	2	1	2	1	2	1	2	1	1	3	0	1	0	1	1
NC22	GCTCCTTCCGCGGT	30	3	2	3	1	1	2	2	0	1	1	2	2	2	1	1	1	0	0	2	2	1	0
NC22	GCTCCTTCTTCTTG	31	1	3	5	3	1	0	2	2	2	2	1	1	2	1	0	0	1	1	0	1	0	2
NC22	GCTCTCCATGCCTA	26	0	2	1	2	1	1	3	0	3	0	0	2	1	1	1	1	1	2	1	1	1	1
NC22	GCTGATGTAGCTCT	27	3	2	2	2	2	2	0	0	1	1	2	2	0	0	2	1	2	1	1	1	0	0
NC22	GCTGATGTCATACC	22	3	2	0	1	1	2	0	1	2	0	0	0	2	0	1	1	0	1	2	1	1	1
NC22	GCTGATTCGTCTGA	34	4	2	2	1	3	2	2	4	2	1	1	1	0	0	2	1	2	0	1	1	1	1
NC22	GCTGATTCTCAGTG	26	3	1	2	1	2	3	0	0	3	0	2	0	1	1	1	1	1	1	1	0	1	1
NC22	GCTGTACATAGAGT	27	1	3	2	2	2	2	1	1	2	1	2	1	0	1	1	0	2	2	1	0	0	0
NC22	GCTGTAGTGCTGTT	20	1	1	1	0	1	0	1	1	1	0	1	2	0	0	1	2	1	2	2	1	0	1
NC22	GCTGTATCCTGTCC	28	3	2	2	2	1	1	2	1	0	0	2	2	0	2	2	2	0	1	0	1	1	1
NC22	GCTGTATCTCTGGA	24	3	1	1	2	2	2	1	0	0	1	2	1	0	0	1	1	0	1	1	2	1	1
NC22	GCTTAGGTGTACTC	27	1	1	1	1	2	1	2	1	2	2	2	1	2	1	1	1	1	1	2	0	0	1
NC22	GCTTCCCAAAGTTG	21	2	2	1	1	1	1	2	1	1	0	2	0	1	1	0	1	0	0	1	2	0	1
NC22	GCTTCCGTCATTAT	27	2	0	1	1	2	2	1	2	1	2	1	1	1	0	2	2	1	0	1	2	1	1
NC22	GCTTGAGTGCTTGT	26	1	1	3	1	1	3	2	0	1	2	1	2	2	1	0	1	1	0	1	2	0	0
NC22	GCTTTTCAAGGCGT	27	2	1	1	2	2	0	1	2	2	2	2	1	2	1	0	1	2	1	1	1	0	0
NC22	GCTTTTTCTGCTTT	22	1	1	1	1	2	2	1	0	2	0	1	3	1	0	1	1	2	1	0	1	0	0
NC22	GGAAATAGGCTATA	27	2	1	2	1	2	1	0	1	2	1	2	2	1	2	1	2	0	0	0	2	1	1
NC22	GGAAATAGTCGGCA	24	3	0	1	0	2	2	2	2	0	1	1	2	1	2	1	0	1	1	2	0	0	0
NC22	GGAAATCACGCTCG	25	2	1	3	1	3	0	0	1	1	0	1	0	0	2	1	2	0	2	1	2	1	1
NC22	GGAAATCAGGTGGT	18	1	2	0	1	3	1	2	0	0	0	1	2	1	0	0	0	2	0	0	0	1	1
NC22	GGAAGCGTTATTGT	28	1	3	1	1	2	1	1	1	2	1	1	2	2	2	0	1	0	1	1	1	0	3
NC22	GGAAGCTCTCCACC	26	2	1	2	2	3	1	2	0	1	1	2	1	1	1	0	0	1	1	1	1	1	1
NC22	GGAATAAGTAACCA	28	3	3	2	1	3	1	2	5	0	1	0	0	0	1	0	1	1	0	1	1	1	1
NC22	GGAATACACAAATG	23	1	0	2	2	1	1	0	2	1	1	1	1	0	0	3	2	2	0	1	0	1	1
NC22	GGAATAGTACTGTC	27	3	3	3	1	2	1	2	1	0	1	0	0	1	1	1	1	0	2	1	1	1	1
NC22	GGAATAGTAGTAGT	22	2	3	2	1	2	1	1	0	2	2	0	2	2	0	1	0	0	0	1	0	0	0
NC22	GGAATAGTGTGTTC	34	4	0	2	2	3	2	3	3	1	2	1	4	1	0	1	1	1	2	0	1	0	0
NC22	GGAATATCTTACGG	24	2	3	1	0	1	2	1	0	1	2	2	2	0	0	1	1	1	1	1	1	0	1
NC22	GGACAGAGAACTTG	22	1	1	3	2	0	2	1	2	0	0	0	1	0	1	1	1	1	1	2	2	0	0
NC22	GGACAGGTGAGCGT	15	2	1	2	0	0	0	1	0	0	2	2	0	1	0	1	2	0	0	0	1	0	0
NC22	GGACAGGTTGGAAT	23	0	3	0	0	3	0	1	2	0	3	1	2	2	0	1	1	1	2	0	1	0	0
NC22	GGACAGTCTATCTC	37	2	2	2	2	3	2	1	2	3	3	2	2	1	2	0	2	2	1	2	1	0	0
NC22	GGACAGTCTTTGGG	34	5	1	2	2	2	2	3	0	0	3	3	2	2	1	1	0	1	1	1	1	1	0
NC22	GGAGCATCCGTAAC	18	2	1	1	0	2	1	0	1	1	1	0	1	0	0	1	1	0	2	0	1	1	1
NC22	GGAGCATCCTGGAT	21	3	1	2	2	1	0	1	1	0	2	1	0	0	1	0	1	0	2	1	1	0	1
NC22	GGAGGTAGGCTCGA	26	0	2	3	3	0	2	1	2	0	1	2	1	2	0	2	1	0	0	1	2	1	0
NC22	GGAGGTGTACCTCA	33	3	0	3	1	1	1	3	1	2	3	2	0	2	1	2	1	1	1	2	2	1	0
NC22	GGAGGTGTGGCTCC	33	4	1	2	0	2	1	2	2	2	2	2	2	2	2	1	1	1	1	1	2	0	0
NC22	GGAGGTTCGATTAT	29	1	1	3	3	1	0	1	2	2	1	2	1	0	2	1	0	1	1	2	1	0	3
NC22	GGAGGTTCTGCCTC	27	1	1	2	2	0	2	1	1	1	2	2	2	2	1	1	1	1	1	0	2	0	1
NC22	GGAGTGAGTCCTCA	20	3	3	2	1	0	0	1	0	1	0	1	0	1	1	1	1	1	1	1	0	1	0
NC22	GGAGTGCATACAAG	26	2	3	0	2	1	3	2	1	2	2	0	1	2	0	0	0	0	1	0	2	1	1
NC22	GGAGTGTCACAGCT	29	3	3	1	2	1	1	2	1	1	1	1	1	1	1	1	2	1	0	2	1	1	1
NC22	GGATAAAGGGAATG	25	1	2	2	2	1	2	0	1	1	2	1	0	2	0	2	0	1	2	1	1	1	0
NC22	GGATAACAATGCAA	28	3	2	1	1	0	3	0	1	1	1	1	1	0	2	2	2	2	1	0	2	1	1
NC22	GGATAAGTTCGCGC	21	1	2	3	1	1	1	2	1	0	1	1	1	0	1	1	1	1	0	1	1	0	0
NC22	GGATAATCCTCCGT	21	0	3	1	0	2	2	1	0	3	1	1	1	1	1	1	1	1	0	0	1	0	0
NC22	GGATCTCACTCCGG	29	2	1	2	2	1	1	2	2	2	2	0	2	1	1	2	1	0	2	1	1	1	0
NC22	GGATCTCATGTTCG	23	3	2	3	1	1	1	1	0	1	1	2	2	0	0	1	1	0	1	1	0	1	0
NC22	GGATCTGTATAGCA	22	2	2	1	0	0	1	2	2	1	1	2	1	1	1	1	1	2	0	1	0	0	0
NC22	GGATCTTCAATATC	31	2	2	2	3	0	3	1	1	2	1	1	3	1	1	2	1	1	1	1	1	0	1
NC22	GGATTCCATTGTAT	30	3	3	2	2	3	1	0	1	2	1	2	2	2	1	1	1	1	1	1	0	0	0
NC22	GGATTCGTGGTCCC	31	4	4	3	1	2	2	2	0	0	1	1	2	0	2	2	2	1	1	1	0	0	0
NC22	GGCAAGAGCGCATG	23	2	2	0	1	1	2	1	1	3	1	1	0	0	1	1	1	1	0	1	1	1	1
NC22	GGCAAGCAAGCTTC	31	3	4	3	1	2	1	2	0	2	1	1	1	1	0	1	1	3	0	1	2	0	1
NC22	GGCAAGCAAGGTCG	34	2	1	1	3	1	2	2	2	3	1	1	1	2	2	1	1	2	2	2	1	1	0
NC22	GGCAAGTCGACTGT	24	1	2	0	0	2	1	0	0	0	1	0	2	2	0	1	2	4	1	2	1	1	1
NC22	GGCATTAGCTGCCC	24	3	0	0	1	2	2	2	0	0	1	0	2	0	2	1	1	1	1	2	1	2	0
NC22	GGCGAAAGACCTGG	34	3	1	0	2	0	2	2	1	2	1	1	4	2	2	2	3	2	1	0	2	0	1
NC22	GGCGAAAGAGTACT	31	1	2	2	1	3	3	1	2	1	1	1	2	0	2	1	2	2	2	1	0	0	1
NC22	GGCGAACAGTAACA	34	2	1	2	1	3	2	2	3	2	3	2	2	1	0	1	1	0	2	2	0	1	1
NC22	GGCGAAGTTGTGAA	34	2	1	2	2	3	1	1	2	1	2	0	2	1	2	2	0	2	2	2	2	1	1
NC22	GGCGAATCTCAGGT	25	3	3	1	2	0	1	2	0	2	0	1	0	1	1	1	0	3	2	0	1	0	1
NC22	GGCTTACATCGTTG	20	1	1	1	1	1	2	1	1	2	1	1	1	0	0	1	0	1	1	0	2	1	0
NC22	GGCTTACATGGGAC	30	1	2	1	1	3	1	1	2	2	2	2	0	2	1	0	2	2	2	1	2	0	0
NC22	GGCTTAGTTCAGCT	28	4	2	1	1	1	0	0	2	2	1	2	0	1	1	2	0	2	1	2	2	1	0
NC22	GGCTTAGTTTACCG	25	1	3	1	2	2	2	1	2	1	1	1	1	0	0	0	2	1	1	1	1	1	0
NC22	GGCTTAGTTTCGCA	30	2	1	3	2	1	2	2	1	0	2	0	3	1	0	2	1	0	2	2	2	1	0
NC22	GGCTTATCCGCTCT	29	3	3	2	1	2	2	2	0	3	0	1	1	1	1	2	1	0	1	1	2	0	0
NC22	GGGAACCAGTCCGC	29	2	2	2	2	1	1	1	1	0	2	2	1	0	2	0	2	2	1	2	1	1	1
NC22	GGGAACGTATGGCG	25	4	3	2	1	0	1	1	2	0	2	1	1	1	1	0	0	2	1	0	1	1	0
NC22	GGGAACGTCATTAT	29	4	1	1	2	2	2	2	1	1	2	2	1	1	1	1	1	1	0	1	1	0	1
NC22	GGGAACGTCTCGCG	26	2	2	2	3	1	3	1	0	0	1	3	2	1	0	0	0	2	1	1	1	0	0
NC22	GGGAACGTTATTCA	21	3	2	2	1	2	2	0	2	0	0	1	1	0	1	1	1	2	0	0	0	0	0
NC22	GGGAACTCAGATTT	24	0	4	2	1	1	1	1	1	2	2	1	0	1	1	2	1	0	0	1	2	0	0
NC22	GGGAACTCGAGATA	28	1	3	2	0	2	1	1	3	2	1	1	2	1	0	2	1	0	2	1	1	1	0
NC22	GGGAACTCTCTACT	19	2	3	1	1	2	0	0	1	1	1	0	0	0	0	0	1	1	1	2	0	1	1
NC22	GGGACACACTATAT	23	2	1	2	0	3	1	1	1	1	1	2	1	0	1	1	0	0	2	1	1	1	0
NC22	GGGACAGTACGATA	24	1	3	2	1	2	1	1	1	1	1	3	2	0	2	0	0	0	0	1	1	1	0
NC22	GGGACATCGACTTG	27	4	2	2	2	1	0	2	1	1	2	0	0	0	1	1	2	2	0	1	1	1	1
NC22	GGGACATCGTTTCT	26	2	3	0	1	0	2	3	2	0	1	1	1	2	1	2	0	0	0	3	1	1	0
NC22	GGGTAGAGTGCGAC	25	2	2	2	2	1	1	0	2	0	2	1	0	2	2	0	3	2	0	0	0	1	0
NC22	GGGTAGCAACAATG	20	3	2	2	1	1	0	0	1	1	1	0	0	0	1	1	2	2	0	0	1	0	1
NC22	GGGTAGCAGTTGTC	32	2	3	2	1	2	2	1	1	2	2	2	2	1	1	0	2	1	2	2	0	1	0
NC22	GGGTAGGTTGTGAA	25	2	1	2	1	1	1	3	0	1	2	1	2	2	0	1	2	0	0	1	2	0	0
NC22	GGGTAGTCGTGGAG	38	3	5	2	1	1	1	1	3	1	2	2	1	1	3	1	1	2	2	1	2	1	1
NC22	GGTAAAAGAAGATA	25	1	2	0	0	2	1	2	2	2	1	1	1	1	2	2	2	1	0	0	1	0	1
NC22	GGTAAAAGCTCCTA	33	3	3	3	2	1	2	1	2	1	2	2	1	1	0	2	1	3	0	1	0	1	1
NC22	GGTAAAAGTACAAC	29	3	3	3	0	3	1	1	1	1	1	2	1	2	1	2	1	0	0	2	0	1	0
NC22	GGTAAAAGTCTAGA	24	1	4	1	1	1	1	1	2	1	2	1	1	1	1	2	1	1	0	0	1	0	0
NC22	GGTACTAGTGGTCG	33	4	0	3	2	2	1	2	0	2	2	2	1	1	2	1	2	1	0	1	2	1	1
NC22	GGTACTCATCAGGG	23	3	0	2	2	2	0	1	1	0	0	1	2	1	1	1	1	2	1	0	1	1	0
NC22	GGTACTGTAGAACT	22	1	2	2	1	0	0	1	0	2	1	1	2	1	2	1	1	0	2	1	0	1	0
NC22	GGTACTGTGTTCGT	30	2	2	2	1	2	2	2	2	2	0	2	1	1	2	0	1	2	1	1	0	1	1
NC22	GGTACTGTTGGCAG	24	1	3	1	0	2	1	2	1	1	1	1	1	0	1	2	1	1	2	1	0	1	0
NC22	GGTACTGTTTGGAA	27	2	2	2	3	2	0	3	1	0	1	1	1	1	2	1	1	0	0	2	2	0	0
NC22	GGTACTTCTAGATT	27	2	2	2	3	2	1	1	1	2	0	3	1	0	1	2	1	1	0	0	1	1	0
NC22	GGTAGGAGCTGTTC	26	2	2	1	1	1	1	2	3	1	0	1	2	0	2	2	0	2	1	0	0	1	1
NC22	GGTAGGGTGAGCTG	28	3	2	1	0	2	2	1	3	1	2	2	1	0	1	2	1	2	0	1	0	0	1
NC22	GGTAGGTCGTTGAC	27	3	2	1	2	1	2	2	2	0	0	3	1	0	1	1	1	1	1	1	1	0	1
NC22	GGTATCAGATGAGG	26	4	3	2	1	1	0	0	1	1	1	1	1	1	0	1	2	2	1	0	2	1	0
NC22	GGTATCAGCCTGAG	25	2	1	1	1	2	2	1	0	1	2	1	1	0	1	1	2	0	1	1	2	1	1
NC22	GGTATCAGTACCTC	27	0	3	3	1	0	2	1	2	1	2	0	0	1	1	1	1	1	2	1	2	1	1
NC22	GGTATCCAAATGGT	22	4	0	2	0	0	1	1	0	2	0	1	1	1	1	1	2	2	1	1	1	0	0
NC22	GGTCATCAGGTCCC	21	2	3	3	1	1	0	1	0	1	0	0	0	1	1	2	1	0	0	1	2	0	1
NC22	GGTCATTCGATGGG	18	1	2	1	1	2	0	0	0	1	1	0	1	2	1	1	1	1	0	1	0	1	0
NC22	GGTCTACACTTTCT	23	2	2	1	0	2	1	3	0	0	3	1	1	1	0	1	0	2	1	0	1	1	0
NC22	GGTCTACATCACAC	23	1	1	3	0	2	2	1	1	1	1	2	1	0	0	1	2	0	0	2	1	1	0
NC22	GGTCTATCCGATTG	22	2	1	1	2	2	2	0	0	1	1	1	3	1	0	2	0	0	1	1	0	0	1
NC22	GGTTCAAGACTAAC	27	2	3	2	1	2	1	1	0	2	1	2	2	0	1	1	0	2	1	1	2	0	0
NC22	GGTTCAAGTACCTC	23	2	3	1	1	0	2	2	1	2	1	2	0	0	0	1	1	2	0	0	0	1	1
NC22	GGTTCAGTGGCGAT	28	2	0	2	2	2	0	2	1	0	3	1	3	3	0	1	0	2	1	1	1	1	0
NC22	GGTTCATCGGATGG	23	1	3	1	2	2	1	0	1	0	2	2	0	1	0	2	0	2	2	0	1	0	0
NC22	GGTTCATCGTCGGC	20	2	0	0	0	1	2	0	0	0	1	1	1	2	2	2	1	0	0	1	1	1	2
NC22	GTAAAGCAATATCT	22	1	1	0	2	2	3	0	0	1	2	2	0	1	1	1	0	2	0	2	0	1	0
NC22	GTAACCAGGTACAT	20	2	2	1	0	0	0	2	2	1	2	0	2	1	0	1	2	0	0	1	1	0	0
NC22	GTAACCCACTGCAT	26	2	2	2	2	3	1	2	1	0	0	1	1	1	0	0	1	1	2	0	2	1	1
NC22	GTAACCCATACTCG	20	1	0	2	2	1	0	1	2	2	1	1	1	0	1	1	0	1	0	1	1	0	1
NC22	GTAAGAAGATACAC	35	1	2	3	3	2	3	1	1	1	1	1	1	2	3	1	2	0	2	2	2	0	1
NC22	GTAAGAAGGCCATG	26	1	2	1	2	3	1	1	2	1	1	1	0	2	2	2	0	0	0	2	1	0	1
NC22	GTACACAGCGCATG	25	3	1	0	1	2	1	1	2	1	1	2	2	2	0	1	0	2	0	0	1	1	1
NC22	GTACACGTATCACC	33	4	4	3	1	3	1	1	0	1	2	2	0	1	0	2	2	1	2	1	0	1	1
NC22	GTACCACATATCCG	26	2	1	0	3	0	2	1	1	0	0	2	1	1	2	0	2	1	2	2	2	0	1
NC22	GTACCAGTGATTGA	23	1	2	1	3	1	1	2	0	1	2	1	0	1	0	0	2	1	1	0	1	1	1
NC22	GTACCAGTTGACTC	23	2	4	1	0	0	1	2	2	0	0	2	0	2	1	0	1	2	1	1	1	0	0
NC22	GTACCATCCCTCAC	32	1	4	2	1	2	1	4	2	2	0	2	2	1	1	2	0	2	0	1	1	0	1
NC22	GTACCATCGACTTG	25	0	1	2	0	1	2	0	2	3	1	2	2	1	1	0	0	2	1	1	1	1	1
NC22	GTACGTAGAATGCT	31	4	1	0	2	1	2	2	1	2	0	1	2	1	2	1	1	2	2	2	1	0	1
NC22	GTACGTAGACGTAT	28	2	2	1	1	1	1	2	1	0	2	1	1	2	2	1	1	1	2	1	1	1	1
NC22	GTACGTAGCCGGTA	20	3	1	1	1	1	1	0	0	2	0	0	0	1	0	1	1	2	2	1	0	1	1
NC22	GTACGTCAACTGTC	26	2	3	3	1	2	1	0	1	2	1	1	2	1	2	1	0	0	1	1	0	0	1
NC22	GTACGTGTCTGCAT	23	1	3	1	0	1	2	1	0	1	0	2	1	2	0	1	0	1	1	1	2	2	0
NC22	GTACGTTCAACTGC	26	1	2	2	1	2	1	2	3	0	2	2	1	2	1	1	0	1	0	1	0	1	0
NC22	GTACGTTCTTGGCA	22	1	0	1	2	1	1	2	2	1	1	1	1	1	1	0	1	2	1	1	1	0	0
NC22	GTAGAATCTCGGTA	23	1	2	1	2	2	1	0	4	0	0	0	1	0	0	0	3	0	1	1	2	0	2
NC22	GTAGAATCTGGTCA	29	2	3	2	1	1	1	2	4	2	1	0	2	0	1	2	1	1	0	2	1	0	0
NC22	GTAGCTAGTGGGAA	27	2	3	3	1	1	1	1	2	1	1	1	2	1	1	1	0	1	1	0	2	1	0
NC22	GTAGCTGTACTACC	31	2	2	2	2	2	1	2	1	0	2	2	1	1	1	0	2	2	1	1	2	0	2
NC22	GTAGCTGTTTACTA	26	3	0	2	2	3	0	2	1	1	2	2	1	1	0	0	1	1	0	2	1	1	0
NC22	GTAGGGCATTGTGC	28	2	3	2	1	2	0	3	2	2	0	0	1	1	0	1	3	2	1	1	0	1	0
NC22	GTAGTCAGGCGGTT	23	1	2	1	2	2	0	0	2	0	2	1	1	1	2	0	2	1	0	1	0	1	1
NC22	GTAGTCGTAGGATT	23	2	1	3	1	1	1	1	2	0	2	1	1	0	1	1	2	0	1	1	0	0	1
NC22	GTATCGGTGCTCTA	24	1	0	1	1	1	2	1	0	3	1	2	0	1	0	2	1	0	2	2	2	0	1
NC22	GTATGCAGAATGAA	26	2	2	2	2	1	2	3	1	2	2	1	1	2	0	0	1	1	0	0	0	1	0
NC22	GTATGCAGATACCA	22	0	2	0	0	1	1	1	3	1	1	1	1	1	1	1	2	1	1	0	2	1	0
NC22	GTATGCCAGGCCCT	27	2	3	2	2	2	1	2	0	3	1	1	1	0	1	1	2	1	0	0	1	0	1
NC22	GTATGCGTATGTGA	22	2	0	1	0	1	1	0	3	1	1	2	0	1	1	0	2	1	1	2	0	1	1
NC22	GTCACAAGCACATA	38	2	2	3	3	3	2	3	1	3	2	2	1	0	1	2	1	1	2	2	2	0	0
NC22	GTCACAAGCTGGCA	18	1	2	0	1	0	2	1	1	0	0	0	1	1	1	1	1	1	1	0	2	0	1
NC22	GTCACAAGTGGTCG	22	0	1	1	0	2	0	1	2	1	1	2	2	2	1	0	1	2	1	1	1	0	0
NC22	GTCACATCACGATC	34	2	3	2	2	2	0	3	1	3	0	3	0	2	1	0	1	1	1	2	4	1	0
NC22	GTCATGCAGACCTT	26	1	1	2	1	1	3	1	2	1	1	2	1	0	1	2	1	2	1	1	0	1	0
NC22	GTCATGCATAAGTG	26	1	1	1	1	2	1	1	4	0	1	0	3	1	1	0	1	1	1	1	2	1	1
NC22	GTCATGCATCAATT	21	3	2	2	2	3	0	0	0	1	2	1	2	0	0	0	0	2	1	0	0	0	0
NC22	GTCATGGTTGCGTT	16	3	1	3	1	0	1	2	0	0	1	0	1	0	0	0	0	0	2	0	0	1	0
NC22	GTCATGTCTGGCAT	24	2	3	2	1	3	0	0	0	1	1	0	1	1	2	1	1	0	1	2	1	0	1
NC22	GTCCTCAGGACTGC	28	2	3	2	2	2	1	3	0	1	1	2	2	2	1	0	0	1	0	2	1	0	0
NC22	GTCCTCAGTTGCTC	25	3	2	1	3	0	0	1	2	1	2	0	1	1	1	0	2	1	2	1	0	1	0
NC22	GTCCTCTCACACTG	27	3	3	1	2	2	1	1	2	1	3	1	0	2	1	1	1	1	0	0	0	0	1
NC22	GTCCTCTCGTTGCA	27	3	1	3	1	2	1	1	1	1	2	0	2	0	1	1	0	1	2	1	2	1	0
NC22	GTCCTCTCTAGATT	27	2	1	1	1	3	1	2	1	0	3	1	1	2	2	0	1	1	0	1	2	0	1
NC22	GTCGATAGAAAGAT	33	3	3	0	3	2	1	2	4	1	2	0	1	2	0	2	1	1	1	0	2	2	0
NC22	GTCGATTCACATTA	33	4	3	0	2	2	3	1	1	1	1	0	3	1	2	1	2	1	2	1	1	1	0
NC22	GTCGATTCGGCCTG	26	1	3	1	1	1	2	1	3	0	1	2	1	2	0	1	0	1	1	2	1	1	0
NC22	GTCGTAAGGATTGT	23	3	1	2	1	0	1	2	1	0	1	2	1	0	1	0	1	0	1	1	2	1	1
NC22	GTCGTAGTAGCCTT	27	4	2	2	0	2	1	1	2	1	1	1	2	1	2	0	2	0	1	0	1	1	0
NC22	GTCGTATCTCTTGT	17	1	2	2	0	2	1	0	0	1	1	1	1	0	0	0	0	1	1	1	2	0	0
NC22	GTCGTATCTGTTCT	25	3	1	1	3	3	1	1	0	2	0	0	1	3	0	2	0	0	0	1	2	0	1
NC22	GTCTAGCACCACTA	28	1	2	1	2	0	2	1	2	1	1	2	3	2	0	1	2	0	2	1	0	1	1
NC22	GTCTAGCATGATGA	25	2	1	1	1	2	2	0	1	0	1	1	2	0	2	1	2	1	0	2	2	1	0
NC22	GTCTGATCGGGTGA	22	3	3	2	0	0	2	1	0	0	1	1	0	1	1	2	0	1	0	2	1	0	1
NC22	GTCTGATCTCACAG	28	2	2	0	2	0	2	2	1	1	2	4	2	1	0	2	0	1	0	2	2	0	0
NC22	GTGAAATCCTAAAT	27	3	3	1	2	2	1	0	1	1	2	2	0	0	0	2	0	2	2	1	1	1	0
NC22	GTGACTAGACGCTG	26	1	1	2	2	2	2	3	1	1	0	2	1	1	0	1	0	0	1	2	2	1	0
NC22	GTGACTAGGACATT	26	4	3	1	1	1	1	1	0	0	1	1	2	1	1	0	0	2	1	2	1	1	1
NC22	GTGACTAGTTAACG	18	1	3	2	0	1	0	1	1	1	0	0	0	1	1	1	0	1	2	0	2	0	0
NC22	GTGACTCAGTCGCC	27	3	2	2	1	2	3	1	1	1	0	0	1	2	2	0	1	2	0	0	1	1	1
NC22	GTGACTGTTGAGAT	25	1	1	1	2	1	1	2	1	0	3	2	1	1	1	1	1	2	0	1	1	1	0
NC22	GTGACTTCCTTCAT	25	1	3	2	1	2	0	1	1	0	1	2	0	1	0	1	2	0	2	2	1	1	1
NC22	GTGACTTCGACTAC	22	2	4	2	1	1	0	0	0	1	1	0	2	1	1	1	1	1	1	1	0	1	0
NC22	GTGAGGAGCCCTCG	28	2	3	1	3	0	2	1	1	0	1	1	1	1	1	2	1	2	1	1	0	1	2
NC22	GTGAGGAGCCGTAG	26	2	3	2	2	1	1	2	1	1	2	2	2	2	0	1	0	0	1	0	0	0	1
NC22	GTGGGAAGTACGGC	25	2	1	1	1	2	2	1	1	2	1	1	1	1	1	0	2	1	1	1	0	1	1
NC22	GTGGGACAAACTTT	29	2	1	0	1	1	3	2	2	1	1	2	0	1	1	2	2	2	0	3	0	1	1
NC22	GTGGGACAACAGAT	25	2	3	1	2	1	2	1	1	2	1	1	1	2	2	0	1	1	0	1	0	0	0
NC22	GTGGGACATGGGAC	30	2	3	1	2	2	2	0	1	1	1	2	3	0	1	1	2	2	0	0	2	1	1
NC22	GTGGGACATTTGGC	24	3	1	2	0	1	1	2	1	1	2	1	1	1	0	1	1	0	1	2	1	1	0
NC22	GTGGGAGTGGTCAG	23	0	2	1	1	2	1	1	0	2	0	2	1	3	0	0	2	0	2	0	2	1	0
NC22	GTGGGATCTGCCTC	33	2	3	1	2	0	1	2	1	1	2	0	2	2	2	2	2	3	2	1	1	0	1
NC22	GTGGTTAGATTCGA	25	1	4	1	1	1	2	2	1	2	0	1	0	0	0	1	1	2	2	1	1	0	1
NC22	GTGGTTAGTTGTGA	27	3	4	2	0	1	0	1	2	1	2	1	2	1	1	1	0	1	0	1	1	1	1
NC22	GTGGTTCATGTACC	24	1	1	2	2	2	1	2	1	1	0	1	1	1	0	0	1	2	1	2	1	0	1
NC22	GTGTACAGCGATTA	21	2	2	2	0	1	2	1	1	1	0	0	1	0	2	2	1	0	1	0	1	0	1
NC22	GTGTACCAGGTAGC	28	3	1	2	2	1	1	0	2	1	1	2	2	1	1	2	1	1	1	1	1	1	0
NC22	GTGTACGTTCAGCT	27	1	2	0	3	2	1	0	0	3	2	1	1	2	1	1	1	2	1	0	1	1	1
NC22	GTGTACTCGTGCGC	27	2	1	2	2	1	1	1	1	1	1	2	2	1	1	1	1	1	0	2	2	0	1
NC22	GTGTCACACCTAAC	29	2	3	3	2	2	0	1	2	3	2	1	2	1	2	1	1	0	0	0	0	1	0
NC22	GTGTCACAGGTGAC	22	0	1	1	2	1	1	2	3	1	1	1	1	2	1	1	1	1	0	0	1	0	0
NC22	GTGTCATCCGTGGC	31	2	1	0	3	3	1	2	1	2	2	2	0	2	0	0	2	2	3	1	0	1	1
NC22	GTGTCATCGATCCA	28	4	3	1	1	2	1	3	1	2	2	0	1	1	0	2	1	0	1	1	1	0	0
NC22	GTGTCATCTGGAAA	21	2	2	1	1	2	1	1	1	0	2	1	3	1	0	0	1	1	0	0	1	0	0
NC22	GTGTGTAGGCTATA	22	3	1	2	0	2	0	2	1	2	1	0	0	1	1	0	1	1	1	1	0	1	1
NC22	GTGTGTGTAACTCC	21	2	0	1	3	0	0	1	3	1	0	1	2	1	0	1	0	2	0	0	1	1	1
NC22	GTGTGTGTACGGTG	26	2	2	1	2	2	1	2	2	2	1	0	2	0	1	0	2	0	1	1	2	0	0
NC22	GTGTGTGTATAACG	26	1	2	2	2	1	0	2	1	0	2	0	1	2	0	2	1	3	1	1	1	0	1
NC22	GTGTGTTCCATCAG	26	1	2	1	2	3	1	1	2	2	0	3	1	0	1	0	2	1	0	1	1	0	1
NC22	GTTACGGTTATTGT	29	2	3	1	1	1	3	1	2	2	1	1	1	2	1	1	1	2	0	1	2	0	0
NC22	GTTAGCAGAGAGTG	25	2	0	2	1	2	1	2	0	2	1	0	2	2	1	2	1	1	1	1	1	0	0
NC22	GTTAGCTCGGAGGT	19	2	2	2	0	0	3	1	0	1	0	1	1	1	0	1	0	1	0	2	0	1	0
NC22	GTTCAGAGTAGCTA	24	1	2	1	1	5	1	2	0	1	0	1	1	0	0	1	1	1	1	2	0	0	2
NC22	GTTCAGCAAGTTCC	23	4	1	1	2	2	0	2	0	1	0	1	2	0	2	1	0	0	1	2	1	0	0
NC22	GTTCAGCAGTTGGG	17	2	0	2	0	0	0	0	2	1	2	0	0	1	0	1	0	2	0	1	2	0	1
NC22	GTTCAGGTAGTCGG	25	2	3	3	1	1	0	2	0	0	2	1	2	2	1	1	2	0	1	0	0	0	1
NC22	GTTCTTAGCCGATG	29	1	2	3	3	2	2	1	2	2	1	1	1	1	1	1	0	1	0	1	2	1	0
NC22	GTTCTTAGTAGAAA	27	3	1	1	1	0	3	1	1	1	1	1	1	1	2	0	1	2	0	2	1	1	2
NC22	GTTGACAGTGATAC	17	1	3	0	1	1	0	1	2	0	2	1	1	1	1	0	0	0	0	0	1	1	0
NC22	GTTGACCATATTTG	23	2	1	2	0	2	2	2	0	2	1	2	0	1	0	0	1	0	0	2	2	1	0
NC22	GTTGACCATCGGGA	26	0	2	4	0	2	1	2	1	1	1	2	2	1	1	1	1	2	1	0	0	0	1
NC22	GTTGACGTCACTCA	23	2	2	1	1	1	1	1	1	1	2	0	1	2	0	0	0	0	2	2	1	1	1
NC22	GTTGACGTGTGCGA	24	1	0	1	0	2	3	1	1	1	1	2	1	2	2	1	1	0	1	1	1	1	0
NC22	GTTGACTCGAGATA	28	1	2	1	1	2	0	0	5	2	2	2	1	1	1	1	1	0	1	2	0	1	1
NC22	GTTGCAAGATGATC	26	2	0	1	0	4	2	0	2	2	2	0	2	1	1	1	0	1	2	1	0	1	1
NC22	GTTGCAAGCGCTGA	25	3	1	2	2	1	1	1	2	0	3	2	0	1	0	1	0	1	1	1	1	1	0
NC22	GTTGCACAATCTAT	34	3	3	3	1	1	1	3	2	3	1	2	2	1	1	0	2	1	1	1	1	0	1
NC22	GTTGCAGTCTGCAT	27	4	4	1	0	1	1	0	1	3	2	0	1	0	2	2	0	0	1	1	2	0	1
NC22	GTTGCAGTTGATGA	29	2	3	1	1	2	0	1	2	2	1	1	2	2	1	1	1	1	1	2	1	1	0
NC22	GTTGGTAGTCTTGC	24	3	2	0	0	1	1	2	1	1	2	1	1	0	0	0	1	2	1	2	2	1	0
NC22	GTTGGTCATGCCCG	25	0	3	2	1	1	1	1	0	2	1	2	2	0	2	1	1	1	1	1	1	1	0
NC22	GTTGGTCATGGAAT	23	2	3	1	1	1	2	2	1	1	0	0	3	1	1	1	1	0	0	2	0	0	0
NC22	GTTGTGAGACTTGA	26	1	1	1	3	2	2	0	2	0	0	0	2	2	1	1	1	2	1	1	1	1	1
NC22	GTTGTGAGAGCTTA	23	2	1	1	0	2	4	1	1	2	2	1	0	1	0	1	0	1	1	0	2	0	0
NC22	GTTGTGCAATTGAG	30	2	3	1	1	3	1	1	2	1	2	2	1	1	1	0	1	1	1	1	2	1	1
NC22	GTTGTGCACATGGG	24	1	2	1	1	1	1	2	2	0	0	1	2	1	2	1	1	2	1	0	1	0	1
NC22	TAAAGGGTTGATTT	22	2	1	1	0	2	1	2	0	2	1	1	1	0	1	0	2	0	2	1	1	0	1
NC22	TAAAGGTCAATGTT	30	1	1	1	1	2	1	1	4	2	1	3	3	0	1	1	2	1	2	2	0	0	0
NC22	TAACGCCAGCCGCT	35	3	3	4	3	3	1	0	3	1	1	1	0	1	0	2	1	2	1	2	1	1	1
NC22	TAACGCCAGGTGAC	25	2	1	1	3	2	2	0	2	1	1	1	2	0	1	1	2	0	0	0	2	1	0
NC22	TAACGCTCCGGTAT	28	1	0	3	0	1	1	1	5	2	1	0	2	1	1	2	2	2	0	1	1	0	1
NC22	TAACGCTCTATTAG	24	2	2	2	2	2	1	1	1	1	1	1	0	2	0	0	1	1	2	0	1	1	0
NC22	TAAGAGCAAGAGTT	32	4	0	3	3	1	1	1	3	1	2	1	1	0	3	0	1	2	1	2	1	1	0
NC22	TAAGAGGTAATCCC	29	1	2	3	1	0	1	2	2	1	2	1	3	2	0	0	1	0	3	2	1	1	0
NC22	TAAGGACATTCTAA	26	2	1	3	2	1	1	2	2	2	2	1	2	0	0	1	1	0	1	1	1	0	0
NC22	TAAGGAGTAACATG	34	1	2	2	1	3	2	2	2	3	1	2	1	1	2	2	1	1	1	2	0	1	1
NC22	TACACGGTTTTCGG	22	2	2	2	1	1	0	1	0	1	2	1	2	1	0	1	1	0	1	0	1	1	1
NC22	TACACGTCTAATAC	26	3	1	0	2	2	1	1	1	1	2	1	2	1	1	1	1	0	1	1	1	1	1
NC22	TACAGCAGCGTAGC	36	0	5	3	1	2	2	1	3	2	2	3	3	1	3	1	1	0	1	0	1	0	1
NC22	TACAGCCACCTCTC	19	3	1	0	1	1	0	1	1	1	1	0	2	0	1	1	1	0	1	0	1	1	1
NC22	TACAGCCAGTTCGT	32	3	3	1	0	3	2	1	2	2	1	1	0	2	0	2	1	2	0	2	2	1	1
NC22	TACAGCCATCACAC	34	2	4	3	1	0	3	2	3	2	2	2	1	1	1	1	1	1	0	1	1	1	1
NC22	TACAGCTCATCGTG	21	1	2	2	0	1	2	3	2	1	0	1	0	2	0	2	0	0	0	1	0	1	0
NC22	TACAGCTCCCTCCA	29	3	2	2	1	3	1	2	2	2	1	1	1	1	1	0	0	2	2	1	0	1	0
NC22	TACCAGCAAGTGAT	27	2	2	1	3	0	2	0	1	0	1	0	3	1	2	0	1	3	1	2	1	1	0
NC22	TACCAGGTTTGGTC	28	3	2	2	0	2	1	0	3	2	1	2	2	1	0	1	0	2	1	2	1	0	0
NC22	TACCAGTCACCGAT	22	3	2	3	1	0	1	2	1	1	0	1	1	2	0	0	0	0	0	1	2	0	1
NC22	TACCAGTCCAGTCA	32	2	3	2	2	1	1	4	2	2	0	1	2	2	1	0	1	2	2	1	1	0	0
NC22	TACCTTCATGATTT	17	2	3	0	0	2	1	0	1	2	1	1	0	0	0	0	1	0	1	0	1	0	1
NC22	TACCTTCATGCAAA	29	2	2	1	3	3	1	3	1	2	2	1	1	0	1	2	1	0	1	0	0	1	1
NC22	TACCTTGTCTCAGT	24	2	2	1	0	3	1	0	2	0	3	0	1	1	1	1	1	0	0	2	1	1	1
NC22	TACGACAGGACTTA	32	2	2	3	2	1	1	2	1	1	2	2	2	1	1	1	0	2	2	1	2	1	0
NC22	TACGACCAAGACTA	26	3	2	2	1	1	1	1	0	2	1	0	0	1	2	2	1	1	1	2	2	0	0
NC22	TACGACGTAACCTC	23	3	1	1	1	2	1	1	2	0	1	1	1	1	1	2	0	0	1	2	1	0	0
NC22	TACGACGTCTTCTT	31	2	1	3	1	2	2	3	2	2	3	1	2	1	2	0	2	1	0	0	1	0	0
NC22	TACGCAAGCACTGG	24	2	1	3	0	0	2	1	0	1	1	1	1	2	0	2	1	1	2	0	1	1	1
NC22	TACGCAAGGATGGA	25	3	2	2	0	2	1	1	1	0	2	1	2	1	1	1	1	1	1	0	1	1	0
NC22	TACGCAGTAGCCTT	27	2	3	2	0	1	3	1	1	2	1	1	1	1	0	1	1	3	1	0	2	0	0
NC22	TACGCAGTCAATTT	34	0	2	1	1	4	1	3	2	2	1	1	2	1	2	1	2	2	2	1	1	1	1
NC22	TACGCAGTTCGCGC	24	1	1	0	1	1	2	2	2	2	1	1	0	1	0	2	1	2	1	2	1	0	0
NC22	TACTCTAGGCATAT	27	1	2	0	2	2	0	0	5	2	0	0	0	2	1	3	1	1	1	0	2	1	1
NC22	TACTCTCAGTATAG	32	3	1	3	1	2	2	1	1	1	2	0	2	2	1	2	1	1	1	2	1	1	1
NC22	TACTCTTCGTGCCG	23	2	1	0	1	1	1	2	1	1	2	1	2	1	1	1	1	1	1	0	0	1	1
NC22	TACTCTTCTATCTC	20	0	2	3	1	3	1	0	2	1	1	0	0	1	1	2	1	1	0	0	0	0	0
NC22	TACTCTTCTGAGAA	26	2	3	1	1	1	3	1	0	1	0	1	2	0	0	2	1	2	0	2	1	1	1
NC22	TACTGGAGTCTTCG	23	1	2	1	2	2	1	2	0	0	1	0	2	1	0	1	1	1	1	2	0	1	1
NC22	TACTGGGTATTGTT	24	1	0	1	1	1	1	1	1	2	2	2	0	0	1	2	1	2	1	1	0	2	1
NC22	TACTGGGTCCCGTG	27	3	4	1	1	2	2	2	0	1	1	1	1	1	1	0	0	1	1	0	2	1	1
NC22	TACTGGTCCTTCGC	31	3	3	1	1	3	2	0	1	1	1	1	1	2	1	2	2	2	1	0	2	1	0
NC22	TACTGGTCTATTGA	36	3	3	3	3	1	1	1	2	2	2	1	1	2	2	1	1	2	1	1	2	1	0
NC22	TAGAAGCAAAGATC	24	1	1	3	2	1	1	2	1	1	2	1	1	1	1	0	0	1	1	1	1	0	1
NC22	TAGAAGGTCCCATA	23	1	2	2	0	2	2	1	1	2	1	1	1	0	1	1	1	1	1	0	1	1	0
NC22	TAGAAGGTTAACCC	28	3	3	2	1	1	1	1	0	2	2	1	1	2	1	1	2	1	0	0	2	1	0
NC22	TAGAAGTCTCAGGT	24	2	1	1	3	1	2	1	1	2	1	1	1	2	1	1	0	0	1	1	0	0	1
NC22	TAGAAGTCTCCTAT	28	0	2	2	2	2	1	2	3	2	1	2	1	1	0	2	0	1	1	1	1	1	0
NC22	TAGACCCAACACTC	35	4	3	4	2	2	2	0	2	2	0	1	0	0	2	3	0	2	1	2	1	1	1
NC22	TAGACCCAAGGTAT	27	2	2	2	1	2	0	1	1	1	2	1	1	1	2	1	1	3	1	0	1	0	1
NC22	TAGACCGTATGCTC	27	2	3	0	0	1	3	2	3	0	0	1	1	0	2	1	2	1	2	1	1	1	0
NC22	TAGACCGTGGCATG	21	3	3	0	2	2	0	1	0	1	0	2	1	1	1	0	1	2	1	0	0	0	0
NC22	TAGACCGTTCAACC	22	3	0	0	3	1	3	0	0	1	1	0	2	1	1	1	2	0	0	1	1	1	0
NC22	TAGACCTCCATCCC	32	2	2	1	2	3	1	2	0	2	2	2	4	2	0	0	1	2	1	1	1	0	1
NC22	TAGAGACACTAGGG	28	1	3	1	2	3	1	1	2	0	1	2	2	2	0	2	1	1	1	0	1	0	1
NC22	TAGAGACATGTTCG	23	0	1	2	1	1	2	1	0	0	0	2	1	2	1	1	2	1	2	1	2	0	0
NC22	TAGAGAGTCTGTGT	24	3	1	2	2	2	0	0	1	0	2	1	3	1	0	1	0	1	0	1	1	1	1
NC22	TAGCACCAAGGCGT	20	1	2	1	2	2	1	0	1	1	0	1	0	0	1	1	2	0	1	0	2	0	1
NC22	TAGCACCAGACTAA	27	2	3	2	1	1	2	1	0	0	1	1	3	2	1	1	1	0	2	1	1	1	0
NC22	TAGCGTCACTCGTA	24	2	2	0	1	0	0	1	1	1	2	2	0	1	1	2	2	2	0	1	1	1	1
NC22	TAGCGTCAGAATTG	24	3	2	1	2	2	1	2	0	1	1	1	1	0	1	0	2	1	2	0	0	1	0
NC22	TAGCGTCATTGGCT	24	2	2	1	0	1	1	1	0	2	2	1	1	0	0	2	2	2	2	1	0	1	0
NC22	TAGCGTGTGATTGA	27	3	2	1	2	1	1	1	1	0	2	1	1	0	1	1	2	1	2	2	1	1	0
NC22	TAGCGTGTGCTTCA	25	3	3	2	0	0	0	1	2	2	2	1	2	0	1	1	0	1	1	1	1	0	1
NC22	TAGCGTGTTCCGTA	28	2	2	3	0	4	3	2	2	0	1	1	0	1	0	1	2	2	0	1	0	0	1
NC22	TAGCGTTCTGGTCA	24	0	3	2	1	2	0	1	0	1	3	2	0	1	0	1	2	2	2	0	0	0	1
NC22	TAGCTGCAACTAGA	23	2	2	2	2	1	1	0	1	1	0	1	0	1	0	1	2	1	2	2	0	1	0
NC22	TAGCTGCAAGAACT	23	1	2	2	2	1	0	1	2	2	0	0	2	1	1	2	0	1	0	1	1	0	1
NC22	TAGCTGGTATGTGA	17	2	1	1	3	0	1	0	3	1	0	0	1	1	0	0	0	0	1	0	1	0	1
NC22	TAGGCTAGTTGTAG	31	1	4	3	2	3	2	1	1	0	1	1	1	0	1	1	2	1	0	2	3	0	1
NC22	TAGGCTCATCGTGT	24	1	2	0	2	1	3	0	1	0	0	2	1	1	1	2	0	1	2	1	1	1	1
NC22	TAGGCTCATGCGTT	21	1	1	2	2	3	1	1	1	1	0	0	0	1	0	1	0	1	1	1	2	1	0
NC22	TAGGCTTCACTAAT	33	2	3	2	1	1	2	2	2	1	4	2	2	1	0	1	0	2	1	2	0	0	2
NC22	TATCGGCAATTTCA	31	0	1	1	0	2	1	1	3	2	3	2	2	1	2	1	2	2	0	2	1	1	1
NC22	TATCTCGTGTAATG	25	0	2	1	1	1	0	2	3	1	0	3	1	0	2	1	1	1	2	1	1	0	1
NC22	TATCTCGTTGATGA	26	1	0	3	1	1	2	0	1	1	2	0	2	1	2	1	2	1	1	1	1	1	1
NC22	TATCTCTCATCAGC	27	2	2	0	3	0	1	2	1	2	2	2	2	1	1	0	1	0	1	0	1	1	2
NC22	TATGCGAGTGTCGG	25	2	3	0	1	2	1	1	1	2	2	1	1	0	2	1	0	1	0	2	2	0	0
NC22	TATGCGAGTTAGTG	20	2	3	0	1	2	0	1	1	1	0	1	0	2	2	0	1	0	0	1	0	1	1
NC22	TATGCGCACGCTGC	28	2	3	2	3	1	1	3	1	0	1	0	3	1	2	0	1	0	1	1	2	0	0
NC22	TATGCGCAGTGGCA	19	2	1	0	1	2	1	1	1	3	0	1	2	0	1	0	0	1	0	0	0	1	1
NC22	TATGCGGTCCGGCT	30	3	2	1	1	3	1	1	4	0	2	1	2	2	1	1	1	0	1	0	1	1	1
NC22	TATGCGTCAAGTTT	18	1	0	2	0	0	1	2	1	1	0	1	1	0	2	1	0	1	1	1	2	0	0
NC22	TATGGCAGAAGATA	22	2	1	1	1	2	2	0	1	1	1	0	2	1	1	0	1	1	1	1	1	0	1
NC22	TATGGCGTAGGGTC	31	2	1	3	2	2	1	1	1	3	1	2	2	2	0	2	1	1	2	1	0	1	0
NC22	TCAACGTCAATATC	20	1	3	1	1	1	1	0	1	2	0	1	1	1	0	0	1	1	1	1	2	0	0
NC22	TCAACGTCTTAGCG	26	2	1	1	2	1	1	2	2	1	0	1	1	1	0	1	2	1	1	1	2	1	1
NC22	TCACAGCATTCTAA	25	2	2	2	0	1	2	1	0	1	2	1	0	1	1	1	2	2	1	2	1	0	0
NC22	TCACCCCACACGTT	21	0	0	3	1	2	1	0	0	0	2	1	1	2	1	1	0	2	0	1	1	1	1
NC22	TCACCCTCAGTTGC	21	3	2	1	1	3	0	0	1	0	1	1	1	1	2	1	0	1	0	0	2	0	0
NC22	TCACCCTCCTGCCT	33	1	4	2	1	1	2	2	1	2	3	2	0	2	1	0	2	1	2	1	1	1	1
NC22	TCACGAAGCTTGAA	23	1	0	1	2	2	1	2	1	1	0	0	2	1	1	0	2	1	2	1	1	1	0
NC22	TCACGACAGAGTCG	24	1	2	1	2	3	0	0	0	2	0	0	0	3	0	2	2	2	0	2	2	0	0
NC22	TCACGACATCCTAG	34	2	2	3	0	3	2	1	0	4	1	2	2	2	1	1	1	1	1	1	1	1	2
NC22	TCACGATCAGTAAG	28	3	2	3	1	2	1	2	1	2	1	2	0	2	1	0	0	2	1	1	1	0	0
NC22	TCACGATCGTGTCA	30	3	3	1	0	1	2	0	3	3	2	0	2	2	0	1	0	1	1	2	1	1	1
NC22	TCACTTAGAGGTGA	22	2	2	2	0	0	1	0	2	2	2	0	0	1	1	1	0	2	1	2	1	0	0
NC22	TCACTTCAACATTT	18	1	1	1	0	1	0	2	0	0	0	1	3	1	0	0	0	2	2	1	1	1	0
NC22	TCACTTCATACCTG	34	3	4	1	3	1	2	3	1	1	2	1	3	1	0	1	2	1	2	0	1	1	0
NC22	TCACTTTCAGAAGT	27	3	3	1	3	2	1	1	1	1	2	2	1	1	0	0	1	0	2	0	2	0	0
NC22	TCAGACAGGTCGAC	22	1	1	2	2	2	1	0	0	1	2	1	1	0	1	1	0	0	3	2	0	0	1
NC22	TCAGACTCAAAGGT	18	2	1	3	1	1	0	1	1	2	0	2	0	1	0	1	1	0	1	0	0	0	0
NC22	TCAGACTCAGTGCT	31	2	3	1	2	2	1	2	1	1	1	1	1	2	3	1	2	2	1	1	1	0	0
NC22	TCAGACTCATAGGA	31	2	2	2	1	2	2	2	2	3	2	3	2	1	0	2	0	1	1	0	1	0	0
NC22	TCAGCACAGCGGTA	30	3	2	2	3	0	1	0	3	1	1	1	3	2	0	2	1	0	2	2	0	0	1
NC22	TCAGCATCTTTACC	21	1	1	3	0	0	0	2	1	0	1	0	2	1	1	0	2	1	2	1	1	1	0
NC22	TCAGGTAGTTAGAC	29	3	1	1	0	1	2	1	1	1	2	2	2	1	0	2	2	2	0	2	1	1	1
NC22	TCAGGTTCGTTGTG	28	2	4	1	1	1	2	2	2	1	0	1	2	1	1	1	0	0	2	1	2	1	0
NC22	TCAGTGGTCAATTT	25	2	0	2	1	2	1	1	1	2	0	3	1	1	1	1	1	1	1	1	0	1	1
NC22	TCAGTGGTTCGGGA	29	1	3	2	1	0	1	2	0	2	3	2	1	2	0	2	1	1	1	2	1	1	0
NC22	TCATCTAGTCATAG	25	2	1	0	1	1	2	1	3	1	2	2	1	1	2	1	1	1	1	0	1	0	0
NC22	TCATCTTCAGCTTG	30	4	0	2	1	3	0	1	2	1	2	1	0	0	2	1	3	2	1	2	1	0	1
NC22	TCATCTTCATACGC	25	1	1	2	1	2	1	2	2	0	2	2	1	0	2	1	0	0	0	1	2	1	1
NC22	TCATCTTCTCTCAT	21	1	2	1	0	2	0	2	0	1	2	2	2	1	1	0	0	2	0	1	1	0	0
NC22	TCATGGCAACTTTA	25	3	1	0	1	1	2	1	2	1	1	1	2	1	0	0	1	1	1	3	0	1	1
NC22	TCATTCCAAACATG	25	1	1	1	1	2	1	3	1	2	2	1	1	2	1	1	1	0	0	0	1	1	1
NC22	TCATTCCAGAGGCT	33	1	2	3	2	1	2	2	1	2	2	3	2	0	2	1	2	1	1	1	0	1	1
NC22	TCATTCCAGTATAG	26	3	1	1	1	2	0	2	2	1	1	2	1	1	0	1	2	1	1	1	1	1	0
NC22	TCATTCCAGTCGAG	29	3	3	2	2	2	2	1	0	0	0	2	2	0	2	2	1	0	0	2	2	1	0
NC22	TCATTCCATGGCGA	19	2	1	0	1	1	1	2	0	2	1	1	1	1	2	0	1	0	0	1	0	1	0
NC22	TCATTCCATGGTGG	28	2	1	1	1	3	2	0	1	2	2	2	2	1	2	1	0	1	1	2	0	0	1
NC22	TCATTCCATTTGGC	26	4	1	1	2	2	1	1	1	0	3	0	2	1	0	0	2	2	0	1	1	1	0
NC22	TCCAAGCAAACTAG	29	4	3	1	1	0	0	1	2	1	1	1	1	1	1	1	2	2	1	2	2	1	0
NC22	TCCAAGGTAACTGA	26	0	3	1	0	2	2	1	1	2	2	1	2	0	1	0	0	2	2	1	1	1	1
NC22	TCCAAGGTCTTCTT	28	0	4	2	3	3	1	0	0	2	3	1	0	2	0	1	1	1	2	0	1	1	0
NC22	TCCAAGTCATCAGC	23	1	0	1	1	1	2	1	2	1	2	2	0	2	2	0	2	1	0	0	0	1	1
NC22	TCCACCAGGGTCCA	28	2	4	2	2	3	2	2	1	0	2	1	1	1	0	1	1	2	1	0	0	0	0
NC22	TCCACCGTCTGTTG	20	2	1	2	1	1	2	2	0	1	3	0	0	1	0	0	2	0	1	0	1	0	0
NC22	TCCACCTCCTCCAC	27	2	3	1	1	3	1	1	1	0	2	0	1	1	0	1	1	2	1	2	2	1	0
NC22	TCCACCTCTGGGTT	25	4	2	0	0	0	2	3	1	1	2	0	3	0	1	1	1	1	0	1	1	0	1
NC22	TCCAGAAGGTAGCC	24	2	0	1	1	1	2	2	1	3	2	2	2	1	2	0	0	1	1	0	0	0	0
NC22	TCCAGACATCCACA	27	2	2	2	1	0	2	1	0	3	1	1	1	1	0	0	1	1	2	2	1	2	1
NC22	TCCAGAGTCCATTG	21	1	3	0	0	2	1	1	1	2	2	0	0	0	0	1	1	1	0	2	1	0	2
NC22	TCCCGTAGCAACAT	30	3	2	3	2	2	1	1	1	1	2	1	1	0	1	2	3	1	1	1	1	0	0
NC22	TCCCGTGTATATCT	29	1	4	1	2	1	1	1	1	0	1	1	2	2	0	1	2	2	1	2	1	1	1
NC22	TCCCGTTCTTTACC	25	2	3	0	2	1	1	1	1	1	0	1	1	0	1	2	2	2	1	1	1	1	0
NC22	TCCGAAAGGCTACG	21	2	2	1	2	1	0	1	1	1	1	0	1	1	1	1	1	0	1	1	1	0	1
NC22	TCCGAAAGTGGTAT	29	2	1	2	1	0	2	1	1	2	2	2	1	2	0	1	1	1	2	1	2	1	1
NC22	TCCGAACATGTGGG	27	3	2	3	2	0	1	0	1	0	1	0	2	3	0	1	2	2	2	1	0	1	0
NC22	TCCGAAGTTCTTGG	28	2	2	3	1	2	1	3	2	1	1	0	0	2	0	0	2	0	2	2	1	1	0
NC22	TCCGAATCAGTATT	25	0	2	3	0	1	2	2	1	2	1	0	1	1	1	1	0	1	2	1	1	1	1
NC22	TCCGAATCCATTGG	29	3	4	3	0	1	1	2	1	1	1	1	2	1	1	0	2	1	1	1	1	0	1
NC22	TCCGCTAGGCATAT	33	2	2	1	1	2	2	3	2	4	2	1	0	2	1	1	1	2	2	0	1	1	0
NC22	TCCGTCCAGGGCTA	32	3	1	4	2	3	0	2	2	3	2	0	0	2	1	0	0	2	2	2	1	0	0
NC22	TCCGTCGTCTCAGT	24	0	2	1	1	1	1	1	1	1	2	1	2	1	1	1	2	1	2	1	0	1	0
NC22	TCCGTCTCCTGAAC	22	3	4	2	1	1	1	2	1	0	1	1	1	0	2	0	1	0	0	0	1	0	0
NC22	TCCGTCTCTAACAT	30	2	1	3	1	2	2	2	1	2	1	0	0	2	1	0	2	2	2	1	1	1	1
NC22	TCCTTAAGCTTCTG	30	3	2	3	3	1	1	1	2	0	1	1	2	1	2	0	1	2	1	0	1	1	1
NC22	TCCTTAAGTGCCGA	27	2	1	2	1	3	2	1	1	1	0	2	1	1	0	1	1	2	1	2	1	1	0
NC22	TCCTTACAAACGAT	25	2	0	1	2	2	1	1	1	1	2	0	3	1	1	0	0	2	2	1	1	0	1
NC22	TCCTTACATCGGTT	16	1	1	1	1	0	2	1	1	0	1	1	2	0	1	1	0	0	2	0	0	0	0
NC22	TCCTTACATGCCCG	26	3	1	0	2	3	2	3	0	0	1	1	1	1	0	1	3	1	1	0	1	1	0
NC22	TCCTTAGTGACTTC	31	3	3	3	1	1	1	1	3	2	2	0	1	1	2	2	1	1	1	1	1	0	0
NC22	TCCTTATCAGGTGG	24	2	1	2	2	2	1	0	2	0	1	1	1	2	0	0	1	2	1	0	2	1	0
NC22	TCGAACAGGTATGT	22	1	2	3	0	1	1	0	2	0	1	2	0	1	1	0	2	1	2	0	1	1	0
NC22	TCGAACAGTCTAGA	31	3	3	0	1	2	0	2	1	2	3	1	2	2	1	0	2	1	2	1	2	0	0
NC22	TCGAACCACGTGCC	29	1	2	2	2	2	1	2	1	2	2	2	2	1	1	0	1	1	0	2	2	0	0
NC22	TCGAACTCCTTGCC	32	2	4	0	2	2	1	1	2	1	2	2	1	2	1	0	1	2	0	2	3	0	1
NC22	TCGACACAATTACT	26	2	1	2	2	1	1	2	2	3	1	1	1	1	2	0	1	0	0	1	2	0	0
NC22	TCGCAAAGGCTCAG	28	1	1	3	2	2	2	2	2	1	2	2	0	1	1	1	0	2	0	1	1	0	1
NC22	TCGCAATCGGATGG	26	2	2	2	2	1	0	1	1	1	2	1	2	1	0	2	2	0	2	0	1	0	1
NC22	TCGCCTCATCCAAC	28	2	1	2	1	2	0	2	0	3	2	1	1	1	1	2	2	0	2	1	1	0	1
NC22	TCGCCTGTCTATCG	22	1	2	1	1	2	1	2	1	0	1	1	1	0	1	1	1	1	0	2	2	0	0
NC22	TCGCCTGTCTCTGA	25	3	2	2	2	2	1	1	1	2	1	0	0	1	1	1	1	1	0	1	2	0	0
NC22	TCGCCTGTTTGACC	35	3	2	2	1	3	1	4	3	2	0	1	1	1	1	0	1	2	1	3	2	1	0
NC22	TCGCCTTCTGATGC	20	2	3	1	1	1	1	2	1	0	1	1	0	0	0	0	1	2	0	0	1	1	1
NC22	TCGTAGAGTTAAGC	20	2	2	1	1	1	2	0	0	2	2	2	0	0	0	1	1	1	0	1	1	0	0
NC22	TCGTAGCATCGGCC	24	0	0	2	3	1	1	2	2	1	1	0	1	1	1	2	1	2	1	0	1	1	0
NC22	TCGTAGGTGTTGGG	16	3	1	0	0	1	2	1	1	0	1	0	2	0	1	0	0	1	1	1	0	0	0
NC22	TCGTAGTCTGTTCT	24	1	1	2	0	2	1	1	0	2	1	2	2	1	1	1	1	1	0	1	2	1	0
NC22	TCGTCCCAAGCTTC	21	2	0	0	0	3	0	2	1	2	2	1	1	0	1	1	2	1	0	1	1	0	0
NC22	TCGTCCCACTCAAC	25	2	2	3	0	1	0	0	0	1	2	2	2	1	0	2	2	2	0	1	2	0	0
NC22	TCGTCCCAGGAATT	24	2	2	1	2	2	1	0	0	1	1	1	2	0	1	2	2	1	1	0	1	1	0
NC22	TCGTCCCATATTAC	30	1	1	4	1	0	3	1	4	3	2	1	1	1	2	0	2	1	1	0	0	0	1
NC22	TCGTCCGTCATTAT	24	3	1	3	1	1	2	0	2	0	1	1	2	0	1	1	1	1	1	0	0	1	1
NC22	TCGTGACATGCAAA	27	3	2	1	2	3	0	2	0	1	0	1	1	1	1	2	0	2	2	0	1	1	1
NC22	TCGTGAGTTAGGCG	20	2	2	2	1	1	1	0	0	1	2	1	0	1	1	1	0	1	0	1	1	0	1
NC22	TCGTGATCCCAGTA	28	2	2	1	1	1	1	1	4	3	0	2	1	1	1	1	2	1	0	1	2	0	0
NC22	TCGTTTAGTTACTT	16	0	2	1	0	2	0	0	0	1	1	1	2	0	2	0	0	1	1	1	0	1	0
NC22	TCGTTTGTATGGGC	26	3	3	3	2	1	0	0	2	0	0	0	2	2	1	1	1	0	2	1	1	1	0
NC22	TCGTTTGTCACACT	22	3	1	1	2	0	2	2	0	1	1	2	3	0	0	1	0	1	0	1	0	0	1
NC22	TCGTTTGTGTTAGA	20	1	1	1	1	0	2	1	2	1	0	0	2	0	1	1	2	1	1	1	0	0	1
NC22	TCGTTTGTTCCCTC	22	1	3	1	3	1	1	0	2	1	1	1	1	1	0	1	0	0	2	2	0	0	0
NC22	TCGTTTGTTCGCCG	31	3	0	2	1	2	1	2	1	2	2	1	2	2	1	1	2	1	2	2	0	1	0
NC22	TCGTTTTCTATGTA	25	2	1	1	2	1	1	2	1	1	1	0	2	1	1	1	2	1	0	0	2	1	1
NC22	TCTACTAGAAATCC	21	1	1	1	1	0	3	2	2	2	2	1	0	0	1	1	0	2	1	0	0	0	0
NC22	TCTACTAGAGGCCT	28	2	3	3	2	1	1	1	2	3	1	0	0	2	0	0	1	2	1	1	1	1	0
NC22	TCTACTAGCGTGGT	24	1	1	2	1	1	2	1	1	2	2	0	2	0	1	0	2	1	1	1	1	0	1
NC22	TCTACTAGTACTGA	26	2	2	0	1	2	1	2	2	0	3	0	2	1	1	2	1	1	1	1	1	0	0
NC22	TCTACTCACTGAAA	29	3	3	2	2	2	2	1	2	1	0	0	2	0	1	1	1	2	1	1	1	1	0
NC22	TCTACTCAGGGATC	21	1	1	1	1	0	1	2	1	1	0	2	1	1	1	0	0	1	2	1	3	0	0
NC22	TCTACTGTACTACC	20	1	2	0	0	1	2	0	2	2	0	2	0	1	0	1	1	2	0	1	1	0	1
NC22	TCTACTGTAGGTAT	26	2	3	3	1	1	0	0	1	2	2	0	2	1	2	1	1	1	1	0	2	0	0
NC22	TCTACTTCAAGATG	28	1	2	0	2	2	1	1	1	2	1	2	3	2	2	1	3	0	0	1	0	0	1
NC22	TCTATCAGGACCGT	31	2	1	3	2	1	2	3	0	3	1	1	1	2	1	0	2	3	0	1	1	1	0
NC22	TCTATCCACAAAGT	30	2	3	1	1	2	2	1	1	2	2	2	2	1	0	2	1	0	2	2	0	1	0
NC22	TCTATCCACTGTAC	33	2	1	2	0	2	2	4	3	0	1	1	2	1	1	2	3	2	1	0	1	1	1
NC22	TCTATCCAGAGCTG	32	3	2	2	2	1	2	2	1	1	3	2	1	2	1	2	1	0	2	1	1	0	0
NC22	TCTATCGTATCTTA	28	2	3	1	2	2	0	1	0	1	2	1	2	1	1	1	2	1	2	1	0	1	1
NC22	TCTCCGAGGCGGTT	21	2	1	2	1	1	0	1	0	1	1	1	2	0	0	1	2	2	1	0	1	0	1
NC22	TCTCCGTCGTTACG	27	3	0	3	2	0	1	1	2	1	1	1	1	1	1	1	1	2	1	0	1	1	2
NC22	TCTCGCAGTACAAC	32	1	3	1	3	3	2	1	2	3	0	0	1	0	1	2	2	0	2	3	1	0	1
NC22	TCTCGCAGTTCTTA	26	0	1	3	1	1	0	3	1	2	1	0	1	1	1	2	1	1	1	1	2	1	1
NC22	TCTCTACAACCTTG	30	3	4	1	1	2	1	2	1	1	0	0	2	1	2	2	1	0	1	1	2	1	1
NC22	TCTCTAGTGACTAA	25	3	1	0	2	1	1	1	0	1	1	1	3	1	0	1	1	2	1	1	1	1	1
NC22	TCTCTAGTTTTAAC	21	0	1	4	1	1	1	1	0	1	0	2	1	1	2	0	1	1	1	1	0	0	1
NC22	TCTGAGAGGTTACA	23	2	3	1	1	0	2	2	0	2	1	0	1	2	0	1	2	1	0	1	0	0	1
NC22	TCTGAGAGTCTCCA	23	3	1	1	1	3	2	0	1	1	1	1	1	1	1	0	1	0	1	1	1	0	1
NC22	TCTGAGCATGACCT	28	2	2	1	2	1	0	2	2	1	2	1	0	3	0	2	2	2	0	2	1	0	0
NC22	TCTGAGGTTCTCGA	29	1	2	1	0	3	1	2	2	2	1	2	1	1	2	1	0	2	2	1	2	0	0
NC22	TCTGGAGTAGTAGT	33	3	3	2	3	2	1	1	1	2	1	3	1	2	2	2	0	0	1	2	0	0	1
NC22	TCTGGAGTTTACGC	40	2	3	3	3	1	3	2	2	2	4	3	0	2	2	1	1	1	0	2	1	1	1
NC22	TCTGGATCGTTGTG	32	2	2	1	3	2	2	2	1	1	2	1	2	2	1	2	1	0	0	2	2	1	0
NC22	TCTGTTAGGTCTGG	23	1	2	2	2	2	1	1	2	2	2	0	1	1	0	0	1	1	1	1	0	0	0
NC22	TCTGTTAGTACAAC	25	0	2	1	1	3	3	4	0	1	1	0	1	1	1	1	0	1	2	2	0	0	0
NC22	TCTTACAGTACAAC	21	0	1	2	0	1	1	2	1	1	2	0	0	1	1	1	1	2	1	0	2	1	0
NC22	TCTTACAGTCCGCC	26	3	1	2	0	3	2	0	1	0	2	1	3	1	0	0	1	1	1	1	2	0	1
NC22	TCTTACCAAGTTCC	24	1	1	2	2	1	1	0	0	0	2	0	0	1	2	1	2	1	2	2	1	1	1
NC22	TCTTACCATGAGGC	22	0	3	0	0	3	2	1	1	1	1	2	2	0	1	2	0	1	0	1	1	0	0
NC22	TCTTCACACCATGT	28	2	4	2	0	2	0	1	3	2	1	2	2	2	1	1	0	1	1	0	0	0	1
NC22	TCTTCAGTCAATAG	27	1	3	2	1	1	2	2	2	1	1	1	2	0	1	1	1	1	1	1	1	0	1
NC22	TCTTCATCGATGAA	19	1	1	1	0	0	0	2	1	2	1	1	1	1	1	0	1	0	1	1	1	1	1
NC22	TCTTTGAGTCGGCA	31	2	2	1	1	0	2	2	1	2	2	1	1	2	1	2	1	2	1	2	2	1	0
NC22	TCTTTGGTCAATTT	28	3	2	0	2	1	1	3	3	2	1	0	1	1	0	1	1	2	1	1	0	1	1
NC22	TCTTTGGTGGCCTC	27	2	2	3	0	2	2	1	1	1	2	2	1	1	0	1	2	1	1	1	1	0	0
NC22	TGAACCAGAATCCA	29	5	0	1	2	2	1	2	1	1	1	1	1	2	1	2	1	1	2	1	0	1	0
NC22	TGAACCGTTCGTGT	26	2	1	2	3	0	2	1	1	1	3	0	2	1	1	1	2	0	0	2	1	0	0
NC22	TGAACCGTTGTCAC	20	1	1	0	2	3	1	1	2	1	1	2	2	0	0	0	1	0	0	0	0	1	1
NC22	TGAACCTCCTCGAA	29	2	1	3	1	1	2	1	2	0	2	1	2	1	1	2	2	1	2	1	0	0	1
NC22	TGAACCTCGTGGTT	28	2	2	3	2	2	2	2	1	1	1	2	1	1	1	2	2	0	0	0	0	1	0
NC22	TGAAGAAGTCCCGC	18	3	1	1	0	1	0	2	0	0	0	1	1	2	0	1	1	0	0	1	1	1	1
NC22	TGAAGACAATGTCC	25	1	2	0	1	2	0	2	2	1	2	0	1	0	0	3	1	1	2	1	2	0	1
NC22	TGAAGACAGTGGGT	22	3	0	1	2	1	2	2	1	2	1	0	2	0	0	1	0	1	0	1	0	1	1
NC22	TGAAGACATTCAAT	33	4	3	2	2	2	1	2	1	0	2	1	1	1	1	2	2	1	2	1	1	1	0
NC22	TGAAGATCCCTAAG	32	1	1	3	3	2	3	0	1	3	1	2	1	1	1	0	2	1	1	1	2	1	1
NC22	TGACACAGCGTGCA	22	1	1	0	3	1	0	0	1	1	1	2	0	2	2	1	2	0	0	1	2	1	0
NC22	TGACACAGTTGCTC	31	2	2	2	2	1	2	2	1	0	3	2	0	1	1	1	2	2	0	2	2	0	1
NC22	TGACACCAACATCC	25	3	1	1	1	3	2	1	2	1	2	0	1	0	1	0	1	1	1	2	1	0	0
NC22	TGACACCATCGCAT	23	1	2	0	2	0	2	2	2	2	1	0	0	0	0	2	2	2	1	1	0	1	0
NC22	TGACCAAGCCGTAG	23	3	2	1	0	1	0	2	1	0	1	2	1	1	0	1	1	1	1	1	1	0	2
NC22	TGACCAAGGATGGA	29	3	1	0	3	2	2	2	1	1	1	1	2	2	1	1	0	1	1	1	1	1	1
NC22	TGACCAAGGCCTTT	22	1	3	3	2	1	0	1	0	0	1	1	1	0	2	0	2	0	0	1	2	0	1
NC22	TGACCAAGTATCGA	26	1	1	2	2	1	1	2	1	2	1	1	1	1	2	1	2	1	1	1	0	1	0
NC22	TGACCAGTCTCAGT	31	1	2	2	2	0	2	1	2	1	3	1	3	1	1	0	2	2	1	0	2	1	1
NC22	TGACCATCCTTACT	26	3	1	2	1	2	3	2	1	0	2	0	1	1	0	1	1	1	2	0	1	0	1
NC22	TGACCATCGGGTCC	26	3	1	0	3	1	1	0	1	2	0	0	2	2	2	1	1	2	1	1	1	1	0
NC22	TGACTGCAAAGTTG	29	1	1	2	2	4	2	3	2	2	0	1	1	0	1	1	0	2	0	2	0	0	2
NC22	TGACTGGTCTTCTT	31	2	2	3	2	2	0	1	2	3	1	1	1	0	2	1	2	2	0	1	2	1	0
NC22	TGACTGGTTACATT	26	2	1	1	1	1	0	3	3	1	1	1	1	1	1	2	1	2	1	1	1	0	0
NC22	TGACTGTCCGCGGT	32	3	3	2	2	3	0	1	1	2	1	1	1	2	0	3	1	2	0	1	2	1	0
NC22	TGACTGTCTCAGCA	28	1	2	2	0	2	1	1	2	2	1	1	0	2	2	0	1	2	2	2	1	1	0
NC22	TGAGAACAGTCCGC	36	4	2	2	2	3	2	2	2	2	2	2	2	2	1	1	0	1	1	1	1	0	1
NC22	TGAGAACAGTGGAC	31	2	3	1	3	2	2	1	2	1	2	2	2	1	0	2	1	1	1	0	1	0	1
NC22	TGAGAATCACTTGG	28	0	2	1	1	2	2	2	1	0	2	1	1	3	1	1	1	2	1	1	1	1	1
NC22	TGAGAATCGGAAAT	28	1	2	2	1	0	2	3	4	3	2	1	0	0	1	0	1	2	1	1	0	0	1
NC22	TGAGCTAGAGCGTC	32	3	1	3	1	2	1	3	1	1	2	2	3	2	1	1	1	1	0	1	1	0	1
NC22	TGAGCTAGGACTTA	24	3	2	2	1	0	1	2	2	1	1	1	1	2	0	1	1	0	0	1	1	1	0
NC22	TGAGCTGTTCGATC	25	2	1	2	1	3	0	1	0	0	2	1	2	1	1	2	1	1	1	0	1	0	2
NC22	TGAGGGGTTGATTT	21	2	2	0	1	0	1	1	1	0	0	1	1	0	2	1	1	2	1	1	2	1	0
NC22	TGAGGGGTTTATTG	25	1	3	2	0	2	2	1	0	0	2	2	1	1	1	1	1	1	2	0	1	0	1
NC22	TGAGGGTCGTAAAG	20	1	2	2	1	0	1	1	1	2	2	0	2	0	1	1	0	2	1	0	0	0	0
NC22	TGATGCCAGCGTCC	26	2	1	2	2	1	2	0	1	1	2	1	2	0	1	1	1	1	2	2	1	0	0
NC22	TGATGCGTGCTTTG	21	2	2	1	2	1	2	0	1	0	1	1	2	1	1	1	0	1	0	1	0	0	1
NC22	TGATGCTCACAGCT	40	4	3	1	2	2	1	3	3	3	1	1	2	0	1	2	1	2	1	2	2	2	1
NC22	TGATGCTCACCTAG	31	1	3	3	1	1	3	2	1	1	1	1	3	1	1	1	0	2	1	2	1	0	1
NC22	TGATGCTCCGCTTC	30	2	1	2	1	2	1	1	0	0	2	3	2	1	2	2	1	2	2	2	1	0	0
NC22	TGCAACAGCCGATG	20	4	1	1	0	2	2	0	0	2	0	2	1	0	0	2	0	2	1	0	0	0	0
NC22	TGCAACAGTGTTAG	21	1	1	0	1	1	1	2	1	1	1	2	1	1	0	1	0	2	1	1	1	1	0
NC22	TGCAACGTCTTCAG	29	2	2	2	3	2	0	1	2	1	0	2	1	2	1	2	0	2	1	1	1	0	1
NC22	TGCAACGTGGATTA	22	0	2	4	0	3	1	1	1	2	0	1	0	0	1	0	2	1	1	0	2	0	0
NC22	TGCAACGTTATACT	28	2	2	0	2	1	1	2	2	0	1	1	1	2	2	2	1	1	2	1	1	1	0
NC22	TGCACAAGAGGCCT	19	0	0	1	2	0	1	1	2	1	0	1	1	1	0	1	3	2	1	0	1	0	0
NC22	TGCACACACATGAA	19	3	2	2	1	1	1	2	1	1	0	1	0	1	0	1	0	0	1	0	0	1	0
NC22	TGCACACAGGCTTT	25	2	3	1	1	1	1	2	1	1	1	0	1	1	2	2	1	0	0	1	1	1	1
NC22	TGCATGAGATCAAC	22	0	0	1	3	0	1	0	1	1	2	1	3	2	1	0	0	2	0	2	1	0	1
NC22	TGCATGAGTCTTCG	29	1	3	3	0	1	1	1	2	2	2	1	2	1	0	1	0	1	2	2	2	1	0
NC22	TGCATGCACCCAAT	21	2	0	0	2	1	1	1	2	1	1	2	0	1	2	0	0	1	1	2	0	0	1
NC22	TGCATGGTTTCTCT	32	2	1	1	2	1	1	0	1	2	1	2	1	1	2	2	2	3	1	2	2	1	1
NC22	TGCATGTCGGCTCG	23	1	3	2	2	2	2	1	2	0	0	2	0	1	0	0	1	1	0	0	2	0	1
NC22	TGCCAAAGCCGGTA	33	4	2	1	2	2	3	1	2	1	2	1	1	2	1	1	2	2	2	0	0	0	1
NC22	TGCCAACATTCTCT	27	2	1	2	1	2	1	1	2	2	0	0	2	1	1	2	2	1	2	0	1	1	0
NC22	TGCCAAGTTGTGCT	26	2	3	1	1	2	2	1	1	2	0	2	2	2	0	1	0	2	1	0	1	0	0
NC22	TGCCTCGTAGATTG	31	1	2	1	3	2	2	3	4	1	1	1	0	3	2	0	1	0	1	0	2	1	0
NC22	TGCCTCGTATACAG	25	1	2	2	1	0	0	2	1	2	2	1	2	2	0	2	0	1	0	2	1	1	0
NC22	TGCCTCGTATCGCT	29	3	3	2	1	1	1	1	0	1	3	1	2	0	1	1	2	1	1	2	1	0	1
NC22	TGCCTCGTCAATAG	29	2	2	3	2	2	1	1	2	1	2	0	2	2	1	1	0	0	2	1	1	0	1
NC22	TGCCTCGTCTCCAA	26	0	2	1	3	2	1	2	1	1	0	2	2	1	1	1	0	0	2	1	2	0	1
NC22	TGCCTCGTGTACGG	27	1	1	3	1	1	2	2	1	2	2	2	0	0	1	1	1	2	0	2	1	0	1
NC22	TGCCTCGTTCTCGA	29	3	2	2	2	3	1	0	0	1	2	1	2	1	2	1	2	0	0	2	1	1	0
NC22	TGCCTCTCACCCTC	27	2	3	2	1	0	2	2	0	2	1	1	3	2	1	1	1	0	1	1	0	1	0
NC22	TGCGTAAGAGCTAT	24	2	2	1	0	2	1	2	1	1	1	2	2	0	1	0	1	2	1	0	1	1	0
NC22	TGCTAGAGTGGGAA	27	2	2	4	2	4	1	1	1	0	2	1	1	0	1	1	0	1	1	1	1	0	0
NC22	TGCTAGGTGCAGTG	28	4	2	2	1	2	0	1	1	1	0	1	2	1	0	1	2	2	3	2	0	0	0
NC22	TGCTAGGTTTCCAG	24	3	2	1	1	1	2	1	1	2	0	3	1	0	0	1	2	1	1	0	0	1	0
NC22	TGCTCCTCAATAGG	32	1	3	3	2	1	2	1	2	2	2	1	2	3	0	1	0	1	1	2	0	2	0
NC22	TGCTTTCATCGTTG	25	3	1	2	3	2	1	1	1	0	1	0	1	2	0	2	1	0	2	0	2	0	0
NC22	TGCTTTGTACGGGT	28	2	2	3	2	1	3	1	1	1	3	0	1	1	1	0	1	1	2	2	0	0	0
NC22	TGCTTTTCAGAGTA	25	2	3	3	1	1	2	0	2	1	0	0	2	1	0	1	1	2	1	2	0	0	0
NC22	TGCTTTTCGTACAC	25	2	1	1	2	2	1	0	1	3	3	2	0	1	0	1	1	2	0	0	1	0	1
NC22	TGGAGGAGGCTCAG	21	1	0	2	0	3	1	1	1	1	2	2	0	0	1	1	1	1	0	2	1	0	0
NC22	TGGAGGAGTTCAAG	35	4	4	2	2	3	2	2	3	2	2	0	1	1	0	2	1	2	0	1	1	0	0
NC22	TGGAGGTCGTGCGC	21	2	2	2	2	2	1	0	0	0	1	0	1	3	1	0	0	1	1	1	0	0	1
NC22	TGGCATCAACACCT	28	2	1	2	2	1	3	2	0	0	2	1	1	1	1	2	1	1	2	1	2	0	0
NC22	TGGCATCAACGTTC	27	4	1	1	1	3	0	1	2	2	1	1	0	1	1	2	0	1	1	2	1	0	1
NC22	TGGCATCAGTATTT	24	3	2	1	1	0	1	2	1	1	3	0	0	2	0	2	1	0	1	1	1	0	1
NC22	TGGCATCATAACTT	20	2	2	2	2	1	0	0	1	2	0	1	1	0	2	0	0	1	1	1	0	1	0
NC22	TGGCATGTGCGGAT	34	3	4	2	2	2	0	1	2	2	1	2	1	0	2	1	2	1	0	2	1	1	2
NC22	TGGCATTCATCTTC	23	2	1	1	2	2	1	1	1	1	1	0	1	0	2	0	0	2	2	1	2	0	0
NC22	TGGCTAAGAATGCT	28	1	4	4	1	2	1	1	0	1	0	2	2	0	0	1	1	1	1	2	1	1	1
NC22	TGGCTATCTTACGG	28	4	2	1	1	2	1	2	1	1	1	2	1	1	2	1	0	0	2	2	0	0	1
NC22	TGGGAGAGTGAGCC	18	0	2	1	1	0	0	1	0	2	1	1	2	1	0	1	1	0	1	2	1	0	0
NC22	TGGGAGCAGACTAA	30	2	1	1	2	3	2	2	1	1	2	1	0	2	2	2	1	0	1	2	1	1	0
NC22	TGGGAGTCTACGCA	34	2	4	1	1	0	2	2	1	2	2	3	2	2	2	1	2	0	1	2	0	1	1
NC22	TGGTACGTGACTCT	30	4	2	2	1	1	2	0	1	0	1	1	3	2	1	1	4	0	2	1	1	0	0
NC22	TGGTACTCGTTGCA	25	1	2	3	2	1	0	1	2	1	1	1	1	1	2	2	2	0	1	0	0	1	0
NC22	TGGTCACAAGTTCC	28	0	2	1	1	1	0	3	2	2	3	1	0	1	1	0	1	1	2	2	1	2	1
NC22	TGGTCACACTTTGG	23	3	1	1	1	4	3	0	0	0	1	2	2	0	0	0	1	0	1	2	0	1	0
NC22	TGGTCACATGGCTT	26	3	1	1	1	2	0	1	1	1	0	0	1	3	1	2	2	1	1	0	2	1	1
NC22	TGGTCAGTCTGGCC	26	3	1	3	1	3	2	0	0	2	1	2	0	1	1	1	1	1	0	2	1	0	0
NC22	TGGTCATCGACCTA	23	2	3	0	0	2	1	2	1	1	1	0	1	2	2	1	0	0	2	1	1	0	0
NC22	TGGTGTAGACTCCT	27	0	1	1	3	2	1	2	1	2	1	1	2	0	3	1	2	2	1	0	1	0	0
NC22	TGGTGTTCCTCCGT	25	3	0	2	0	2	2	1	1	0	1	2	1	1	2	2	2	0	1	1	0	1	0
NC22	TGGTTGAGACAACT	32	3	2	1	1	2	2	1	5	0	0	2	1	1	0	1	2	2	0	3	2	0	1
NC22	TGGTTGGTATGTGA	24	2	1	3	0	1	1	2	3	1	0	1	1	0	1	1	1	0	2	2	0	1	0
NC22	TGGTTGGTGGATTA	27	1	4	2	3	0	0	1	0	2	2	2	1	2	1	0	2	0	1	0	1	1	1
NC22	TGGTTGTCAAGATG	31	1	3	3	3	1	2	0	0	2	1	1	2	1	1	1	2	1	1	2	1	1	1
NC22	TGGTTGTCTATTGA	25	3	1	1	1	1	1	1	1	1	2	3	1	0	0	2	0	1	2	1	2	0	0
NC22	TGGTTGTCTGACGT	21	1	1	2	2	2	1	2	1	1	1	2	1	2	0	0	0	1	1	0	0	0	0
NC22	TGTCAGTCTAGATT	23	3	2	3	1	0	1	1	1	0	1	2	1	1	0	0	2	0	1	0	2	0	1
NC22	TGTCCCCACCTCTC	22	3	1	1	1	1	1	1	0	1	1	2	0	0	0	1	2	1	1	3	1	0	0
NC22	TGTCCCCAGCTGAG	28	1	2	2	3	1	2	1	1	1	1	1	1	1	1	0	2	1	1	2	1	1	1
NC22	TGTCCCCATTACGC	26	1	2	0	2	2	0	3	1	2	0	1	1	1	0	2	2	2	1	1	0	1	1
NC22	TGTCCCGTTATGGA	22	1	2	1	0	3	1	2	1	0	1	0	2	2	0	0	1	2	0	0	1	1	1
NC22	TGTCGAGTGAACAT	18	1	1	2	0	0	1	1	1	2	0	1	2	1	0	1	1	0	2	1	0	0	0
NC22	TGTCGAGTTTGGTC	27	2	3	1	0	1	3	1	1	3	1	1	1	1	1	2	1	0	1	1	1	1	0
NC22	TGTCGATCATACTA	28	2	3	1	1	1	2	1	1	0	1	0	1	2	1	0	2	2	1	2	2	1	1
NC22	TGTCGATCTAGAAG	22	1	1	1	1	2	2	1	0	1	2	1	1	1	1	1	2	1	1	1	0	0	0
NC22	TGTGACAGAATCAC	33	3	2	3	0	2	2	2	4	1	1	1	1	1	2	2	2	1	0	1	1	1	0
NC22	TGTGACAGACTCCT	25	2	2	0	3	1	1	2	0	3	2	0	1	2	0	1	1	1	1	0	1	1	0
NC22	TGTGACCACCCGTG	23	1	2	3	0	1	1	1	1	1	0	2	1	1	2	1	1	0	0	0	2	1	1
NC22	TGTGACCACCTTAG	26	3	2	2	1	0	1	1	1	1	1	2	1	2	1	0	1	1	1	2	1	1	0
NC22	TGTGACGTTTCGCA	26	2	1	1	2	0	1	2	2	1	2	2	2	0	0	2	2	1	1	1	0	0	1
NC22	TGTGCAGTTCTCAG	27	3	1	0	0	0	2	2	4	2	1	0	1	0	2	0	2	1	1	2	2	0	1
NC22	TGTGCAGTTGTCTG	22	1	0	1	3	2	0	1	2	2	0	0	1	1	1	2	0	0	0	1	2	0	2
NC22	TGTGCATCAGTCCA	30	4	2	1	1	1	2	2	2	2	1	1	2	2	1	0	0	2	1	0	2	1	0
NC22	TGTGCATCGATCCA	20	2	0	2	0	1	1	1	1	1	0	1	3	0	1	1	0	1	0	2	1	0	1
NC22	TGTGGTAGACCATA	28	3	2	2	0	1	2	2	0	3	2	0	1	0	0	2	2	2	2	0	1	1	0
NC22	TGTGGTGTTGAGTA	19	1	1	1	0	1	1	2	1	1	0	1	0	2	1	1	1	0	1	1	2	0	0
NC22	TGTGTGAGCAAACT	33	3	4	2	2	2	1	2	1	0	1	3	2	1	2	0	1	2	1	0	3	0	0
NC22	TGTTCTAGGCCTTT	25	2	2	2	1	0	4	2	0	1	0	2	0	0	1	0	0	2	2	1	2	1	0
NC22	TGTTCTGTAGCCTT	17	2	1	0	1	1	0	1	1	1	2	1	0	0	1	0	2	1	0	1	1	0	0
NC22	TGTTCTTCGTATAT	30	2	1	1	1	1	2	0	2	3	2	2	1	2	1	2	0	2	2	0	1	1	1
NC22	TGTTCTTCTGGCAT	26	4	2	1	1	1	2	1	1	1	1	1	2	1	0	1	2	2	0	0	1	0	1
NC22	TGTTGGAGTAACGT	22	4	2	1	1	2	0	0	1	0	2	2	1	1	0	1	1	1	0	1	0	1	0
NC22	TGTTGGTCCTCTTA	20	1	1	2	2	1	0	1	1	0	1	0	2	0	1	2	2	0	1	1	1	0	0
NC22	TTACGGCACCTCTC	22	0	3	0	2	2	1	0	1	1	1	0	1	1	2	1	1	1	1	2	0	1	0
NC22	TTACGGGTGCACTT	25	2	2	3	0	1	1	1	1	2	2	1	2	2	1	2	1	0	0	1	0	0	0
NC22	TTACGGTCTTGGCA	24	1	3	1	1	1	1	1	1	2	1	0	2	1	1	1	0	1	2	2	1	0	0
NC22	TTAGCGAGGTCTAA	31	3	2	1	1	2	2	0	2	1	2	3	1	1	0	2	1	1	2	1	1	1	1
NC22	TTAGCGCACCGCGT	17	1	2	1	0	2	0	1	1	1	1	0	2	0	1	0	1	1	0	1	1	0	0
NC22	TTAGCGCACGAAAT	18	1	3	1	1	1	0	1	0	0	2	0	0	0	0	1	1	2	1	1	0	1	1
NC22	TTAGCGCATGCTTG	26	2	2	2	3	1	1	1	2	2	2	0	2	0	0	1	0	1	1	1	1	0	1
NC22	TTAGCGGTATCGCT	23	1	2	3	1	3	1	1	1	1	0	0	2	0	1	1	1	0	2	1	0	0	1
NC22	TTCAGGAGGATCTA	23	2	0	2	0	4	2	1	1	1	1	1	1	1	0	0	1	1	0	1	1	0	2
NC22	TTCAGGCAGTTTGC	21	2	1	2	1	0	2	1	1	1	1	0	1	1	1	2	0	1	1	1	0	0	1
NC22	TTCCCGAGACAACT	23	0	3	0	1	2	2	1	1	1	0	1	1	2	0	2	2	0	1	2	0	1	0
NC22	TTCCCGCAAGGTCG	26	2	1	1	1	2	1	1	2	0	2	1	1	1	1	1	2	1	0	1	2	1	1
NC22	TTCCCGCACTTCCC	25	2	1	1	2	1	1	2	3	0	1	2	1	1	2	0	1	2	0	2	0	0	0
NC22	TTCCGCGTACATGA	25	3	3	2	0	1	1	1	1	0	1	2	3	1	0	1	1	0	1	2	0	1	0
NC22	TTCCTACACTATAT	16	0	1	0	1	1	1	1	1	0	2	1	2	1	0	1	0	1	0	0	1	0	1
NC22	TTCCTACAGAGGCT	28	2	2	2	2	2	2	0	1	3	1	1	1	1	0	1	1	3	0	1	2	0	0
NC22	TTCGAGCATCGTCA	20	1	1	0	1	1	1	1	1	1	1	0	0	2	0	2	1	2	1	1	0	1	1
NC22	TTCGAGGTGCATTC	21	3	3	2	0	2	1	0	0	1	1	1	2	1	1	0	1	0	1	1	0	0	0
NC22	TTCGCCAGTCATAG	21	3	1	2	1	3	1	0	0	1	0	1	2	1	1	0	0	1	1	2	0	0	0
NC22	TTCGCCCAGTCCCG	28	2	1	3	1	1	2	2	2	1	1	0	0	2	2	1	1	1	1	2	1	0	1
NC22	TTCGCCGTGAAACT	31	2	2	2	3	2	1	1	1	1	2	1	1	1	2	2	2	1	0	2	1	1	0
NC22	TTCGGAAGTTGAAC	20	0	2	1	2	1	1	1	1	1	1	2	0	1	0	0	2	1	1	0	0	1	1
NC22	TTCGGACATAGCGG	21	0	1	1	1	1	1	0	1	1	2	2	0	2	1	2	1	0	2	0	1	1	0
NC22	TTCGGAGTCAGATA	27	2	2	0	2	2	1	1	1	1	2	0	3	2	1	0	1	1	1	1	1	0	2
NC22	TTCGGATCGATAAG	26	1	2	2	1	1	1	1	2	3	1	2	2	1	0	0	1	1	1	0	1	1	1
NC22	TTCGTTAGCCTCCG	22	1	1	0	0	2	2	2	0	2	2	1	2	1	1	2	1	1	0	0	1	0	0
NC22	TTCTCACACCCTTC	27	2	2	2	1	0	2	1	1	2	2	2	2	0	2	2	1	0	1	0	1	0	1
NC22	TTCTCACAGGCTTT	28	2	1	2	1	2	2	0	0	4	0	1	2	1	1	1	1	2	2	1	0	1	1
NC22	TTCTCACATTGCCA	22	1	1	0	2	1	0	1	0	2	2	1	1	0	2	0	2	1	1	2	0	1	1
NC22	TTCTCAGTATCGCT	34	4	2	2	2	3	2	0	1	1	1	1	3	1	2	1	1	2	2	0	2	1	0
NC22	TTCTCAGTATGCTC	27	0	0	2	2	2	1	2	2	1	1	2	1	2	1	2	0	2	0	2	1	0	1
NC22	TTCTCAGTTGCCTA	23	1	0	2	1	1	1	1	1	1	1	1	2	1	2	0	1	1	1	1	1	0	2
NC22	TTCTCATCCTTATC	20	2	1	2	2	1	0	2	0	1	0	1	2	0	0	2	0	1	2	1	0	0	0
NC22	TTGCAGAGCACTCT	26	1	3	1	0	1	1	2	1	2	1	0	2	0	2	2	1	3	0	1	1	0	1
NC22	TTGCAGCAGTCAGG	25	1	1	3	0	0	1	1	2	3	1	2	1	1	1	0	1	1	1	2	1	1	0
NC22	TTGCAGCATAAGTG	21	2	1	1	0	2	2	2	1	2	2	0	1	1	0	0	0	2	0	1	1	0	0
NC22	TTGCCCCATGTGGG	32	3	1	2	2	2	2	1	0	1	2	2	2	2	1	0	1	2	0	2	2	1	1
NC22	TTGCCCGTGTCGCC	23	0	0	2	2	1	1	3	1	2	0	1	1	1	0	1	1	0	0	1	3	1	1
NC22	TTGCCCGTTACATT	25	1	2	1	0	2	1	2	1	2	1	1	0	1	1	2	1	0	2	2	0	1	1
NC22	TTGCGACATTCTCT	23	1	2	1	1	1	2	0	1	0	1	1	2	0	0	0	1	1	2	1	2	1	2
NC22	TTGCGATCGGAGGT	30	2	3	0	2	3	1	2	2	1	2	2	1	1	1	1	1	2	0	2	1	0	0
NC22	TTGCGATCTTGACG	28	2	3	1	0	1	1	1	2	2	1	1	2	2	1	2	1	1	1	1	1	1	0
NC22	TTGCTTAGATTGTG	26	2	1	3	1	2	2	1	1	0	2	1	2	2	1	1	1	1	1	0	1	0	0
NC22	TTGCTTGTATGGAT	29	2	2	2	1	3	2	2	2	2	1	1	1	1	2	0	1	0	2	1	1	0	0
NC22	TTGCTTGTCAATTT	26	4	1	1	1	0	2	1	1	0	1	2	2	2	0	1	1	1	2	1	1	1	0
NC22	TTGCTTGTCTCTCC	26	0	1	2	2	0	0	2	1	1	3	1	2	2	2	1	1	2	0	0	1	0	2
NC22	TTGCTTGTTTCTCT	22	1	1	1	0	1	2	1	0	2	0	1	3	1	1	2	1	1	1	0	1	1	0
NC22	TTGCTTTCCTACGA	24	3	0	0	1	2	0	0	2	1	1	1	1	1	2	1	1	2	0	2	1	1	1
NC22	TTGCTTTCGGTAGG	21	1	1	2	1	2	0	1	2	0	2	1	0	0	0	2	0	0	2	2	1	0	1
NC22	TTGGCAAGCCCTCG	26	1	3	3	0	2	1	1	0	1	1	1	2	1	2	0	1	0	1	1	2	1	1
NC22	TTGGCACATCCTCC	29	1	3	0	0	2	2	2	1	0	1	2	2	2	0	2	1	2	2	2	1	0	1
NC22	TTGGCATCCATGTG	27	2	3	1	2	2	0	1	1	2	0	2	2	1	1	0	2	2	2	0	1	0	0
NC22	TTGGCATCGATGAA	28	1	2	3	0	1	2	2	1	2	1	1	1	2	2	1	1	1	0	2	1	0	1
NC22	TTGGCATCTGAAGA	24	2	3	2	2	1	1	1	1	0	0	1	1	0	1	1	2	1	1	1	1	1	0
[truncated: 34 more rows]

## Sheet: NC18
donor	cell	all	chr1	chr2	chr3	chr4	chr5	chr6	chr7	chr8	chr9	chr10	chr11	chr12	chr13	chr14	chr15	chr16	chr17	chr18	chr19	chr20	chr21	chr22
[truncated: 1,589 more rows]

[truncated: 15 more sheets: NC17, NC16, NC15, NC14, NC13, NC12, NC11, NC10, NC9, NC8, NC6, NC4, NC3, NC2, NC1]
