# Supplementary material for: Per-nucleus crossover covariation is regulated by chromosome organization
Source: iScience. 2022 Mar 18;25(4):104115. doi: 10.1016/j.isci.2022.104115 (PMC8980760; doi:10.1016/j.isci.2022.104115)
Supplement: Table S3. Progeny COs, related to Figures 3 and 5 [file mmc4.xlsx]

## Sheet: ALL paternal
ID	chr1	chr2	chr3	chr4	chr5	chr6	chr7	chr8	chr9	chr10	chr11	chr12	chr13	chr14	chr15	chr16	chr17	chr18	chr19	chr20	chr21	chr22
3	2	1	1	1	0	2	1	1	1	2	1	1	2	2	1	1	0	0	0	0	1	1
8	0	2	0	1	3	1	2	1	1	0	1	1	2	0	0	1	2	0	0	1	1	1
10	1	2	3	2	3	2	1	2	0	0	2	0	0	1	2	0	1	1	0	1	0	2
11	1	0	3	2	2	2	0	2	2	1	0	3	1	0	0	1	0	1	0	3	0	1
14	2	1	2	1	2	2	0	1	0	2	1	0	0	0	2	1	1	1	1	0	0	2
15	1	2	2	0	2	1	1	2	2	2	1	1	0	1	1	1	1	0	1	0	1	1
20	1	0	2	2	2	2	1	2	2	2	1	0	1	1	1	0	2	2	0	1	1	1
22	1	1	2	1	1	2	1	2	3	2	1	2	2	1	2	1	1	0	0	1	0	1
25	1	2	0	3	2	0	2	0	0	2	0	2	2	0	1	0	1	2	1	1	1	0
27	1	1	1	3	0	0	1	1	1	0	1	0	1	0	1	1	2	1	1	2	0	1
32	2	1	1	1	2	1	1	1	0	1	1	2	2	1	1	1	1	1	0	2	0	1
35	3	2	4	1	2	0	2	2	2	1	2	1	1	0	2	1	2	0	0	0	1	1
38	3	1	3	1	3	2	2	2	1	1	2	1	1	2	0	1	1	1	0	1	0	1
40	4	2	1	1	2	2	0	1	0	0	1	2	2	2	1	1	2	2	0	2	0	0
42	2	2	0	2	1	1	1	1	1	0	0	2	1	2	1	1	1	1	2	0	0	0
44	1	2	2	0	3	1	1	2	1	1	2	2	2	0	1	1	0	2	1	2	1	0
59	3	1	1	1	2	2	0	1	3	0	1	1	0	1	1	0	0	2	2	1	0	1
61	3	2	3	2	2	0	2	1	1	1	1	1	2	0	0	0	2	2	1	2	0	1
63	2	1	3	0	2	1	2	1	2	3	1	2	1	2	0	0	1	1	0	2	1	1
64	1	3	0	0	2	1	0	1	1	1	2	0	1	1	1	0	0	2	2	0	1	1
69	3	3	1	1	3	0	2	1	0	2	0	2	1	0	0	1	0	1	1	1	0	0
74	0	0	2	2	3	2	1	2	1	2	1	2	3	0	2	1	1	1	0	2	1	0
80	3	2	2	2	2	0	1	3	1	0	2	1	0	1	1	1	0	1	2	1	0	1
84	2	2	2	1	2	2	1	2	0	2	3	3	0	1	0	0	0	1	0	1	0	1
87	3	3	1	2	1	0	3	2	3	3	1	2	1	0	3	1	1	0	1	1	0	0
90	1	2	0	1	0	1	1	1	1	0	1	2	1	1	0	0	2	2	1	1	0	0
91	2	3	2	3	1	2	0	0	3	1	0	1	1	1	2	1	1	1	2	0	0	0
94	1	0	1	2	0	1	1	1	1	1	1	1	1	1	1	0	1	1	3	1	1	0
96	1	3	2	1	0	1	1	0	1	1	2	2	2	2	1	1	1	1	2	1	1	1
100	0	1	2	1	2	1	1	1	1	2	1	2	1	0	1	2	1	1	1	1	1	1
102	0	2	1	3	1	1	1	1	1	0	1	2	1	1	1	1	0	1	0	0	1	1
104	2	0	2	2	1	1	1	2	1	2	1	2	2	1	1	1	0	2	1	2	1	2
109	1	2	2	2	2	0	1	2	0	3	3	1	1	1	1	1	2	0	2	2	1	1
111	3	3	1	1	1	1	2	1	1	3	2	1	2	1	1	1	1	0	0	2	0	1
118	1	3	2	0	1	0	1	0	0	0	0	1	1	1	0	1	0	0	1	1	1	1
120	3	5	2	1	1	3	2	3	1	0	3	0	4	1	0	1	0	1	1	0	2	0
124	3	4	0	2	2	1	0	2	3	0	2	2	0	1	1	1	1	1	2	2	1	0
126	1	2	2	1	1	0	2	2	0	1	1	0	1	2	1	0	1	1	0	1	1	1
127	0	1	1	1	1	0	0	4	1	1	0	0	1	2	1	0	1	0	1	3	1	1
133	2	2	0	2	2	1	3	2	0	1	1	0	0	2	2	1	2	0	1	0	1	2
134	2	2	2	1	1	2	1	1	1	0	2	1	2	1	2	0	1	1	1	1	0	0
140	5	1	0	1	1	2	1	1	1	1	0	3	1	0	2	2	0	1	1	0	0	0
142	0	2	2	2	2	3	0	1	2	1	1	2	0	1	0	1	2	1	1	1	0	0
147	4	2	1	1	2	1	2	2	2	1	2	3	2	0	2	2	2	1	1	1	1	0
150	1	1	3	1	2	2	4	2	1	2	1	1	2	1	0	2	1	1	0	0	1	0
151	0	2	2	1	2	1	1	2	1	1	1	1	1	1	1	0	1	0	1	1	0	0
158	2	2	1	1	1	2	1	1	3	1	2	1	0	1	1	1	1	2	2	1	0	0
161	1	3	4	0	1	0	2	1	2	2	2	0	0	1	0	0	2	1	1	1	0	0
167	1	3	3	2	1	2	0	2	2	2	1	2	1	2	1	2	1	0	1	1	0	1
169	1	2	0	2	2	1	1	1	1	1	2	1	1	0	0	2	1	1	1	1	0	0
172	2	1	1	2	3	3	0	1	2	3	1	2	1	2	1	2	3	1	1	1	0	1
174	3	2	3	2	0	1	1	0	0	2	1	0	2	0	1	1	1	1	2	0	1	1
176	1	2	2	2	1	1	0	2	2	1	0	1	1	1	2	1	2	1	1	0	0	1
180	2	1	1	1	0	1	1	0	0	2	1	3	0	0	0	2	0	1	1	2	1	0
185	1	2	1	2	2	3	0	2	0	1	2	1	0	1	1	0	0	2	0	2	0	1
192	2	2	1	0	2	1	1	0	2	2	0	2	1	2	2	0	0	1	1	1	1	1
198	2	2	2	2	0	1	1	0	0	1	0	2	2	1	1	1	2	1	1	1	1	0
200	0	2	1	1	0	1	2	1	1	2	1	0	1	1	2	2	1	0	1	0	1	0
201	4	2	2	1	2	1	2	1	1	1	0	0	2	0	2	1	1	1	0	1	0	0
202	2	2	1	3	0	1	2	0	1	2	2	1	2	1	1	0	1	1	0	2	1	1
204	2	4	2	2	0	2	2	2	2	3	2	2	0	0	1	1	0	2	2	1	1	1
208	1	3	1	1	2	2	0	1	0	1	2	1	0	1	0	1	3	2	1	0	0	1
211	2	2	3	1	0	2	3	1	3	2	1	2	1	2	0	2	1	0	1	1	0	1
218	1	2	2	1	3	1	3	1	1	0	1	1	1	0	0	1	2	1	2	2	0	0
219	2	2	3	1	1	0	3	2	0	3	1	1	2	1	0	0	0	1	0	1	1	1
225	0	4	1	2	2	0	3	0	2	2	2	2	0	0	1	1	1	1	0	0	0	1
226	1	3	2	1	3	0	1	2	1	1	0	1	1	1	1	2	2	1	1	1	1	2
227	3	2	1	2	1	2	0	2	0	0	0	1	0	1	2	1	2	1	2	0	0	1
233	3	0	2	0	1	2	1	1	1	2	2	0	2	1	1	1	1	0	0	2	0	1
234	1	2	2	1	3	1	1	2	2	0	0	3	2	0	1	1	0	0	2	2	1	1
235	1	3	2	1	0	1	2	3	2	0	0	2	1	0	1	0	1	2	1	2	1	1
237	2	3	2	0	2	2	2	0	1	1	1	1	0	2	1	0	1	1	0	1	0	1
238	2	2	4	1	1	2	1	2	1	1	2	2	2	1	2	2	1	1	0	0	1	1
239	2	0	2	2	1	2	1	1	1	0	1	0	1	1	2	1	1	1	2	2	0	0
240	2	2	0	1	0	3	0	3	0	0	1	1	1	1	2	0	2	0	1	1	0	0
241	3	1	2	2	0	0	0	1	0	1	0	0	1	1	0	1	0	1	0	1	1	0
243	4	1	3	2	1	2	0	1	1	2	1	2	1	0	2	1	0	1	1	1	0	1
244	2	2	1	3	0	2	1	3	2	2	2	3	1	0	1	0	0	1	2	1	0	0
245	1	2	1	1	1	3	1	1	0	2	2	1	0	0	1	1	1	1	1	0	0	1
248	1	2	1	1	2	2	2	1	2	2	1	0	1	2	2	1	1	0	2	1	1	0
250	1	2	2	1	1	0	0	1	0	1	1	0	2	1	1	1	1	1	1	2	1	0
251	2	1	3	1	3	2	1	0	0	0	0	1	2	0	0	0	2	1	1	2	0	0
252	0	1	1	1	2	2	2	1	1	0	1	2	2	0	1	2	1	0	1	1	1	1
258	3	0	1	1	1	0	1	1	1	1	0	1	2	0	1	2	0	0	1	1	1	0
259	1	2	3	1	3	2	2	2	0	2	1	1	1	1	1	0	2	2	2	1	0	1
260	1	2	2	1	2	0	1	1	1	2	1	2	1	0	1	1	2	1	1	0	1	0
261	2	2	1	1	1	3	2	1	1	1	1	1	1	0	2	1	1	1	0	1	1	1
265	3	2	2	2	0	0	1	2	1	2	2	2	0	1	2	2	1	1	1	0	0	1
268	1	2	0	1	0	2	3	0	1	1	1	0	2	1	1	1	1	1	0	2	0	1
269	1	1	3	1	2	3	3	1	3	1	2	2	2	1	1	0	2	2	0	0	0	0
272	4	1	0	1	1	2	0	0	2	0	2	1	0	3	1	2	2	1	0	2	0	2
274	3	0	1	1	1	3	2	1	0	2	0	0	2	1	1	0	1	1	2	1	0	0
280	1	2	2	1	1	1	2	2	2	1	2	1	1	0	0	1	1	1	1	2	1	1
284	2	3	1	2	1	1	1	2	1	1	0	1	1	0	1	0	2	0	0	2	0	2
287	1	2	2	2	3	0	2	0	0	2	1	1	2	1	1	1	0	1	1	1	1	1
292	1	2	0	3	1	2	3	2	3	1	1	0	2	1	0	0	1	0	0	2	1	0
295	2	3	4	1	3	3	1	2	0	3	3	2	2	2	2	0	1	0	2	1	1	1
297	1	1	2	2	3	0	2	1	1	3	2	1	1	0	1	2	1	2	1	0	1	1
298	3	2	0	0	3	0	1	2	2	2	3	2	0	1	0	1	1	1	2	0	0	0
300	2	3	1	1	1	3	1	1	2	2	1	1	3	2	0	1	0	2	2	0	0	0
303	2	1	0	1	0	2	0	0	1	1	1	0	1	1	1	1	2	2	0	2	1	0
304	3	2	2	2	1	0	1	0	3	2	2	1	1	1	1	0	2	1	2	0	0	2
305	1	3	1	1	1	1	0	2	1	0	4	0	2	0	0	1	0	0	0	2	0	1
307	2	2	3	2	2	1	1	2	2	3	1	1	0	1	2	0	2	0	1	2	0	1
309	2	2	2	2	3	2	1	2	1	2	2	1	1	2	0	0	2	1	2	1	0	0
310	1	0	1	0	1	2	1	0	2	2	3	2	0	2	0	2	2	1	1	1	0	0
312	1	0	0	1	1	2	2	1	2	1	0	1	1	2	1	2	1	2	1	2	1	1
318	1	1	1	1	3	1	0	1	2	1	1	1	0	1	0	1	1	1	1	1	1	0
319	1	1	0	1	1	2	1	0	0	1	1	1	0	1	0	0	2	2	0	2	1	1
323	3	3	1	2	2	2	3	2	0	2	3	2	1	1	1	1	2	0	1	0	0	1
324	2	2	0	3	2	3	2	2	1	2	1	1	2	1	2	1	1	2	1	2	1	1
327	0	2	2	2	2	2	0	0	0	0	1	1	1	2	2	0	2	2	2	1	0	1
332	2	1	0	1	3	1	1	0	1	1	2	2	0	1	0	0	1	0	1	2	0	1
333	1	1	2	2	2	0	2	0	1	2	2	2	1	2	1	0	2	0	0	1	0	1
334	2	3	2	3	0	1	1	1	0	2	0	1	0	2	1	0	0	0	1	0	1	0
336	2	2	2	4	0	0	1	1	1	1	2	1	2	2	0	0	1	1	1	0	1	2
342	1	3	2	3	1	1	2	0	2	2	0	2	0	0	2	2	2	0	0	0	1	0
343	3	3	3	1	2	1	1	1	1	2	0	2	0	2	2	0	0	2	1	1	0	0
344	1	1	1	1	2	2	1	2	1	1	0	1	1	0	1	0	1	0	1	2	0	0
346	4	3	3	1	1	1	2	1	3	0	2	2	0	2	1	1	2	1	1	2	1	1
347	2	2	2	1	1	2	0	1	2	2	1	0	2	2	1	1	2	1	1	2	1	0
350	3	3	2	2	1	1	1	0	1	2	2	2	1	0	0	0	0	1	0	0	1	1
352	2	4	1	1	1	1	2	0	1	1	0	2	2	1	1	1	1	0	1	2	1	0
353	2	2	1	2	1	1	0	1	1	1	2	0	0	0	1	1	1	1	1	0	0	1
354	1	1	1	2	2	1	1	1	0	2	0	2	1	0	2	0	1	1	0	1	0	0
355	3	0	2	2	1	2	1	2	2	1	1	3	2	2	1	2	1	2	1	0	1	0
359	3	2	1	1	2	2	3	0	2	1	2	1	1	1	2	1	0	2	0	1	0	0
361	2	2	3	0	6	3	2	0	2	1	1	3	0	1	1	1	2	3	1	1	2	1
362	2	0	1	3	0	0	1	1	1	1	1	1	0	2	0	1	0	1	0	1	0	0
364	2	1	1	1	3	2	1	0	0	2	0	1	0	1	1	1	0	1	0	0	0	1
365	1	2	2	1	2	1	1	0	2	2	2	1	1	1	1	1	1	0	2	1	1	1
369	2	0	3	1	2	2	1	2	1	1	1	2	2	0	2	1	1	1	0	1	1	0
370	3	1	2	3	2	2	2	1	2	1	1	3	2	1	0	1	2	2	0	0	0	0
372	2	2	0	0	1	2	2	0	1	2	2	1	1	0	0	2	1	1	2	1	1	1
375	2	2	3	1	2	2	1	3	1	3	2	2	0	2	1	2	1	2	1	0	1	0
376	1	1	1	0	2	2	0	0	2	1	1	1	1	1	0	0	1	0	0	1	0	0
377	2	2	2	0	2	0	0	1	1	1	0	1	0	1	1	0	2	0	0	1	0	0
386	2	3	2	2	2	1	2	1	0	0	0	1	1	1	1	1	2	0	0	1	1	0
387	1	1	1	0	1	1	2	2	2	1	1	1	1	0	1	2	2	1	1	1	1	0
390	2	2	2	2	1	2	2	1	1	2	1	1	2	0	2	2	1	1	1	0	1	1
391	3	3	2	3	1	2	1	1	0	1	1	2	1	1	3	1	1	2	1	1	0	0
393	3	2	1	2	2	0	1	1	2	1	1	2	0	1	1	2	0	1	1	2	1	1
395	0	2	2	0	1	1	2	1	0	1	0	0	2	2	1	1	1	1	2	0	1	1
397	3	3	3	1	0	0	2	0	1	1	0	1	1	1	1	2	0	1	2	0	0	0
398	3	3	1	1	1	1	2	1	1	2	0	2	0	1	1	2	1	1	0	1	1	0
400	1	3	3	2	0	1	2	1	2	3	2	1	1	2	0	1	1	0	1	2	1	0
402	1	2	3	2	2	1	0	1	1	1	2	3	0	0	2	0	0	0	0	0	1	0
410	1	2	2	0	1	3	3	0	0	1	2	1	0	0	1	2	1	1	2	0	1	0
413	0	1	1	2	2	2	2	2	1	0	1	2	0	1	1	1	1	1	1	1	0	0
422	2	3	1	3	0	1	2	3	2	1	1	3	2	2	2	2	0	0	1	1	1	0
423	3	1	2	1	4	1	2	2	0	0	1	3	2	1	2	1	0	1	1	0	0	1
425	1	1	2	2	5	2	1	0	2	0	1	0	0	2	0	1	1	2	0	1	0	0
429	3	1	3	2	1	0	2	0	2	1	1	1	2	1	2	2	2	0	0	1	0	1
430	1	2	1	2	0	0	1	2	1	1	1	2	2	1	1	0	0	1	1	0	1	1
431	2	2	1	2	3	1	2	2	1	2	3	1	2	1	2	1	1	0	0	0	1	0
434	1	0	3	3	2	1	1	1	0	1	1	1	0	1	0	1	2	0	2	2	0	1
435	0	1	1	0	0	0	1	1	2	1	2	0	3	0	1	0	1	0	0	1	0	1
439	3	2	2	1	1	1	2	0	1	1	1	2	2	2	0	3	1	1	0	2	0	0
443	3	1	3	3	2	1	2	1	2	3	1	0	1	1	1	1	0	1	1	1	0	1
447	2	2	2	1	2	1	1	2	1	2	3	1	1	1	1	0	0	2	2	1	1	1
451	1	0	4	1	0	0	0	0	0	1	1	2	1	0	0	0	0	2	1	1	0	1
458	1	2	3	1	1	2	1	1	2	1	0	1	1	0	1	1	1	1	0	1	1	1
461	1	1	2	3	1	0	2	1	0	0	0	1	1	1	0	1	2	1	1	0	0	1
463	1	0	2	1	1	2	1	1	1	0	1	1	1	1	0	0	2	2	0	1	0	0
468	1	1	3	1	2	2	2	0	2	1	2	1	1	0	1	1	2	0	1	2	1	1
470	4	2	2	2	2	0	1	1	1	2	1	2	1	0	2	0	0	2	1	1	1	0
471	2	2	2	2	2	1	2	1	1	2	0	1	0	2	1	1	2	1	0	1	0	0
474	3	2	1	3	2	2	1	3	1	1	0	3	1	0	1	3	3	0	1	0	1	1
475	3	2	2	1	0	1	1	1	2	3	2	1	1	0	2	2	2	1	3	1	1	0
476	4	3	2	1	2	0	1	0	0	1	2	0	2	2	0	2	1	1	0	1	1	1
477	1	4	2	3	2	1	2	0	0	1	0	1	0	1	0	0	1	1	1	2	1	1
480	2	1	1	2	1	1	2	1	0	2	1	2	0	1	0	1	0	2	2	2	1	1
481	2	1	1	2	1	1	1	1	1	1	2	0	2	1	1	0	0	0	1	0	1	1
482	2	2	2	2	3	1	0	1	0	1	0	1	2	0	1	1	1	1	0	1	0	0
487	2	2	0	2	2	0	1	2	2	2	1	1	2	1	1	2	0	1	2	2	0	1
491	3	3	2	1	2	3	1	1	2	1	0	2	0	1	0	2	1	0	0	1	1	0
493	3	3	2	1	1	1	2	1	0	2	2	0	1	2	0	1	2	1	0	1	1	0
494	4	1	0	0	1	2	1	2	1	3	1	0	0	0	1	1	2	1	1	2	0	0
496	3	1	3	3	2	3	2	2	2	1	3	2	2	1	0	1	1	0	1	1	0	0
505	3	2	3	2	1	0	1	1	0	2	0	3	0	0	1	1	1	1	1	1	1	0
508	3	1	1	0	2	1	1	0	1	1	1	2	1	2	2	1	1	1	1	2	1	0
509	2	1	3	3	3	2	3	1	1	2	0	1	2	1	0	0	0	0	0	1	0	1
511	2	1	1	1	2	1	1	2	1	0	2	1	1	0	0	2	1	2	2	2	0	2
514	3	2	2	1	0	2	2	3	3	0	1	1	0	1	2	2	1	2	0	0	0	3
518	2	3	2	1	1	2	1	1	3	2	1	1	1	2	3	1	1	1	0	1	1	0
520	1	1	0	1	2	2	1	2	1	1	1	2	0	1	0	2	1	0	0	0	1	0
523	1	1	3	2	1	1	2	2	2	1	1	0	1	1	0	0	0	0	2	1	1	1
524	1	1	0	2	3	2	1	0	0	0	0	1	1	2	0	1	0	1	1	0	1	1
527	3	3	2	0	3	3	1	2	2	0	0	3	1	1	1	1	1	0	1	1	0	1
529	1	2	2	2	1	2	0	2	1	2	2	1	0	0	2	1	0	1	1	1	1	1
530	4	1	2	1	2	2	2	0	1	2	0	1	2	0	2	1	1	2	1	1	0	0
531	2	2	1	1	1	2	1	0	1	0	1	1	0	1	1	1	1	0	1	2	1	1
535	3	3	3	1	1	1	1	1	2	1	1	1	1	2	2	2	2	1	1	1	1	2
536	2	4	2	1	1	0	3	1	1	0	2	1	0	2	0	1	1	1	2	1	0	0
538	1	0	2	0	2	2	2	2	2	1	0	0	2	1	2	1	1	1	0	2	1	0
539	1	3	1	3	3	1	1	1	0	2	0	1	2	0	0	1	1	1	1	2	1	2
540	4	1	2	2	2	1	3	1	2	1	1	1	1	1	2	2	3	0	0	0	0	1
543	1	3	1	2	2	1	1	1	2	2	2	0	1	0	1	1	1	0	1	1	0	0
546	3	1	3	1	0	2	2	3	1	1	0	2	1	1	2	1	0	0	2	1	1	0
549	0	3	1	2	1	0	2	2	1	2	1	2	1	2	0	1	1	1	1	1	1	1
551	2	4	1	1	2	0	2	0	0	1	0	3	2	2	2	1	0	1	1	2	0	0
556	3	2	2	2	1	1	2	2	1	2	1	3	1	1	2	1	2	1	1	0	1	1
557	1	2	1	3	1	2	2	2	0	2	2	3	2	1	2	2	0	1	2	2	0	1
562	3	1	1	1	1	0	1	0	0	2	0	1	1	2	2	0	2	0	1	2	0	0
569	1	2	3	0	3	1	2	1	1	2	3	2	0	2	1	0	2	2	2	1	0	2
570	2	2	2	1	1	3	1	1	1	1	0	2	1	2	2	1	1	1	1	0	0	1
574	1	2	1	2	2	2	2	1	2	2	0	2	1	0	0	0	1	0	1	1	1	0
575	1	2	2	1	1	1	1	1	1	0	0	1	0	2	1	2	1	0	2	1	0	1
577	3	1	2	1	2	1	1	2	1	1	1	2	0	2	1	0	1	2	0	1	0	0
584	1	2	0	1	2	2	3	2	1	2	0	1	0	2	0	1	0	1	1	1	1	2
592	1	2	2	2	1	0	2	1	1	2	0	2	0	2	2	1	0	1	1	1	0	1
596	0	3	1	0	1	1	1	2	1	2	1	1	0	1	0	0	2	0	0	0	0	0
598	2	3	2	1	1	1	2	2	3	1	2	1	0	1	1	1	0	1	2	2	0	0
601	1	3	2	1	0	2	0	1	1	2	0	0	0	0	2	1	1	2	0	1	1	1
604	3	2	1	2	1	2	2	0	1	3	2	2	2	2	2	0	1	2	0	2	0	1
606	1	1	1	1	0	0	2	1	2	1	1	0	2	0	2	0	1	0	1	2	1	1
607	0	2	2	2	1	1	2	2	1	1	1	1	0	2	1	0	2	1	1	0	0	1
611	4	2	2	2	2	1	1	1	2	1	2	1	1	0	3	0	2	1	1	1	0	1
612	2	1	0	0	0	2	1	2	2	0	2	2	2	1	1	2	2	1	0	2	0	0
616	2	0	1	1	0	2	0	2	2	2	3	1	1	1	2	1	1	1	1	0	0	1
618	3	0	1	2	0	2	2	0	1	2	0	3	0	2	0	1	1	1	0	0	0	1
625	1	2	2	2	2	2	2	0	0	2	1	2	1	2	2	2	3	0	0	2	0	1
627	3	3	3	1	0	0	2	2	1	1	1	1	1	2	1	0	0	0	0	1	1	1
628	2	1	0	1	2	2	1	1	0	1	1	0	0	1	1	1	1	1	0	1	1	0
636	2	3	3	0	1	2	2	2	0	2	2	2	0	2	1	2	1	0	2	1	1	1
638	2	1	2	2	1	3	1	1	2	2	1	1	1	0	1	1	2	0	1	2	2	0
639	3	2	2	1	0	2	0	1	1	1	0	1	1	1	2	0	1	2	0	0	0	1
640	1	3	1	2	3	1	1	0	1	0	0	1	1	0	1	3	3	1	1	1	1	1
642	2	3	3	0	2	1	2	1	0	1	1	1	2	1	0	1	0	2	1	1	1	0
647	2	2	2	1	2	0	1	0	1	1	2	3	2	1	1	1	2	1	1	0	0	0
651	3	2	1	2	1	4	1	2	0	2	1	1	0	1	1	0	2	0	2	1	1	1
655	1	2	1	3	1	0	1	2	2	1	0	1	1	1	1	1	2	1	1	1	1	0
656	2	1	3	1	1	0	0	1	1	1	2	1	0	1	1	1	1	1	1	0	1	0
657	2	3	0	1	1	1	1	1	0	1	1	1	1	1	0	0	1	1	0	2	1	0
664	3	2	3	1	3	2	1	2	2	1	1	2	1	1	2	1	0	2	1	2	0	0
667	2	3	2	1	2	1	1	0	0	2	3	1	2	1	1	0	1	1	1	1	1	1
669	2	3	2	1	1	0	2	1	1	1	3	3	0	0	0	0	1	1	1	1	1	1
672	1	1	2	1	0	1	1	1	0	2	1	1	1	1	0	0	1	2	0	0	1	1
673	0	2	1	2	1	2	1	1	1	1	1	2	0	1	2	1	2	1	1	0	1	0
676	3	2	2	3	2	2	1	1	1	1	1	1	1	1	2	1	1	0	0	2	0	2
678	2	3	2	1	2	2	2	2	1	0	1	0	1	1	1	1	2	2	0	1	1	1
679	0	2	0	1	2	2	1	0	2	1	1	0	1	0	1	0	1	0	1	2	1	1
683	2	3	2	1	2	1	2	0	1	3	0	2	2	0	2	0	2	0	0	2	0	1
685	1	1	2	2	2	2	2	1	2	1	0	3	2	1	1	1	2	1	1	1	0	0
687	2	0	0	3	1	1	0	0	2	1	0	1	2	2	1	2	1	0	2	2	1	1
690	1	2	3	2	2	2	2	1	5	0	1	1	0	2	0	1	1	2	1	1	1	1
691	1	2	2	2	1	2	1	1	0	3	2	1	0	1	1	1	1	1	2	2	1	1
700	1	2	1	1	2	2	1	1	2	1	0	2	2	2	1	1	1	0	0	2	0	0
707	1	1	3	2	2	3	2	1	1	1	3	2	2	2	2	1	1	1	1	1	0	2
710	0	1	1	2	1	2	1	1	1	0	0	2	1	1	1	1	1	2	1	2	0	0
712	1	1	1	2	1	1	2	2	3	1	0	0	1	1	0	0	1	1	2	2	0	0
714	3	2	2	2	0	0	1	0	0	0	1	1	2	1	1	0	1	1	0	2	0	0
716	3	0	1	2	1	1	2	2	3	0	0	1	2	0	0	0	2	0	1	1	1	0
717	1	0	2	2	1	1	0	2	1	1	0	1	1	2	0	0	1	1	1	1	1	0
718	4	2	2	1	2	2	1	1	1	1	2	1	2	0	2	1	1	0	1	0	1	0
722	4	4	2	3	1	1	2	1	2	2	1	2	2	1	1	1	2	1	1	2	0	0
723	1	0	1	2	2	1	1	0	1	0	2	1	1	2	1	1	1	2	1	1	1	1
724	2	2	1	1	3	0	2	2	1	2	1	1	2	0	0	0	0	1	0	1	0	1
725	4	3	0	2	1	3	1	1	0	2	2	1	1	2	2	0	1	2	0	0	1	1
726	3	0	2	2	2	1	1	1	1	2	3	0	0	0	0	1	0	1	0	2	0	1
728	3	1	1	0	3	2	2	2	1	2	1	0	2	0	2	1	2	0	1	1	0	0
731	1	4	2	1	1	0	2	1	2	2	1	1	1	0	2	1	1	2	2	0	1	0
736	1	1	0	1	2	1	1	1	1	1	1	2	0	1	2	0	0	2	2	1	1	0
737	3	4	2	1	1	0	0	1	2	0	1	2	2	0	0	2	1	1	0	2	1	0
738	0	2	4	2	1	1	0	1	1	1	1	0	0	2	0	1	0	0	0	2	1	1
742	2	3	1	2	2	2	1	1	1	1	2	1	0	0	1	1	0	1	0	1	1	0
745	2	2	2	2	0	2	2	0	1	0	0	2	0	1	1	0	2	1	1	1	0	0
746	1	2	3	1	1	1	1	3	1	1	2	1	1	0	2	2	1	0	1	1	2	1
753	2	1	3	1	2	1	0	1	1	2	2	1	1	0	0	0	3	1	0	1	0	1
754	0	3	1	1	2	1	2	2	2	1	1	1	0	2	1	1	1	2	1	1	0	2
756	3	0	1	1	1	1	1	1	3	3	1	0	1	0	0	1	3	0	1	1	0	0
757	2	2	3	1	1	2	1	1	1	1	2	1	2	0	1	1	1	1	0	2	0	1
760	2	3	2	1	1	2	2	0	1	1	1	1	1	2	0	1	1	0	1	1	0	0
761	1	2	2	1	0	2	3	1	1	0	3	1	2	0	0	0	0	1	2	1	0	0
766	3	1	1	1	1	2	0	1	2	0	1	0	0	2	1	1	2	1	2	1	1	0
767	2	0	2	1	2	2	2	3	3	3	1	3	1	2	3	3	1	0	1	2	1	2
769	1	2	2	1	2	1	2	1	1	2	1	1	1	2	1	1	2	0	1	1	0	0
772	3	3	0	0	1	0	1	1	0	1	1	2	0	2	2	1	1	0	0	1	0	1
775	1	2	1	1	1	3	2	1	1	1	1	2	1	1	2	2	0	1	1	1	0	0
781	1	2	0	0	0	2	2	2	1	0	0	2	1	0	2	1	1	1	0	1	1	1
782	3	3	1	3	1	1	2	2	3	1	0	1	0	0	2	2	1	1	2	0	1	2
785	1	2	2	0	1	2	2	2	1	2	1	1	1	2	1	1	0	2	0	0	1	1
788	2	1	2	3	2	2	1	0	0	2	3	1	1	2	0	1	1	1	1	2	1	1
789	2	2	1	1	1	2	2	0	0	1	1	1	1	1	1	1	1	0	2	1	0	0
790	2	2	1	2	2	0	2	2	3	1	0	2	1	2	0	0	1	1	1	1	0	0
793	5	3	0	3	0	2	2	1	2	2	2	2	1	1	1	2	0	0	1	2	1	0
795	2	3	3	2	2	0	0	3	3	2	0	2	1	2	2	4	1	1	0	1	0	0
796	4	3	2	2	3	0	3	1	2	1	1	1	0	1	2	1	1	1	1	0	0	1
798	2	2	2	0	0	0	2	0	2	2	1	1	2	1	0	2	1	1	1	1	0	1
804	1	2	2	3	1	0	1	0	2	3	0	1	0	1	2	1	3	1	1	2	0	1
806	2	1	1	3	2	2	1	1	2	1	1	0	1	0	2	1	0	1	0	1	1	1
808	2	2	3	2	2	1	4	2	1	1	1	1	2	1	1	0	3	2	1	1	1	1
811	0	2	3	2	0	1	1	1	0	1	1	0	2	1	1	2	0	0	2	1	0	0
812	2	1	2	0	1	2	1	1	1	1	1	2	0	0	1	0	1	1	1	1	0	0
813	3	4	1	2	3	1	0	2	3	1	1	0	0	1	0	0	2	1	1	2	0	1
820	2	1	1	1	0	1	0	1	1	1	1	1	3	1	0	0	2	0	1	2	1	0
823	3	3	2	2	3	1	2	2	1	0	1	2	1	0	0	1	2	1	0	1	0	0
827	1	3	1	3	3	1	0	1	1	1	1	0	0	0	1	1	2	0	0	1	1	0
833	1	2	0	1	1	3	2	2	2	1	2	0	0	0	1	2	0	1	2	2	1	1
834	1	2	0	2	1	1	1	0	0	2	3	2	2	0	3	2	0	1	0	1	0	2
836	3	3	2	1	1	1	1	2	1	2	1	1	1	1	0	0	1	1	1	0	1	1
843	2	3	2	1	1	0	3	1	0	0	2	2	1	2	0	1	1	0	2	0	1	0
846	1	0	2	0	1	2	0	0	1	1	1	1	0	1	1	1	1	1	1	1	1	1
856	0	0	2	3	1	1	0	1	0	1	1	1	1	1	1	1	1	0	2	1	0	1
861	2	1	3	2	3	3	2	0	0	1	0	1	0	1	2	1	3	0	0	0	0	0
863	3	1	0	2	1	0	0	1	2	3	1	0	0	0	0	0	0	0	1	1	1	0
865	3	1	2	3	2	1	1	2	1	0	0	1	1	2	0	0	1	2	1	1	0	1
871	2	1	3	2	1	0	1	1	2	1	1	2	0	0	1	2	1	1	1	0	0	1
873	3	1	0	1	2	2	1	0	1	1	2	1	2	1	0	0	1	1	2	1	1	1
875	2	3	4	2	3	1	1	1	0	1	2	2	0	1	2	0	1	1	1	2	0	1
877	3	0	0	0	1	2	1	1	1	0	2	3	0	0	1	0	1	0	2	1	1	1
880	3	2	2	3	0	3	1	1	3	2	1	3	0	1	1	1	1	1	1	1	1	0
881	1	3	1	2	2	1	2	1	2	1	2	3	1	2	0	1	2	1	2	1	1	0
883	2	2	2	3	1	1	1	1	2	1	2	0	1	1	2	0	2	0	0	2	0	0
884	0	4	3	2	2	0	3	1	2	1	1	0	0	1	1	1	1	0	1	2	2	1
885	2	3	2	2	2	2	1	2	2	2	3	3	1	0	1	2	1	1	1	1	3	1
889	2	1	1	1	1	1	1	3	2	2	2	1	1	0	0	2	0	2	1	0	1	1
894	2	1	0	1	1	2	2	0	0	2	1	3	0	0	1	1	2	2	1	2	0	0
895	2	3	1	1	0	1	2	1	2	1	2	2	1	0	1	1	1	2	0	1	0	0
896	1	1	2	1	1	3	2	1	0	1	0	1	2	2	1	1	1	0	0	1	1	1
897	2	3	1	0	1	1	1	2	1	3	2	1	1	0	1	1	0	1	1	1	1	2
898	4	1	2	1	2	1	2	1	1	2	1	1	0	1	1	2	1	2	0	1	0	0
901	3	3	2	3	1	0	0	2	2	0	1	1	1	2	0	1	0	2	2	1	1	0
909	4	1	0	3	2	0	1	2	2	0	1	2	1	1	0	2	2	1	1	1	0	0
914	2	2	3	2	1	4	2	2	1	2	1	0	1	2	1	1	1	1	0	1	0	0
915	2	2	2	2	3	3	1	1	1	1	0	1	1	0	1	1	2	0	1	0	0	0
916	2	1	3	1	0	0	1	1	1	2	2	2	1	1	0	0	0	2	1	0	1	1
920	0	1	3	1	1	0	0	1	1	1	1	0	0	1	2	1	1	1	2	0	1	1
925	2	1	2	0	1	1	1	2	3	2	0	2	2	1	0	2	1	1	0	2	0	1
926	3	3	2	4	0	1	0	3	3	2	0	1	0	1	0	1	2	2	0	1	1	0
927	3	2	1	1	2	2	1	0	2	2	1	2	2	2	1	1	1	0	2	1	0	0
928	1	2	2	3	2	0	0	1	2	3	2	0	0	2	1	1	2	1	1	1	0	1
929	3	2	2	1	1	1	1	0	1	0	1	1	1	1	0	1	0	2	0	1	1	0
931	0	0	2	1	1	1	1	2	1	1	1	0	1	1	0	0	1	0	0	1	1	0
934	2	2	3	0	1	0	2	1	2	1	1	0	1	1	2	1	1	1	0	2	1	1
935	2	1	0	1	0	2	2	2	1	1	1	1	1	1	1	0	1	0	0	1	0	0
940	2	2	1	0	1	2	3	1	0	3	0	2	0	1	2	2	2	1	1	1	0	1
941	2	2	1	1	2	1	2	1	1	2	0	2	0	1	1	1	1	1	2	1	1	0
942	1	2	0	1	2	2	0	2	3	1	2	1	2	1	0	2	1	0	2	1	1	1
946	2	3	1	3	4	2	0	1	1	1	1	1	2	2	0	0	1	1	2	0	0	1
950	5	0	2	1	0	0	2	1	0	0	2	0	2	2	2	1	0	1	1	1	0	0
952	3	2	3	2	2	3	1	0	2	2	1	1	0	0	1	1	2	0	0	1	0	1
955	0	2	2	3	3	1	0	1	1	2	0	3	1	1	1	1	2	2	1	1	1	1
959	1	1	1	1	2	2	2	1	1	1	2	0	2	0	1	0	2	2	0	2	1	0
960	3	2	2	2	2	2	0	1	1	2	2	2	0	0	2	2	2	0	0	1	0	1
963	2	1	1	2	0	2	3	0	1	2	0	2	1	1	0	1	2	2	1	1	1	1
964	3	1	3	1	1	2	0	2	1	1	2	0	1	1	1	2	0	0	2	2	1	2
965	2	1	1	1	0	1	1	2	2	1	0	1	2	1	1	1	1	1	0	1	1	2
966	4	0	0	2	2	1	1	0	2	2	1	3	1	1	1	1	0	1	1	1	1	0
968	2	1	3	2	2	0	1	1	1	2	0	1	0	1	0	1	2	1	0	1	0	0
969	1	2	3	2	0	2	0	2	2	1	1	1	1	1	1	2	1	1	1	0	0	0
972	1	2	1	2	3	0	2	0	1	1	1	1	0	2	0	2	1	0	1	1	0	0
973	3	2	2	2	2	2	0	1	1	2	0	2	1	2	2	1	1	0	1	2	1	0
978	2	3	2	1	3	2	2	1	1	1	2	1	1	1	2	1	1	1	0	0	0	0
979	0	3	3	2	2	2	1	1	1	1	0	2	1	2	0	0	1	0	1	1	2	0
981	1	2	2	2	1	1	2	0	1	0	0	2	1	0	1	2	1	2	2	0	0	1
983	2	2	2	1	2	2	1	2	2	1	1	0	1	2	0	1	3	0	0	0	0	1
984	2	2	1	1	2	2	1	0	0	1	2	3	0	2	1	1	2	1	1	1	1	0
986	2	1	3	3	1	3	0	0	0	1	0	0	0	1	1	1	1	0	1	0	0	0
991	0	3	3	1	0	2	0	2	2	2	2	2	0	3	1	0	2	0	2	1	1	1
1001	2	1	1	3	2	1	1	0	2	1	1	1	1	2	1	1	1	1	2	1	0	1
1002	2	1	1	1	2	1	0	2	0	1	0	0	2	1	2	1	1	0	1	1	0	1
1003	3	1	3	2	1	1	2	3	0	1	2	2	0	1	0	1	1	1	0	0	1	1
1006	2	0	2	2	1	3	0	1	1	1	2	1	1	0	1	0	0	1	1	1	1	0
1011	2	2	2	0	1	1	1	1	2	0	1	0	1	1	0	0	0	1	1	2	0	0
1013	2	3	2	1	0	1	1	1	1	1	0	2	2	1	1	1	3	0	1	1	1	2
1015	3	3	1	3	2	0	2	2	0	1	1	1	2	1	0	1	0	2	0	2	0	0
1016	4	2	3	1	3	3	0	1	1	1	2	3	1	1	1	1	1	0	1	1	1	1
1018	1	1	2	1	1	3	1	2	2	1	1	2	1	1	1	2	2	0	0	0	1	2
1020	2	2	1	1	0	2	2	1	3	3	1	2	0	1	1	1	1	2	1	2	1	0
1023	3	0	2	1	3	2	2	1	1	2	1	2	1	2	1	1	0	1	1	1	0	1
1024	1	3	0	2	0	3	1	1	2	1	0	1	1	1	1	1	2	2	2	1	0	1
1025	2	2	2	1	1	2	2	1	1	1	0	0	0	2	0	1	1	1	1	0	1	0
1027	3	1	2	1	1	2	2	2	2	1	1	1	2	1	0	1	1	0	1	1	0	1
1028	2	3	1	1	0	1	0	2	0	0	0	1	0	2	1	1	0	1	2	1	0	1
1029	2	2	2	0	1	1	0	0	3	3	1	0	1	2	0	2	2	1	0	0	0	0
1036	2	2	1	3	3	0	1	3	2	2	1	1	1	1	1	1	2	1	1	0	0	2
1039	1	1	1	3	1	1	1	2	2	2	1	0	1	1	0	2	1	1	1	1	0	0
1041	2	0	2	1	1	2	1	1	1	0	2	1	1	2	3	0	0	2	2	0	1	1
1044	2	2	1	2	3	2	1	2	0	1	1	3	1	1	2	1	1	0	1	0	0	1
1049	2	1	2	3	1	3	0	1	2	2	0	1	1	2	0	1	1	1	0	1	1	0
1050	2	2	0	2	1	2	0	1	0	1	1	2	0	0	1	2	2	2	1	1	1	1
1052	3	3	3	0	1	1	3	1	2	1	0	0	2	1	2	1	1	1	0	0	0	0
1056	0	2	2	2	2	1	1	1	1	3	0	1	2	0	0	1	1	2	0	0	1	0
1059	3	2	1	2	2	0	2	2	3	1	1	0	1	1	2	3	0	1	0	0	1	1
1061	2	1	3	2	3	1	0	0	2	0	0	2	1	1	1	1	1	1	2	2	0	0
1067	2	0	1	0	1	1	0	0	1	2	1	0	2	1	2	1	0	1	1	1	1	0
1070	2	0	1	1	2	1	2	1	0	1	0	1	2	1	1	1	1	1	0	1	1	1
1071	2	2	2	1	1	1	2	1	2	1	1	3	1	1	0	1	1	1	2	1	1	1
1072	1	2	1	1	1	1	1	3	1	3	2	1	1	0	2	1	2	2	1	1	0	1
1073	1	3	2	0	3	1	2	2	0	2	2	2	0	0	0	2	1	1	0	0	0	1
1074	2	2	1	1	2	3	1	2	3	1	3	1	2	1	1	1	0	1	0	1	1	1
1075	4	2	1	1	0	2	0	0	0	2	1	0	1	1	1	0	1	1	1	0	1	1
1077	3	3	2	1	2	0	1	0	1	2	0	1	0	0	2	1	1	0	0	2	1	0
1080	1	2	2	1	0	2	1	1	3	2	1	2	1	1	1	1	0	1	1	1	1	1
1083	1	2	3	3	3	3	1	1	1	1	2	1	1	1	0	0	1	1	1	0	1	0
1085	2	1	2	0	2	2	1	0	2	1	0	1	2	1	1	2	1	2	2	0	0	0
1088	1	3	2	1	2	3	3	1	2	1	0	1	1	1	0	0	1	0	1	2	1	0
1090	2	2	3	2	3	1	1	0	0	1	2	0	1	0	0	0	0	0	1	1	0	1
1091	4	3	4	2	2	3	2	2	1	1	0	1	0	1	1	1	1	1	1	0	1	1
1095	1	3	2	3	0	1	1	3	2	2	2	3	2	2	2	1	0	1	0	0	0	1
1096	3	2	1	1	2	3	2	2	1	1	3	2	0	1	1	0	1	1	1	1	0	1
1097	2	3	1	1	1	2	3	3	2	1	0	2	0	2	2	0	2	1	1	2	1	1
1101	2	1	3	2	1	1	2	0	1	0	0	1	1	0	0	1	1	0	1	0	0	1
1104	2	3	1	1	2	1	0	1	3	1	2	1	1	2	1	1	0	1	2	1	0	1
1111	2	2	2	0	2	1	0	1	3	1	1	2	0	0	0	0	0	1	1	0	0	1
1112	0	3	1	2	1	0	1	2	1	1	1	1	1	2	0	0	1	0	1	1	0	1
1113	1	2	3	2	1	1	1	1	2	2	1	2	0	1	1	1	1	0	2	1	1	1
1114	1	1	3	2	1	2	2	1	1	1	1	2	0	2	1	1	0	0	1	0	1	1
1115	0	1	2	1	2	1	1	1	1	1	0	1	1	1	1	0	0	1	0	0	0	1
1117	1	4	1	1	0	1	1	0	1	2	0	0	1	1	1	0	2	1	0	2	0	0
1120	0	1	2	1	1	3	1	0	1	0	2	1	1	1	1	1	3	2	0	2	1	2
1123	2	4	1	3	3	2	2	0	2	1	0	2	2	0	1	3	2	1	1	2	1	1
1124	4	3	3	0	1	1	0	3	2	2	1	1	1	2	1	2	2	0	0	0	0	0
1130	3	1	1	2	1	0	2	1	0	1	1	1	0	0	1	0	2	0	2	2	1	0
1135	2	3	3	2	3	4	1	0	1	2	3	1	2	1	2	2	1	1	1	1	1	0
1139	3	2	2	1	2	1	3	1	2	2	0	1	0	1	1	2	1	1	2	0	0	0
1140	3	1	2	2	1	2	0	1	0	0	0	2	2	0	1	2	1	1	0	1	0	0
1144	2	1	2	2	2	2	0	0	1	2	1	1	1	0	1	2	2	1	0	1	0	1
1145	2	1	3	1	2	2	1	1	2	2	1	3	2	2	1	1	1	1	1	2	1	0
1147	1	2	2	2	4	1	0	2	0	2	0	0	0	1	0	1	0	1	0	0	0	0
1149	3	4	3	3	3	0	0	1	1	1	2	2	1	0	2	1	2	0	2	0	1	0
1150	2	2	1	2	2	1	0	0	0	2	2	1	2	0	2	2	2	1	2	0	0	1
1151	2	2	2	0	1	0	2	2	2	1	1	1	0	2	1	1	2	2	0	0	1	1
1157	3	0	2	0	2	2	1	0	1	1	0	1	0	0	1	1	0	1	2	2	0	1
1159	1	2	2	2	1	3	1	0	1	1	0	2	0	0	0	1	2	1	2	1	0	1
1161	2	1	2	1	3	2	1	2	2	2	1	1	1	2	2	1	1	0	1	1	0	2
1167	2	1	3	1	1	2	0	1	1	0	1	1	0	0	2	2	1	1	2	1	1	0
1169	2	2	3	1	1	2	1	2	1	0	0	1	2	1	0	1	0	1	0	0	1	1
1172	2	3	1	1	3	1	2	2	2	1	0	1	1	1	1	2	1	2	1	1	1	1
1173	0	2	3	1	0	3	0	1	1	3	1	1	0	2	0	0	1	1	0	1	1	0
1176	2	1	2	2	1	1	1	2	1	1	2	1	2	1	2	2	2	2	2	2	0	1
1181	1	3	3	2	0	0	1	1	0	2	1	1	1	1	1	1	2	0	0	0	0	1
1182	2	3	2	1	2	1	2	1	3	2	1	2	0	1	1	1	1	1	0	1	1	0
1187	2	3	2	3	2	2	2	1	2	1	1	1	2	1	0	1	0	1	0	1	0	1
1188	1	4	2	2	2	1	1	0	2	2	0	1	2	1	1	1	2	0	0	1	0	0
1192	1	1	0	1	3	1	1	1	1	0	2	0	1	0	2	1	1	1	1	0	0	0
1196	4	2	4	1	3	2	0	0	1	2	2	1	0	1	1	1	2	1	2	0	1	0
1197	3	0	2	1	2	0	0	1	3	2	1	0	2	2	0	1	1	1	1	0	1	0
1198	2	1	1	0	0	0	2	2	1	1	2	0	0	0	1	1	1	0	2	2	1	1
1199	3	2	2	2	2	0	1	2	0	2	3	2	2	0	1	2	1	2	0	1	0	0
1202	1	0	2	1	0	1	0	2	1	1	2	2	0	1	1	1	1	1	2	1	0	0
1211	2	2	3	1	2	1	0	1	1	1	1	1	0	1	1	2	1	1	2	0	1	0
1214	2	2	3	0	3	2	2	1	1	2	3	2	2	1	1	0	1	1	1	2	0	1
1217	1	1	3	0	1	1	2	1	3	0	1	2	1	1	2	1	1	2	2	0	0	2
1218	2	2	3	2	1	0	1	2	1	2	3	0	0	0	2	1	2	0	0	2	2	1
1219	3	2	1	1	2	1	2	1	1	2	1	1	1	1	1	1	1	1	1	1	1	2
1220	1	3	1	0	1	1	2	1	1	0	2	0	1	0	1	1	1	1	1	1	1	0
1221	1	2	0	2	2	2	2	1	1	3	1	1	1	2	2	1	1	2	2	1	1	0
1222	3	0	1	2	2	1	2	1	1	0	2	1	1	0	2	2	0	1	1	0	0	2
1227	2	3	2	2	1	1	2	1	0	0	2	1	2	0	1	1	2	2	0	2	0	0
1228	1	4	2	1	0	2	1	2	0	1	2	1	2	0	2	1	1	2	1	2	0	0
1229	3	1	3	2	1	1	1	2	1	1	0	1	1	1	1	2	0	1	1	1	0	0
1230	2	2	3	2	2	2	2	2	1	1	0	1	2	1	0	0	0	1	2	1	0	0
1237	2	1	1	1	2	3	1	2	2	1	0	3	1	0	1	2	2	0	0	0	1	1
1238	1	2	1	0	0	1	2	1	1	0	0	0	0	1	0	2	2	1	0	0	0	0
1240	1	1	2	1	2	2	2	1	0	2	2	3	0	0	0	0	1	0	0	1	0	1
1242	3	2	1	3	1	1	0	1	1	2	2	1	1	1	2	0	1	1	0	2	0	2
1243	1	3	2	3	1	1	2	1	0	1	0	1	2	0	1	2	1	1	1	2	0	1
1245	2	1	1	1	1	2	3	0	0	1	1	2	2	1	2	2	1	1	2	1	1	0
1246	1	2	1	0	3	2	3	2	2	0	3	1	0	0	2	0	1	2	1	1	1	1
1251	4	2	1	3	4	2	0	0	1	1	1	0	2	2	2	1	1	2	2	1	0	1
1252	1	1	1	1	1	1	2	1	1	1	1	1	0	1	0	2	2	1	2	1	1	0
1253	0	2	3	1	2	2	2	2	1	2	1	0	1	0	0	1	2	1	1	2	1	0
1255	2	2	3	2	0	0	2	0	1	1	0	1	1	1	0	1	1	1	0	2	0	0
1257	2	2	1	1	1	2	1	2	0	2	0	1	1	2	0	0	2	1	2	1	1	1
1262	0	2	1	1	2	2	2	3	2	2	1	2	1	0	0	2	1	1	1	1	2	1
1264	3	3	1	0	1	2	1	2	1	1	1	1	2	1	2	1	2	1	2	1	1	1
1266	1	4	3	2	1	3	2	1	3	0	1	1	0	1	1	0	0	1	2	1	1	1
1275	1	1	5	1	1	1	2	3	2	1	2	2	0	2	0	2	2	0	0	0	1	1
1278	3	1	2	2	1	0	1	0	0	1	2	2	1	0	2	0	2	2	0	0	0	2
1279	3	1	2	1	0	2	2	0	0	1	1	1	1	2	1	1	1	2	0	2	1	1
1281	4	4	1	1	2	2	2	0	0	1	1	2	0	0	2	1	2	2	0	1	1	1
1286	2	3	1	1	2	2	1	2	2	2	0	1	0	1	0	1	0	2	2	1	1	1
1287	4	3	2	1	3	1	1	3	2	1	1	1	4	2	1	1	2	2	1	1	0	1
1289	3	2	0	2	1	0	1	2	2	2	0	2	2	1	0	1	1	0	0	2	0	0
1290	1	1	0	3	2	3	1	0	1	2	2	1	2	2	1	2	1	1	1	0	1	0
1295	2	4	3	2	2	2	0	1	0	1	1	1	0	1	0	2	1	1	0	0	1	0
1297	3	2	2	1	3	1	1	1	2	1	3	1	0	0	2	2	0	0	2	1	0	0
1298	4	3	3	0	2	2	1	1	0	2	1	1	1	1	0	1	2	0	1	1	0	0
1299	1	1	2	0	2	1	3	2	0	1	2	0	1	2	1	0	2	0	0	1	0	2
1305	3	2	1	0	1	1	1	2	0	1	0	0	1	1	1	2	2	0	1	1	1	0
1308	2	2	1	1	3	1	0	1	1	0	3	2	2	1	1	2	1	1	0	1	1	1
1309	1	2	2	0	1	0	2	1	2	2	1	1	2	0	1	0	1	1	2	0	0	1
1311	2	2	1	1	3	3	1	3	1	0	2	2	1	2	2	0	0	2	1	0	0	2
1313	2	1	1	0	1	1	2	0	1	0	2	2	1	1	1	0	1	1	1	0	0	0
1314	3	0	2	2	1	1	1	2	0	1	1	3	1	1	1	1	1	1	0	0	0	2
1316	3	1	2	1	2	1	1	0	1	0	2	0	0	2	0	1	2	1	2	2	0	1
1322	3	1	1	1	2	2	2	2	3	0	1	1	2	0	1	0	2	2	1	0	1	0
1323	0	2	0	2	2	2	1	2	2	0	1	1	0	0	1	1	2	1	2	0	0	1
1324	1	2	2	2	2	2	0	1	2	1	2	0	1	2	2	2	1	1	0	0	1	0
1325	3	1	1	0	1	1	2	0	0	0	0	1	1	2	1	2	1	1	2	0	1	0
1326	1	2	1	1	1	2	1	1	1	2	1	1	0	0	1	0	0	2	0	2	1	1
1334	1	1	3	2	1	1	1	0	2	2	1	2	2	1	1	0	0	0	0	0	1	0
1338	3	1	1	2	2	1	2	1	2	0	2	0	1	2	1	1	0	0	0	1	0	0
1342	1	2	1	1	2	1	0	0	0	1	1	3	1	1	0	2	1	1	2	2	0	1
1346	2	2	2	2	2	2	2	2	1	2	1	2	2	0	0	1	2	2	1	0	0	1
1350	1	1	2	2	1	1	2	0	1	1	2	1	2	2	4	1	1	1	1	2	1	0
1351	0	2	0	0	1	3	3	2	2	0	1	2	2	2	2	1	1	1	2	0	0	1
1354	1	1	2	2	0	2	2	1	1	0	2	1	2	0	2	1	3	1	0	1	0	0
1355	3	2	1	1	2	1	1	1	0	1	0	1	1	0	0	2	1	0	1	0	0	0
1358	2	2	1	1	1	0	2	2	1	0	0	1	1	1	1	2	2	0	1	1	1	0
1360	4	0	2	1	1	2	1	1	2	0	0	1	2	1	0	1	0	2	1	0	1	0
1364	1	4	3	1	1	0	2	1	1	0	0	2	1	1	1	0	0	1	0	2	1	0
1369	1	3	1	1	0	1	1	1	0	0	0	2	1	1	0	2	1	0	1	0	0	1
1373	2	1	1	2	1	3	2	1	0	1	1	3	0	1	1	1	2	0	1	1	0	1
1374	0	2	1	2	1	2	2	1	2	2	1	0	1	1	2	2	1	1	2	2	1	0
1377	3	1	1	2	2	1	1	2	2	2	2	2	0	2	0	2	2	1	1	0	1	1
1378	1	2	4	1	3	2	2	1	0	1	0	1	1	1	1	0	1	1	0	0	1	1
1383	1	2	1	0	0	0	2	2	3	2	2	1	0	1	1	0	2	1	2	0	0	1
1384	2	4	1	0	2	0	2	0	1	1	2	2	2	2	1	2	2	1	1	1	1	2
1385	2	1	0	2	0	2	2	0	0	1	1	1	1	1	2	1	1	1	2	1	0	0
1389	1	2	1	2	2	2	0	0	1	0	2	2	1	1	1	1	0	1	1	1	1	2
1396	1	1	0	3	1	2	1	2	0	2	0	2	1	0	1	0	1	0	2	1	1	0
1397	4	1	1	1	2	0	2	1	1	2	0	3	1	1	2	1	1	1	0	1	0	0
1398	2	3	2	1	2	2	1	2	2	1	1	0	1	1	1	2	0	1	1	1	0	1
1400	2	0	3	2	2	2	1	1	1	1	1	0	1	0	1	0	1	2	2	0	1	1
1405	3	3	1	1	2	1	2	0	2	2	0	1	0	1	0	1	1	0	0	1	0	0
1406	2	1	2	3	2	1	2	0	2	1	0	1	1	2	2	1	1	1	1	1	0	1
1407	1	2	0	1	1	1	1	1	1	2	1	2	1	0	0	1	1	2	2	2	0	2
1409	2	1	0	2	3	1	0	1	1	2	0	1	2	1	1	1	1	0	2	0	0	0
1410	1	0	0	1	1	1	2	1	2	3	1	2	2	1	0	0	2	0	1	1	0	1
1412	2	3	2	0	1	2	2	2	1	0	0	1	1	1	1	0	0	1	2	2	1	0
1419	0	2	1	0	1	1	1	1	2	1	0	2	1	1	0	0	2	0	2	2	0	0
1420	3	2	3	1	3	2	0	1	1	2	1	1	2	2	1	1	1	0	1	1	0	1
1421	2	2	0	3	1	1	2	1	2	1	2	1	1	1	1	1	2	2	0	1	0	0
1423	2	3	0	2	3	1	1	1	1	1	2	0	1	1	1	0	2	0	0	1	0	0
1424	2	2	1	1	2	2	3	2	0	0	1	3	1	1	1	1	1	0	0	2	1	1
1426	1	1	0	4	1	2	1	2	2	1	1	3	1	2	0	1	0	1	1	2	1	1
1427	2	3	2	0	1	1	3	1	1	1	0	0	1	1	3	2	2	2	1	1	1	1
1428	1	1	2	1	1	1	2	0	0	2	2	2	0	2	1	1	0	0	2	0	0	1
1432	3	3	4	2	0	2	0	2	1	1	2	1	2	1	0	1	1	1	2	1	0	0
1435	3	3	3	1	1	1	2	1	1	2	2	2	1	0	1	1	0	1	0	0	1	2
1437	1	2	1	2	2	2	0	1	0	1	1	2	0	1	1	0	0	0	1	1	0	1
1441	1	3	3	1	1	1	1	2	1	2	1	0	0	1	1	1	0	0	1	2	1	0
1442	2	0	0	1	3	2	0	2	3	1	1	1	1	1	1	1	2	0	0	2	0	0
1444	4	1	5	4	3	1	3	0	0	1	2	2	0	1	1	1	4	3	1	0	0	0
1447	2	3	2	1	0	1	0	1	1	1	2	2	1	1	1	0	1	1	0	0	0	0
1452	3	0	0	3	0	1	2	2	0	0	1	1	1	2	0	2	1	1	0	0	0	1
1454	2	1	2	2	2	1	1	0	2	3	1	0	1	2	0	1	1	1	0	1	0	1
1458	3	2	1	1	2	2	2	0	1	0	1	2	1	0	2	1	1	2	0	1	0	0
1462	5	2	2	2	2	1	2	0	0	3	0	2	0	2	1	1	1	0	2	2	1	1
1464	1	1	2	0	2	1	2	1	1	0	1	1	1	2	2	1	0	1	1	1	1	0
1467	2	4	2	3	0	0	2	1	2	2	1	1	1	2	1	0	0	1	0	0	1	0
1469	1	1	1	0	1	1	0	2	1	2	2	1	0	0	2	1	2	1	1	2	1	1
1471	1	1	2	2	2	2	2	0	1	1	1	1	2	2	0	2	0	1	1	0	1	1
1473	1	1	2	0	2	0	0	0	1	1	0	1	1	0	2	0	1	1	1	1	0	0
1476	1	2	2	1	0	1	0	0	0	3	1	2	2	2	1	0	0	1	1	2	1	1
1477	1	3	3	2	1	0	2	1	0	2	1	0	1	2	0	1	1	0	1	0	2	1
1478	1	2	1	1	1	0	1	0	1	1	1	0	2	0	0	1	0	0	1	2	1	1
1480	1	3	1	3	3	0	1	2	0	2	2	2	0	1	0	2	1	1	2	1	1	0
1481	2	2	2	1	1	1	1	1	1	2	2	1	1	0	1	1	1	2	1	0	1	0
1483	0	2	3	2	3	2	2	0	2	0	1	2	2	1	1	1	1	0	1	1	0	1
1487	2	2	1	1	0	1	1	1	1	1	2	0	0	1	2	1	1	1	1	2	0	0
1491	2	3	1	1	1	0	1	1	2	1	2	2	1	2	2	2	1	1	2	1	0	1
1495	3	2	1	0	2	0	2	0	3	0	1	2	2	1	2	2	2	1	1	2	1	2
1498	1	1	1	1	2	2	3	2	1	1	2	1	1	1	1	0	0	2	0	0	1	0
1501	1	1	3	0	4	1	0	2	1	2	1	1	2	3	0	1	1	1	2	2	1	0
1505	2	2	2	0	2	0	2	1	1	0	1	2	1	0	1	2	1	0	0	1	0	1
1508	3	2	2	1	1	2	2	2	1	2	2	1	2	0	0	0	1	0	2	0	0	0
1513	2	4	0	2	0	1	0	2	2	0	2	2	0	2	1	0	1	0	1	1	0	0
1518	2	3	3	1	2	3	2	0	2	1	1	1	0	0	1	1	1	1	0	1	1	1
1519	1	3	2	2	2	1	2	1	1	2	2	1	2	1	1	2	2	1	1	1	0	0
1520	3	1	1	1	2	2	1	1	0	2	0	1	1	1	0	1	1	0	1	0	0	0
1526	1	3	3	1	2	2	2	0	1	1	3	2	1	1	1	1	2	1	0	0	0	0
1528	2	2	1	3	0	1	1	2	2	1	1	1	2	2	0	0	1	0	0	1	1	1
1530	1	2	3	2	1	0	0	2	2	0	1	1	1	1	2	0	0	1	1	0	1	1
1535	3	2	2	2	2	3	0	1	1	0	3	3	1	1	3	2	0	1	0	1	1	1
1538	2	1	2	1	1	3	2	2	1	0	1	2	1	1	0	1	1	1	1	0	0	1
1539	3	3	1	1	1	3	2	3	2	1	1	1	1	1	0	2	0	1	2	1	1	1
1545	1	1	1	2	1	3	1	1	0	1	1	1	0	0	1	1	0	2	1	2	0	1
1546	3	3	1	1	0	1	1	1	1	2	1	1	1	2	1	1	0	1	1	1	1	1
1550	1	1	0	1	1	1	0	0	1	2	0	1	1	0	1	2	2	0	0	1	0	1
1560	3	1	1	2	2	1	2	2	1	0	0	2	0	1	2	1	0	1	0	1	0	0
1561	2	2	3	2	3	2	1	1	2	1	1	2	0	0	1	2	1	0	1	0	0	0
1563	1	2	1	0	2	0	0	2	1	1	2	0	0	0	1	1	2	1	0	2	1	0
1564	4	1	3	1	3	1	0	2	1	0	1	2	1	1	1	2	1	1	2	1	0	2
1570	3	2	0	1	2	0	1	2	2	0	0	2	1	2	2	0	1	1	1	1	1	1
1576	4	3	0	2	1	1	1	2	3	2	1	4	1	2	1	2	0	2	1	2	1	0
1577	1	1	4	2	1	1	1	2	0	2	1	1	1	1	1	1	2	2	1	1	0	0
1584	2	2	3	1	1	1	1	2	1	2	1	1	1	2	0	2	2	0	1	1	1	0
1585	2	3	3	3	3	1	3	2	1	1	2	1	2	2	0	2	1	2	1	2	1	1
1588	2	1	2	1	2	2	0	5	1	1	2	2	2	2	0	2	0	0	0	0	1	1
1591	3	0	1	0	2	1	2	0	0	0	1	1	1	0	1	1	1	0	1	1	0	1
1592	2	2	2	1	3	2	0	3	2	1	0	2	1	0	0	0	2	1	2	2	0	0
1593	1	2	3	1	1	1	1	2	0	0	1	0	1	1	0	0	2	2	1	1	0	0
1598	0	0	3	2	0	2	1	2	1	2	1	2	2	1	1	1	1	2	2	1	1	0
1603	3	1	2	2	3	3	1	1	2	3	1	2	2	1	2	1	1	1	1	2	0	0
1604	1	2	1	1	0	2	1	1	0	1	0	0	2	0	0	1	1	1	1	0	1	1
1606	1	0	2	3	1	2	0	1	1	0	1	0	2	2	1	2	2	1	1	0	1	1
1607	2	2	2	2	2	2	2	1	1	1	0	2	1	0	1	1	2	0	2	2	0	0
1613	4	3	1	2	1	2	2	1	2	3	1	2	2	1	0	1	1	1	0	1	1	0
1615	3	3	1	1	2	3	1	2	1	0	2	1	0	0	1	2	1	2	0	2	0	1
1616	2	3	2	1	1	1	2	1	1	1	1	2	2	1	2	2	2	1	2	0	0	2
1622	2	1	1	1	1	1	1	1	0	1	0	1	1	1	0	2	1	0	1	1	0	1
1632	2	1	3	2	3	1	1	1	1	1	0	1	1	1	1	2	2	0	1	1	1	0
1633	2	2	1	1	2	0	0	2	2	1	1	1	1	0	1	2	1	1	0	1	0	0
1634	0	3	1	2	2	0	2	1	1	0	0	1	1	1	1	1	1	1	2	0	0	1
1636	3	1	0	2	1	2	2	1	2	1	1	2	0	1	2	1	0	0	2	1	0	0
1638	2	3	1	1	2	1	2	0	0	1	1	0	1	2	0	2	2	1	0	1	1	0
1640	3	3	2	2	1	1	1	1	2	1	3	2	0	2	1	2	0	1	2	1	0	0
1645	2	4	2	2	2	1	3	2	2	1	2	2	2	2	1	1	1	1	1	2	0	1
1647	2	2	3	0	1	2	1	1	1	1	1	0	1	1	2	0	2	1	1	1	1	1
1654	1	2	1	4	0	1	0	0	1	0	0	3	1	1	2	1	1	2	1	1	0	0
1659	3	2	2	1	3	1	1	0	1	1	2	3	0	0	0	0	2	0	0	0	1	0
1661	1	3	0	1	2	1	1	1	0	0	1	1	1	1	0	2	1	1	1	0	1	1
1663	1	3	1	1	2	1	2	1	1	2	2	4	2	2	1	1	1	0	1	1	1	1
1666	4	0	0	3	1	1	2	0	2	3	2	1	1	2	0	0	0	1	1	1	1	0
1668	1	1	0	1	0	2	2	1	1	2	1	1	1	1	0	1	1	1	2	2	0	0
1670	2	1	2	2	3	2	0	2	0	3	2	1	1	1	0	2	1	3	2	1	0	0
1673	3	3	1	2	2	1	2	0	1	1	2	2	0	0	0	2	1	1	1	1	0	2
1683	1	2	0	2	1	0	2	2	1	0	1	1	2	1	1	2	2	0	1	0	1	0
1685	1	4	2	1	2	2	1	0	0	1	2	0	0	2	1	2	2	1	1	0	0	1
1687	4	1	1	2	1	1	1	3	2	0	2	2	1	2	2	1	2	2	1	1	0	1
1690	3	2	1	1	1	0	2	1	3	1	1	2	1	0	0	1	1	0	1	0	1	1
1691	1	1	2	2	1	1	1	1	2	2	1	3	0	1	1	1	0	0	1	1	0	1
1692	1	1	2	1	2	0	0	0	1	1	2	1	0	2	0	0	1	0	1	1	1	0
1700	2	4	2	2	1	1	1	1	0	0	2	3	1	2	0	2	1	1	1	1	0	2
1704	1	2	3	1	0	2	1	1	1	1	1	2	2	1	0	1	1	2	0	2	0	1
1705	2	1	1	0	1	1	2	2	0	2	2	1	1	1	0	1	2	2	2	1	1	0
1707	1	2	2	1	2	1	2	1	3	0	2	1	1	0	1	1	1	1	2	0	0	1
1711	0	3	2	2	1	3	2	1	1	3	1	2	2	2	1	2	3	1	0	0	0	2
1712	2	1	2	2	3	1	1	2	2	1	0	3	1	2	2	2	0	1	1	1	1	2
1713	3	2	1	2	1	1	1	2	1	0	1	2	1	1	1	2	2	1	1	0	1	0
1715	2	3	0	1	2	1	1	3	1	3	1	1	2	1	1	0	1	0	0	1	1	0
1716	3	0	1	3	1	0	2	0	0	2	1	2	1	2	0	1	0	0	1	1	1	0
1718	2	1	2	3	1	1	1	1	2	0	0	1	2	1	1	2	0	2	2	0	0	0
1728	1	1	1	1	1	1	4	2	1	2	2	1	0	0	0	1	1	0	2	1	0	0
1729	2	1	1	4	2	2	0	1	1	1	2	2	1	3	0	1	2	0	1	1	0	1
1732	3	1	0	1	2	1	2	2	2	2	0	1	1	1	1	0	0	1	1	1	0	0
1734	4	4	1	1	2	0	2	1	2	1	2	0	2	0	2	1	1	2	0	1	0	2
1738	2	2	2	1	2	1	0	0	1	2	1	0	0	1	2	1	1	1	1	2	0	1
1739	4	1	2	1	1	2	2	0	1	2	1	2	1	0	1	2	0	1	1	1	1	1
1740	2	3	2	1	1	2	1	2	0	1	2	0	2	1	2	1	2	0	2	2	0	0
1741	2	1	1	1	1	0	2	1	2	1	0	1	0	2	1	1	2	1	2	2	0	1
1743	3	1	1	3	0	1	2	0	1	0	2	1	2	1	0	2	0	0	1	0	0	0
1744	2	2	2	1	1	0	0	0	1	0	0	1	2	1	1	2	1	1	1	0	1	0
1746	2	1	1	1	1	0	3	2	1	1	3	3	1	1	1	1	1	1	2	0	0	1
1747	2	2	2	3	2	1	2	1	3	0	1	3	1	2	1	0	0	0	1	2	0	0
1751	2	4	1	2	1	1	1	2	4	1	1	1	1	0	1	1	2	1	0	1	0	0
1755	2	0	1	0	2	1	0	1	1	0	1	2	4	1	1	2	1	0	2	1	1	1
1756	1	1	2	2	1	2	1	2	1	2	1	1	2	2	1	1	2	1	2	1	0	0
1757	2	1	0	2	1	1	1	2	2	2	1	1	0	1	1	0	2	1	2	1	1	2
1768	3	1	2	2	2	3	2	0	0	2	1	0	0	0	2	0	1	0	0	1	0	0
1769	1	2	0	2	0	1	0	2	1	0	2	1	0	1	0	1	2	1	1	0	1	0
1772	3	2	2	0	0	0	1	2	0	1	2	2	2	0	1	2	0	0	0	1	1	0
1775	3	3	2	3	2	2	2	0	1	2	2	1	2	1	1	1	2	2	0	0	0	1
1784	1	1	3	1	1	1	0	1	2	2	0	2	1	2	0	1	1	2	0	1	0	1
1788	3	0	3	1	1	2	1	2	1	0	2	2	1	1	2	1	2	2	0	2	0	0
1791	2	2	2	0	2	2	3	2	1	1	0	0	1	0	1	1	0	1	1	1	0	1
1796	3	1	1	2	2	1	2	0	1	2	0	1	2	2	2	1	1	0	2	0	1	1
1798	4	1	2	2	1	4	2	2	2	1	2	1	3	2	2	0	2	1	2	2	0	1
1800	4	2	0	1	1	0	1	1	1	1	1	2	1	1	1	1	1	2	1	0	1	1
1804	3	5	1	1	2	3	1	1	1	2	1	1	0	2	1	3	1	1	2	0	0	2
1811	1	2	0	2	1	2	1	2	2	1	2	2	2	1	1	1	1	2	0	0	0	2
1817	2	4	0	3	1	2	1	0	1	3	2	2	0	2	1	1	2	0	2	1	0	1
1820	2	1	3	3	2	1	2	0	2	2	1	2	2	1	0	2	2	0	1	1	1	0
1822	4	3	0	0	1	3	1	2	0	2	2	1	2	2	1	2	2	1	2	0	0	1
1827	0	1	0	1	3	1	2	0	3	2	2	1	1	1	2	2	0	2	1	1	0	1
1828	2	3	2	2	1	1	2	0	2	1	1	2	1	1	0	0	3	0	1	0	1	1
1829	3	2	2	1	0	2	3	2	3	0	0	1	2	0	1	1	0	1	1	1	0	0
1835	1	2	0	1	1	1	2	1	2	2	0	2	0	2	0	1	1	0	2	1	0	1
1839	4	1	2	0	1	0	0	1	1	1	0	3	1	1	0	1	1	1	1	1	0	0
1841	1	1	3	1	1	2	1	1	1	2	1	1	0	0	0	2	1	1	1	1	1	0
1842	2	2	0	2	2	1	0	1	2	1	3	0	0	1	0	1	1	0	0	1	0	0
1843	2	5	4	4	1	1	2	1	1	2	2	1	1	1	1	2	1	2	1	1	1	1
1850	3	2	0	2	0	1	0	1	3	2	3	2	1	1	0	1	2	1	1	0	1	0
1865	0	1	2	3	1	1	0	1	2	3	1	0	2	0	1	2	0	0	2	1	1	1
1870	2	2	0	2	1	0	0	1	2	2	3	3	1	0	1	0	1	1	0	2	0	0
1871	0	3	2	1	1	0	0	3	2	3	2	1	2	2	1	1	2	2	0	1	0	1
1872	0	1	3	2	1	1	2	1	0	1	1	1	2	1	0	1	1	2	1	0	0	1
1874	2	1	1	0	1	1	3	1	2	2	2	1	1	0	0	1	1	1	2	2	1	2
1877	2	2	3	0	0	0	1	0	0	1	1	2	0	2	1	2	0	1	1	1	1	0
1882	1	1	2	3	0	2	1	2	1	3	1	0	1	0	0	2	1	0	1	1	1	1
1883	2	2	0	2	1	1	2	1	2	2	0	2	1	2	1	2	1	1	1	2	0	1
1886	1	2	2	2	2	0	1	0	1	1	2	1	0	1	1	0	2	1	0	1	0	0
1888	3	1	2	2	1	0	2	1	0	2	1	1	1	1	1	2	1	2	2	1	1	0
1889	3	3	2	1	2	3	0	1	0	3	0	1	1	1	0	1	2	1	1	1	1	0
1890	3	3	4	1	3	0	1	2	2	0	2	0	1	1	0	1	2	1	1	2	1	0
1893	1	2	1	2	1	1	2	0	1	1	1	3	1	0	1	1	2	0	1	1	1	1
1894	1	1	4	2	2	1	1	0	1	1	1	2	1	2	0	2	2	2	2	1	1	0
1895	2	1	2	1	0	1	2	1	2	1	1	2	2	2	2	1	2	1	2	2	1	0
1898	0	1	2	2	2	2	1	2	2	1	1	2	1	1	0	2	1	1	2	1	1	1
1901	1	1	2	3	1	1	3	0	0	1	2	2	1	1	2	1	0	1	0	1	1	1
1907	1	2	1	2	3	0	1	1	0	0	1	0	1	1	0	2	1	0	2	0	1	0
1908	1	4	2	2	1	1	1	1	1	1	2	0	0	1	1	1	1	1	1	0	1	1
1909	2	2	1	0	1	1	1	1	0	2	2	2	1	1	0	1	1	2	0	1	1	1
1910	1	1	1	0	2	1	2	1	2	2	1	1	0	1	1	1	0	2	2	2	0	0
1914	3	2	2	2	1	3	1	1	3	1	1	2	1	1	2	0	1	0	2	2	0	0
1916	1	1	1	1	1	1	2	2	1	3	1	1	1	2	1	1	1	0	1	1	0	1
1918	1	1	2	2	2	0	0	0	3	1	1	1	2	1	0	1	1	1	0	2	1	0
1919	3	2	3	2	1	1	2	2	2	0	2	1	1	1	0	2	1	1	1	2	1	1
1921	2	0	1	1	1	2	1	2	1	1	1	1	1	1	0	2	2	0	1	1	0	0
1922	2	3	2	2	3	1	0	1	1	2	2	2	0	1	2	2	1	1	1	2	1	0
1923	3	2	3	0	1	2	1	2	1	2	0	2	2	0	1	0	1	0	1	0	1	1
1928	1	1	3	2	1	3	0	2	2	2	1	0	2	1	0	1	2	1	2	1	0	0
1931	4	3	2	0	1	0	1	2	2	2	1	1	2	1	0	1	0	1	2	2	0	1
1932	3	4	2	1	1	1	0	1	1	0	0	1	2	0	1	1	1	0	0	2	1	0
1933	2	3	0	1	2	0	0	0	0	2	1	2	0	1	2	1	1	1	0	0	1	0
1934	3	2	2	2	2	2	0	1	0	1	1	0	2	0	0	0	1	1	1	2	1	0
1936	3	2	0	1	2	2	3	1	1	1	1	2	2	2	1	2	1	1	1	0	0	0
1939	0	1	0	2	0	1	2	1	1	2	1	2	2	2	1	0	2	1	1	1	0	1
1947	1	2	2	1	1	1	2	2	1	1	0	0	2	0	3	1	0	0	1	0	0	1
1949	2	2	3	1	1	0	1	3	1	2	2	1	1	2	0	1	2	0	1	0	1	1
1951	3	2	2	1	3	2	2	0	2	2	1	3	1	2	1	1	1	1	2	0	0	1
1952	2	3	2	0	1	3	2	0	1	2	2	1	2	1	0	1	1	0	1	0	1	1
1954	1	2	2	1	1	2	1	2	1	1	1	1	1	0	0	1	0	0	2	1	1	0
1955	1	2	2	1	2	2	2	2	2	2	1	1	0	1	1	2	0	1	1	1	0	0
1960	2	0	1	2	1	1	2	2	1	1	1	2	2	1	0	1	1	2	2	1	1	0
1962	0	1	0	1	3	0	0	1	1	0	1	0	1	0	1	2	2	1	1	2	1	0
1963	2	2	1	1	2	1	2	2	0	0	1	0	2	1	1	1	0	1	1	2	0	0
1964	3	2	1	1	2	2	1	0	2	2	1	1	0	1	1	1	2	0	1	1	1	1
1967	1	3	1	1	1	0	2	0	3	0	0	0	2	1	1	0	1	0	1	2	1	0
1968	1	2	2	1	1	1	1	0	2	2	0	1	1	1	1	1	0	0	2	1	1	0
1970	3	3	3	2	1	3	2	1	3	1	2	2	0	0	1	0	1	1	2	1	0	1
1971	1	2	2	1	1	1	0	0	1	0	1	1	1	1	0	2	2	2	1	0	0	1
1972	3	1	2	0	2	1	2	2	2	1	1	1	1	1	1	3	2	0	1	2	0	1
1974	3	3	4	2	2	2	3	1	1	2	3	1	1	1	1	1	0	0	0	2	0	1
1975	1	0	2	2	2	0	1	2	1	1	1	2	0	2	1	1	2	1	0	0	1	0
1977	1	0	3	3	1	1	2	0	1	0	1	0	1	2	2	1	1	1	2	2	1	0
1980	3	2	1	1	2	1	1	0	0	1	0	0	1	2	0	2	1	1	1	2	1	1
1982	3	2	2	0	0	1	2	2	2	0	2	2	1	1	1	2	2	1	3	0	0	0
1992	2	2	1	1	2	2	1	2	1	3	1	0	1	0	2	2	1	2	0	1	1	1
1996	3	2	1	0	3	3	2	1	0	1	1	1	1	0	0	1	1	0	1	1	0	0
2001	3	2	2	1	1	0	1	2	2	1	2	2	1	0	1	0	2	1	2	0	0	1
2002	3	1	2	2	0	2	2	2	1	0	1	2	1	1	0	0	1	1	2	1	2	1
2007	1	4	0	1	1	2	1	3	1	1	1	0	1	2	2	0	2	1	0	2	1	0
2009	2	0	1	0	1	0	1	2	0	1	0	1	1	2	1	2	1	1	1	1	0	0
2013	4	1	1	4	2	1	2	2	0	3	0	1	3	0	0	1	1	1	0	3	0	0
2014	1	4	1	2	0	1	1	2	0	2	2	1	0	0	1	1	1	3	0	2	0	0
2016	1	2	1	2	2	3	2	1	2	1	2	1	1	0	2	0	1	0	0	1	0	2
2018	1	1	2	0	1	1	2	1	2	3	1	2	0	0	1	0	1	2	2	2	0	0
2019	3	1	2	1	3	0	1	4	2	2	1	2	1	2	2	0	1	0	1	1	1	1
2020	2	2	1	0	2	1	1	1	0	2	1	0	2	1	2	2	1	1	1	2	0	1
2022	1	3	2	2	3	1	2	2	2	1	2	2	1	2	2	2	2	0	1	0	0	1
2024	2	5	3	2	3	1	1	3	0	1	2	1	2	0	1	0	1	2	2	1	1	0
2029	1	2	0	2	0	1	0	2	1	0	1	2	0	1	1	2	1	1	2	0	0	1
2030	1	2	1	0	1	1	2	3	1	1	1	1	1	0	1	1	1	0	1	2	1	0
2035	1	1	1	4	2	0	0	0	1	1	1	2	2	1	2	0	1	0	2	1	1	1
2038	3	1	2	1	2	2	1	0	2	2	1	2	2	2	2	0	2	0	2	2	0	1
2039	2	1	2	2	2	2	1	1	2	2	1	1	1	1	0	0	2	1	1	1	1	0
2044	6	2	3	3	1	3	1	0	1	0	2	3	1	0	0	2	2	2	0	1	0	0
2048	2	1	2	2	1	3	0	3	2	1	2	1	0	1	0	1	2	0	1	1	0	0
2049	3	1	0	2	2	2	3	0	2	2	1	2	2	2	1	1	1	1	2	1	1	0
2053	3	1	1	1	1	2	1	2	1	0	1	1	0	0	1	1	1	0	2	0	0	0
2056	2	3	1	1	3	2	3	1	1	0	1	2	2	1	2	0	2	1	1	2	1	0
2059	3	3	1	3	2	3	1	1	2	0	3	2	0	0	0	2	1	1	1	2	0	0
2061	1	3	2	0	2	1	4	3	1	2	0	3	2	1	0	0	1	2	0	2	0	0
2063	2	1	2	1	2	0	1	3	1	1	2	1	1	0	0	1	0	1	2	2	0	1
2064	3	1	2	3	2	2	1	2	2	2	1	2	1	0	0	1	1	2	1	0	1	0
2065	2	2	2	1	3	2	0	1	1	2	0	0	1	1	0	0	1	2	1	1	1	1
2068	1	2	2	1	2	3	1	2	2	1	2	0	2	1	1	0	2	0	1	2	1	0
2079	1	3	2	3	2	2	0	0	1	3	0	2	0	1	2	2	1	0	0	2	0	0
2080	1	3	1	1	2	2	1	1	2	1	2	1	0	0	1	0	1	1	1	0	0	0
2081	3	2	3	3	2	1	3	1	3	1	2	2	2	1	0	1	3	2	1	1	0	2
2085	0	3	2	2	2	2	1	2	2	0	1	1	2	0	1	1	2	1	1	0	1	0
2086	3	1	2	1	1	2	2	1	2	1	1	1	0	2	0	0	1	0	2	0	0	0
2089	1	3	1	1	2	2	0	1	0	3	2	1	1	2	1	1	1	1	0	0	0	1
2092	2	3	3	1	2	0	0	0	1	3	2	1	1	2	2	0	2	0	2	1	0	1
2093	3	1	3	2	2	2	2	1	2	1	0	2	2	1	1	1	1	3	1	2	0	1
2097	2	2	3	2	1	2	1	1	2	1	1	1	0	1	1	1	0	1	1	0	0	0
2104	1	2	1	3	0	1	1	2	1	1	1	2	2	2	1	2	0	1	0	2	1	1
2108	3	2	0	2	3	3	0	2	1	3	0	2	2	0	1	1	2	0	2	1	0	0
2109	3	4	0	1	3	1	3	2	2	3	1	1	0	2	2	0	0	1	1	1	1	0
2112	4	2	1	2	1	1	1	0	1	3	2	0	1	1	0	0	0	1	1	0	1	1
2118	3	1	3	2	1	3	2	2	2	1	2	3	1	2	1	2	1	0	1	2	0	0
2123	3	2	2	3	1	1	1	1	2	2	2	0	1	0	2	1	1	0	1	1	0	1
2129	2	1	2	0	2	1	2	3	2	1	1	1	1	1	0	2	1	0	1	0	0	1
2131	1	1	2	2	0	1	1	2	2	2	2	0	1	1	2	1	1	2	2	0	0	0
2136	2	1	4	1	2	3	3	2	2	2	1	1	2	1	1	1	1	1	1	2	1	2
2139	2	1	3	1	1	0	2	1	1	1	1	2	0	0	2	1	0	1	1	1	1	1
2146	3	2	2	2	0	0	2	1	2	1	0	2	0	1	1	1	2	3	1	0	0	0
2147	2	1	0	2	2	1	2	1	2	1	0	1	2	0	1	1	0	2	0	0	1	0
2148	2	1	2	1	3	0	2	2	0	1	0	0	0	0	2	0	1	1	1	0	0	1
2152	0	2	0	1	2	2	2	1	0	1	0	0	2	1	0	2	2	2	1	2	1	1
2160	1	2	3	1	2	3	3	0	2	2	1	0	1	0	1	0	2	2	2	0	0	2
2161	3	2	2	1	1	0	2	0	3	1	2	2	0	1	2	1	1	0	1	1	0	0
2162	1	3	1	3	2	0	3	1	3	2	0	1	1	1	1	1	1	1	1	0	1	2
2165	3	1	1	2	0	1	2	1	0	2	1	1	2	1	0	2	1	1	1	1	1	0
2167	1	0	1	1	2	1	2	1	1	1	1	1	0	1	2	2	2	1	0	1	1	1
2168	2	1	1	1	1	1	2	2	1	2	1	1	2	0	1	1	2	0	1	1	1	1
2171	1	2	3	1	1	2	3	0	1	3	0	3	0	1	2	1	1	0	1	0	1	1
2172	1	1	2	3	2	3	3	0	0	2	3	1	1	2	0	1	1	1	1	2	1	1
2173	1	2	0	1	1	2	1	1	2	1	3	1	1	0	1	0	0	2	1	0	1	1
2174	2	1	3	2	1	2	1	2	1	0	1	2	2	0	1	1	0	1	0	0	1	1
2175	1	2	3	1	1	2	2	1	0	0	2	2	1	2	2	0	1	1	1	2	0	0
2176	1	2	2	1	1	0	1	1	0	2	2	1	1	1	1	0	2	0	1	1	0	0
2177	1	4	0	0	0	1	3	1	0	1	2	2	1	2	1	0	1	0	1	2	0	1
2179	4	2	1	0	1	1	2	0	2	0	2	2	2	1	1	2	1	0	0	1	0	2
2183	1	1	1	1	2	1	0	1	2	1	0	0	0	1	1	1	1	0	1	1	0	1
2184	2	1	0	1	1	0	2	1	1	2	2	0	1	1	2	1	1	0	2	1	1	1
2186	4	0	2	3	1	2	0	2	1	1	3	2	3	2	1	1	1	2	2	1	0	1
2189	2	0	2	0	2	1	2	1	2	2	0	2	1	1	1	2	2	0	2	0	0	0
2190	2	3	3	3	2	1	1	1	3	1	1	0	1	0	2	1	1	0	1	1	1	0
2191	3	2	0	0	0	1	2	1	2	1	2	0	2	1	1	1	1	1	2	2	1	1
2192	2	2	3	0	0	1	0	3	1	2	1	2	1	2	0	0	1	2	2	1	1	1
2204	3	3	1	2	1	1	1	1	0	1	1	2	2	1	2	2	1	1	1	1	0	1
2206	3	3	3	2	1	0	3	2	1	3	0	2	1	1	1	0	1	0	0	2	0	1
2207	3	2	2	2	1	1	2	1	1	2	2	1	1	0	1	0	0	1	1	1	1	1
2210	2	2	3	0	3	1	0	2	2	0	1	2	1	2	0	1	1	1	1	1	1	1
2211	3	3	2	2	2	1	1	2	1	1	1	1	0	1	2	0	2	1	1	1	0	0
2216	2	1	1	1	1	1	0	2	2	2	0	1	1	2	2	1	1	1	1	0	0	0
2218	3	2	1	1	1	1	1	2	2	2	1	1	1	1	1	0	2	1	1	2	0	0
2221	5	3	1	1	0	0	1	1	2	2	1	2	2	2	1	1	1	2	2	1	1	1
2223	2	0	1	0	1	3	1	1	0	1	1	1	1	1	1	2	1	1	1	0	0	1
2225	0	1	1	1	1	0	2	1	2	2	2	1	1	0	1	0	1	1	1	0	0	0
2228	2	2	0	3	2	2	2	2	2	1	1	2	1	2	2	2	0	1	0	1	0	2
2229	3	0	2	1	0	2	0	1	1	0	0	0	1	1	2	1	1	0	0	1	0	0
2232	3	4	2	2	3	2	3	1	1	1	2	1	0	0	0	1	1	1	1	0	1	0
2238	2	3	1	1	1	2	1	0	1	1	1	0	0	2	1	2	1	2	1	0	0	0
2240	2	0	2	0	1	1	1	3	2	1	2	1	0	0	1	0	0	1	0	0	1	0
2241	2	3	1	2	1	1	2	1	0	1	0	2	1	1	0	2	1	1	0	1	0	0
2242	4	2	2	4	3	2	2	3	2	2	2	2	0	1	0	0	1	2	1	2	2	0
2245	4	2	3	2	2	3	1	0	1	1	2	1	2	1	1	1	0	2	0	2	1	0
2246	2	1	2	2	2	2	3	2	0	1	0	1	1	1	1	1	1	1	1	1	1	1
2247	3	1	1	3	1	1	1	1	1	1	2	1	2	2	0	2	0	2	1	1	0	1
2248	3	3	1	2	1	2	1	1	0	1	1	1	1	1	2	2	2	0	1	2	1	1
2254	4	1	2	0	1	0	1	0	1	2	1	3	1	1	3	0	1	2	0	2	0	1
2256	3	2	1	1	1	2	1	1	0	1	1	1	0	0	1	0	1	0	1	0	1	1
2257	3	2	1	1	2	1	2	1	0	1	2	2	0	0	1	1	1	1	1	1	0	0
2259	3	0	2	3	2	2	1	2	2	2	1	3	2	1	1	2	1	1	2	2	0	1
2262	2	2	1	2	1	3	1	1	1	2	1	0	2	1	1	1	2	0	2	1	1	0
2264	1	1	3	1	2	2	2	1	1	1	2	1	1	0	2	2	0	0	0	2	1	1
2265	4	1	3	1	1	2	1	0	1	2	2	0	2	1	0	2	0	1	0	1	0	1
2266	4	1	3	3	1	2	0	2	2	1	1	1	0	2	2	0	1	1	1	0	0	0
2267	1	1	2	2	1	0	1	1	1	2	2	0	1	1	0	1	1	1	0	1	0	0
2270	2	1	1	2	3	1	1	1	1	1	1	1	2	1	1	1	2	0	0	1	0	0
2271	2	1	3	3	0	1	1	0	2	0	2	2	2	1	2	2	0	2	3	2	1	0
2272	3	3	2	3	4	4	2	0	2	2	1	3	1	3	1	1	0	1	0	2	0	1
2273	3	2	2	2	3	2	2	1	3	2	2	1	1	0	2	1	2	1	0	1	0	1
2276	2	2	1	1	0	1	2	1	1	2	2	1	1	1	0	1	2	1	0	0	0	0
2277	1	2	1	2	0	1	0	0	1	2	1	2	1	2	0	1	1	1	0	1	0	1
2281	2	3	3	1	0	1	2	1	1	1	3	2	1	0	1	0	1	1	0	2	1	1
2283	0	1	1	3	0	1	3	1	2	1	1	1	1	0	1	1	2	2	0	1	1	1
2285	1	2	2	2	3	2	2	2	0	2	2	3	1	1	0	0	1	2	1	1	0	2
2287	3	2	3	3	0	2	1	2	1	0	0	4	2	0	2	1	2	1	1	2	0	1
2288	1	3	1	1	0	2	2	2	2	3	0	2	1	2	1	1	1	0	1	1	0	1
2290	1	3	0	2	1	0	0	1	1	1	2	2	1	2	1	1	2	1	1	1	1	1
2291	3	4	1	2	3	1	3	1	2	2	0	2	1	0	1	1	0	0	0	1	1	1
2292	3	2	1	3	2	2	1	2	2	2	1	2	2	1	2	1	0	1	0	2	0	0
2294	0	3	1	1	1	3	1	1	1	1	1	0	1	1	2	1	3	1	1	1	1	0
2297	3	0	3	2	2	3	1	1	1	1	1	1	0	1	2	1	1	0	1	0	0	1
2298	3	0	3	2	2	0	1	1	2	2	1	1	1	2	2	2	1	0	1	0	0	1
2308	5	0	2	2	1	1	1	0	1	1	1	3	1	0	1	1	1	0	2	1	0	1
2310	3	2	4	2	2	1	1	2	2	2	2	2	1	0	1	1	1	2	0	0	1	0
2313	1	1	1	0	2	0	1	1	2	1	1	1	1	0	2	2	0	1	0	2	1	1
2314	2	2	0	2	2	2	1	3	1	0	1	2	2	1	0	0	2	2	0	2	0	1
2319	2	2	2	2	2	2	1	1	2	1	1	0	2	2	0	1	1	1	1	1	1	0
2320	1	2	2	0	1	1	2	0	3	1	0	2	1	2	1	0	1	1	2	0	1	0
2322	2	2	1	1	0	1	0	1	2	1	1	3	1	2	0	1	1	2	1	0	1	0
2325	1	2	2	3	2	1	3	3	1	1	2	2	2	1	1	1	1	1	2	0	0	0
2326	2	2	4	3	0	2	1	0	0	0	1	0	1	2	2	3	1	1	0	2	0	0
2327	2	2	3	0	2	0	3	0	2	1	1	1	1	0	1	2	1	0	0	1	1	1
2335	2	2	3	2	1	1	4	2	2	1	2	1	1	0	0	2	1	0	2	1	1	1
2336	1	1	3	2	0	2	2	2	1	0	2	1	1	1	2	2	2	1	1	0	0	1
2337	4	2	2	2	0	0	1	1	1	4	1	2	1	1	2	1	2	1	0	0	0	1
2341	1	1	2	1	1	3	3	1	2	2	1	1	1	2	1	0	2	1	1	0	1	1
2343	0	2	2	2	1	0	1	1	2	1	1	1	1	0	1	2	2	1	1	2	0	3
2345	2	3	3	1	0	0	0	1	1	2	2	2	1	1	1	0	1	1	2	1	1	0
2346	0	2	2	2	1	2	1	2	1	1	1	0	1	2	2	0	1	0	2	2	1	1
2349	3	2	1	0	2	0	2	0	2	1	1	0	2	1	1	1	1	0	2	2	0	0
2351	1	3	3	3	2	3	1	2	0	1	3	1	2	1	1	1	2	2	0	1	0	0
2353	3	0	2	2	1	2	2	2	1	3	0	1	1	0	1	0	0	0	0	1	0	0
2355	3	2	1	2	0	1	1	1	2	3	2	0	2	0	0	2	0	0	1	0	0	0
2356	1	1	1	2	2	2	1	2	2	3	2	2	0	0	1	0	0	0	1	2	1	1
2358	1	3	0	2	1	1	1	2	3	1	0	1	1	1	0	1	2	0	2	0	1	0
2361	2	1	0	1	2	2	0	2	3	1	3	0	0	1	1	2	1	1	1	2	0	0
2367	3	1	2	0	2	0	1	1	0	2	2	0	0	0	0	0	1	2	1	1	0	0
2371	2	2	2	0	1	2	1	1	0	0	3	3	0	1	2	0	1	1	1	2	1	0
2372	2	2	3	2	2	2	2	1	1	0	2	3	1	2	1	0	0	2	2	1	1	0
2374	3	2	1	1	1	0	1	2	2	0	1	1	1	0	2	0	0	0	0	1	0	1
2376	1	2	2	1	0	1	1	2	0	2	1	1	1	0	2	2	2	0	0	1	1	2
2377	2	2	1	2	1	2	1	2	0	1	3	1	1	1	2	1	2	1	1	1	0	1
2378	2	1	2	2	1	1	2	3	1	1	1	1	1	1	1	2	1	0	2	1	0	0
2379	4	1	2	1	2	1	2	2	1	1	2	2	1	1	1	1	1	2	1	1	0	0
2381	0	2	3	2	0	2	1	0	1	1	2	2	2	0	0	1	2	1	2	1	0	0
2382	4	2	2	1	1	2	1	1	1	1	1	1	1	2	2	1	1	1	0	2	1	0
2385	1	2	2	1	2	1	1	2	0	1	1	0	1	1	1	1	2	0	1	0	0	1
2387	3	3	0	0	1	2	1	1	2	1	1	0	1	2	0	0	1	1	1	1	1	1
2388	4	1	3	1	0	1	1	2	1	1	1	2	0	0	0	2	1	0	1	1	1	2
2389	4	1	2	1	2	2	0	1	2	0	1	1	1	2	1	0	0	0	0	0	1	0
2390	3	2	2	2	2	1	2	2	1	3	2	1	2	0	2	0	1	1	0	0	2	0
2392	3	1	2	1	0	0	1	1	1	0	1	2	0	1	2	1	1	1	2	1	0	1
2398	2	3	1	1	1	1	0	0	1	0	1	1	2	2	1	2	1	1	1	1	0	1
2400	0	2	1	2	2	2	1	0	1	2	0	3	2	1	1	0	1	1	1	1	1	1
2404	2	3	2	2	2	0	2	1	1	1	0	2	1	2	1	1	1	1	1	1	1	0
2411	3	1	3	2	2	2	1	0	2	1	1	2	1	0	0	1	0	0	2	1	1	2
2414	2	2	1	2	0	1	2	1	0	1	2	1	1	1	1	2	1	2	1	0	0	0
2417	3	1	2	1	1	2	2	2	1	3	0	1	0	2	1	1	1	1	0	1	1	1
2419	4	0	2	2	1	2	1	2	1	0	3	2	1	0	0	1	2	2	1	0	1	0
2420	1	2	0	2	1	1	1	1	1	1	1	1	1	2	0	1	1	0	1	1	1	0
2423	5	2	2	0	1	2	0	2	1	0	1	2	1	2	1	1	1	0	1	1	0	1
2424	2	3	1	0	0	2	2	2	1	1	1	1	1	1	0	1	1	2	1	2	0	1
2426	1	2	1	1	0	1	1	1	2	1	1	2	0	1	1	0	1	1	0	1	1	0
2428	2	1	5	0	1	1	1	1	0	1	4	1	1	1	0	2	2	1	0	1	0	1
2433	1	2	4	2	1	3	0	1	1	2	0	1	0	0	1	0	2	2	2	0	0	1
2434	2	2	2	1	1	1	3	1	2	1	2	2	0	0	1	0	1	1	2	2	1	0
2436	2	1	2	2	1	3	2	1	2	2	2	1	1	0	0	0	1	0	2	1	0	0
2437	0	1	1	2	2	0	2	0	1	0	1	2	2	0	0	0	1	1	1	0	0	0
2438	1	1	2	1	1	1	2	1	2	0	1	1	2	1	2	2	0	2	1	0	1	1
2441	2	2	2	1	2	1	2	1	2	0	1	0	1	1	0	1	1	2	2	2	1	1
2442	1	1	3	3	1	1	1	1	1	2	1	2	2	2	0	1	1	2	2	0	1	1
2443	1	3	2	0	2	3	2	1	2	1	2	2	0	0	3	0	0	0	0	2	1	1
2445	2	1	1	1	2	2	1	1	1	3	1	1	1	1	2	0	0	0	2	0	1	1
2447	1	3	2	2	3	2	1	2	2	1	1	1	1	0	1	1	1	1	1	1	1	0
2449	1	1	0	1	2	2	1	2	1	2	2	0	0	1	1	1	0	1	0	1	0	0
2455	1	1	1	1	3	1	1	1	2	2	1	1	2	0	0	1	2	0	0	1	0	1
2463	4	2	2	3	2	3	2	1	2	3	2	0	1	1	0	0	1	1	0	2	0	0
2464	0	2	2	3	1	2	1	2	1	0	2	1	2	2	0	0	0	0	0	1	1	0
2465	4	3	3	2	2	1	1	1	1	3	3	0	0	1	1	1	2	0	1	1	0	1
2467	3	0	1	2	2	0	1	2	0	1	2	0	1	0	0	1	1	1	1	2	0	0
2468	3	3	1	1	1	0	1	2	2	2	1	2	2	1	0	1	2	0	0	1	0	0
2469	3	5	1	2	1	0	2	1	3	2	1	2	2	1	1	1	0	0	0	1	1	2
2473	1	3	0	2	3	2	3	0	1	1	1	3	2	2	2	1	0	2	0	2	1	1
2482	5	2	1	3	3	2	3	1	2	2	1	3	0	2	1	1	0	1	1	0	1	1
2483	2	2	2	0	2	1	1	2	0	0	1	2	0	1	2	2	1	0	0	0	0	0
2489	2	2	2	2	2	1	2	0	1	2	0	2	1	2	0	1	2	0	1	0	0	1
2490	1	2	3	3	1	3	1	3	1	2	3	1	1	1	0	2	1	1	1	1	1	1
2491	1	0	1	1	0	1	0	2	0	1	1	3	0	1	4	1	1	0	0	0	0	0
2492	3	1	1	1	1	2	3	2	0	2	1	0	1	0	1	2	1	1	1	1	1	0
2493	1	2	2	1	0	1	3	2	0	2	0	0	2	2	0	2	2	2	1	0	1	0
2498	1	2	2	2	1	1	2	1	1	0	1	0	1	1	2	1	2	1	1	1	1	0
2500	2	1	2	0	2	0	0	1	2	1	1	1	2	1	0	1	1	0	1	0	0	1
2501	1	0	1	3	1	1	1	2	1	3	2	0	1	2	1	1	2	2	1	0	1	0
2502	3	2	2	1	2	1	2	2	1	3	0	2	1	1	1	1	0	0	1	1	1	1
2503	2	2	3	2	2	2	2	2	1	2	2	2	2	0	1	1	0	0	2	1	0	1
2511	4	2	1	1	1	2	2	2	0	2	2	1	1	1	0	0	1	0	0	0	1	1
2512	2	3	2	2	1	1	1	0	1	1	0	1	1	0	1	3	2	1	2	0	0	1
2518	3	2	3	1	3	1	0	1	1	3	1	1	1	1	1	0	1	2	2	1	0	1
2519	1	2	1	0	1	1	1	1	2	2	1	4	2	0	2	0	0	0	1	2	1	0
2520	2	2	1	1	1	1	1	1	1	1	2	0	2	0	0	1	1	2	1	2	1	0
2525	1	3	3	1	1	1	1	2	1	1	0	0	1	1	2	1	1	0	1	2	0	0
2526	0	3	1	3	2	1	2	2	3	1	0	1	1	1	2	2	0	1	2	2	0	1
2533	1	3	1	2	2	3	3	1	3	0	0	0	2	2	1	0	0	1	1	1	1	1
2534	2	1	3	1	2	2	0	1	3	1	1	3	1	1	1	1	1	2	2	0	1	1
2543	2	0	0	2	2	1	1	1	2	1	0	1	1	2	1	2	1	1	2	0	0	0
2544	0	4	1	3	1	0	2	2	2	2	2	2	1	1	1	2	1	0	1	2	1	0
2552	3	0	2	0	2	2	1	3	2	3	0	1	1	0	1	0	0	2	2	2	1	0
2556	3	2	0	1	1	1	1	0	1	1	1	1	1	2	1	2	1	0	1	1	0	1
2557	0	3	0	1	1	0	0	0	1	1	2	2	1	1	1	2	2	2	0	2	1	1
2560	3	1	2	1	0	3	1	2	1	3	1	0	0	1	2	1	2	1	0	2	0	0
2561	1	4	1	1	1	2	0	0	1	3	2	2	1	1	1	0	2	2	1	0	1	1
2568	2	2	2	2	2	3	2	1	1	2	2	0	2	2	1	1	1	0	1	0	1	2
2574	1	0	1	1	2	3	2	2	0	1	1	3	0	1	0	1	1	1	2	1	1	0
2578	2	4	3	0	2	1	1	1	2	1	0	2	1	3	0	1	1	1	0	0	1	1
2580	1	2	2	1	1	1	2	1	0	1	2	0	0	1	0	1	1	1	2	1	0	1
2586	2	2	1	2	1	1	2	2	2	2	1	0	1	1	2	1	2	1	0	0	0	1
2587	2	1	4	2	2	0	1	0	1	0	0	2	1	2	1	2	0	1	1	2	1	0
2591	1	1	3	1	3	1	1	1	1	2	1	1	0	1	1	1	1	2	0	1	1	1
2592	1	3	2	1	2	1	1	0	1	2	1	2	1	0	2	2	1	1	1	1	1	0
2594	4	2	1	0	2	1	0	1	2	1	0	1	2	2	1	0	0	1	1	1	0	0
2595	1	1	2	0	2	0	0	1	1	0	3	2	0	1	1	1	1	1	1	2	1	0
2596	3	3	2	0	0	2	2	1	2	0	0	2	0	0	1	0	0	1	1	2	1	0
2598	1	3	1	1	2	0	1	2	0	3	1	2	1	1	1	1	1	1	1	0	1	0
2600	1	1	1	1	1	0	2	0	2	1	1	0	1	1	0	1	2	3	0	1	0	1
2604	2	2	1	1	1	1	2	2	2	2	0	1	0	1	1	2	2	1	1	1	1	1
2607	3	1	2	2	1	0	1	2	1	1	1	1	1	1	0	1	2	2	0	0	0	0
2608	3	2	2	0	1	1	1	2	1	2	2	1	0	0	1	0	0	1	1	1	0	1
2611	0	1	0	0	2	2	2	1	2	1	1	1	1	1	0	1	1	0	2	1	0	1
2622	0	2	3	1	2	2	2	0	1	1	2	1	0	2	0	0	0	0	1	2	0	0
2626	2	2	2	2	3	1	3	1	1	1	2	2	1	0	1	2	1	1	2	0	0	0
2629	1	2	3	2	3	1	1	3	0	1	3	0	2	2	3	1	2	1	1	2	1	0
2633	1	3	2	1	2	1	1	0	0	2	2	2	1	1	0	0	0	2	0	0	1	0
2636	1	1	2	2	2	1	1	1	0	0	1	1	2	1	1	1	2	0	1	2	1	0
2646	2	0	3	1	1	1	1	1	2	1	2	2	1	1	3	2	2	2	1	2	1	1
2653	1	4	2	1	2	0	2	1	0	3	3	2	1	1	1	1	1	0	0	0	0	1
2654	1	4	3	3	0	1	0	1	1	0	2	1	1	1	1	1	0	1	2	1	0	1
2657	2	1	1	1	2	2	3	1	1	1	2	2	1	0	0	1	1	2	2	1	0	1
2658	1	2	1	0	1	0	1	0	2	1	1	1	1	2	2	1	1	1	1	1	0	1
2665	1	1	3	1	1	1	1	1	1	0	2	2	0	1	0	0	1	1	2	2	1	0
2671	4	1	1	1	3	2	2	2	1	2	2	3	0	1	0	1	0	1	1	2	0	2
2676	1	3	3	1	3	1	1	1	1	2	2	2	1	1	0	1	2	2	1	1	0	0
2677	0	4	1	2	2	1	1	1	0	2	1	1	1	1	2	1	1	1	1	1	1	0
2683	2	3	4	2	1	1	0	1	1	0	0	0	2	0	1	1	2	1	0	2	1	0
2684	1	2	2	1	1	1	1	1	2	2	2	2	0	0	1	2	0	1	1	0	0	2
2685	3	1	0	1	1	3	0	0	2	1	1	1	0	2	1	1	0	2	2	1	0	0
2686	1	2	4	2	2	1	1	1	1	2	0	1	0	2	1	0	2	0	1	1	0	0
2688	1	2	0	1	1	2	1	0	1	3	4	2	2	1	0	1	0	1	2	0	1	1
2692	1	2	2	3	1	2	1	1	0	1	1	1	2	1	0	1	2	0	2	0	0	2
2694	4	2	4	2	1	1	1	0	1	1	2	1	1	1	1	2	2	1	1	0	0	2
2695	1	3	2	0	1	0	4	2	0	1	2	3	0	2	2	2	0	1	1	1	0	1
2698	2	1	1	2	3	2	2	0	1	2	0	3	2	0	1	1	2	1	0	1	1	1
2699	4	1	1	2	0	3	2	0	0	2	1	1	2	1	0	1	0	1	2	2	1	1
2702	1	1	1	2	2	2	0	1	1	1	0	1	0	1	2	2	0	1	2	3	0	1
2704	0	3	4	1	1	3	1	1	1	1	1	1	2	0	0	2	2	1	0	0	1	0
2706	2	0	2	0	2	2	1	1	2	2	2	1	1	1	2	2	2	2	1	2	0	0
2707	0	0	2	2	0	1	0	1	1	3	2	1	0	0	1	0	1	2	1	2	1	2
2712	3	3	3	2	1	1	2	2	1	1	0	1	2	1	0	0	0	1	0	0	0	0
2714	3	2	2	3	2	2	1	3	0	0	1	1	2	2	0	1	0	1	2	2	0	0
2715	2	3	2	1	3	0	2	1	0	0	1	1	1	2	2	1	1	0	1	1	0	0
2717	1	4	2	2	2	1	2	2	3	2	0	3	0	1	2	2	0	1	1	1	1	1
2718	3	2	0	1	2	1	1	2	0	2	0	1	0	2	2	0	1	1	0	1	0	0
2726	2	1	1	2	1	2	1	2	1	0	1	1	0	1	1	0	1	1	1	1	0	0
2728	3	3	2	2	2	1	3	2	3	0	2	2	3	1	2	2	1	0	1	2	1	1
2744	2	2	1	0	0	2	1	1	3	0	0	3	0	2	0	1	2	1	1	2	0	1
2745	1	2	3	1	3	1	2	0	0	0	1	1	1	0	1	2	0	2	1	2	1	1
2752	1	1	2	2	1	2	1	0	2	2	1	2	1	0	0	0	2	2	1	0	0	0
2753	1	2	2	1	0	1	1	1	2	1	2	1	1	0	2	1	1	0	2	0	1	1
2757	0	2	2	2	0	0	0	1	1	2	2	2	1	1	2	1	2	2	2	1	0	2
2760	2	2	2	1	2	2	3	1	2	0	1	1	1	1	1	1	0	2	1	0	1	1
2761	2	2	0	1	0	1	2	1	2	1	3	2	3	1	0	2	0	0	0	2	1	0
2766	2	2	3	1	0	1	1	2	1	2	1	2	2	0	0	2	1	1	0	1	0	1
2768	1	2	3	3	0	1	0	1	2	2	0	1	1	0	0	1	2	1	1	0	0	2
2770	2	2	1	2	1	0	3	2	1	1	0	1	3	1	1	2	1	2	2	1	0	0
2772	1	2	2	1	2	2	1	1	0	1	0	2	0	2	2	0	2	1	1	2	1	2
2775	0	1	3	2	0	2	0	1	2	1	0	2	1	0	1	2	1	2	0	0	0	0
2777	2	2	1	2	2	1	2	0	1	1	2	1	1	1	2	1	0	0	0	2	1	2
2779	0	2	1	2	2	1	1	0	0	1	1	2	0	2	1	1	1	1	1	2	0	0
2783	2	2	1	2	0	1	1	2	1	2	1	3	2	0	1	2	1	2	2	2	0	1
2784	1	2	2	1	1	2	1	1	2	2	1	1	0	1	2	1	3	0	0	2	0	0
2790	3	3	0	2	1	2	1	2	0	0	1	2	1	1	0	1	1	1	1	1	1	0
2793	1	2	3	2	2	1	1	0	1	2	1	1	2	0	1	1	0	1	1	0	1	1
2797	1	2	2	1	1	2	2	1	1	1	0	1	1	1	2	1	1	1	0	2	0	0
2798	2	3	1	2	1	2	2	1	1	0	0	2	1	2	1	1	1	2	0	2	0	0
2799	2	2	1	1	1	0	1	1	3	2	1	1	2	1	1	0	2	1	1	1	0	0
2800	2	1	1	3	2	0	0	2	2	1	1	2	2	0	2	0	0	2	0	0	0	1
2804	2	2	1	2	1	2	2	2	1	1	0	0	1	1	1	1	1	0	1	0	1	0
2806	2	3	2	2	2	2	2	2	2	1	0	1	2	0	2	0	1	1	0	1	0	0
2811	3	3	2	1	1	2	2	0	0	1	1	1	1	1	1	1	0	1	1	2	0	0
2813	3	4	1	1	2	0	1	3	1	2	0	1	2	2	0	0	2	1	0	0	0	1
2820	1	2	2	2	2	2	1	1	1	3	1	1	1	1	1	0	1	1	2	0	0	0
2832	2	3	4	2	1	1	0	2	1	1	1	2	1	0	0	1	1	0	1	2	0	0
2833	3	2	1	1	1	1	1	0	0	1	2	1	2	1	1	1	1	1	1	0	1	0
2834	2	1	0	2	1	2	0	2	2	2	1	3	1	1	2	2	1	1	2	1	1	1
2836	5	3	1	0	1	0	2	2	2	2	2	0	1	1	2	2	1	1	0	0	0	1
2838	2	2	3	2	0	1	3	0	1	0	2	2	2	1	1	2	1	2	2	2	1	2
2840	1	3	0	2	3	2	2	1	0	4	2	2	1	1	0	1	0	1	1	2	1	1
2844	1	1	2	1	2	2	1	1	2	3	1	2	2	0	1	2	0	1	2	1	1	0
2845	2	1	0	2	0	1	2	1	0	2	2	1	1	1	1	1	1	0	2	1	1	2
2846	2	2	2	1	2	3	2	2	0	2	1	3	2	1	1	1	1	0	1	1	0	0
2848	1	1	1	3	3	2	0	1	1	1	2	2	1	1	0	1	1	1	0	1	1	1
2850	2	0	2	2	0	2	2	1	1	1	1	2	2	0	1	2	1	0	1	1	0	0
2852	1	2	1	1	1	1	1	2	1	1	1	3	2	1	0	2	1	1	1	1	1	1
2855	1	0	2	2	0	2	2	2	1	3	1	2	1	1	1	1	1	1	1	2	0	1
2856	2	2	2	1	2	1	2	1	1	1	1	0	0	2	2	2	1	0	1	1	1	1
2857	3	3	0	0	1	1	0	2	2	2	1	2	0	1	2	1	1	2	1	2	1	1
2859	5	1	0	1	1	2	2	2	2	1	2	2	2	1	1	1	2	2	2	0	1	0
2867	2	1	0	2	1	1	0	1	0	2	2	1	2	2	1	1	0	1	0	2	0	0
2871	4	2	2	2	2	2	3	1	4	1	1	2	2	2	2	0	1	2	1	1	0	0
2874	1	1	2	2	3	3	0	3	2	0	1	1	2	1	1	0	1	1	1	1	1	0
2875	2	1	2	4	1	2	2	2	1	0	1	2	1	1	2	2	2	1	0	2	0	1
2880	3	3	2	1	1	2	1	1	1	2	0	3	1	1	1	1	2	1	1	1	1	0
2881	3	2	1	2	3	1	1	1	2	2	2	0	1	1	0	0	2	0	2	2	0	0
2882	3	2	1	2	2	1	1	1	1	3	2	2	1	2	2	1	1	2	0	2	1	1
2883	1	4	1	0	2	1	2	1	1	1	2	2	1	1	1	1	3	0	1	1	0	1
2888	2	1	1	3	2	2	3	2	2	1	0	2	1	1	1	2	2	2	1	0	1	0
2889	4	2	2	0	2	2	2	1	1	2	2	1	1	1	2	2	0	2	1	0	1	1
2890	2	1	1	3	1	1	1	2	0	1	0	1	1	1	0	1	2	0	1	1	1	2
2891	3	1	1	1	1	2	0	1	1	2	1	0	1	0	0	2	0	0	2	0	0	2
2893	3	3	2	1	2	1	1	0	1	0	1	2	0	0	0	0	1	1	1	0	1	0
2895	2	2	3	1	2	2	3	1	1	0	1	2	1	1	1	1	1	1	1	1	0	1
2899	1	3	1	1	1	2	2	1	1	1	3	1	1	2	0	1	1	0	1	0	0	0
2905	2	2	3	1	2	2	2	1	0	2	2	2	0	2	1	1	1	2	1	2	1	2
2912	3	1	2	0	1	0	2	1	2	2	1	1	1	1	1	1	1	2	1	0	0	1
2913	4	2	2	1	2	2	2	1	2	1	1	2	1	1	1	0	1	2	0	1	1	1
2914	2	2	3	1	2	1	2	2	2	0	2	0	1	1	0	1	2	1	1	1	0	0
2917	2	0	2	2	1	2	0	1	2	2	2	2	1	0	1	1	1	0	1	1	0	0
2922	3	3	4	2	4	4	0	3	2	0	2	1	4	2	0	1	1	1	1	1	0	1
2923	2	0	2	0	0	1	0	0	0	2	1	2	1	0	1	1	2	1	1	0	0	0
2925	2	2	1	1	1	1	2	1	0	1	1	1	0	0	1	2	1	1	1	0	0	0
2932	1	1	3	2	1	0	2	2	2	0	1	1	1	2	1	2	0	0	0	1	1	0
2934	1	1	1	2	1	2	4	0	1	2	2	1	1	1	1	0	0	1	0	1	1	1
2937	4	2	2	2	3	2	3	2	0	3	0	1	2	1	2	1	1	1	0	0	1	1
2944	2	1	3	2	0	1	0	1	1	2	1	0	1	0	1	2	1	0	0	1	1	0
2946	1	3	0	1	2	4	1	3	2	2	1	2	1	1	0	1	1	1	1	1	1	0
2947	3	5	2	0	3	0	3	2	2	1	2	2	2	1	0	1	1	2	1	0	0	0
2948	2	1	4	2	1	1	2	2	1	0	2	1	1	1	1	2	0	1	0	1	1	0
2950	1	0	2	3	1	0	2	2	1	0	1	1	1	1	2	1	0	0	1	1	1	1
2956	2	3	3	1	2	1	0	3	2	3	1	2	1	0	2	0	2	1	2	2	1	0
2961	3	2	2	2	2	3	1	0	0	2	2	1	1	0	1	1	1	1	2	1	0	1
2965	0	1	2	1	2	0	2	1	1	4	1	2	1	0	2	0	1	2	0	1	0	1
2966	3	1	1	1	2	1	3	2	1	1	2	1	1	2	0	1	0	0	0	1	1	2
2976	4	2	4	2	0	3	3	1	1	2	2	1	1	2	1	2	2	1	3	1	1	1
2981	3	3	3	0	1	2	1	0	0	0	3	1	0	1	2	1	0	0	0	2	0	0
2983	3	1	1	2	1	0	2	1	2	1	1	3	1	2	1	2	2	1	1	1	1	1
2984	0	2	0	0	1	1	2	2	1	1	3	2	2	2	1	2	0	1	1	2	0	2
2987	2	2	1	2	0	1	2	1	2	1	1	2	1	2	2	1	1	0	1	1	0	2
2988	2	2	1	1	3	1	2	2	2	1	1	1	3	0	2	1	1	1	2	0	1	0
2990	3	2	2	1	2	1	1	1	2	1	2	0	0	1	1	1	1	1	1	1	1	0
2991	0	2	1	2	1	0	0	2	1	1	3	1	2	1	0	1	2	1	1	1	0	1
2992	1	3	2	0	1	2	0	1	0	2	1	3	1	2	1	2	1	1	1	1	1	1
2993	1	3	2	4	2	0	0	1	1	1	0	0	0	0	1	0	1	0	1	0	1	2
2997	2	2	1	1	2	2	3	2	1	0	0	1	1	1	2	0	1	1	1	1	0	1
2998	2	1	0	2	0	1	1	1	0	0	1	1	1	0	1	1	1	0	1	2	0	0
3001	1	1	1	3	1	1	1	2	2	1	1	3	1	0	2	0	0	1	2	1	0	1
3002	3	1	3	1	0	0	2	2	2	2	1	1	2	1	2	2	1	1	0	2	0	2
3004	3	3	1	2	0	2	0	2	1	2	1	1	1	1	1	1	1	1	1	1	0	1
3008	2	2	0	3	1	1	3	2	1	1	2	2	1	1	0	2	0	1	1	0	0	0
3013	2	2	1	1	0	3	2	0	2	2	1	1	0	1	2	1	1	1	1	2	1	1
3017	3	1	2	2	3	2	0	2	0	1	0	2	3	2	1	1	1	1	0	1	0	1
3020	1	1	2	2	2	2	0	1	1	1	1	2	0	1	0	1	1	1	0	2	0	0
3022	4	2	3	1	0	0	2	1	1	1	4	2	2	1	0	2	2	1	0	1	0	0
3023	1	1	1	1	3	2	0	1	0	2	2	3	1	1	1	2	1	0	0	0	1	0
3024	1	3	1	2	1	2	2	1	1	2	1	0	2	3	1	1	2	1	2	1	0	1
3031	2	0	3	1	1	0	2	0	2	1	2	2	1	1	0	2	0	1	1	2	0	0
3032	5	3	1	1	2	1	2	1	0	0	2	1	1	1	1	2	1	2	1	2	0	0
3033	1	1	1	1	1	1	1	2	1	1	2	1	0	1	1	2	2	0	1	0	0	0
3034	2	4	1	2	1	1	1	1	0	2	1	2	2	2	2	1	0	0	1	0	0	0
3036	3	1	2	0	2	1	1	2	2	1	1	2	1	1	2	1	3	0	1	0	1	1
3040	2	3	1	1	1	2	0	0	1	1	1	1	1	1	2	1	0	0	1	1	0	0
3041	3	4	1	1	2	0	1	1	0	2	1	1	0	0	0	2	0	1	1	1	0	0
3050	1	2	1	2	2	0	2	3	0	1	0	3	1	1	2	1	3	1	2	0	0	2
3059	1	1	2	1	0	3	1	3	0	2	1	1	1	2	1	0	1	1	0	0	1	0
3060	2	2	2	2	2	2	1	0	1	0	1	1	0	2	1	1	0	2	0	2	1	0
3061	3	3	3	2	1	1	2	1	1	0	1	1	1	2	2	0	0	1	0	1	1	0
3067	0	2	3	0	2	2	2	1	0	1	1	1	1	0	0	1	2	1	2	1	1	0
3068	2	2	3	2	1	1	3	1	2	2	3	2	1	1	0	1	1	1	0	1	0	1
3072	2	2	1	2	3	1	1	3	1	0	1	1	0	1	2	1	2	1	0	0	1	1
3074	1	2	1	1	2	2	1	1	2	1	2	1	1	1	3	1	2	0	1	1	1	0
3075	1	2	2	3	3	1	3	1	3	0	2	2	3	2	2	0	1	1	1	1	1	0
3076	1	4	0	1	2	1	0	0	1	2	1	1	0	1	1	2	1	2	1	2	0	1
3078	2	4	1	0	2	2	1	1	1	1	2	1	1	2	1	1	0	0	1	0	1	1
3081	2	2	2	0	1	0	1	1	1	2	1	1	2	2	0	1	1	1	2	1	1	0
3087	3	2	1	0	0	0	0	1	0	1	1	1	0	2	2	1	0	0	0	0	0	1
3091	2	2	4	0	1	0	1	1	2	1	1	1	1	1	2	0	0	2	0	1	1	0
3093	2	1	1	2	0	1	1	2	1	1	1	1	1	1	2	1	0	1	2	1	1	1
3096	1	2	2	0	2	1	1	1	1	3	1	0	2	2	1	0	2	1	1	1	0	1
3099	2	3	0	3	2	1	0	2	1	2	1	0	1	2	1	0	0	2	2	1	0	0
3109	5	2	3	3	4	2	2	0	1	1	1	2	1	0	3	1	1	0	1	0	0	0
3110	2	1	3	2	1	1	0	2	1	2	1	1	1	1	2	0	2	2	0	0	0	1
3113	3	2	3	1	3	1	2	1	2	3	1	0	1	0	1	2	2	1	1	0	0	0
3115	0	2	1	2	1	1	2	2	2	2	0	1	2	2	1	1	2	1	0	1	1	0
3116	2	2	1	2	2	1	1	2	2	3	0	2	1	1	1	1	1	1	2	2	0	0
3118	0	1	2	1	1	2	1	2	0	0	0	0	1	0	1	1	1	1	0	1	1	1
3123	1	3	0	2	1	0	1	1	2	2	2	1	1	0	0	1	2	0	0	1	0	1
3125	2	2	1	0	0	2	1	1	1	1	3	0	1	1	1	2	0	1	1	0	1	2
3127	2	3	2	0	2	2	2	1	1	2	1	1	2	2	2	2	0	0	1	1	1	1
3128	1	2	1	2	2	1	2	1	2	0	3	1	1	2	3	0	0	2	2	0	0	1
3133	3	1	3	1	2	0	3	2	0	1	2	1	1	1	0	1	1	2	1	0	1	1
3143	2	3	1	1	2	3	3	1	1	2	1	0	1	0	0	0	2	1	0	2	0	1
3145	1	2	1	3	2	2	0	2	1	1	1	0	0	1	2	0	1	2	1	1	0	2
3146	3	2	2	1	2	2	1	1	2	2	4	1	0	0	1	2	0	2	1	1	1	1
3152	2	2	3	3	0	0	2	1	1	1	3	1	0	0	1	1	0	1	2	1	1	0
3153	1	3	2	3	2	2	2	0	1	1	1	2	2	2	2	1	2	1	1	2	0	0
3154	3	1	3	3	0	1	1	2	2	2	1	0	0	2	2	1	2	1	1	2	0	0
3155	2	1	1	1	0	2	2	1	2	1	1	0	1	1	0	0	1	1	0	1	1	2
3160	3	2	3	1	1	1	1	1	2	2	1	1	1	1	4	0	0	1	1	2	1	1
3161	3	2	2	1	2	1	2	2	1	0	2	2	0	0	0	2	1	3	1	0	0	1
3166	1	1	3	1	0	2	1	1	2	2	1	1	2	1	2	1	1	0	1	1	1	1
3169	1	1	2	1	0	3	2	2	1	1	1	2	0	0	0	0	2	1	0	0	1	1
3170	2	2	2	1	1	1	3	0	2	3	1	2	2	1	2	1	1	0	2	0	1	0
3171	1	2	2	0	3	1	3	0	1	1	1	0	1	1	1	2	2	0	0	2	1	1
3176	2	3	1	2	2	1	2	1	2	0	0	1	0	0	0	1	1	2	2	1	1	1
3178	2	3	1	1	2	1	2	0	0	2	1	0	2	2	0	2	1	1	0	2	1	0
3181	0	2	1	1	4	2	0	1	0	1	1	1	1	1	0	1	1	0	1	1	1	0
3189	3	2	4	2	3	2	1	2	1	2	3	1	2	2	1	1	1	1	2	1	1	0
3190	1	1	2	0	2	0	2	1	0	0	1	1	0	0	1	3	2	0	1	1	0	0
3191	1	2	2	2	2	2	2	1	2	1	1	0	0	0	0	0	1	1	1	0	0	0
3192	3	3	2	1	0	3	2	1	1	2	2	2	1	0	0	1	0	2	0	0	1	1
3195	1	1	0	2	1	1	1	0	1	2	2	2	2	2	2	1	2	0	1	1	1	1
3196	1	2	1	1	1	1	0	0	1	2	1	1	1	1	2	1	1	1	2	1	0	0
3198	2	1	1	2	1	2	1	1	1	1	1	0	1	1	1	0	1	1	1	0	0	0
3199	3	2	1	2	3	2	0	0	0	3	1	2	2	0	0	2	0	2	2	2	0	1
3201	1	2	1	2	0	0	1	1	1	0	2	3	0	1	1	1	1	1	1	1	1	0
3204	2	2	2	2	3	1	0	2	0	1	1	2	1	2	1	1	2	0	0	2	0	1
3207	1	1	0	2	2	0	0	0	0	1	1	2	2	0	1	0	1	0	1	0	0	1
3209	2	1	4	2	2	0	3	2	2	3	1	1	1	2	0	1	1	0	1	0	0	1
3210	1	2	0	1	1	1	2	1	1	2	1	1	2	1	2	2	1	0	2	1	1	1
3211	2	1	2	0	3	1	1	2	1	2	1	1	1	0	1	0	3	0	0	1	1	0
3213	4	1	3	2	1	3	0	1	1	3	2	2	0	0	0	2	1	1	2	2	1	1
3216	3	2	2	1	1	2	0	1	0	1	2	1	1	1	1	1	1	1	1	1	0	0
3217	3	2	2	1	1	0	0	1	0	2	0	2	2	1	1	1	1	0	1	1	0	0
3221	1	3	2	2	2	0	2	1	1	2	0	2	0	2	1	2	1	2	0	1	1	0
3227	1	6	1	2	0	1	1	1	1	1	2	1	2	2	0	4	2	0	1	2	0	0
3228	3	2	1	3	2	1	0	2	2	1	1	1	0	1	0	1	0	1	0	1	1	0
3230	0	3	0	2	1	1	1	2	1	2	1	1	1	1	1	2	0	0	2	0	1	1
3231	3	1	2	1	2	0	2	0	2	1	1	1	2	2	2	1	1	1	1	1	1	0
3234	2	1	2	1	2	0	2	2	3	0	0	0	1	2	1	0	0	2	1	2	0	0
3235	1	2	2	1	1	1	1	2	1	0	0	1	2	1	3	2	2	0	1	2	0	1
3238	2	2	2	1	1	2	0	2	1	1	2	1	0	0	2	0	1	0	1	1	0	1
3240	1	0	1	1	2	3	2	0	0	3	0	2	2	0	0	0	2	0	1	0	1	0
3241	2	1	2	1	0	2	3	0	0	2	1	2	2	1	1	1	1	1	0	0	0	1
3244	2	3	3	2	2	2	0	2	2	1	1	0	2	1	2	0	2	0	1	1	1	0
3246	1	4	0	0	1	1	2	0	0	1	0	1	0	1	1	1	0	0	0	1	1	0
3250	2	2	1	3	3	1	2	1	2	2	2	2	1	2	1	0	1	1	1	1	1	2
3251	3	2	2	0	2	4	1	0	1	2	1	1	0	2	2	2	0	1	1	2	0	0
3254	2	0	1	1	1	1	2	1	3	2	1	1	1	2	0	0	1	0	1	1	0	1
3256	4	1	3	0	3	1	1	1	0	1	2	2	2	0	1	1	1	1	1	0	1	1
3257	1	3	3	1	1	1	2	2	2	0	0	2	0	1	2	1	0	0	2	0	1	1
3261	2	2	2	1	2	2	1	1	1	0	1	2	0	2	2	0	0	0	0	2	0	1
3262	3	2	2	2	1	1	1	1	0	2	2	2	1	2	1	1	1	1	1	1	1	1
3266	2	3	1	2	1	2	2	2	2	1	0	0	1	1	1	2	1	0	2	0	1	1
3271	1	2	2	2	0	2	1	1	1	1	3	1	2	2	0	2	1	0	1	1	1	0
3275	6	4	1	2	1	2	2	1	1	1	1	3	0	2	1	1	2	2	2	1	1	1
3278	3	3	3	1	1	1	2	2	2	2	1	2	2	1	1	0	2	2	1	0	0	0
3280	4	1	1	1	2	0	1	0	1	2	0	2	1	1	2	1	1	0	0	1	1	1
3283	2	2	1	2	1	0	0	1	1	1	1	0	1	1	1	2	2	1	1	1	0	1
3284	4	1	2	2	1	1	2	0	0	1	0	1	1	1	1	2	1	1	0	1	0	0
3285	1	3	1	1	1	2	1	2	1	0	1	1	2	2	0	1	1	1	1	1	0	1
3288	0	3	3	3	2	2	2	1	2	1	1	2	0	3	1	0	2	2	0	1	1	1
3289	0	1	2	2	2	2	0	0	2	0	1	1	0	0	0	1	1	0	2	1	1	1
3292	3	1	1	1	1	2	1	2	2	0	1	2	2	2	1	1	0	2	0	1	1	1
3293	2	1	1	0	1	1	0	0	3	0	0	0	2	1	0	1	0	2	1	0	0	1
3294	4	0	2	2	2	1	1	0	1	2	1	1	0	2	1	1	0	1	2	2	1	1
3297	3	0	0	4	3	0	2	1	1	1	2	1	2	2	0	0	1	2	1	0	0	1
3300	3	0	3	1	2	2	2	1	2	1	1	3	3	3	1	1	1	1	3	2	1	0
3304	2	0	2	0	4	1	2	1	2	2	1	0	2	0	1	0	1	0	1	1	0	0
3306	1	0	4	0	1	1	1	1	1	2	2	2	1	2	0	0	0	0	2	1	0	0
3307	2	3	1	1	2	1	1	1	2	2	0	1	1	0	3	2	0	0	0	1	0	0
3312	1	3	1	2	2	1	2	1	2	1	1	0	1	1	2	1	1	1	1	0	0	0
3314	2	3	1	3	1	2	2	0	2	2	1	2	1	0	1	0	2	2	1	0	0	2
3315	1	3	2	3	2	2	2	1	1	0	1	1	1	2	1	1	1	0	0	2	1	0
3317	1	0	1	1	1	0	0	1	2	1	1	2	1	2	2	0	1	1	1	1	1	0
3319	4	2	3	3	3	0	1	2	2	2	0	3	2	1	2	2	0	0	2	0	1	1
3321	3	1	1	3	1	2	2	3	2	1	1	0	2	1	1	3	1	1	0	0	0	1
3323	2	3	1	2	1	0	2	0	2	2	2	2	3	2	0	0	1	1	1	0	1	0
3326	2	1	3	0	1	1	1	0	1	2	0	2	0	1	0	0	1	2	1	0	0	1
3327	5	0	0	1	3	1	2	0	3	2	1	2	1	1	1	1	2	2	0	2	1	0
3330	2	1	1	0	3	2	0	0	1	2	1	3	1	1	0	1	1	1	2	1	0	1
3334	3	3	0	3	1	0	1	2	1	2	2	1	0	2	2	2	2	2	1	1	1	1
3335	2	1	1	1	0	0	1	1	1	0	0	0	1	0	0	2	2	0	2	1	0	1
3339	2	1	2	1	2	1	0	1	1	2	1	1	0	2	1	0	0	1	0	2	1	0
3346	1	1	2	1	0	1	2	1	2	1	1	2	2	0	1	0	1	2	1	2	0	1
3347	2	2	2	2	2	0	1	1	1	1	1	2	2	1	0	1	1	1	1	1	0	0
3350	2	1	3	2	0	0	2	1	2	1	0	2	2	1	1	2	2	1	0	1	0	0
3356	3	3	3	1	0	2	2	1	3	2	1	1	1	0	1	2	1	1	0	2	0	0
3361	1	1	1	2	1	1	1	2	1	1	1	1	2	2	1	0	0	1	1	0	0	0
3363	2	3	2	1	3	3	1	0	0	1	1	1	1	2	2	0	1	0	1	0	1	0
3368	0	2	3	3	2	1	0	2	1	2	1	0	1	0	1	2	1	1	0	1	0	1
3371	1	3	2	1	3	2	2	2	2	0	0	1	0	1	1	1	2	0	1	2	1	0
3372	3	1	1	3	1	1	2	2	2	1	1	1	2	0	2	2	2	1	1	1	0	1
3374	2	1	1	1	2	0	1	2	1	1	2	1	0	1	1	2	1	2	0	0	1	2
3378	4	2	3	2	1	1	1	2	0	1	2	1	1	1	1	0	2	2	1	2	0	1
3381	2	2	3	2	2	1	2	1	1	2	3	1	1	0	1	2	1	2	1	0	0	0
3385	1	2	2	0	2	2	1	1	0	3	1	1	0	2	0	1	0	1	1	1	0	1
3387	3	2	2	1	3	2	2	0	1	3	1	0	0	2	0	1	2	2	2	2	0	1
3388	0	1	1	1	2	0	1	1	1	2	1	2	1	1	1	0	1	0	0	0	0	0
3389	3	2	2	1	1	1	2	2	1	1	1	1	2	0	2	1	1	0	1	1	1	0
3391	2	2	1	2	2	3	2	0	3	3	0	1	2	0	1	2	2	2	1	2	0	0
3394	1	1	1	0	0	1	1	1	2	1	2	1	2	2	2	1	1	1	0	0	1	0
3396	3	3	3	1	1	3	0	2	0	0	1	1	1	2	0	2	1	2	2	0	0	0
3398	1	1	0	1	1	2	1	2	1	1	0	1	1	0	0	0	2	1	2	0	0	1
3400	2	2	2	1	1	2	2	0	1	1	2	2	0	2	0	1	1	0	1	1	0	0
3402	2	3	2	4	2	1	1	0	1	3	2	1	0	0	1	2	1	0	0	2	1	1
3403	1	2	2	1	1	1	1	1	1	1	1	1	1	1	2	1	0	1	0	1	0	1
3404	3	3	1	2	1	1	1	0	1	2	1	1	2	0	2	0	1	2	0	1	0	0
3407	4	3	1	2	2	1	1	1	1	2	1	2	1	1	1	1	1	1	1	0	1	0
3414	2	1	2	2	3	1	2	1	2	2	2	2	2	2	0	1	1	0	0	1	1	0
3418	3	2	2	0	2	2	1	0	1	0	1	0	2	1	1	1	0	2	1	2	1	0
3423	1	3	1	0	1	1	2	1	2	1	2	1	2	2	3	0	1	0	2	1	0	0
3425	1	2	3	1	0	3	1	1	1	0	0	1	1	1	1	1	0	1	1	1	1	1
3430	1	1	2	2	2	2	1	3	1	1	2	1	0	0	0	0	0	1	0	0	0	1
3431	2	0	1	3	1	0	2	1	2	1	1	1	1	0	1	1	1	1	1	0	1	0
3433	3	2	0	0	1	4	1	3	1	2	2	1	2	0	1	2	1	1	2	1	0	0
3434	1	2	4	3	1	4	2	1	0	2	0	3	1	1	0	1	1	1	1	1	0	0
3435	2	2	2	1	2	2	3	1	1	1	0	2	1	1	2	1	1	2	1	0	0	0
3436	2	3	3	2	2	1	1	2	2	2	1	2	0	0	0	2	0	1	2	0	1	1
3437	4	3	2	1	1	1	1	2	2	1	1	2	1	1	2	1	0	1	1	1	0	1
3443	2	1	1	3	2	1	2	1	2	2	2	2	1	1	1	0	1	2	0	0	0	1
3445	1	3	4	1	1	0	1	1	0	1	0	1	0	0	1	0	1	2	1	2	1	2
3447	1	2	1	1	1	2	1	1	2	1	1	3	2	2	2	2	2	1	1	0	0	1
3449	2	1	1	2	2	1	1	2	1	1	2	0	1	0	1	2	2	1	1	1	1	1
3450	3	2	1	0	1	1	1	2	1	1	3	1	2	1	1	0	2	1	2	0	1	1
3452	2	2	0	1	1	3	2	2	3	2	2	2	0	0	0	0	1	1	2	0	0	1
3456	1	2	2	2	0	1	2	0	0	2	1	0	1	1	1	2	1	1	2	0	0	1
3462	0	2	1	2	2	2	1	1	1	1	2	0	1	4	1	0	0	0	0	2	0	1
3463	4	0	1	1	2	0	1	2	2	3	2	0	1	1	0	2	1	1	2	2	0	1
3464	1	2	1	2	1	1	1	2	1	1	1	3	1	1	2	2	1	1	2	1	0	0
3468	2	2	2	1	1	2	2	1	2	2	0	2	2	2	1	1	1	0	1	1	1	0
3475	2	3	2	1	2	1	1	0	2	0	1	1	0	1	0	2	2	1	1	1	0	1
3482	2	4	0	3	2	2	2	1	2	2	1	1	1	1	0	0	1	1	1	1	1	1
3484	3	1	1	0	2	2	2	1	1	1	1	1	1	1	0	2	1	0	2	1	0	1
3485	2	1	1	2	0	0	1	2	2	2	1	1	1	2	3	1	1	0	3	2	1	1
3487	3	3	1	1	1	2	0	1	1	1	1	1	1	2	1	0	1	0	2	1	0	1
3493	2	3	2	1	3	2	2	0	1	3	0	1	1	1	0	2	1	2	0	2	0	1
3495	0	1	1	1	2	0	1	3	1	1	2	0	1	1	1	1	1	1	1	1	0	1
3496	3	3	2	1	4	3	3	1	0	2	2	1	1	2	2	0	1	1	1	2	0	0
3498	1	2	2	3	0	2	1	0	1	0	1	0	0	1	1	2	2	0	0	2	0	2
3504	2	4	1	2	1	0	2	2	0	2	0	1	1	0	0	2	0	2	0	0	0	0
3507	0	3	3	0	2	1	1	1	3	2	1	0	2	0	1	1	0	1	1	1	0	0
3508	0	1	2	1	2	1	3	1	2	2	1	1	1	1	0	1	1	0	2	2	0	0
3511	2	2	1	1	0	0	2	0	0	1	1	1	1	1	2	1	0	1	1	0	0	1
3512	2	1	0	1	1	1	1	1	2	1	1	2	1	1	0	2	2	0	1	1	0	1
3513	0	2	1	2	1	3	1	1	3	0	1	2	1	0	1	2	1	1	2	2	1	0
3514	3	0	3	2	2	1	2	2	1	2	2	1	1	1	0	2	1	1	2	1	0	1
3515	1	1	2	0	4	1	1	2	1	0	1	3	1	0	0	1	0	1	2	1	0	1
3518	3	2	2	2	2	0	1	1	1	0	1	0	1	0	1	2	1	1	2	1	0	1
3520	3	2	3	2	2	0	2	2	1	1	2	3	1	1	3	2	1	2	1	0	0	0
3521	2	2	1	1	0	1	3	2	2	1	2	2	1	0	2	2	1	1	0	1	0	1
3522	1	2	1	1	2	0	1	2	1	1	1	1	2	2	1	1	1	0	2	1	1	1
3530	1	3	1	1	1	1	2	1	3	1	2	1	1	1	2	0	2	1	2	1	0	1
3531	2	1	1	2	2	1	1	2	0	1	1	1	1	0	0	1	2	0	2	1	1	0
3534	1	3	1	1	1	0	3	0	1	3	1	2	0	2	0	1	1	2	2	0	0	1
3535	2	3	1	2	1	1	1	1	1	1	1	1	2	1	2	2	0	1	0	0	0	0
3538	3	2	1	1	1	0	2	1	3	2	0	3	2	1	2	3	3	2	1	0	0	0
3543	3	1	3	1	1	0	3	1	1	2	1	0	0	0	1	1	1	1	1	1	0	1
3544	3	2	1	1	1	1	0	0	2	0	1	1	1	1	1	1	1	1	2	1	0	1
3550	2	3	0	1	0	0	1	3	2	2	1	2	1	0	0	0	0	0	0	0	1	0
3554	2	1	2	1	1	1	2	2	2	1	2	1	0	2	1	0	1	0	2	2	1	1
3555	1	1	1	2	1	0	1	2	2	1	0	3	3	1	0	2	1	1	2	2	0	0
3558	1	4	2	2	1	2	0	2	0	3	1	2	1	0	0	2	1	1	2	2	0	2
3561	3	3	1	2	2	2	1	2	2	2	2	2	1	1	1	1	0	1	0	2	0	1
3563	2	2	1	2	0	1	1	2	0	1	0	1	0	1	0	1	0	0	0	2	0	1
3565	0	4	0	0	2	2	1	2	1	1	0	0	2	1	0	1	1	1	1	1	1	0
3567	1	1	2	0	1	3	2	3	1	2	0	2	1	0	1	2	1	0	2	2	0	1
3574	2	3	2	0	2	1	3	1	0	2	1	0	1	0	0	1	2	0	1	2	0	0
3577	2	0	2	2	2	2	2	2	1	1	0	0	2	0	1	0	1	0	0	1	1	1
3578	3	2	2	1	2	0	1	0	0	0	1	2	1	2	0	1	1	2	1	0	1	1
3580	3	3	1	2	0	1	1	1	1	2	2	2	1	2	1	0	2	1	0	1	0	2
3581	2	2	0	2	2	1	0	2	1	0	1	1	2	1	1	1	1	1	2	2	0	1
3582	1	1	2	1	1	0	1	1	1	0	0	1	1	1	1	2	1	2	1	1	0	1
3590	0	1	1	1	0	1	0	2	2	2	0	2	2	2	2	2	2	0	1	1	1	0
3593	1	1	3	0	0	2	1	1	2	1	2	2	2	1	1	1	1	2	0	1	1	0
3601	2	0	2	0	2	1	1	2	1	0	1	1	2	1	0	2	1	1	1	0	0	1
3603	5	2	1	0	1	0	1	0	3	1	2	1	1	0	1	1	2	0	0	2	1	0
3606	3	0	2	1	2	1	2	2	1	0	2	1	1	2	1	1	1	2	2	1	0	0
3609	1	2	3	2	4	2	0	2	1	2	1	0	1	1	2	0	0	1	1	0	0	0
3612	3	1	2	3	2	2	2	2	1	0	1	3	1	0	2	0	0	0	1	1	1	0
3616	3	1	3	1	1	2	0	1	2	2	1	1	1	2	1	1	2	1	1	1	1	0
3619	1	2	2	3	0	1	1	1	1	3	2	2	2	2	0	1	1	0	1	0	0	1
3620	3	2	2	1	1	2	1	2	3	3	2	2	0	0	0	2	2	0	1	0	0	0
3622	5	0	2	1	3	1	1	0	0	0	1	0	2	1	1	0	0	1	2	2	1	1
3627	3	2	2	0	1	1	2	1	1	1	2	2	1	0	1	1	2	1	1	2	0	1
3628	2	1	3	0	0	3	1	3	1	2	1	1	2	1	1	2	1	2	0	0	2	0
3634	4	3	1	3	2	2	1	1	1	1	1	1	1	0	2	2	1	2	2	1	1	1
3635	0	2	2	2	1	2	0	1	1	1	1	1	1	1	2	1	0	0	1	2	0	0
3638	4	2	3	3	1	1	2	2	0	2	1	1	2	1	0	1	1	0	1	1	1	0
3640	2	1	1	1	1	3	1	1	2	1	1	2	1	1	1	2	1	0	1	2	0	2
3646	2	2	1	0	0	2	2	1	1	0	2	2	1	2	2	0	2	2	1	1	1	0
3653	1	2	3	2	0	1	2	1	1	1	2	1	0	1	1	2	1	1	1	0	0	0
3655	5	2	3	3	2	1	2	2	1	1	1	2	1	1	1	1	1	0	2	1	1	0
3660	3	1	2	2	2	2	3	0	1	0	2	1	2	1	0	2	0	0	2	1	0	0
3661	2	1	1	1	1	1	1	1	2	2	1	1	1	0	0	1	0	2	0	0	0	1
3662	3	3	2	3	1	2	0	2	2	2	0	2	1	0	0	2	1	0	1	1	1	0
3663	2	2	1	2	1	3	3	1	1	0	0	3	2	1	1	1	2	1	1	0	1	0
3664	3	2	1	3	1	3	3	1	3	0	2	1	1	2	0	2	0	1	2	1	1	0
3665	2	2	3	1	2	2	0	2	1	2	0	0	2	1	1	0	2	0	1	2	1	1
3666	4	5	1	0	1	1	1	1	3	0	1	3	1	1	1	2	0	0	1	1	1	0
3668	4	3	2	1	2	2	3	0	1	1	1	1	1	2	1	1	2	1	1	1	1	0
3675	2	3	0	0	0	4	1	1	1	0	1	1	1	1	2	0	0	1	1	1	1	1
3676	4	3	1	2	2	1	1	2	3	1	2	0	2	2	1	1	2	1	0	1	1	2
3677	2	3	1	2	2	1	3	1	0	1	1	2	1	1	1	1	2	1	1	1	0	0
3678	3	2	2	1	1	3	2	2	1	1	0	0	2	1	1	1	1	0	1	1	0	1
3682	1	4	1	1	0	1	3	1	2	2	1	2	1	1	0	2	1	1	1	1	0	1
3683	2	3	2	2	1	1	1	1	1	1	0	2	1	1	1	2	2	0	0	1	1	0
3687	1	3	3	1	1	0	1	1	2	0	0	2	1	0	1	1	2	0	1	1	0	0
3689	1	2	3	2	0	2	1	2	2	2	1	1	0	1	1	1	2	1	0	0	0	1
3692	1	1	1	0	0	2	0	2	1	1	1	0	0	0	0	2	2	0	2	1	0	0
3693	1	3	1	2	2	1	2	2	1	1	1	1	2	1	2	1	1	2	0	1	0	0
3694	3	2	3	2	1	2	2	2	2	0	3	1	1	1	0	1	1	0	0	1	0	0
3696	2	2	0	0	2	2	1	2	3	1	1	1	2	0	2	2	1	1	2	2	1	1
3699	3	2	1	2	0	1	2	1	1	1	1	0	1	0	1	2	2	1	2	1	1	0
3700	3	1	2	2	2	1	1	0	1	0	1	1	2	0	0	1	2	2	2	1	1	0
3702	3	2	3	1	0	2	0	0	0	2	3	1	0	0	0	2	0	1	1	0	0	1
3704	0	1	2	1	3	0	2	2	0	0	1	1	2	1	1	0	2	2	2	2	0	0
3705	5	3	2	1	1	2	2	2	1	0	2	1	1	0	1	1	1	1	0	1	1	1
3712	2	3	1	0	2	0	1	1	1	2	1	2	1	1	1	1	2	1	0	1	1	1
3714	4	2	3	1	1	3	3	1	1	1	1	2	2	2	1	2	3	1	0	1	1	0
3720	3	2	1	2	1	2	1	1	1	1	0	2	2	1	1	1	2	1	1	0	0	1
3721	2	4	1	1	2	2	1	0	2	1	1	1	1	1	2	1	1	1	2	0	0	0
3722	1	2	1	3	3	1	1	1	1	2	1	2	1	0	0	1	0	0	1	1	0	0
3723	4	2	1	2	2	0	2	2	3	1	3	3	2	1	1	2	0	0	1	2	0	1
3724	4	2	1	2	1	2	1	1	0	1	1	1	2	1	1	1	0	1	2	0	1	1
3728	3	0	1	1	2	1	0	1	1	2	0	0	1	0	1	0	2	1	1	1	1	0
3735	1	2	1	2	3	1	3	0	2	0	1	2	1	0	0	1	1	1	1	1	0	0
3738	3	2	3	1	2	2	3	1	1	1	2	2	1	2	0	0	1	2	1	2	0	0
3740	2	2	2	2	2	2	1	0	1	2	1	2	1	2	2	1	2	1	0	2	0	0
3743	2	1	1	2	1	2	2	2	1	0	2	1	0	1	1	0	0	0	2	0	1	0
3746	3	2	4	1	1	1	2	1	1	3	3	0	2	2	1	2	2	0	1	1	1	1
3748	1	1	2	3	2	1	1	1	1	1	0	1	0	0	1	1	1	0	0	2	0	1
3752	3	2	1	0	2	2	2	0	1	1	1	1	0	2	1	2	0	1	0	1	0	1
3753	2	1	4	2	1	2	1	2	1	2	0	2	1	0	0	0	1	0	1	2	1	1
3754	1	2	2	2	1	2	1	1	2	0	0	2	2	0	1	1	1	0	1	1	0	1
3757	2	0	0	2	3	0	1	2	2	2	1	0	1	2	1	2	0	0	1	0	1	1
3758	2	3	1	2	0	0	1	1	1	2	1	3	1	0	1	1	0	2	0	0	1	0
3761	1	4	2	0	2	1	1	1	1	1	2	1	0	0	0	1	2	1	1	0	1	1
3762	4	1	4	0	1	1	1	1	2	0	2	1	1	0	1	1	0	1	2	0	0	0
3763	2	2	1	1	1	1	0	1	1	2	3	1	1	1	1	1	1	1	2	2	0	0
3766	4	3	3	1	2	1	1	3	3	1	0	0	1	1	2	1	1	2	0	1	0	1
3770	3	1	2	2	2	0	1	2	2	1	1	0	1	1	2	2	1	0	1	0	1	1
3774	4	3	2	2	0	3	1	2	1	2	1	3	1	1	1	0	1	1	0	1	1	1
3780	3	3	3	1	2	2	1	2	1	2	2	1	2	0	0	1	1	0	1	1	0	1
3782	0	2	2	0	1	0	1	0	1	1	0	3	1	1	1	2	1	2	1	2	1	0
3784	3	2	2	2	0	1	0	1	2	0	1	0	2	2	2	1	2	1	0	2	0	1
3789	3	2	2	2	1	2	1	1	1	1	2	2	2	1	1	2	1	0	0	1	1	1
3791	4	3	2	3	1	2	2	2	1	1	0	1	1	0	0	2	0	0	2	1	1	1
3793	2	3	2	3	1	1	2	0	2	2	2	3	1	0	1	1	1	0	1	0	1	2
3795	2	3	2	2	1	2	2	2	0	1	0	2	1	1	2	2	0	2	1	0	1	1
3806	4	3	1	1	2	2	1	1	0	2	0	1	2	0	1	1	1	0	1	0	1	1
3807	0	3	3	0	1	0	2	1	1	2	1	1	1	0	2	2	0	0	2	1	1	2
3808	1	1	3	2	2	2	2	2	2	0	0	1	1	0	2	2	1	2	0	1	1	0
3809	2	2	2	2	1	0	2	2	1	1	1	1	0	1	1	1	2	0	1	0	1	1
3810	2	2	0	0	3	2	1	2	1	1	2	2	3	2	1	0	0	2	1	1	0	0
3811	0	4	1	1	1	1	0	1	2	1	1	1	1	0	1	1	1	1	1	0	1	0
3817	3	4	1	1	0	1	1	2	0	2	2	3	0	1	1	0	0	2	1	1	1	0
3819	1	2	1	2	1	3	3	1	2	0	2	1	1	0	2	1	2	2	1	2	1	0
3820	0	2	1	0	1	2	1	2	1	3	0	2	0	2	1	0	2	1	2	1	1	1
3822	4	1	2	3	2	1	2	0	0	2	1	2	2	0	1	1	1	1	0	2	1	0
3823	2	3	1	2	0	1	0	2	1	1	1	0	2	1	0	1	1	0	2	1	0	0
3824	0	2	3	0	2	2	2	1	2	0	2	1	2	0	1	0	0	0	1	1	1	1
3829	3	1	0	1	2	2	0	2	1	0	1	1	2	0	2	1	0	0	0	2	1	1
3830	0	0	1	1	1	0	2	2	2	2	1	1	1	1	2	1	2	2	0	2	0	1
3831	2	4	2	1	1	1	0	1	2	0	2	3	0	2	1	0	2	1	1	1	0	0
3832	2	1	0	1	3	0	2	2	1	2	1	0	1	2	2	1	1	1	1	0	1	1
3835	1	1	3	2	0	3	2	1	1	2	2	2	0	0	1	0	0	2	1	1	1	1
3837	2	1	3	3	1	0	1	2	1	1	1	0	2	1	0	0	0	2	2	1	0	1
3845	3	1	2	1	0	3	1	0	2	1	1	0	2	1	1	2	1	2	1	1	0	1
3847	1	5	1	2	1	2	1	2	1	2	2	1	1	2	2	1	1	0	1	1	0	1
3848	3	1	1	2	2	0	1	0	2	1	2	2	0	1	2	1	1	1	1	1	1	0
3851	4	2	1	2	2	0	2	2	1	1	2	0	1	0	0	1	2	0	3	0	1	1
3852	1	3	3	2	1	2	3	1	2	1	2	2	1	0	1	1	1	2	1	0	1	0
3854	2	4	3	1	2	1	3	1	1	1	1	1	1	1	1	1	0	2	1	2	0	0
3857	2	2	2	1	1	2	2	1	2	3	2	1	1	1	2	1	0	1	1	1	0	0
3864	1	3	2	0	1	2	2	1	1	0	1	2	1	0	0	1	1	2	2	1	1	1
3870	2	1	3	4	1	3	1	1	1	2	1	1	2	2	2	1	2	1	1	1	0	1
3875	2	1	1	3	1	2	2	2	1	2	1	0	0	1	0	1	0	1	1	1	0	1
3876	2	1	1	1	0	0	0	2	0	2	0	1	1	1	1	0	1	0	1	2	0	1
3878	2	2	2	1	1	1	1	2	2	2	1	2	2	1	1	1	3	2	1	1	0	0
3883	1	3	1	1	0	2	2	1	1	1	0	0	2	0	2	2	0	1	1	2	1	0
3887	2	3	3	1	2	1	3	3	1	1	1	0	2	4	0	2	0	0	0	1	1	0
3890	3	1	3	1	0	1	1	2	0	1	1	2	1	1	0	2	2	0	0	1	1	1
3891	1	2	1	2	2	2	1	1	1	1	1	0	1	1	1	1	0	3	1	2	0	1
3895	2	1	1	2	3	1	2	0	1	2	0	0	1	1	0	0	1	1	1	1	0	0
3899	2	1	2	2	0	1	1	1	1	2	1	1	1	1	1	0	2	1	0	2	0	0
3900	1	3	2	1	3	0	3	2	2	1	1	2	1	1	0	0	1	0	0	1	0	0
3902	2	2	0	3	2	1	1	2	2	1	1	1	2	1	1	3	0	1	2	1	0	0
3906	2	2	4	1	2	1	2	1	3	3	2	1	0	2	1	0	1	2	2	0	0	1
3908	4	3	3	2	0	1	1	1	2	2	2	1	1	2	1	1	0	1	2	2	0	0
3911	1	3	1	3	2	0	2	2	1	1	1	1	2	0	0	1	1	1	2	0	0	1
3915	3	2	1	1	1	2	1	1	1	1	1	0	0	1	1	2	0	1	1	0	0	0
3916	1	1	1	1	0	3	1	1	3	1	2	1	2	2	1	1	1	0	1	1	0	0
3917	1	1	0	2	1	1	1	1	2	2	2	1	2	1	2	0	0	1	2	2	0	0
3920	2	3	2	0	2	1	1	2	2	3	1	2	3	1	2	1	2	2	0	1	1	1
3921	1	1	0	3	1	2	0	0	1	2	0	1	1	0	2	2	1	1	1	2	0	1
3923	3	1	3	0	2	1	2	1	1	1	1	1	1	1	1	1	2	2	2	1	1	1
3927	2	3	2	2	3	2	0	1	1	2	2	2	2	1	2	1	1	1	1	1	0	0
3932	2	2	1	1	0	1	2	1	3	1	3	1	2	2	0	2	1	0	2	1	1	0
3935	3	3	2	2	0	0	2	0	2	2	1	1	0	2	1	1	1	0	1	2	1	1
3936	0	1	2	0	1	2	1	0	2	2	2	1	1	1	3	0	2	1	1	1	0	1
3939	3	2	1	1	2	2	1	0	2	2	2	0	2	1	1	1	1	0	1	1	0	0
3940	4	3	3	1	1	1	2	2	0	1	2	1	1	2	1	2	2	2	0	2	3	2
3941	3	2	3	1	1	3	0	2	3	0	2	1	2	2	0	0	1	0	0	0	1	2
3942	1	3	2	1	2	1	1	1	1	3	1	1	2	0	0	2	1	1	1	1	0	1
3943	2	2	3	2	2	2	2	2	0	1	0	2	1	2	3	1	0	1	1	0	0	0
3945	0	1	2	0	2	1	1	2	0	3	4	2	1	1	1	1	0	0	2	0	1	0
3946	1	1	2	0	1	1	2	2	0	1	2	1	1	1	1	1	2	0	0	0	1	1
3947	1	1	1	3	3	2	0	1	2	2	2	1	0	1	3	1	0	1	0	2	1	0
3949	2	0	1	3	2	1	2	2	0	1	1	2	0	0	1	0	0	1	1	1	0	1
3950	1	3	1	3	2	1	0	0	1	0	0	1	2	1	2	0	0	1	2	1	1	1
3961	3	3	3	0	2	1	1	0	0	1	2	1	0	2	1	2	3	1	1	1	0	1
3962	4	0	2	1	2	0	1	2	0	0	1	3	2	1	1	1	1	1	1	0	0	1
3963	1	1	2	2	2	3	1	0	1	0	1	3	0	1	2	1	2	2	1	1	1	1
3967	2	3	2	0	2	1	1	0	2	2	1	0	1	1	1	2	2	2	1	2	0	2
3970	3	2	4	2	1	1	1	2	1	1	0	1	1	1	1	1	1	0	1	2	0	2
3971	2	1	2	2	2	2	2	1	0	1	3	3	2	0	1	1	3	2	1	1	0	1
3972	1	3	2	2	2	1	2	2	3	1	2	1	2	1	0	0	1	2	2	1	0	0
3973	4	1	3	1	1	0	0	1	1	2	1	3	2	0	2	1	0	2	0	0	1	1
3975	2	2	1	1	0	0	1	2	1	0	1	2	1	2	1	0	2	0	1	0	0	1
3978	2	2	0	1	2	2	1	1	2	0	2	1	2	0	0	1	0	0	1	1	1	0
3979	2	2	2	1	2	2	1	3	2	3	2	3	2	2	1	2	0	1	1	1	0	0
3980	3	3	1	2	0	2	0	0	1	2	1	0	0	1	0	0	2	0	0	2	0	1
3982	2	1	2	1	3	2	0	1	2	2	1	0	0	1	1	1	2	2	1	1	0	0
3988	2	1	2	1	1	1	2	2	2	0	1	1	2	1	0	2	2	1	0	1	1	2
3989	1	1	0	1	1	1	2	1	0	3	1	1	1	0	1	2	1	2	2	2	1	0
3992	3	1	2	0	1	2	1	1	2	0	0	1	0	1	2	0	1	0	2	2	0	1
3993	2	4	2	2	2	3	0	1	2	2	1	2	1	1	2	2	0	1	0	0	0	1
4000	2	1	2	3	0	2	3	2	0	1	3	1	1	1	1	1	1	1	2	1	1	0
4002	2	2	0	1	3	2	1	2	1	2	1	0	0	1	2	1	1	1	2	1	0	0
4003	1	3	1	3	0	0	1	0	1	3	1	2	1	1	0	0	2	1	1	1	1	1
4004	2	2	0	1	1	2	0	0	2	1	2	1	0	2	1	1	2	2	1	0	0	0
4009	3	1	3	2	2	1	2	1	1	2	2	3	1	1	2	1	1	1	2	1	0	1
4011	3	5	1	2	1	1	1	1	1	1	0	3	1	0	1	1	2	2	0	1	0	0
4013	2	2	1	1	2	0	1	1	1	2	1	1	1	1	0	2	1	1	1	1	1	0
4017	1	1	3	1	3	3	1	2	0	2	1	2	0	1	0	2	3	2	0	1	1	1
4018	1	3	3	0	2	0	1	3	1	1	2	1	0	0	1	1	0	0	1	0	0	0
4021	1	2	1	3	3	2	0	2	2	1	1	2	1	0	1	2	2	2	1	1	1	1
4022	3	1	1	2	2	0	0	1	0	1	2	0	0	1	1	2	0	1	2	1	0	2
4025	3	3	3	2	0	2	1	2	0	2	3	2	1	1	1	1	2	1	0	0	1	0
4027	2	4	2	2	1	2	1	2	3	1	2	1	1	2	0	0	2	1	0	1	1	1
4028	1	2	2	1	2	1	2	2	2	2	1	2	1	0	1	0	1	1	0	0	1	1
4029	3	1	1	1	1	0	1	0	1	1	1	0	1	1	1	1	0	2	2	1	1	1
4031	3	1	1	3	2	1	0	3	3	1	2	1	1	1	0	1	1	1	2	0	0	1
4034	3	4	1	2	2	1	1	1	3	3	1	3	0	1	0	2	0	0	1	1	1	2
4038	3	2	2	1	3	1	1	2	3	2	0	1	2	1	2	0	1	1	1	2	1	1
4043	4	3	1	3	2	1	3	2	0	1	4	2	1	0	1	1	2	1	1	1	0	1
4052	1	2	1	0	2	1	2	0	0	1	1	1	2	0	1	1	1	1	1	0	1	0
4053	3	1	1	3	1	1	1	1	2	2	1	1	1	1	1	1	2	1	2	2	1	2
4055	2	2	0	1	1	3	2	2	2	2	1	3	3	0	0	0	1	2	1	1	0	0
4061	1	3	1	2	1	1	2	1	1	1	2	0	2	1	2	1	2	0	2	1	0	0
4064	4	0	2	2	3	1	1	2	2	0	0	2	1	1	0	1	1	1	0	1	1	0
4067	2	3	2	1	3	2	2	2	3	3	1	2	1	2	1	1	0	1	1	0	1	1
4068	1	2	1	1	1	2	1	2	1	1	1	1	1	2	0	1	0	0	2	1	1	0
4071	3	2	1	1	2	2	1	1	3	2	1	0	0	0	2	0	1	1	1	1	1	1
4072	2	2	3	2	0	1	2	0	3	2	2	3	0	0	1	1	1	1	1	1	0	1
4075	3	3	2	1	3	0	1	1	1	1	2	2	1	1	2	1	2	0	1	0	0	0
4080	1	3	1	3	3	2	2	1	1	3	1	3	0	0	0	1	1	1	1	2	1	0
4083	2	2	3	1	1	2	2	0	2	0	1	0	0	1	0	0	2	1	0	1	1	0
4085	3	2	2	0	1	0	0	2	2	2	1	1	0	1	0	0	1	1	1	0	1	1
4086	2	3	2	1	1	0	1	1	1	1	1	2	1	1	1	1	0	1	1	1	1	0
4087	0	3	3	2	2	1	1	1	0	1	1	2	1	2	2	2	0	0	0	1	1	1
4091	2	0	3	1	1	2	1	2	1	2	2	1	1	2	1	1	1	1	1	2	0	1
4092	2	2	2	4	1	3	2	2	1	2	3	2	0	2	2	1	1	2	1	1	0	1
4093	2	3	2	0	1	2	2	1	1	1	0	0	2	1	0	1	2	1	1	1	1	1
4095	4	3	2	2	2	2	2	1	2	0	2	1	1	1	1	1	1	2	1	1	1	0
4100	1	2	2	2	1	3	2	2	2	0	1	1	0	2	1	1	1	1	1	1	1	0
4102	2	1	1	2	2	1	3	1	2	2	2	1	0	2	1	1	2	1	1	1	0	0
4106	2	1	1	1	4	1	1	2	1	1	2	3	0	1	1	2	1	1	2	1	0	1
4113	1	1	2	1	2	0	0	0	1	0	1	1	1	0	1	2	1	1	0	1	1	0
4115	1	3	4	2	2	1	0	2	1	1	1	1	1	1	1	2	2	0	1	1	1	0
4118	3	2	2	0	2	1	2	2	1	1	0	1	0	0	2	0	1	1	1	1	0	0
4120	1	1	3	1	1	0	2	2	2	2	0	3	1	1	2	1	2	1	1	0	0	1
4125	1	2	2	1	2	1	1	1	1	1	1	0	1	1	2	1	2	0	0	1	0	0
4127	1	2	2	2	1	0	0	1	0	1	0	2	1	0	1	1	1	0	1	1	0	0
4128	2	0	3	3	1	2	2	1	2	1	2	1	1	2	2	2	2	1	2	0	1	0
4129	1	2	0	2	0	1	1	4	1	2	1	0	2	1	2	2	1	1	1	2	0	1
4131	3	1	0	1	1	3	2	1	1	2	1	1	1	0	1	1	2	1	1	2	1	0
4132	2	2	3	2	2	1	2	1	1	1	0	1	0	1	1	1	2	1	0	1	0	1
4144	1	3	3	2	1	2	2	0	2	1	1	1	0	0	1	2	2	1	1	0	1	1
4147	2	2	2	3	2	1	1	1	1	2	1	1	0	1	0	1	2	0	1	0	1	0
4149	1	1	2	1	2	2	2	2	0	2	3	2	1	1	0	0	1	0	1	1	1	1
4159	1	3	2	3	1	1	2	1	0	2	2	3	1	2	1	1	1	3	2	1	0	1
4160	1	2	1	2	1	1	2	0	1	2	1	0	2	1	3	0	2	1	0	2	0	1
4163	3	1	1	2	1	1	1	1	0	0	1	1	0	1	1	1	1	1	1	2	1	1
4164	3	2	1	1	1	2	2	3	1	3	1	2	3	1	2	1	2	2	1	2	1	1
4169	3	1	2	2	1	2	2	1	1	0	0	1	1	2	1	2	1	1	0	2	0	1
4171	1	1	2	2	1	1	1	2	1	0	1	0	2	2	1	2	1	1	0	2	1	1
4173	2	3	1	0	2	0	3	1	1	2	0	2	1	0	1	0	2	2	0	1	0	0
4182	2	2	4	2	2	3	1	0	0	2	1	1	1	1	2	1	3	0	1	0	1	0
4184	1	0	2	1	0	0	1	0	1	2	1	0	0	1	0	1	1	1	0	1	0	1
4185	1	3	3	0	3	1	3	1	1	2	0	1	1	1	0	1	1	0	2	1	0	1
4192	4	3	0	2	1	3	1	1	4	1	0	1	0	2	2	1	0	2	1	1	0	1
4193	4	4	2	1	2	0	1	0	1	1	1	2	1	1	0	2	3	0	0	2	1	0
4194	2	2	2	2	1	0	2	0	1	3	1	0	1	1	1	2	0	1	1	1	1	0
4195	2	3	2	1	2	1	1	2	1	1	2	1	1	1	2	1	1	1	1	1	1	1
4196	2	3	1	2	1	3	1	3	1	1	1	1	2	1	1	1	0	0	2	0	0	0
4197	3	0	3	2	2	1	2	0	1	3	2	2	2	0	1	3	1	1	1	1	0	1
4198	3	0	0	2	2	3	0	2	1	1	2	3	2	2	1	1	2	0	2	2	1	1
4200	2	2	1	4	2	1	1	1	1	3	1	1	1	1	0	2	0	1	1	0	1	0
4201	2	1	2	1	3	1	1	2	2	0	2	0	1	0	1	1	2	0	2	1	1	0
4203	4	1	2	5	0	0	1	0	3	2	2	3	2	0	2	1	2	2	1	1	0	0
4207	4	2	2	3	2	2	1	1	0	1	0	1	1	1	1	2	1	1	0	2	0	1
4210	3	2	2	0	1	1	3	1	1	1	2	1	0	0	1	0	2	0	1	2	1	1
4215	1	4	2	2	1	2	1	0	1	1	1	2	1	1	1	0	2	0	0	1	0	0
4219	2	4	3	2	0	1	2	0	3	1	1	0	1	1	1	2	0	1	1	2	1	0
4221	0	0	2	2	1	4	0	0	0	0	1	0	1	1	0	1	0	0	2	0	0	1
4222	3	1	1	1	1	0	0	1	0	0	0	0	0	1	1	0	2	1	1	2	1	1
4223	1	2	1	3	3	1	2	1	2	2	2	1	1	1	1	1	2	1	1	0	1	0
4226	2	4	3	2	2	2	1	3	2	1	0	1	2	0	0	0	2	2	0	0	0	1
4229	1	2	1	0	1	2	0	1	2	1	1	1	1	1	1	2	1	2	1	1	0	1
4231	3	1	1	1	1	2	2	1	0	2	1	0	0	1	1	0	1	1	2	1	0	0
4233	1	1	3	0	2	2	0	2	1	1	1	1	2	1	2	1	2	1	1	1	0	0
4234	2	1	1	2	1	1	2	1	2	2	2	1	0	1	1	2	1	2	1	0	0	0
4235	1	2	3	1	0	1	0	1	1	2	1	0	2	2	0	2	2	1	2	2	1	0
4239	3	3	1	2	1	2	2	0	0	2	1	0	1	0	1	0	1	2	1	1	1	0
4242	2	2	1	2	1	3	2	1	1	1	2	1	1	1	0	0	2	1	1	1	0	1
4244	4	1	3	1	2	1	1	2	1	1	1	0	2	1	1	2	2	1	0	1	1	1
4249	2	4	0	0	0	1	0	1	1	4	3	2	2	0	2	1	1	0	1	2	0	1
4252	1	2	1	2	2	1	2	1	1	2	1	0	1	0	0	3	1	0	1	1	0	1
4253	1	2	2	1	2	2	1	0	1	2	3	0	0	1	2	0	3	0	1	0	0	0
4254	1	2	1	2	0	0	0	2	1	0	1	1	0	1	1	1	1	1	1	0	1	0
4256	0	2	3	0	1	2	0	5	1	1	2	0	1	1	1	2	2	0	1	1	1	1
4258	1	2	2	1	1	1	0	2	1	1	1	2	0	0	1	1	2	1	1	0	1	0
4260	4	2	2	2	1	1	0	2	0	1	2	1	1	1	1	2	1	1	1	2	0	1
4261	1	1	1	1	1	2	2	1	0	0	0	1	2	2	1	0	0	1	1	1	0	0
4262	4	2	4	1	2	1	2	1	0	2	2	2	0	3	2	2	2	1	0	1	1	0
4263	3	2	2	2	1	2	1	1	1	2	1	1	0	1	1	1	2	2	2	1	0	0
4264	3	3	1	2	2	1	2	1	2	1	1	2	2	3	0	1	0	1	1	0	1	1
4265	2	4	1	1	1	3	2	2	1	3	2	0	1	0	1	1	0	2	1	0	1	2
4268	1	2	2	2	3	2	0	2	1	1	2	2	1	0	2	2	1	2	0	1	0	0
4270	2	2	2	1	2	1	2	0	2	1	1	3	2	1	2	2	1	1	0	1	0	1
4271	4	3	2	1	2	2	1	1	2	2	2	1	1	0	2	0	1	1	2	1	1	0
4286	2	2	3	1	0	1	1	2	1	2	0	1	2	0	1	1	1	0	2	2	0	0
4287	3	3	0	1	2	3	2	2	1	2	1	1	2	1	1	0	2	1	1	1	0	0
4288	2	3	1	0	2	2	1	0	1	2	0	2	0	2	1	2	1	1	2	0	2	0
4291	3	1	2	1	2	2	1	1	2	3	2	3	1	1	0	2	1	1	0	1	0	1
4293	1	1	1	2	2	1	2	0	1	1	0	2	1	1	0	0	2	2	2	1	0	2
4298	1	1	2	2	3	3	1	3	1	2	4	3	2	0	1	1	2	2	1	1	1	1
4308	2	3	3	1	1	0	1	2	2	2	0	3	1	2	2	1	2	0	2	2	0	0
4309	4	2	1	3	1	2	1	2	0	0	1	2	1	1	1	2	2	0	1	0	0	2
4310	0	1	4	3	0	1	2	2	2	2	1	3	2	1	2	1	0	1	1	1	1	1
4312	0	2	3	0	2	1	2	1	2	2	2	3	1	0	0	1	0	2	1	1	0	2
4313	2	3	2	1	1	1	1	1	3	1	2	2	2	2	2	0	0	1	2	0	1	0
4314	5	3	1	2	2	2	1	1	1	1	2	1	0	1	2	2	0	1	1	1	0	0
4320	2	3	2	1	2	2	1	2	2	0	0	1	2	2	2	1	1	1	2	1	1	1
4321	3	2	1	1	1	4	1	2	1	3	2	2	2	0	2	0	1	2	0	0	1	1
4326	3	4	1	1	3	1	2	1	1	1	3	2	1	0	2	2	0	1	2	0	0	0
4332	4	2	3	2	1	2	1	2	2	1	0	0	1	1	2	2	2	1	0	0	0	1
4337	3	2	2	3	1	2	2	1	2	1	2	1	0	1	0	1	1	1	0	0	1	0
4340	4	3	2	1	3	1	1	2	0	0	2	2	1	1	2	2	2	1	0	1	1	1
4344	1	1	2	1	2	3	3	1	2	0	1	3	2	0	0	0	0	1	1	2	0	1
4346	2	3	1	1	1	1	1	3	3	1	2	2	0	0	0	2	1	0	0	2	1	0
4348	2	2	3	0	0	1	1	0	0	2	2	1	1	2	0	1	1	1	0	1	0	0
4351	3	2	1	0	2	2	2	0	2	1	1	1	2	1	0	1	0	2	1	1	0	1
4357	3	3	1	3	1	1	1	2	2	1	0	0	2	2	1	1	1	2	2	0	2	1
4359	3	3	2	2	1	1	1	2	2	2	1	1	1	1	0	2	0	1	1	1	1	0
4361	2	3	1	3	2	2	1	0	2	1	1	1	1	1	2	1	1	1	2	2	1	1
4363	1	1	3	2	3	1	0	0	0	0	1	1	1	1	2	1	1	1	1	1	0	1
4364	4	3	2	2	1	2	2	3	0	1	2	1	1	1	0	0	0	1	1	1	0	0
4368	2	2	3	0	2	2	2	2	1	2	0	2	2	2	1	1	0	1	1	1	0	0
4372	1	2	2	3	0	3	0	1	1	0	1	2	1	1	1	2	0	2	1	1	0	1
4379	4	2	1	2	3	2	2	2	1	1	1	2	2	2	0	2	1	1	2	1	1	1
4381	2	3	0	3	2	1	0	1	2	1	2	1	1	2	1	1	0	0	1	1	0	1
4382	3	1	2	1	1	0	1	1	2	0	2	1	1	0	0	1	0	2	1	2	1	1
4384	2	1	1	2	2	3	2	2	1	1	2	1	1	0	0	1	0	0	1	1	0	0
4385	4	2	3	0	2	0	3	1	1	1	2	3	0	1	2	1	0	2	0	0	0	0
4388	3	2	0	1	1	1	2	1	3	0	1	3	2	1	0	0	1	1	0	1	1	1
4393	1	2	3	1	1	0	1	2	0	1	1	1	0	0	0	2	1	2	0	1	1	0
4396	2	1	2	0	1	1	2	1	2	3	1	1	2	1	1	0	1	1	0	1	0	2
4398	2	1	1	2	0	0	1	1	1	1	0	0	2	1	1	2	2	1	2	1	1	0
4406	3	1	3	1	1	1	2	1	0	2	2	2	0	1	0	1	0	0	0	2	1	2
4407	2	3	1	2	0	2	1	1	0	1	1	2	2	2	2	2	1	1	1	1	0	1
4410	1	1	0	1	1	0	2	0	1	0	3	0	2	1	0	0	2	0	2	0	0	0
4417	1	2	0	1	2	2	0	1	2	2	2	1	1	1	0	1	2	1	1	2	1	0
4419	1	1	1	2	1	2	3	1	1	1	1	2	0	1	0	0	2	0	0	1	1	1
4421	3	2	2	2	1	0	1	1	0	1	1	2	1	2	1	0	1	0	2	1	1	0
4426	2	1	2	2	2	1	2	1	0	0	2	4	0	1	1	2	2	1	1	0	0	0
4427	2	0	2	2	2	1	1	1	1	2	2	2	1	2	1	1	1	0	1	2	1	0
4430	3	3	0	1	1	0	3	1	2	1	1	2	0	1	1	2	1	2	1	0	0	0
4432	3	2	1	1	2	0	1	1	2	3	1	0	1	1	1	0	0	2	1	2	1	1
4434	2	5	2	3	2	0	1	0	1	2	1	1	1	0	1	0	1	1	0	2	1	0
4435	1	3	4	3	2	3	2	2	0	2	1	0	1	0	1	1	1	1	1	0	0	0
4437	0	3	2	0	1	2	0	1	1	1	0	2	0	1	1	0	1	0	0	0	0	0
4438	1	1	0	2	1	0	2	1	1	3	1	2	2	2	1	2	1	1	1	1	0	0
4439	2	0	1	0	1	1	1	1	2	2	1	1	0	1	1	1	1	2	1	2	0	1
4440	3	1	2	1	2	4	2	1	0	2	0	1	1	1	1	1	1	2	0	2	0	0
4441	2	1	0	2	1	1	0	1	1	0	2	2	0	1	2	0	1	2	2	0	1	1
4444	2	1	2	0	1	2	1	0	2	1	1	1	0	2	1	0	0	1	2	2	0	0
4446	2	1	2	3	3	1	0	1	2	1	1	2	1	1	0	1	3	1	2	2	1	0
4451	2	3	1	2	1	2	1	0	1	1	1	0	0	1	1	2	0	0	0	1	0	1
4452	3	0	1	3	1	0	2	2	0	1	1	2	0	1	2	2	2	0	1	1	1	0
4453	3	2	3	1	2	2	2	1	1	2	1	1	1	1	0	1	1	1	1	2	1	0
4456	2	2	2	1	3	0	1	1	2	2	2	1	1	1	2	2	0	2	0	0	1	0
4459	2	3	1	0	1	0	1	0	1	1	2	2	1	2	2	0	0	1	0	0	0	1
4461	3	2	0	1	2	3	3	1	0	0	1	2	2	1	2	1	2	2	0	0	0	1
4471	2	2	1	1	2	3	1	1	2	3	2	0	0	2	0	0	1	0	0	0	1	1
4472	3	2	1	1	1	1	2	2	0	2	2	2	0	0	1	1	1	0	0	2	0	0
4475	0	2	2	1	1	1	2	0	1	1	3	0	2	0	1	2	1	0	0	2	0	0
4478	2	2	2	2	1	1	2	0	0	0	0	1	1	1	1	2	0	1	1	2	1	0
4479	2	2	1	1	0	1	1	0	1	2	1	1	2	2	1	1	1	2	1	1	1	0
4482	2	2	2	1	2	1	2	1	2	0	1	0	0	1	0	0	0	0	0	0	1	1
4484	3	3	1	0	2	0	1	1	2	1	1	2	1	1	0	0	0	1	0	2	1	0
4485	1	2	2	0	2	1	2	1	2	1	1	0	1	1	0	0	2	2	0	0	0	0
4486	1	2	2	1	1	1	1	1	1	1	1	0	1	0	1	1	0	0	1	1	1	0
4488	4	1	1	1	2	1	1	1	2	3	2	0	1	1	1	0	2	1	2	0	1	1
4490	2	2	1	1	1	1	3	1	2	1	0	3	0	1	1	2	1	1	2	2	1	1
4499	1	5	1	0	2	1	3	2	0	2	2	0	1	0	1	0	1	1	0	0	1	0
4500	0	1	0	1	1	1	3	2	1	2	1	2	0	1	1	2	1	2	1	1	0	0
4501	4	2	2	2	1	3	2	3	1	1	1	1	1	2	1	2	0	1	1	1	1	1
4502	4	2	2	1	1	1	1	0	2	0	2	0	2	0	0	0	2	1	2	1	0	0
4506	1	2	3	1	1	0	2	0	2	2	3	1	2	2	1	1	1	2	0	0	1	0
4507	0	2	1	1	1	3	3	2	1	3	1	1	2	1	1	1	0	1	0	2	0	2
4514	2	1	1	2	0	1	1	1	0	1	1	1	1	1	1	2	0	1	0	0	1	1
4518	1	2	4	3	1	3	2	2	2	2	0	3	2	1	1	1	1	2	1	0	0	0
4521	2	3	0	0	1	1	2	0	2	0	2	2	2	2	0	2	0	0	1	0	1	0
4522	2	2	2	2	3	1	2	2	2	3	2	0	2	0	2	1	1	1	1	1	1	0
4524	2	3	0	2	1	2	0	0	1	1	3	1	0	2	1	0	2	0	1	1	1	0
4527	1	2	3	2	2	2	2	2	3	1	2	2	0	2	1	0	0	1	1	0	0	1
4528	5	3	3	2	0	0	1	1	2	2	2	3	3	1	1	2	0	1	0	1	1	0
4529	2	2	0	2	0	0	0	0	1	1	1	1	1	1	1	0	1	1	2	1	1	1
4534	2	0	0	3	2	1	0	0	1	1	0	1	1	0	0	2	1	1	2	2	0	0
4535	2	1	1	2	3	2	2	1	3	3	2	0	1	1	1	1	2	2	0	0	0	0
4536	1	0	1	1	3	2	2	2	2	1	2	0	0	0	0	1	1	1	2	0	1	1
4538	2	3	0	2	1	2	3	0	0	1	2	1	1	1	1	2	1	0	0	2	1	1
4540	2	3	1	3	1	3	2	1	1	2	2	3	0	1	1	1	0	2	2	0	1	1
4545	2	2	3	2	3	2	1	2	1	0	3	1	1	2	1	1	0	1	0	1	0	1
4547	2	1	4	1	1	0	0	2	2	1	3	2	2	1	1	1	1	3	1	0	1	0
4548	2	3	1	1	2	1	2	0	1	0	0	0	2	0	1	1	1	2	0	1	1	1
4549	2	4	1	1	1	1	2	2	2	0	2	1	0	0	2	2	0	0	1	1	1	1
4550	2	1	1	2	0	2	3	1	2	3	2	2	2	1	0	1	1	0	0	1	0	1
4551	2	1	3	2	1	1	2	1	1	1	1	2	1	0	1	1	2	0	1	2	1	1
4553	2	3	1	1	1	1	2	1	1	1	0	2	0	1	1	1	1	1	0	0	0	1
4558	3	1	1	1	1	2	1	2	0	2	1	2	0	0	1	1	1	1	1	2	1	1
4559	1	2	3	0	1	2	1	0	0	1	1	1	0	0	2	0	1	2	1	2	0	0
4560	2	2	2	2	1	1	0	3	2	1	0	1	1	0	0	2	1	0	1	1	1	1
4561	2	2	2	3	1	3	2	2	0	1	2	1	0	1	1	2	1	0	0	1	0	0
4562	2	1	1	0	1	0	2	0	1	1	0	2	0	1	1	1	1	1	1	1	2	1
4570	2	3	2	3	1	1	2	2	1	1	2	1	2	1	2	2	0	0	2	1	0	2
4573	2	3	1	0	1	2	3	2	2	0	2	1	1	0	2	2	2	1	2	1	0	1
4577	3	2	2	2	2	2	1	3	1	3	0	2	1	1	0	1	2	1	1	0	1	0
4578	3	0	1	2	2	1	2	0	2	2	1	2	0	1	0	1	1	1	1	2	2	0
4584	1	1	1	3	2	2	1	1	1	2	2	1	1	1	1	1	3	1	1	1	0	1
4587	3	2	1	1	1	0	2	1	1	1	1	1	1	2	1	1	1	1	1	0	1	0
4588	2	0	1	0	1	1	0	3	1	2	2	0	1	0	1	2	0	1	1	2	0	0
4590	1	2	0	1	1	1	2	2	1	0	1	3	1	1	1	2	0	2	0	1	0	0
4591	3	0	1	1	2	3	3	2	1	1	1	3	0	1	1	1	1	2	1	1	0	0
4592	1	1	2	1	1	2	1	0	2	0	2	2	1	1	0	0	0	1	1	2	1	1
4595	2	1	1	0	1	3	2	2	1	2	1	1	1	1	2	0	1	2	1	1	1	0
4596	1	2	2	2	1	2	1	0	1	1	1	2	1	1	0	1	2	0	0	0	0	1
4597	4	1	2	2	1	1	1	0	1	1	1	2	0	1	0	2	0	1	1	0	0	0
4598	4	0	2	2	0	2	2	1	1	2	2	1	0	1	0	1	0	0	1	1	1	1
4601	3	1	3	0	0	2	1	0	2	1	2	3	1	1	1	2	0	1	0	0	0	1
4602	5	3	2	2	2	3	1	1	1	2	1	3	0	1	0	1	1	1	1	1	0	0
4605	2	2	1	1	0	1	1	1	0	2	2	2	0	0	0	1	1	1	0	0	0	1
4608	4	1	3	2	1	2	2	2	2	1	2	3	1	2	0	1	2	0	1	0	1	0
4609	2	3	2	0	1	2	0	3	1	1	2	1	1	2	0	2	0	0	1	1	1	1
4610	2	2	1	0	1	1	2	1	1	1	1	1	2	0	1	1	0	2	1	0	0	0
4611	2	2	0	3	2	1	1	1	1	1	2	1	1	2	0	1	0	1	1	1	1	1
4612	2	0	1	1	1	0	2	2	3	1	2	3	0	1	1	3	2	0	0	1	0	0
4613	2	1	1	1	1	0	0	1	1	2	1	3	0	1	1	1	1	1	1	1	1	1
4615	0	3	1	1	3	1	2	2	1	2	1	1	0	2	1	1	3	0	1	1	0	0
4617	1	2	2	1	2	1	0	2	1	1	0	2	0	1	1	1	1	1	1	2	1	1
4620	1	2	2	1	3	1	1	2	1	1	2	1	1	0	0	2	1	1	1	1	1	1
4621	0	2	1	2	1	0	2	2	1	1	1	1	0	2	0	1	0	0	1	1	1	1
4625	4	1	2	2	2	1	2	2	1	2	3	1	0	1	0	2	1	0	1	3	1	0
4629	2	2	3	2	2	3	2	1	1	2	0	3	1	0	0	1	1	2	1	0	1	2
4630	2	3	2	1	2	2	0	2	2	1	2	2	1	1	2	0	0	2	1	0	1	1
4631	3	1	3	1	1	1	2	2	0	0	2	2	2	1	2	1	1	1	2	2	1	1
4636	3	0	1	0	0	1	2	1	0	0	1	0	1	1	1	0	0	2	2	1	0	1
4640	2	1	2	2	1	2	1	1	1	2	0	1	1	1	1	2	0	2	0	2	0	2
4641	3	0	2	1	0	2	2	1	3	1	1	0	1	0	1	2	1	2	1	1	2	1
4646	3	2	0	2	0	1	0	2	2	1	1	2	2	0	1	1	2	1	0	0	0	0
4655	3	2	3	1	1	2	0	2	1	2	2	0	1	0	2	0	1	2	1	0	1	0
4658	1	3	0	0	0	0	1	1	1	2	0	1	0	0	0	1	1	1	0	1	0	0
4659	3	4	2	0	1	0	1	2	0	2	2	2	1	1	1	1	1	0	2	1	1	1
4661	0	1	2	2	2	2	0	2	1	2	1	0	0	2	1	2	2	1	1	1	0	1
4664	4	1	1	1	1	1	1	0	1	1	3	1	1	0	1	1	2	0	1	2	1	0
4666	2	4	2	1	3	0	1	2	3	1	0	1	0	0	1	0	1	1	1	1	1	1
4667	0	1	2	2	0	0	3	0	3	3	1	2	1	0	1	2	1	0	1	2	1	1
4670	3	1	0	1	1	0	2	3	1	1	2	2	1	2	0	0	1	1	0	0	0	1
4676	4	2	3	2	2	2	1	1	2	0	1	2	2	0	1	2	2	2	1	1	1	0
4677	1	0	2	1	1	1	2	0	1	0	0	0	1	1	0	0	2	1	1	1	0	0
4683	2	2	2	0	1	2	0	0	1	0	1	0	1	1	1	1	0	0	1	1	0	1
4687	1	3	0	1	2	2	1	1	1	0	0	2	1	0	1	1	0	0	1	0	0	0
4688	5	2	2	0	1	2	2	1	2	1	1	1	1	1	2	1	2	1	2	2	1	0
4691	2	2	2	1	2	3	1	1	1	3	0	0	2	1	0	1	2	1	1	1	1	2
4693	1	1	1	1	1	0	1	0	2	2	1	0	0	2	1	2	1	1	1	0	0	0
4694	0	0	2	2	0	0	1	2	0	2	0	2	1	1	1	1	0	1	1	1	0	1
4697	3	3	2	0	1	2	2	3	0	0	3	2	1	0	1	2	0	2	1	1	1	2
4701	1	0	2	1	1	1	1	2	1	2	0	1	1	0	0	1	1	1	0	1	0	0
4706	3	0	1	1	3	1	1	1	0	2	1	1	1	0	2	2	2	2	2	0	1	1
4707	2	2	0	0	1	2	0	0	1	1	0	1	1	0	1	1	2	1	0	2	0	1
4708	2	1	0	2	1	2	1	1	2	2	3	1	0	1	1	1	1	1	1	1	1	0
4709	1	2	3	0	2	2	2	1	2	1	1	1	0	2	1	2	1	0	0	1	1	1
4712	2	2	3	1	1	0	2	2	2	1	2	1	2	0	1	2	2	1	0	1	0	0
4718	1	3	1	2	1	3	1	2	0	0	3	2	2	0	0	1	0	0	1	0	1	1
4730	1	3	3	3	0	1	2	0	1	0	2	2	2	2	2	1	2	0	1	1	0	1
4733	3	3	1	1	1	1	3	1	1	0	3	2	1	2	1	0	0	0	1	1	0	1
4737	2	2	1	0	1	1	0	0	0	1	1	1	0	1	1	1	1	1	1	2	1	1
4739	2	2	1	2	1	0	0	1	2	1	2	2	2	1	2	1	0	1	2	2	0	0
4740	0	2	1	2	0	2	1	1	2	1	1	3	0	1	2	2	1	1	1	1	1	1
4744	1	3	2	2	2	2	3	2	2	2	1	3	1	0	1	0	2	0	1	1	1	0
4746	2	3	1	0	2	0	0	2	2	1	1	2	1	1	1	0	2	1	3	1	0	1
4749	3	2	1	1	1	2	1	0	1	2	0	1	2	0	1	1	0	0	2	1	1	0
4751	3	2	2	1	2	1	0	1	2	1	1	0	2	2	1	1	1	0	1	1	0	1
4762	5	2	1	1	2	3	2	0	1	3	1	3	1	0	1	1	0	1	0	2	1	1
4765	5	0	2	1	3	0	2	1	1	3	1	2	0	1	0	1	2	2	1	1	0	2
4768	3	2	2	1	3	2	1	1	2	1	0	0	1	2	1	1	1	1	2	0	0	1
4772	3	2	3	1	2	2	2	1	1	1	2	1	0	1	2	1	1	1	1	1	0	1
4776	1	2	2	4	1	2	1	1	0	2	0	1	1	1	0	1	1	1	0	1	0	0
4780	1	4	2	1	1	1	2	2	0	1	1	1	1	0	2	2	1	2	0	2	0	0
4781	2	2	1	1	1	1	1	1	1	2	2	1	2	1	1	1	2	0	1	0	1	0
4783	2	1	2	0	1	1	1	2	2	0	2	1	2	1	2	2	1	1	0	0	0	0
4785	2	0	2	4	1	1	0	1	0	0	0	0	1	0	0	1	1	1	1	2	0	1
4792	2	2	2	2	1	1	1	2	0	3	1	2	0	1	1	1	1	1	0	2	0	1
4795	4	2	2	1	2	1	2	1	0	2	1	3	2	1	0	1	0	1	2	1	1	2
4799	3	1	2	1	1	1	1	2	1	1	1	1	0	0	1	0	3	1	0	1	0	1
4805	0	1	2	1	2	1	0	1	1	1	0	2	1	1	2	1	1	0	1	1	0	1
4807	1	1	2	1	1	0	3	2	2	3	0	2	1	1	1	1	1	0	1	2	0	1
4814	1	4	3	3	2	3	2	0	2	1	1	3	2	1	0	1	2	2	0	1	1	2
4816	3	4	4	2	2	1	2	2	0	2	2	1	1	1	1	2	1	1	0	1	1	1
4817	2	3	1	1	2	2	1	1	2	2	2	2	2	2	0	0	0	1	1	1	0	0
4818	1	2	3	2	1	1	0	3	1	1	2	2	1	1	0	1	2	0	2	1	1	1
4822	3	1	1	1	2	1	1	1	0	0	1	2	1	1	1	3	0	0	0	0	1	1
4826	2	1	2	2	1	1	1	1	2	2	2	1	2	1	1	2	1	1	0	0	0	2
4827	3	3	3	1	1	1	2	1	1	0	2	2	2	1	1	2	0	1	2	2	0	1
4833	2	2	2	3	2	2	1	2	1	1	1	2	1	0	0	1	1	1	1	1	1	1
4834	3	2	3	0	1	1	1	2	2	2	1	3	1	0	1	2	2	0	0	0	0	0
4839	2	3	1	1	3	2	2	1	2	0	0	1	1	1	1	0	0	2	0	1	1	1
4843	1	2	4	1	2	2	2	2	1	1	1	1	2	1	1	2	2	0	0	1	1	0
4845	2	2	2	2	2	1	2	1	2	1	1	1	2	2	1	2	1	1	2	2	0	1
4848	3	2	2	2	2	1	0	0	0	1	0	2	2	1	0	1	1	2	1	1	0	0
4852	2	2	3	0	2	1	2	1	1	1	1	3	2	1	1	0	0	2	0	0	0	0
4856	2	0	3	1	1	1	1	2	2	2	1	1	0	1	2	2	2	2	0	1	0	1
4858	1	2	2	1	1	1	1	1	1	1	1	1	1	1	1	1	0	1	1	1	0	0
4859	4	2	3	0	1	1	1	1	1	2	2	2	2	1	1	1	0	2	1	1	2	0
4860	2	1	2	2	2	2	2	1	2	1	2	2	1	0	0	2	1	0	1	2	0	1
4861	3	4	1	3	1	1	0	1	1	0	1	1	1	1	1	1	1	0	1	0	1	0
4867	3	1	0	2	0	2	0	1	1	2	4	2	1	1	1	1	2	1	2	1	0	1
4869	0	1	1	1	1	2	1	2	0	1	1	2	1	2	1	2	1	1	1	1	0	0
4870	3	2	2	2	1	1	1	0	3	1	2	1	0	2	2	0	1	1	2	1	1	0
4875	2	0	1	1	0	2	1	1	1	3	2	0	0	2	3	0	0	1	1	1	1	0
4877	2	1	1	2	1	0	0	2	2	2	1	2	1	1	1	0	1	1	1	1	0	1
4878	1	1	2	1	2	2	0	2	3	0	1	0	0	1	1	1	0	2	1	1	1	1
4880	3	1	1	1	1	1	2	3	1	1	2	1	0	0	1	0	0	0	0	1	1	1
4884	4	2	2	3	1	2	2	2	1	1	0	1	1	0	0	2	2	2	1	0	1	0
4886	0	3	2	2	2	1	1	1	1	1	2	2	0	1	0	2	1	1	1	2	0	0
4889	2	2	1	1	2	1	2	2	0	1	0	0	2	0	2	1	0	1	2	0	0	2
4890	4	3	1	0	1	1	1	0	1	2	2	0	1	0	2	0	0	2	0	1	1	0
4891	2	1	1	2	0	2	2	1	2	0	0	1	0	1	0	1	0	0	1	1	0	0
4892	2	0	3	2	1	2	2	2	2	0	2	0	1	1	2	0	1	1	0	2	1	0
4895	3	2	1	1	1	1	1	1	0	2	1	0	1	1	1	0	2	2	0	2	0	0
4898	3	1	1	2	1	1	1	1	2	1	2	1	0	2	0	2	1	0	0	2	1	0
4901	1	4	2	2	1	1	2	2	1	2	1	1	1	1	1	0	0	1	0	1	1	1
4902	0	3	0	1	1	1	2	1	2	1	1	2	1	1	1	0	2	2	1	0	0	1
4904	4	3	1	1	5	2	2	1	2	2	2	1	1	1	1	2	2	1	1	3	0	1
4906	1	1	2	1	1	1	2	1	1	2	1	0	1	0	0	2	1	0	0	0	0	1
4910	2	1	1	2	3	2	1	0	3	1	2	0	1	0	1	1	1	0	1	1	0	0
4911	4	0	1	1	1	2	1	1	2	1	1	3	0	1	0	0	1	1	1	2	0	1
4913	1	1	0	0	2	1	2	0	0	0	1	1	0	1	0	1	1	1	2	1	1	1
4916	1	2	1	1	1	2	2	2	1	0	0	2	2	1	2	1	0	1	0	1	0	1
4919	3	1	1	0	0	1	1	2	2	2	2	0	0	2	1	1	2	1	1	1	0	2
4920	1	1	1	2	2	2	1	1	2	0	2	1	2	1	1	1	2	1	0	2	0	1
4921	2	2	1	1	0	0	1	1	2	1	1	0	1	2	0	1	1	0	1	2	0	0
4924	2	0	1	0	0	2	1	1	2	2	1	1	1	1	1	2	2	1	2	1	1	1
4926	1	1	2	1	1	1	1	0	2	2	2	0	0	2	0	0	2	1	1	1	1	1
4929	1	3	3	1	0	2	1	0	1	0	1	1	2	1	2	2	0	0	2	2	1	1
4935	2	3	2	2	1	2	1	2	1	0	2	2	0	2	2	1	0	0	0	0	2	1
4936	3	2	0	2	1	3	1	0	0	2	0	1	1	0	1	0	0	2	2	2	0	1
4937	1	2	1	2	1	2	1	1	0	2	2	1	1	0	1	1	1	1	0	0	0	1
4939	2	2	2	2	2	1	1	2	2	1	0	1	0	1	1	2	1	0	2	0	1	1
4940	2	1	1	2	1	0	1	2	1	1	1	2	2	1	1	0	1	1	1	1	0	0
4947	1	1	1	2	1	2	2	0	2	1	1	1	2	1	0	1	1	0	0	1	0	1
4948	1	2	0	3	1	1	2	0	2	0	2	2	0	0	2	2	1	2	0	1	1	1
4949	2	1	3	2	3	0	5	1	1	2	3	1	1	2	1	1	1	2	0	1	0	0
4950	2	3	3	1	1	1	2	2	1	2	1	0	2	2	1	0	2	1	2	0	0	0
4955	2	2	2	1	3	1	3	3	2	2	1	2	2	2	3	1	1	1	0	2	0	1
4957	1	4	1	0	2	1	1	3	0	2	1	2	2	1	1	1	1	1	2	1	0	0
4958	3	1	1	1	2	2	0	2	2	2	1	3	2	1	1	2	1	2	2	1	1	1
4959	1	2	2	1	2	1	0	2	1	3	1	2	0	1	1	0	1	1	1	1	0	1
4962	3	3	2	2	1	3	0	2	1	1	0	2	0	0	0	1	2	1	1	0	0	1
4963	2	3	4	2	0	0	0	1	2	1	3	1	1	1	1	2	1	2	0	1	0	1
4964	1	1	1	0	1	1	1	0	2	1	1	1	1	2	0	1	1	2	0	2	0	1
4966	3	1	3	0	2	2	2	0	1	1	2	0	0	2	0	1	2	0	1	1	0	0
4969	3	3	2	3	2	1	2	2	1	2	1	0	1	2	0	1	1	0	0	0	1	0
4970	3	1	3	2	1	2	2	1	1	1	1	1	1	1	0	0	0	1	2	1	0	0
4972	1	2	1	1	1	0	2	1	1	2	1	3	1	0	0	2	1	0	0	0	1	0
4973	2	2	1	3	1	0	2	1	1	2	0	1	0	1	2	1	1	1	1	0	1	1
4974	2	2	2	1	1	1	2	1	0	2	2	2	1	0	1	0	2	0	0	1	1	0
4975	4	0	1	1	2	1	2	2	3	2	1	2	0	1	1	0	0	1	1	1	0	1
4977	2	1	3	1	3	2	0	1	1	3	2	2	0	1	2	2	1	1	1	1	1	1
4978	1	1	0	1	3	1	1	2	1	0	1	1	2	1	2	1	1	1	1	2	1	0
4980	1	0	3	2	1	2	3	3	2	1	4	1	1	1	0	1	1	1	0	1	0	0
4981	1	0	1	3	2	2	2	2	2	1	1	1	1	0	2	1	0	1	2	1	1	0
4985	2	3	1	2	0	1	0	1	2	1	3	0	0	1	1	1	0	0	1	2	0	1
4986	2	2	1	0	1	1	2	1	1	1	1	1	0	0	0	2	0	1	2	1	0	1
4989	0	1	2	2	1	2	2	1	1	3	1	1	1	0	2	3	2	1	0	1	0	1
4990	0	2	4	0	0	0	1	2	1	1	1	3	1	0	1	1	1	1	1	2	1	2
4992	4	4	3	2	2	1	2	0	3	1	0	2	1	1	0	1	1	0	1	1	1	1
4995	2	2	1	1	0	0	0	0	2	1	1	1	0	0	1	2	1	1	2	1	0	1
4996	3	1	0	4	1	1	0	2	1	2	0	2	0	1	2	1	1	1	0	1	1	1
4997	3	2	1	3	2	2	1	1	2	1	1	1	0	1	2	0	2	1	2	0	0	1
5001	5	0	1	2	2	0	1	2	1	2	0	1	1	0	2	0	0	0	1	2	0	0
5008	2	2	4	3	3	2	1	2	0	1	2	1	1	2	1	1	1	2	1	0	1	1
5020	2	2	3	1	2	2	1	1	0	1	1	1	0	0	0	1	1	0	1	2	1	1
5022	0	3	2	2	1	2	0	1	2	1	1	0	1	0	0	1	2	2	0	2	0	0
5027	3	1	2	2	2	0	2	0	1	0	0	1	2	0	1	1	1	1	0	1	1	1
5029	1	2	2	2	0	2	0	2	2	2	0	1	0	1	0	1	0	0	0	1	0	2
5030	1	3	1	1	2	3	1	1	3	1	2	2	0	0	0	1	2	2	0	2	1	0
5032	2	2	2	1	1	3	0	1	0	2	2	2	1	0	0	1	2	1	1	1	0	1
5033	1	1	2	2	1	1	1	0	2	2	0	1	0	1	1	2	0	2	2	1	0	1
5034	1	1	1	2	3	1	0	4	0	2	2	2	1	2	2	1	1	1	0	0	0	2
5038	4	0	2	2	3	1	2	2	2	1	0	2	2	1	1	0	2	1	2	2	0	0
5047	1	2	3	1	1	1	1	0	0	1	1	1	1	1	1	1	2	2	1	1	1	0
5049	2	1	2	0	0	2	0	1	2	1	1	1	1	2	0	0	0	1	1	1	1	0
5051	3	2	4	2	2	2	1	0	1	2	2	2	0	0	1	1	2	0	1	1	2	0
5053	2	3	3	1	0	2	0	1	1	0	2	1	1	2	1	2	0	1	2	1	1	0
5055	2	1	0	1	2	2	1	1	0	1	1	1	1	2	1	1	1	0	2	1	1	1
5058	1	2	1	1	2	1	0	2	0	2	1	2	1	1	1	1	1	1	0	1	0	1
5059	2	2	1	0	2	0	3	1	2	1	2	2	1	1	1	0	0	0	0	1	1	0
5060	4	1	2	2	3	2	1	1	1	1	0	2	1	0	2	1	0	2	0	0	0	1
5062	2	3	3	0	3	2	1	2	1	2	1	1	1	1	1	1	0	1	1	2	1	1
5063	3	2	2	1	1	2	2	1	1	0	0	1	0	0	0	2	0	0	1	0	1	1
5084	2	3	3	2	0	1	0	2	0	1	1	1	2	1	2	2	1	0	1	1	1	1
5085	3	3	3	3	2	3	4	1	2	1	1	1	1	1	0	2	1	3	0	0	0	1
5086	1	1	2	1	0	1	2	1	1	0	1	1	1	2	2	1	1	1	1	1	0	1
5087	2	3	2	1	2	3	2	1	0	1	0	0	2	1	1	1	2	1	1	1	1	1
5095	3	2	2	1	3	1	2	2	2	2	1	0	1	1	0	1	2	0	0	0	0	1
5099	2	2	2	2	1	2	1	0	1	0	1	1	2	1	2	2	0	1	2	2	1	0
5101	1	3	2	2	2	2	2	1	2	0	2	1	0	0	2	1	3	1	1	2	0	1
5106	2	1	1	0	2	3	1	1	2	2	0	2	0	1	2	0	0	0	1	0	0	2
5108	3	1	2	2	0	1	1	0	1	2	0	0	1	0	1	2	1	1	1	1	1	2
5109	3	1	1	1	1	2	1	1	1	2	0	2	2	1	1	1	1	1	1	1	0	1
5110	1	2	2	1	3	1	3	1	1	2	2	2	2	2	1	0	2	2	1	1	0	1
5113	1	2	1	3	1	1	1	1	2	1	0	0	0	0	1	1	1	1	0	1	1	0
5115	2	1	2	1	3	2	0	0	1	2	2	2	2	1	1	1	1	1	1	2	1	0
5116	1	2	4	1	1	0	2	0	1	0	3	1	1	2	1	3	2	1	1	1	0	0
5125	0	3	2	1	2	0	1	2	0	1	3	1	0	1	2	1	1	0	2	2	1	0
5131	1	3	2	4	0	1	2	1	0	2	1	1	1	0	1	2	1	0	1	0	1	0
5132	2	1	0	2	1	2	1	1	1	1	0	0	2	1	0	1	1	1	1	1	1	0
5133	3	2	0	1	1	3	1	1	2	3	1	2	1	1	0	1	0	1	1	2	0	1
5136	2	0	2	0	2	0	1	2	1	0	1	0	1	1	2	0	0	2	2	0	1	0
5137	3	2	3	3	2	2	1	1	1	0	1	2	2	0	1	1	3	2	1	2	0	0
5140	4	2	0	1	1	2	2	2	2	2	0	1	1	2	0	1	1	0	1	1	0	1
5141	1	2	1	2	2	3	2	1	0	1	1	2	2	2	1	1	0	1	0	0	0	1
5142	2	3	2	2	1	1	2	1	1	1	1	2	1	1	0	1	2	1	1	1	1	1
5143	2	2	2	2	3	0	1	2	2	2	2	3	1	1	2	1	2	1	0	2	1	1
5145	2	1	3	1	1	0	3	1	2	1	1	1	0	2	1	1	2	1	2	0	1	0
5149	3	4	2	2	0	1	0	1	0	2	2	2	2	1	0	1	0	1	1	1	1	1
5150	3	3	0	1	1	1	0	1	1	2	1	2	1	1	1	1	1	1	0	0	1	1
5151	3	2	2	2	1	1	1	2	2	2	3	2	2	2	0	0	0	0	0	2	1	1
5153	2	1	3	1	3	2	0	0	2	1	0	1	0	2	0	0	1	0	1	0	1	1
5156	2	2	1	2	1	1	1	2	1	2	1	1	1	1	1	1	1	0	1	1	0	0
5158	0	3	1	3	2	1	2	1	1	1	0	2	1	2	0	1	1	1	1	0	2	1
5159	3	2	1	2	0	2	3	1	3	1	1	2	0	0	2	1	1	1	0	0	1	0
5161	1	2	3	3	1	0	2	1	1	2	2	2	1	1	0	2	0	2	1	1	1	1
5162	1	0	1	1	2	0	0	2	1	1	0	0	1	1	1	2	1	0	0	0	1	0
5163	0	0	2	1	1	0	1	3	1	1	2	1	0	2	0	1	0	1	2	2	0	1
5164	1	1	2	3	2	3	2	0	2	2	2	2	2	1	2	1	2	0	1	2	1	2
5166	0	2	2	2	0	0	2	2	2	2	1	1	1	1	1	1	0	0	2	0	1	1
5169	0	1	0	2	3	3	2	1	1	1	1	2	0	1	1	1	1	2	0	1	1	0
5171	2	2	0	1	1	2	2	1	1	2	1	0	1	1	1	0	1	1	0	2	0	1
5172	3	1	1	1	1	3	1	0	0	0	1	2	0	1	0	1	0	2	1	2	0	1
5174	2	4	1	1	2	1	2	1	0	2	1	1	0	1	2	1	1	1	2	1	0	0
5175	2	3	2	2	1	1	2	1	2	2	2	2	2	1	2	2	2	0	1	0	1	1
5179	1	1	3	1	0	2	2	0	2	0	0	2	2	0	1	1	0	1	1	1	1	1
5182	3	4	3	1	2	1	3	1	2	2	3	1	1	1	1	2	1	1	0	1	1	1
5185	4	4	4	1	0	0	2	1	3	1	3	1	1	1	1	2	1	2	0	1	0	1
5188	4	1	2	2	0	1	2	1	1	0	1	2	0	1	1	2	0	0	2	1	1	2
5189	4	4	2	2	0	2	4	2	2	2	1	1	1	1	0	0	1	0	2	2	1	1
5192	2	2	0	1	0	0	1	0	2	3	0	1	1	1	1	2	2	0	0	1	0	0
5195	0	2	0	2	1	0	0	1	1	2	1	0	1	2	1	0	1	1	1	0	1	0
5196	2	0	3	0	2	2	2	2	2	1	2	1	1	2	1	2	0	0	1	0	0	0
5202	3	2	0	0	1	1	1	1	2	2	1	1	1	2	1	0	1	2	1	0	1	1
5206	1	3	3	1	1	1	0	1	1	2	1	0	0	1	0	1	1	1	1	2	0	1
5211	0	2	2	3	3	2	3	0	0	3	3	2	2	0	1	1	1	2	0	2	0	1
5213	3	2	0	0	1	1	1	1	1	3	0	1	1	1	1	2	1	2	0	1	1	0
5214	3	2	3	0	1	3	4	2	0	1	1	2	1	2	2	2	1	1	1	1	0	0
5216	2	5	2	1	0	3	0	2	0	1	1	3	1	1	1	2	1	1	3	0	0	1
5219	2	2	3	2	2	0	1	2	3	1	1	2	0	1	2	1	0	1	0	0	0	2
5222	1	1	2	2	1	1	2	3	1	0	1	0	0	1	1	1	1	0	1	0	2	1
5224	2	2	1	2	3	0	2	1	0	3	1	0	2	0	1	1	3	1	2	2	0	1
5228	3	2	2	1	1	1	1	0	1	2	2	2	1	1	1	1	1	2	2	1	1	0
5231	3	2	2	3	1	1	2	1	1	0	2	1	1	1	0	0	0	1	1	2	1	1
5233	2	1	2	2	1	0	2	1	0	1	2	2	1	1	2	2	2	1	0	0	0	1
5234	3	3	2	2	1	2	1	1	0	1	1	1	2	0	2	0	2	0	2	1	1	0
5237	3	2	3	2	0	1	1	1	1	3	0	0	0	1	0	1	1	1	0	2	1	0
5239	3	3	4	0	0	1	4	2	0	1	1	2	2	0	0	1	1	1	0	1	1	1
5240	3	2	2	1	1	2	2	2	0	2	2	2	1	1	1	1	1	2	2	0	1	0
5241	2	3	2	2	1	1	1	1	0	2	1	1	2	0	0	1	2	1	1	0	0	2
5249	2	2	4	1	2	0	2	1	2	3	1	1	2	2	0	0	1	1	1	2	0	0
5250	1	3	0	1	1	3	2	1	2	1	0	1	1	0	0	1	1	2	0	0	1	0
5254	1	2	3	1	2	1	1	0	2	2	2	2	1	2	2	0	1	1	2	1	1	0
5255	1	1	2	0	1	1	1	1	1	2	0	2	1	0	1	0	0	1	1	0	1	1
5256	2	1	2	1	1	2	1	0	2	2	1	2	0	0	1	0	1	0	0	0	0	2
5258	2	1	1	2	1	1	1	2	1	2	2	2	0	0	0	1	0	1	1	0	0	0
5261	1	1	1	3	2	1	2	0	1	2	2	1	0	1	1	2	0	1	1	1	1	0
5265	1	2	2	2	1	1	2	1	2	2	0	2	1	1	1	2	1	0	1	1	1	0
5266	1	1	1	2	5	2	1	0	2	0	1	2	0	0	0	2	2	2	1	1	0	0
5268	3	2	3	1	3	1	1	1	1	0	1	3	2	1	0	1	1	1	1	2	0	1
5270	2	3	2	1	0	3	0	2	3	2	2	2	1	0	2	0	1	2	1	0	1	1
5274	2	2	2	1	2	1	1	1	1	2	2	1	2	2	1	1	2	1	2	0	0	0
5277	1	2	1	2	3	2	1	2	2	2	1	3	0	0	1	1	2	2	0	2	0	1
5286	5	0	2	2	1	1	1	0	0	1	2	1	1	0	1	0	1	1	2	0	0	1
5288	3	1	0	2	1	2	2	1	2	0	1	1	0	1	0	1	2	1	0	1	1	0
5291	1	1	1	2	1	1	1	1	1	2	0	2	0	1	0	1	2	1	1	0	1	0
5293	1	3	1	1	3	1	3	1	4	2	1	1	1	2	1	1	1	1	1	2	1	0
5296	1	2	3	2	2	2	2	1	0	2	2	2	1	2	1	1	0	1	0	2	1	0
5299	2	1	0	3	2	2	1	2	2	3	2	4	1	0	1	2	0	2	2	3	1	0
5300	2	1	1	1	1	1	1	2	0	2	1	1	2	0	0	2	1	1	2	1	0	0
5302	3	3	3	1	2	1	1	1	2	1	0	1	2	1	1	1	1	0	0	0	1	1
5306	2	1	3	2	3	1	2	1	2	1	1	0	1	1	2	0	0	2	1	1	0	1
5307	3	3	2	3	1	1	1	2	1	0	2	0	1	2	0	1	1	2	1	2	0	0
5312	1	2	2	3	1	1	2	2	1	3	0	0	0	1	1	0	1	2	1	1	1	0
5315	2	1	2	3	1	2	2	1	1	1	1	1	0	0	2	1	1	2	2	1	1	0
5317	2	1	3	1	0	1	3	1	1	1	0	2	2	2	0	1	1	2	0	0	0	0
5319	3	2	2	2	2	1	2	0	3	1	0	1	3	2	3	2	1	2	2	1	1	0
5323	4	4	2	2	2	1	2	2	1	1	0	1	1	2	1	0	2	0	0	3	0	0
5327	4	2	1	3	2	1	1	1	3	0	1	2	0	2	1	2	0	0	1	1	0	1
5330	2	3	2	2	2	4	1	1	1	2	2	1	0	1	1	2	1	2	2	0	1	0
5332	2	2	0	2	2	2	1	2	0	3	2	1	1	1	2	1	1	1	2	1	0	0
5335	1	3	2	1	2	2	2	2	0	0	1	1	1	2	1	1	0	0	1	0	1	1
5336	2	0	2	1	2	1	2	3	1	1	1	2	0	1	1	2	1	1	2	1	1	1
5337	2	3	2	1	1	2	2	2	2	1	3	2	0	0	1	1	0	1	0	1	0	0
5342	2	2	1	1	2	2	1	2	2	1	2	2	1	1	1	1	1	1	1	2	0	0
5345	1	1	3	1	1	0	2	0	0	1	1	2	2	1	1	1	2	0	0	2	0	1
5349	2	1	1	0	1	2	2	1	2	1	0	1	0	0	1	2	0	0	1	0	1	0
5354	1	3	1	1	4	2	1	2	2	0	1	2	2	1	1	0	0	2	2	1	1	0
5356	1	3	3	1	0	0	3	1	0	0	1	1	0	1	1	1	0	1	0	2	1	1
5360	2	3	2	0	0	2	0	2	1	0	1	2	1	2	0	1	1	1	2	1	0	0
5362	3	0	3	0	1	0	0	2	1	1	2	1	1	0	2	1	1	1	0	2	1	0
5372	3	2	0	3	1	2	1	1	0	1	2	1	1	0	2	2	2	2	0	1	1	0
5374	2	1	2	0	2	0	1	2	0	3	0	1	2	0	0	0	1	1	1	1	1	0
5375	3	1	2	2	1	0	2	1	0	2	0	2	2	1	0	0	0	1	0	1	1	0
5380	3	4	3	1	1	1	2	1	1	2	1	0	1	2	2	1	1	0	2	2	1	0
5383	3	2	1	1	2	1	1	1	1	1	1	2	2	1	2	3	2	1	0	0	1	1
5389	2	1	2	4	2	2	0	3	0	3	0	1	1	2	2	1	3	1	1	0	1	0
5390	2	2	2	2	0	0	3	2	1	2	1	2	2	1	1	0	1	1	0	0	0	0
5391	4	4	3	2	3	2	2	2	2	1	2	3	1	1	2	1	0	1	1	0	1	1
5392	2	1	1	1	1	2	0	1	0	2	1	1	2	0	0	1	0	0	1	1	0	1
5395	3	1	2	3	1	1	1	1	0	0	1	1	2	1	1	2	1	2	1	2	0	1
5398	2	3	0	2	3	1	1	1	2	1	1	1	1	2	1	1	0	1	2	2	1	0
5400	2	1	2	1	2	1	1	1	2	2	1	0	1	1	2	1	0	1	2	1	1	0
5402	2	2	1	1	1	3	1	1	0	0	2	4	0	1	1	1	1	1	1	1	1	1
5404	1	3	1	2	3	1	1	2	1	0	5	2	0	1	2	0	1	1	0	0	1	2
5408	1	3	2	1	4	0	1	0	2	2	0	0	2	2	1	1	1	0	1	0	1	0
5410	1	1	1	2	2	2	2	2	0	0	3	1	0	1	2	1	1	1	1	2	0	0
5411	2	1	1	2	0	1	3	1	0	1	2	1	0	2	0	2	1	0	1	2	1	0
5417	1	1	0	3	0	0	1	1	0	1	0	1	2	1	0	0	2	0	1	1	0	0
5418	2	2	3	2	1	2	3	1	2	3	3	1	1	2	1	1	0	1	0	1	1	1
5419	0	1	3	2	2	2	2	2	3	2	1	0	0	1	0	1	1	2	0	0	1	2
5421	4	0	1	1	2	3	3	1	0	2	4	1	2	2	1	1	0	1	0	1	1	1
5432	3	3	1	2	1	0	3	3	1	1	4	2	1	1	1	0	0	1	1	2	0	1
5434	2	1	3	2	1	1	2	0	2	1	0	1	1	1	1	0	1	2	1	1	0	1
5435	0	2	3	2	2	0	2	0	1	1	3	3	1	1	1	1	1	2	1	2	0	1
5436	1	3	2	0	0	2	0	1	3	3	1	1	0	0	1	1	0	1	0	2	0	1
5437	1	0	1	0	1	2	2	2	0	1	2	1	1	1	0	1	2	0	1	2	1	0
5438	5	3	2	3	1	2	2	1	2	0	3	1	3	1	1	2	1	2	2	0	0	0
5439	2	3	2	1	1	2	0	1	0	2	0	1	2	2	2	1	0	0	1	2	1	2
5440	1	2	1	0	3	0	2	1	1	2	2	0	2	0	2	0	2	1	1	0	1	1
5444	2	2	2	1	2	2	1	2	1	2	3	2	1	0	0	1	1	0	1	1	1	1
5455	2	2	2	1	1	4	1	1	0	1	1	2	1	1	0	0	1	1	2	1	1	2
5456	3	2	3	2	1	0	0	2	1	1	2	1	1	1	1	1	2	2	2	0	0	1
5459	2	0	1	1	2	1	0	0	1	1	2	0	1	0	1	1	1	1	1	1	1	1
5460	3	2	2	1	1	0	2	2	2	3	1	2	1	1	2	1	1	0	0	1	0	1
5464	1	2	2	3	3	3	1	1	0	1	2	3	1	0	0	2	1	0	1	2	0	0
5467	3	2	0	2	2	0	1	0	1	2	2	1	1	1	0	1	2	1	2	0	1	1
5468	1	1	3	2	0	0	0	3	2	2	3	1	2	1	1	1	2	1	1	2	0	0
5470	1	1	3	1	2	1	1	1	1	1	1	1	1	0	1	1	1	1	2	1	1	0
5471	1	1	1	0	3	1	2	0	1	3	0	0	1	1	2	2	0	1	1	1	1	1
[truncated: 54,322 more rows]

## Sheet: ALL maternal
ID	chr1	chr2	chr3	chr4	chr5	chr6	chr7	chr8	chr9	chr10	chr11	chr12	chr13	chr14	chr15	chr16	chr17	chr18	chr19	chr20	chr21	chr22	chrX
3	4	5	3	3	3	1	3	3	2	3	3	2	3	1	1	3	0	2	0	1	2	1	2
4	5	2	1	1	0	1	0	0	0	2	2	2	2	0	2	1	1	1	0	0	0	1	1
10	6	2	2	4	6	2	2	3	5	3	2	3	1	1	0	1	1	1	0	1	2	0	2
11	4	2	3	1	2	3	4	1	3	1	1	1	2	0	1	2	1	2	1	1	1	1	0
12	6	5	3	6	6	5	3	0	4	5	5	0	3	2	2	3	3	2	1	0	1	2	1
15	4	3	2	5	3	2	2	4	0	3	2	1	2	1	3	1	3	2	1	2	0	2	2
16	2	2	2	4	5	4	2	3	3	2	2	2	0	1	2	1	0	1	0	2	0	1	1
20	2	4	3	1	4	2	2	1	0	2	2	3	1	0	2	1	2	1	2	0	0	0	0
22	5	3	4	3	1	1	4	3	2	3	0	3	1	0	1	1	1	2	0	1	0	0	1
25	2	3	3	5	3	3	4	1	0	4	5	2	3	0	2	3	3	1	2	2	2	1	1
27	3	1	3	3	3	2	2	1	2	2	1	1	1	1	3	2	0	0	2	1	1	1	1
29	3	3	3	3	2	2	2	3	5	2	2	3	2	1	1	3	0	1	1	0	0	1	1
33	7	2	6	5	3	2	2	2	3	1	2	3	2	1	1	2	3	1	2	2	1	1	2
34	6	6	5	3	3	4	2	2	3	3	3	3	1	1	0	0	3	2	0	1	1	1	3
38	3	3	3	4	2	3	4	1	1	3	2	3	1	1	1	2	1	0	2	2	0	1	0
40	2	1	2	3	3	4	5	4	2	3	0	2	1	0	0	0	2	0	2	1	0	0	1
42	5	1	3	3	5	4	4	4	2	2	5	2	3	3	3	1	2	0	3	1	0	0	1
49	5	4	4	2	1	5	3	4	3	3	4	3	1	1	1	1	2	0	2	1	1	1	2
52	3	6	4	6	2	2	3	4	3	2	2	1	2	2	1	2	3	0	2	0	0	0	3
55	3	3	5	2	2	1	2	4	0	2	3	3	1	2	1	1	2	3	1	1	1	1	3
57	4	2	3	2	3	2	1	2	2	2	3	2	1	1	2	0	2	1	0	1	1	1	3
59	1	3	4	0	3	1	2	1	2	0	2	2	2	3	2	1	2	2	0	1	0	1	2
60	4	3	2	3	2	6	2	2	3	1	2	2	1	3	0	2	1	2	1	1	1	1	2
61	2	1	3	1	0	2	3	3	3	0	1	2	2	2	1	1	2	2	0	0	0	1	2
63	3	2	1	0	2	2	1	1	1	2	2	1	0	3	1	2	1	0	1	2	2	2	1
64	2	3	5	5	2	2	4	3	3	4	1	3	3	1	1	2	1	1	1	2	1	1	2
66	2	4	1	0	1	0	2	1	0	1	0	2	1	2	1	0	0	1	0	2	0	0	1
67	2	3	3	3	1	3	1	2	1	3	4	1	3	2	1	2	3	1	0	1	1	0	1
68	4	4	4	0	4	2	1	2	2	0	0	1	1	3	0	3	1	1	0	1	1	0	1
69	3	6	3	3	2	3	1	0	1	4	4	1	2	2	2	2	0	2	2	0	1	0	0
70	3	3	0	4	2	2	2	2	1	2	1	1	2	1	0	2	2	2	1	0	0	0	0
74	0	1	5	6	4	1	1	3	3	2	2	2	2	0	1	0	3	0	1	1	0	1	1
77	2	2	3	2	3	3	3	2	3	0	2	5	3	1	2	2	2	2	1	2	0	0	1
81	3	4	4	4	3	5	5	3	3	4	2	2	3	0	2	1	1	1	1	1	1	0	4
84	4	3	3	5	4	1	2	2	2	2	2	4	2	2	2	3	1	2	1	2	1	1	3
85	2	3	4	3	1	3	3	0	1	3	1	2	0	1	2	1	2	2	2	1	1	0	1
88	7	2	4	4	1	3	2	5	3	0	4	3	1	1	3	1	1	1	2	1	1	2	1
90	4	3	3	3	2	0	0	0	1	3	2	2	3	0	1	2	1	3	2	2	0	1	2
96	6	4	6	3	5	4	2	5	3	3	3	2	1	3	0	1	3	1	3	3	1	1	3
100	4	3	4	3	2	3	1	0	4	0	3	3	3	1	3	2	1	1	0	3	2	2	3
101	6	2	2	1	2	3	3	3	2	5	3	2	1	3	2	2	2	3	1	2	0	1	2
102	2	1	2	2	1	0	1	3	3	1	2	1	1	0	1	2	1	1	1	0	2	1	0
104	4	2	2	2	1	4	2	1	3	3	1	2	0	1	0	1	0	1	2	1	0	1	2
109	1	3	3	3	3	3	2	1	0	1	2	1	1	2	0	3	0	1	2	0	1	0	3
111	5	4	1	3	4	0	2	1	2	0	2	1	1	1	2	1	2	1	2	1	1	1	2
118	4	1	3	2	3	3	4	1	2	1	3	3	1	0	0	1	1	1	1	1	1	0	2
124	2	2	3	4	3	4	2	3	2	2	4	4	1	2	0	0	3	0	2	2	0	1	0
125	3	2	5	4	4	4	3	1	3	2	1	4	1	1	3	2	0	1	1	1	0	0	2
126	1	2	3	2	2	2	3	2	0	1	2	1	2	2	1	1	1	0	1	1	0	1	0
131	1	5	1	2	1	1	0	1	1	1	1	2	1	1	1	0	1	3	0	1	2	1	2
133	4	3	3	2	2	3	2	2	2	1	2	3	1	3	1	2	2	1	0	0	1	1	1
134	4	2	4	3	1	3	1	4	4	3	3	4	0	3	3	1	2	0	1	1	1	0	2
138	5	3	2	3	3	4	2	1	1	3	1	3	2	0	1	1	1	0	0	2	1	0	2
142	1	4	0	2	1	1	3	2	1	4	1	2	2	1	2	1	2	1	1	2	0	2	2
143	4	4	4	1	2	3	3	2	3	1	2	3	3	1	2	2	1	2	1	1	2	0	2
145	2	5	2	3	3	3	3	0	1	2	3	4	2	2	0	2	0	1	1	1	3	0	1
146	5	2	1	2	3	2	2	1	1	2	1	2	1	1	1	2	4	2	1	2	1	0	2
148	2	4	4	1	2	4	1	2	2	2	3	2	2	2	2	3	1	1	1	0	2	0	2
150	2	3	2	2	1	3	0	3	3	1	1	1	2	2	1	1	1	2	0	0	0	1	1
151	4	0	3	3	0	2	1	1	2	1	2	3	3	0	1	1	2	1	1	0	1	1	2
153	1	1	3	3	5	4	3	1	3	2	3	1	1	2	3	1	0	2	1	1	0	0	0
158	2	3	4	1	3	2	1	0	2	3	2	1	2	2	1	1	2	0	2	1	1	1	2
161	2	2	2	3	2	3	2	1	2	3	3	3	2	2	1	1	2	3	1	2	3	3	3
165	3	3	3	2	2	3	2	3	1	2	4	2	2	2	3	1	3	1	3	1	1	1	1
166	3	3	5	3	2	1	3	1	3	3	1	0	2	2	2	2	2	1	0	0	2	0	1
167	5	1	2	4	2	3	2	1	1	2	3	2	1	0	2	1	2	0	0	1	0	0	3
169	4	2	3	2	3	3	2	2	1	1	2	2	0	2	0	1	0	1	1	0	0	0	0
171	4	3	4	2	5	3	2	4	2	2	1	3	1	0	1	1	0	2	0	1	0	0	1
174	4	2	6	3	6	3	2	2	2	3	1	3	2	1	3	1	2	2	0	1	1	2	3
177	3	5	3	2	2	3	4	2	3	1	1	3	2	1	2	2	2	0	2	1	1	1	3
179	4	2	1	1	2	1	2	3	2	1	0	0	2	0	0	0	1	2	0	2	1	1	1
180	6	6	3	2	5	3	4	2	3	3	2	0	0	2	2	1	3	1	1	3	1	2	2
185	5	3	2	3	1	4	4	3	2	2	0	2	1	1	1	2	1	2	1	1	0	1	3
186	5	2	6	5	1	3	2	4	2	4	3	2	2	2	1	1	0	3	2	0	0	0	4
192	2	4	5	2	2	3	2	3	3	4	2	3	2	3	2	2	2	2	2	1	0	1	2
193	4	3	2	3	2	3	2	4	2	3	4	1	2	3	1	1	2	1	1	2	1	1	2
196	2	3	4	1	4	3	3	4	2	3	2	2	2	1	3	2	1	1	0	1	1	1	4
198	6	7	4	4	5	3	2	4	2	4	3	4	1	3	2	0	2	1	1	1	0	0	2
200	2	3	2	1	2	2	0	2	3	2	3	3	2	0	1	1	3	1	1	2	0	1	0
204	1	2	1	4	2	0	2	3	4	2	0	3	0	1	0	0	1	2	0	2	1	0	1
206	3	4	5	2	6	1	2	4	1	3	3	4	2	2	1	3	1	2	1	2	1	2	2
208	2	4	3	1	4	2	3	0	0	2	0	2	1	1	1	0	3	1	2	0	0	1	1
210	7	4	4	4	3	2	4	4	4	4	4	1	0	2	1	3	2	1	2	1	2	2	2
212	5	7	2	4	1	1	3	3	1	5	2	4	1	2	2	2	2	0	2	0	2	1	2
215	5	3	3	3	5	3	2	1	2	4	3	3	2	3	0	1	2	3	2	1	1	0	3
218	7	5	5	4	4	5	2	3	2	3	2	3	2	3	1	3	2	2	2	0	2	1	2
223	0	2	2	1	1	2	0	1	0	0	1	2	1	1	1	2	1	1	0	2	0	0	2
225	4	4	1	2	1	1	2	1	1	1	3	3	3	2	2	2	0	0	2	1	0	1	1
226	6	4	7	4	1	2	3	3	2	2	1	2	2	1	1	1	2	1	1	1	0	1	3
227	4	0	3	1	0	1	1	3	3	2	1	1	2	1	2	0	1	2	0	2	1	0	1
230	4	4	2	0	2	3	1	1	1	0	1	1	2	0	2	1	1	1	1	1	1	0	4
231	2	3	3	4	4	2	3	3	1	3	4	1	1	2	2	2	0	1	2	2	1	1	3
232	5	5	4	1	1	2	3	3	1	1	2	2	2	2	1	2	3	1	1	2	0	0	2
233	4	5	3	4	1	4	2	2	1	2	4	0	3	2	1	1	1	2	2	2	1	1	0
235	4	6	1	3	2	4	2	1	3	5	2	3	0	2	1	1	1	4	1	1	0	3	3
236	6	3	1	3	2	4	2	5	2	0	1	1	2	0	1	1	1	1	3	2	2	2	2
237	1	5	3	1	3	3	4	1	3	1	1	3	3	2	1	2	4	1	1	2	0	0	0
238	3	4	2	3	3	3	2	1	2	2	3	2	2	1	1	1	0	1	1	2	1	0	1
239	0	3	1	2	1	2	2	1	1	3	2	1	1	1	1	0	0	2	0	0	0	0	2
241	3	4	3	2	1	2	0	1	1	1	2	2	2	1	0	1	1	0	1	1	1	0	3
242	1	3	2	3	1	0	2	1	3	2	2	1	1	3	2	1	2	1	3	3	0	1	2
244	4	4	2	0	2	2	1	2	1	2	2	2	1	1	1	2	0	1	0	1	1	1	2
245	2	4	1	2	1	1	0	3	1	1	2	1	0	0	2	1	1	1	0	0	1	1	2
248	5	4	5	4	4	3	4	5	2	4	3	4	1	2	2	2	2	3	1	2	0	1	2
249	5	1	4	4	2	5	1	4	1	1	3	2	3	3	3	3	1	3	1	0	1	1	3
251	4	5	1	1	1	2	4	4	2	1	2	4	2	1	1	1	1	0	3	3	2	0	1
252	2	4	5	2	2	1	1	2	3	2	4	0	3	1	1	1	2	1	2	2	1	0	4
255	3	1	2	2	4	5	1	2	1	3	1	2	0	1	4	1	3	0	2	3	2	1	2
259	2	4	0	4	1	1	2	1	2	2	0	2	0	1	0	1	2	0	2	0	1	1	3
262	4	3	4	3	4	3	2	3	2	3	3	2	3	2	1	2	2	1	2	1	1	1	1
264	2	1	2	0	3	1	1	1	2	2	1	2	0	0	2	1	0	1	0	0	1	1	3
265	5	3	1	2	4	4	2	3	4	1	0	2	3	0	2	0	1	3	2	1	1	1	3
267	2	3	1	1	1	2	1	3	1	1	3	0	1	1	0	1	2	2	2	1	0	0	2
268	5	3	3	3	5	2	2	1	1	1	1	3	1	0	0	2	0	3	2	1	1	0	1
269	3	2	3	3	3	5	4	2	1	2	2	4	2	0	2	2	3	3	1	1	0	2	4
272	3	4	5	4	2	3	0	3	3	2	2	2	3	2	3	3	3	3	3	2	2	0	2
274	3	1	2	2	2	3	3	1	1	1	2	1	3	1	2	2	0	2	1	1	0	1	2
276	5	2	4	4	4	2	2	4	3	3	1	2	2	1	0	1	1	2	0	1	0	0	1
277	3	4	1	3	2	1	1	4	2	1	1	1	2	1	2	1	2	1	0	2	1	2	0
280	2	4	3	2	2	1	1	2	0	4	0	2	2	1	0	2	3	3	1	1	1	1	2
283	3	6	4	3	4	1	3	1	0	3	3	1	3	3	3	2	1	2	0	1	0	2	3
286	1	2	1	2	2	4	0	2	2	0	1	1	1	2	2	0	1	1	1	1	0	0	1
295	4	4	2	4	1	5	1	1	1	0	3	1	2	0	1	3	3	2	1	3	1	1	3
296	3	5	4	2	3	6	2	1	3	3	0	3	2	1	1	1	1	2	1	0	1	1	1
297	6	5	2	6	3	2	3	4	3	2	0	2	1	2	1	2	2	1	1	1	2	1	2
300	3	2	4	3	2	2	3	3	2	3	1	0	2	2	1	2	1	1	1	1	0	1	2
302	5	3	3	1	3	2	2	2	1	3	2	2	1	1	0	2	2	1	0	0	0	1	2
303	4	7	2	4	3	5	3	3	3	5	1	3	2	2	2	2	1	2	1	3	1	1	0
305	3	2	2	2	3	2	0	2	1	3	2	1	2	1	0	0	0	1	1	2	0	0	1
307	4	3	1	3	1	3	2	3	2	2	3	1	1	1	3	1	1	0	1	2	2	1	1
309	4	3	1	3	4	3	3	2	2	1	2	2	0	2	1	1	1	1	3	1	1	1	2
312	6	4	3	3	3	1	3	3	3	1	1	3	1	1	1	2	2	2	0	2	0	2	0
315	4	3	5	6	3	5	1	1	1	3	1	2	2	1	1	3	1	1	1	1	1	1	1
318	4	3	2	2	3	1	4	4	4	2	1	2	3	1	1	2	2	2	3	1	2	1	3
319	3	2	2	2	1	3	1	3	5	2	2	4	0	3	3	1	1	0	0	0	2	1	3
320	3	4	5	4	2	4	4	3	2	1	3	1	1	2	3	1	3	1	1	1	0	1	4
324	4	2	3	4	3	5	2	2	1	1	3	3	3	1	2	2	1	2	2	1	1	1	1
328	2	3	6	5	1	3	0	5	1	2	3	2	1	1	1	3	1	1	1	2	0	0	1
330	4	3	4	6	4	4	4	2	3	1	3	3	1	2	2	2	2	1	0	1	1	1	2
333	4	3	2	3	2	4	2	2	2	1	2	2	0	1	1	2	1	0	1	1	1	0	0
336	7	4	5	4	2	6	3	3	5	2	3	3	2	2	1	3	0	0	3	0	1	1	0
338	2	2	3	2	3	4	3	3	2	3	3	1	3	3	1	1	3	4	3	0	1	0	3
341	6	5	5	5	4	2	3	5	1	3	4	2	3	0	0	0	2	1	2	2	1	1	2
342	2	1	2	2	4	3	2	0	2	2	2	1	1	0	1	2	2	0	1	0	1	1	1
343	7	3	1	6	3	4	3	1	4	2	2	2	2	2	3	3	2	0	2	2	1	1	5
344	4	3	2	5	3	3	3	3	0	1	1	1	2	2	2	3	0	1	1	1	0	0	0
345	4	4	3	1	2	1	2	2	2	2	2	3	2	0	0	1	0	2	1	1	1	0	0
346	3	3	3	3	2	2	1	3	1	1	1	0	1	0	1	2	2	1	0	0	1	0	0
347	2	2	1	4	4	1	2	4	2	2	2	2	2	1	2	1	0	1	0	1	1	1	3
351	4	1	1	2	0	0	1	2	1	1	2	2	1	0	2	1	1	0	2	0	1	1	1
352	2	2	3	0	4	2	2	2	2	2	1	0	2	1	2	1	0	1	1	2	1	0	2
353	3	4	4	0	2	3	1	5	3	1	3	2	1	3	0	1	1	1	1	3	0	1	2
354	4	1	1	3	1	1	3	2	1	2	2	0	2	2	1	2	1	1	1	0	3	1	4
355	4	5	2	3	1	4	2	1	2	5	3	2	0	1	1	0	1	0	1	1	1	2	3
358	4	6	1	3	3	1	2	2	2	0	1	3	3	3	0	0	2	1	1	2	0	1	2
362	5	3	2	6	3	2	2	2	2	3	5	3	1	2	2	1	2	0	1	1	1	2	3
364	6	2	2	3	2	1	1	1	0	2	3	1	2	2	2	2	1	2	1	2	0	1	3
369	3	2	6	4	4	3	3	1	2	3	1	5	1	1	0	1	1	1	0	1	1	1	2
370	6	6	3	2	5	2	2	2	0	3	2	1	1	1	2	4	0	1	0	1	0	1	4
372	3	1	1	3	0	2	1	3	1	3	1	2	1	2	2	1	1	0	1	1	1	0	1
375	4	3	2	4	2	2	1	2	3	3	0	3	1	0	3	1	3	1	2	1	1	1	4
376	2	3	4	0	3	2	1	1	1	4	1	3	2	1	3	2	1	0	1	2	1	0	2
385	4	5	1	2	5	2	1	4	1	0	3	4	3	2	1	0	3	1	2	2	1	2	3
386	0	4	1	2	4	4	3	1	2	3	1	2	0	1	2	2	1	2	0	0	1	1	1
388	5	3	3	2	2	2	2	2	3	4	1	1	1	3	1	1	2	2	2	2	0	2	2
391	3	3	2	0	2	2	2	2	3	2	2	2	1	1	1	2	3	1	2	1	0	1	4
393	2	2	1	1	3	3	2	1	2	2	0	4	1	2	3	2	1	1	2	2	0	2	1
396	4	3	5	3	1	4	2	2	2	1	2	1	1	1	2	1	2	2	0	1	0	1	2
397	4	1	3	3	3	3	5	0	1	1	1	2	2	1	0	2	0	2	0	2	1	1	3
398	3	2	2	1	4	3	4	3	1	1	0	0	3	0	1	2	2	1	2	1	0	1	1
400	5	3	2	3	2	3	0	2	1	2	3	2	0	1	1	1	2	2	1	2	1	0	2
401	1	2	2	1	1	4	2	1	2	3	2	3	0	1	1	2	0	1	2	3	0	0	1
402	4	3	2	4	1	4	4	2	1	1	3	2	1	2	3	0	3	1	1	2	2	2	2
406	6	4	4	2	4	6	3	2	2	2	2	2	1	3	1	1	2	2	1	0	1	0	3
407	2	5	3	2	3	4	2	1	2	4	4	1	0	1	0	2	2	3	1	1	1	1	2
409	2	2	1	2	0	2	1	3	3	1	1	2	0	1	1	0	3	1	3	0	1	0	1
410	0	4	4	3	6	2	2	2	3	4	1	2	3	2	2	1	3	1	2	1	1	2	2
413	2	3	3	3	2	3	3	3	1	0	3	2	1	1	0	1	2	1	0	2	1	0	2
419	5	4	1	3	4	2	1	3	3	2	2	1	0	1	2	4	2	2	2	5	0	0	3
422	4	8	3	5	2	3	2	3	5	3	2	3	3	1	3	1	1	1	2	1	1	1	3
423	4	5	2	1	2	2	3	1	2	5	0	2	2	1	1	1	2	1	2	1	0	1	0
424	2	4	3	2	4	3	2	1	1	2	2	2	0	0	1	2	0	2	0	1	0	1	1
427	3	6	3	3	2	0	2	3	2	2	3	2	0	2	1	2	1	0	1	0	1	3	2
428	3	5	5	4	2	3	5	3	3	5	4	0	3	0	2	3	2	2	1	2	1	0	3
429	4	5	1	1	5	4	4	1	3	3	3	4	2	2	1	2	1	1	1	1	1	2	4
430	4	3	6	2	2	1	0	1	0	0	3	3	2	2	1	2	2	1	1	1	1	1	1
431	5	0	3	2	4	2	3	2	1	1	3	2	0	2	2	3	3	1	2	2	1	2	0
434	1	0	1	3	2	1	4	0	1	1	1	2	0	0	1	0	2	1	1	1	1	0	1
435	5	2	2	0	0	2	0	1	3	2	2	2	1	3	1	2	1	1	1	1	1	0	2
437	5	3	3	0	1	0	1	3	2	3	2	1	1	2	0	3	2	1	0	0	2	1	3
438	3	3	2	3	3	2	3	2	0	4	2	3	1	1	0	2	3	2	2	1	1	1	2
439	4	3	3	3	3	4	1	4	2	1	1	3	1	1	2	3	1	1	2	1	1	1	1
440	8	3	2	5	3	2	5	2	3	2	1	4	3	2	2	2	2	1	1	1	1	1	1
448	3	4	4	3	1	3	2	3	2	3	2	5	1	1	2	2	3	2	2	0	1	1	2
450	3	1	3	5	3	3	3	7	0	3	3	1	1	0	1	0	1	2	2	0	0	1	2
451	3	4	2	3	3	1	2	3	2	2	2	2	0	1	2	0	3	2	1	0	0	1	1
455	4	5	3	2	3	1	0	0	3	3	2	2	2	1	2	1	2	2	0	0	1	0	1
458	2	1	5	3	5	4	2	1	2	3	3	4	1	0	1	2	1	1	2	2	0	1	3
468	1	1	4	3	4	4	2	3	3	2	3	2	4	1	1	0	1	0	1	2	0	1	2
470	3	2	1	3	1	1	2	1	2	2	4	1	1	1	2	2	1	2	1	2	1	0	0
471	4	5	3	2	5	3	2	0	2	2	2	2	2	2	1	3	3	3	1	2	1	0	1
472	6	5	3	3	2	4	3	3	4	3	3	4	3	1	1	1	2	1	1	2	1	0	2
473	2	1	2	3	0	2	3	2	1	1	0	2	0	0	0	0	1	1	2	0	0	1	1
474	5	2	2	0	0	2	4	2	0	1	1	1	1	1	2	1	1	2	1	1	0	1	1
475	2	6	4	2	2	1	4	2	2	2	2	2	1	2	1	1	1	0	1	1	2	0	2
476	2	2	3	4	2	1	2	4	0	2	2	2	1	2	2	1	2	2	1	2	0	0	2
478	3	5	4	2	1	2	3	2	2	1	1	3	1	1	0	2	1	1	1	1	1	1	0
479	3	5	6	3	4	3	3	2	2	1	2	2	3	1	2	1	2	1	0	2	1	3	3
480	5	3	5	3	3	3	2	2	1	1	2	2	1	0	2	2	3	2	1	2	0	2	2
481	2	2	4	3	2	2	3	2	1	2	1	2	2	1	2	2	0	1	1	1	0	0	3
483	4	4	2	3	2	1	3	3	2	2	3	2	3	3	1	0	2	2	0	1	0	0	2
484	3	5	3	3	6	4	3	3	3	3	5	3	3	2	2	1	1	2	2	1	1	1	2
485	4	4	4	3	3	3	2	2	2	3	1	4	1	1	1	1	1	2	1	1	0	1	1
489	5	3	3	2	1	2	5	3	3	3	3	4	1	2	1	1	2	3	1	2	1	1	2
491	0	0	4	1	0	0	1	1	2	2	2	2	1	0	0	2	0	1	1	1	2	0	1
493	4	3	3	2	1	2	2	0	1	2	2	2	1	1	2	1	1	0	1	0	2	1	2
494	5	6	4	1	3	1	4	2	3	2	0	1	1	1	1	1	3	2	1	1	1	0	3
496	4	2	4	0	0	2	4	2	1	1	1	3	1	1	2	0	2	3	1	1	1	1	3
498	3	4	4	7	5	4	1	4	1	3	1	2	1	1	2	1	3	3	2	1	1	2	3
500	4	1	8	1	2	3	1	3	1	3	2	1	2	2	2	1	1	0	1	1	0	2	1
501	1	2	1	1	2	1	2	2	1	2	1	1	0	2	1	2	3	0	1	1	1	1	2
505	2	2	2	1	3	1	1	1	1	2	1	0	2	1	2	0	0	0	0	2	1	0	1
508	4	3	2	2	4	2	2	2	2	2	2	1	2	0	3	0	1	4	2	2	0	1	3
509	4	2	2	3	3	2	2	3	1	1	1	1	2	0	2	1	1	2	1	1	0	1	0
510	2	4	2	2	2	2	2	1	2	2	2	3	2	1	1	2	1	0	1	2	1	0	2
511	2	2	0	3	3	1	2	1	1	0	0	1	0	1	1	2	2	1	0	1	1	1	1
514	4	3	4	2	0	2	2	2	2	1	2	3	3	2	2	1	2	2	1	1	1	1	2
524	1	4	6	4	2	2	6	3	4	3	3	4	2	2	1	2	1	2	1	2	0	2	0
527	2	0	3	4	1	1	1	2	0	2	2	2	1	2	3	1	2	0	1	1	1	1	2
530	6	3	1	4	2	5	3	4	4	2	4	0	0	1	0	2	2	2	3	0	1	2	5
531	1	2	2	1	1	1	2	1	1	4	3	2	1	1	1	3	2	2	0	0	1	1	2
534	3	1	5	2	3	1	1	1	1	3	3	2	1	0	2	0	2	2	1	1	1	2	1
535	4	1	2	4	3	2	3	2	1	1	1	1	2	1	2	1	2	0	1	0	0	1	2
536	5	1	2	0	1	2	1	2	0	1	1	3	3	1	3	1	1	2	1	1	0	2	2
538	4	3	4	6	4	4	5	2	2	3	2	3	3	4	1	2	3	0	2	1	2	2	6
539	5	6	2	3	3	2	1	2	3	3	3	3	2	1	1	1	1	2	2	0	2	0	4
543	3	4	3	3	2	3	4	0	3	2	1	2	1	2	1	1	0	2	1	1	1	1	2
546	4	4	3	4	4	3	1	1	1	4	3	2	3	0	2	3	1	2	0	1	1	0	3
547	1	3	1	2	2	1	1	0	2	1	1	1	1	0	2	0	1	0	2	0	1	0	1
549	3	8	4	4	2	3	2	1	3	1	3	3	2	1	2	3	0	1	1	2	2	0	3
550	6	3	4	2	4	3	3	3	3	3	2	4	1	2	1	1	1	1	1	1	1	1	2
551	4	5	3	2	3	3	3	0	2	3	4	3	3	2	1	2	1	2	0	2	1	1	3
552	4	5	3	2	3	5	2	3	5	2	2	2	3	3	1	2	4	2	1	2	1	2	3
553	2	4	2	1	4	1	2	2	3	0	2	1	1	2	2	1	1	2	2	2	2	0	1
554	1	2	2	1	2	1	2	1	1	1	3	2	1	2	0	0	2	1	1	1	1	0	1
556	5	3	4	2	5	4	3	3	3	3	2	5	2	3	0	2	3	2	2	1	2	2	5
561	2	1	0	2	1	0	3	2	2	3	3	0	3	2	2	1	1	2	1	0	2	1	3
562	3	5	7	3	4	6	1	3	4	2	1	2	3	0	3	2	1	1	1	0	2	0	3
564	4	1	1	2	2	2	2	2	4	3	0	0	1	1	1	1	1	1	2	0	1	2	2
567	3	5	1	3	3	2	2	2	2	2	3	2	2	1	0	3	0	0	1	1	0	0	1
569	6	1	1	2	1	0	2	1	1	3	2	2	1	2	0	1	2	2	1	0	0	0	1
570	3	2	7	2	2	3	2	4	2	3	3	1	2	0	3	3	0	3	1	2	0	1	1
572	3	6	5	5	4	4	5	4	2	4	2	2	3	1	0	6	2	1	1	0	1	1	2
574	2	3	2	2	3	2	1	1	3	2	2	3	3	1	2	3	3	1	1	1	1	1	4
575	4	1	2	3	0	0	3	2	0	2	1	1	2	2	2	0	0	2	0	1	1	0	2
577	3	2	4	1	2	3	3	3	2	2	2	1	2	2	1	1	2	3	0	1	0	0	1
582	3	4	3	3	2	1	3	1	2	2	1	3	2	2	2	2	2	1	1	1	1	0	1
583	2	3	1	2	3	4	3	1	1	1	4	2	0	1	1	2	1	2	0	1	0	1	2
584	4	5	3	4	2	1	1	1	2	0	2	1	1	1	0	0	4	1	2	1	2	1	2
586	5	5	5	3	5	4	4	3	1	1	4	2	1	1	2	1	2	1	2	2	1	0	2
589	3	3	3	2	2	1	1	2	0	1	0	4	2	2	0	1	1	2	2	1	2	1	1
592	2	5	4	3	4	1	1	3	3	2	2	2	2	0	1	2	2	2	0	1	1	2	0
598	2	4	2	2	1	0	0	3	1	2	1	2	2	0	1	1	2	1	2	1	0	1	2
600	2	1	4	4	4	1	2	3	3	2	3	2	3	0	0	3	1	2	1	1	1	0	1
601	0	3	2	0	0	0	1	1	1	1	2	2	1	2	0	2	0	2	2	0	1	0	0
604	5	3	4	4	0	3	3	1	4	4	2	3	1	1	3	2	2	2	1	1	0	0	2
606	5	0	3	3	3	2	4	1	0	1	1	2	1	2	1	4	1	3	1	1	1	1	1
607	1	2	1	2	4	2	4	3	3	3	3	1	1	3	3	3	0	1	1	0	1	1	1
609	1	5	2	6	4	2	1	4	3	1	3	1	2	0	2	1	1	1	3	0	0	2	2
611	2	3	3	4	3	2	2	1	4	1	1	2	2	1	2	1	4	1	1	1	2	0	2
612	4	3	1	2	0	2	4	3	2	2	0	3	0	2	3	1	2	3	3	0	1	1	3
613	4	3	4	3	4	2	3	2	2	0	2	3	1	2	2	1	2	1	2	0	0	0	4
614	4	4	2	1	2	0	2	2	2	3	2	2	2	1	3	1	2	1	1	1	0	1	2
615	4	5	3	7	3	3	1	3	2	2	3	4	4	2	1	1	2	0	1	2	1	2	3
625	3	5	3	3	3	2	2	3	1	2	1	3	1	0	1	2	1	1	2	2	1	1	0
627	4	1	1	1	2	2	3	4	1	2	3	2	3	1	3	1	2	3	1	1	0	0	1
628	3	2	1	3	2	3	2	1	2	3	3	2	1	0	3	1	0	1	1	3	0	1	1
633	4	1	0	2	2	0	1	3	0	3	0	3	2	3	2	2	2	0	1	1	1	0	1
634	3	1	2	3	1	2	3	1	3	1	3	4	2	0	1	1	1	2	1	1	0	0	3
636	2	4	3	4	5	3	2	2	1	2	1	1	1	2	1	2	3	2	1	1	0	1	1
637	3	1	4	2	3	2	3	1	2	1	2	2	2	2	2	2	1	1	0	2	0	0	0
639	5	4	0	3	2	0	4	3	2	4	2	3	0	1	2	3	2	2	0	2	2	0	2
642	6	2	3	4	4	3	0	2	4	1	3	0	0	2	1	2	2	1	1	1	1	0	2
647	5	1	3	3	2	0	1	1	0	4	1	3	0	1	1	1	2	1	1	1	2	1	2
648	6	2	3	6	2	2	3	2	1	3	4	2	1	3	2	1	3	1	2	2	0	0	1
649	2	4	1	5	7	3	4	4	2	1	3	4	2	2	2	4	3	2	1	1	1	1	2
655	5	3	2	1	1	0	3	2	0	3	1	2	2	1	0	1	2	1	2	1	2	2	2
658	5	4	4	4	4	1	4	2	2	2	2	4	2	0	3	2	1	4	1	2	1	2	4
659	6	4	3	1	4	2	3	0	1	0	5	2	2	1	2	1	1	1	0	1	0	2	0
661	1	2	2	2	0	3	1	2	1	2	0	2	3	1	2	2	1	2	1	2	1	1	2
662	4	3	2	2	3	5	5	2	2	1	1	3	2	1	0	0	1	2	1	2	1	1	3
663	4	4	1	4	4	3	1	2	1	2	2	1	2	1	2	3	2	3	2	2	0	0	1
667	4	4	4	2	2	3	0	1	2	1	2	3	2	3	3	2	1	1	0	3	0	0	1
668	4	2	2	2	3	2	2	2	1	3	1	1	1	2	1	3	1	1	0	1	1	0	2
669	5	3	1	3	2	2	3	4	2	1	1	3	2	2	1	1	1	2	1	2	1	1	0
672	3	1	2	2	3	2	2	2	4	1	3	2	2	1	1	1	1	2	2	0	0	1	2
673	2	4	2	4	3	1	4	2	0	2	2	2	0	1	3	1	2	0	2	0	1	1	3
675	5	6	2	2	3	2	2	3	1	3	4	1	2	1	2	1	0	4	1	2	1	1	4
676	5	5	4	3	2	3	3	2	3	0	1	3	0	3	1	1	2	0	1	0	1	1	2
678	4	4	3	3	2	3	3	2	1	2	2	3	1	1	2	2	1	1	1	0	0	1	2
679	1	2	1	0	4	4	2	2	2	1	2	1	2	0	1	1	0	1	0	1	0	1	1
683	4	3	3	4	1	1	2	5	2	2	1	2	1	1	2	1	0	3	2	2	0	2	2
685	3	2	2	3	1	1	2	1	0	2	2	2	1	1	2	1	0	1	0	1	0	1	1
687	4	3	4	3	4	3	6	2	4	5	4	3	2	2	0	2	3	1	1	1	1	0	3
690	5	4	3	2	4	4	2	2	2	3	1	1	1	1	2	1	1	1	1	0	1	2	0
691	3	2	4	3	1	3	1	2	1	3	2	0	1	1	1	2	1	3	1	2	0	0	1
692	4	5	3	1	6	0	5	3	3	1	0	2	2	2	1	1	0	0	0	2	1	0	1
693	1	1	1	5	4	0	2	2	3	3	0	1	0	0	2	1	2	1	2	0	1	0	0
702	4	3	2	1	3	3	3	2	3	2	3	2	4	2	1	1	2	0	2	2	1	1	2
706	3	2	1	0	1	4	4	2	2	1	1	2	1	0	3	2	0	5	1	0	1	0	1
707	3	4	3	3	3	1	0	1	3	2	1	0	3	2	2	1	1	1	0	2	1	1	0
709	4	3	5	3	3	2	3	2	1	4	2	1	0	2	3	0	2	1	1	2	1	0	1
711	2	3	4	4	3	3	2	2	3	0	3	3	1	0	2	1	1	1	1	0	0	1	1
713	4	4	6	4	3	2	1	4	4	2	3	1	2	2	2	0	3	0	3	1	0	0	0
716	4	5	5	2	1	2	1	3	1	4	2	0	2	0	2	1	2	2	1	2	1	1	2
718	3	3	4	2	3	3	4	3	2	4	3	2	3	1	1	3	3	1	4	2	2	1	1
722	3	3	2	1	2	2	2	2	2	4	2	4	2	2	2	1	1	3	0	1	1	1	1
723	3	3	2	1	3	3	3	1	0	3	2	2	1	1	1	1	0	1	0	1	0	0	2
725	2	4	1	2	4	1	2	1	3	3	2	1	1	1	1	2	0	1	0	2	0	2	0
726	2	1	0	1	1	1	1	1	1	1	0	1	1	0	0	1	0	2	1	2	0	1	0
728	4	4	4	4	1	4	3	3	2	3	2	4	1	2	1	2	2	2	2	0	0	2	4
731	2	5	3	2	3	0	1	0	2	1	1	3	1	2	1	1	3	1	0	2	1	1	2
733	4	3	3	1	2	4	1	1	2	1	1	1	2	1	1	3	2	1	2	2	2	0	3
741	4	4	2	0	3	1	3	3	0	1	1	0	1	1	1	1	2	2	1	0	1	2	1
742	3	2	2	5	2	0	1	3	1	1	0	0	2	0	1	1	2	1	2	1	0	1	2
745	3	1	3	2	2	3	1	2	0	0	2	0	0	1	1	1	1	0	1	1	1	1	0
746	3	2	3	4	2	0	2	4	4	2	1	3	0	3	3	3	3	1	2	1	1	1	2
750	2	2	3	2	0	2	2	1	3	2	1	3	1	1	2	0	1	1	1	1	1	0	3
752	2	1	2	1	3	3	1	2	1	2	0	1	2	2	2	2	3	0	1	1	1	1	0
753	2	3	2	3	2	5	1	2	1	2	2	2	1	1	2	1	2	2	2	1	2	1	1
754	4	3	4	3	3	0	2	2	0	0	1	4	2	1	0	2	2	1	1	1	1	0	1
757	5	2	3	2	3	2	3	2	1	1	1	4	3	2	3	2	2	2	2	2	1	0	2
759	4	3	4	3	2	4	2	1	0	1	1	0	2	1	2	1	3	0	1	1	1	1	2
760	4	2	3	4	2	3	2	1	2	2	3	3	3	1	3	0	2	1	2	2	1	2	3
761	3	5	6	4	1	2	2	1	1	1	2	2	2	3	2	2	2	1	1	2	1	1	1
766	2	1	3	2	3	2	1	2	1	3	1	1	2	0	0	2	1	1	1	0	2	0	4
767	6	1	1	3	1	3	3	2	1	2	2	5	0	1	2	4	2	3	3	0	1	2	1
772	5	4	4	2	4	2	0	1	3	4	5	1	3	2	2	0	2	3	1	2	0	1	0
773	4	2	3	3	2	4	3	3	3	4	3	0	3	1	3	0	1	2	1	4	0	2	2
774	3	2	3	2	1	3	3	1	3	2	2	2	2	1	2	1	2	2	0	2	0	0	1
775	3	2	4	3	2	4	2	1	2	1	3	2	2	2	1	2	3	1	1	1	2	1	1
780	3	3	2	2	3	3	1	2	0	1	0	1	1	1	1	0	2	1	1	2	1	0	1
781	3	1	1	2	3	2	2	1	2	3	3	1	2	2	1	2	1	1	0	0	1	1	3
782	4	5	3	4	2	2	3	1	1	1	2	1	4	4	3	1	2	3	2	1	1	1	2
783	2	3	1	3	1	2	3	1	1	2	2	3	1	3	2	1	2	0	1	1	0	0	0
784	3	3	2	1	1	2	3	1	2	4	2	1	1	2	1	3	2	1	1	0	1	0	2
785	6	4	5	3	2	2	2	3	0	0	4	2	2	2	1	1	1	1	2	1	1	1	1
786	2	4	2	4	3	1	1	1	3	3	2	1	1	0	1	1	0	0	0	2	2	1	2
787	5	8	5	5	3	6	3	3	4	3	4	4	1	0	2	2	3	3	0	2	1	2	3
788	1	2	5	1	3	4	1	2	2	1	2	4	1	2	2	1	2	1	2	1	0	1	3
789	3	3	5	1	2	3	2	1	2	0	0	2	1	1	1	1	1	1	3	2	1	0	4
790	3	4	1	3	4	3	2	5	4	4	2	3	0	3	1	3	3	2	0	2	1	1	2
791	2	3	2	1	3	2	1	0	2	1	3	1	1	0	2	0	1	1	2	2	0	0	1
793	2	4	2	4	1	3	1	1	1	1	1	3	2	0	0	1	1	2	0	1	2	0	1
794	1	0	3	4	0	3	0	0	2	1	0	2	1	1	2	1	1	1	2	2	1	1	1
795	4	5	1	4	3	3	1	2	3	4	2	1	3	3	3	1	0	1	1	1	0	0	3
796	2	4	4	1	4	2	2	1	1	1	3	2	1	2	1	3	2	0	1	1	0	0	2
798	3	6	4	5	6	4	2	2	4	3	3	2	1	1	0	1	1	3	2	2	1	2	2
800	3	3	2	2	1	2	4	3	1	2	3	2	1	1	0	1	0	2	2	1	0	1	2
801	4	6	2	3	3	5	4	2	1	5	3	2	2	2	4	2	2	1	2	3	0	4	3
802	7	5	5	4	3	5	2	2	1	3	5	2	0	1	2	1	2	2	1	0	1	2	1
804	4	3	5	0	4	2	2	3	1	1	2	4	2	2	2	0	1	3	1	0	1	0	2
808	3	2	2	2	2	2	0	2	1	4	2	2	0	1	2	1	3	1	1	1	1	2	4
809	6	6	5	2	3	1	4	3	2	3	3	3	0	0	2	4	1	2	2	1	0	1	2
811	3	3	2	3	3	1	4	1	3	3	2	3	1	1	1	1	2	1	1	0	0	0	2
812	8	1	2	2	1	2	3	4	4	4	3	2	1	1	1	1	2	2	2	1	0	2	2
813	0	0	3	1	2	2	1	1	2	1	3	2	2	2	1	1	1	1	1	1	0	1	1
816	5	4	3	5	3	1	2	4	2	3	2	4	1	3	2	0	2	4	1	3	0	1	3
821	4	2	1	3	1	3	4	1	3	3	1	0	4	0	1	0	1	2	2	0	1	0	4
822	3	3	2	3	4	4	3	1	3	2	2	1	1	1	0	1	1	0	2	1	1	0	1
823	4	2	3	0	2	3	2	3	1	0	0	2	2	0	2	0	1	0	1	2	1	0	4
827	3	2	3	2	3	1	2	3	2	2	2	1	3	1	1	1	1	1	0	1	0	0	3
832	5	1	3	1	3	3	0	1	3	1	4	1	0	1	1	2	1	1	1	2	0	0	2
833	5	2	3	3	4	3	4	0	0	1	2	2	1	2	1	1	2	1	1	1	0	1	3
836	3	5	5	4	2	4	4	2	2	3	2	2	2	2	2	1	1	3	2	2	1	2	3
837	2	2	4	3	5	2	2	2	2	1	2	1	0	2	2	1	2	2	1	1	2	0	1
838	2	3	2	2	1	0	2	2	3	1	2	3	1	1	3	1	2	2	1	1	1	1	1
845	5	3	1	0	1	2	0	2	1	1	2	2	1	0	1	2	1	0	0	1	1	1	1
846	5	1	4	3	4	4	3	3	2	2	4	0	1	2	3	2	1	2	0	1	1	0	2
850	3	5	2	2	3	1	3	4	3	4	3	0	1	0	1	3	3	1	2	2	1	1	3
852	3	3	2	2	3	1	2	0	2	3	1	2	2	1	1	1	0	1	1	1	1	0	1
853	4	3	3	2	1	2	3	2	1	0	2	1	2	2	1	0	0	1	1	1	1	0	1
854	5	5	1	2	2	2	5	3	3	0	3	2	0	2	1	1	2	1	3	1	2	2	1
856	6	6	3	3	3	5	2	2	4	8	3	3	2	3	2	1	3	2	1	2	0	1	1
857	2	2	2	1	2	2	0	1	1	1	3	3	1	1	2	1	1	1	0	2	1	0	1
858	5	3	4	4	4	4	3	2	2	3	1	3	1	2	0	0	1	1	0	1	0	1	0
859	5	3	4	3	3	3	1	2	2	2	1	2	1	1	3	1	2	3	1	5	1	0	3
860	2	3	3	0	2	3	0	2	1	2	2	3	1	1	2	2	0	0	1	2	1	0	1
861	4	5	3	3	4	2	2	3	2	2	2	1	1	1	2	1	3	2	2	1	0	2	1
862	4	4	2	4	4	2	2	2	3	4	2	3	1	1	1	2	2	2	1	1	1	1	3
863	4	4	3	4	3	3	1	2	2	2	2	1	1	1	2	3	1	1	1	2	0	0	1
865	4	2	3	3	2	3	1	4	2	0	2	1	3	2	1	2	3	2	1	3	1	0	3
871	3	3	2	4	2	2	1	1	2	1	3	3	1	2	3	2	2	2	2	2	0	0	1
877	2	4	3	2	3	2	3	2	1	0	2	1	0	2	1	3	1	1	2	0	0	0	2
878	4	4	4	4	3	3	1	1	2	2	3	3	3	3	1	1	3	2	0	0	1	1	2
880	5	1	3	3	1	5	2	1	4	3	3	1	0	1	0	1	1	2	2	3	1	1	2
881	4	5	4	2	2	1	1	1	3	3	0	2	1	2	3	2	2	0	1	1	1	2	1
884	2	5	1	3	2	1	3	0	2	2	3	4	2	2	3	3	3	1	2	1	1	0	2
886	0	1	2	1	2	1	0	1	1	1	1	2	1	2	2	0	1	1	2	2	0	0	0
891	4	3	0	3	2	4	2	0	3	1	2	2	0	1	1	2	3	2	2	0	2	1	3
892	5	5	1	4	2	2	1	1	4	2	1	2	2	3	2	1	2	2	0	0	1	2	1
894	2	3	5	4	2	3	2	2	2	4	1	2	3	2	1	3	2	1	2	1	2	1	1
895	5	2	2	3	4	3	3	2	4	1	3	1	1	2	2	0	2	2	1	0	1	1	0
896	5	4	2	4	1	3	1	0	3	4	2	2	1	2	2	1	1	0	2	1	2	1	4
897	4	5	3	4	0	1	2	4	1	3	1	0	3	2	1	1	1	0	3	1	0	0	1
898	5	2	5	4	5	5	2	4	1	4	3	4	1	4	2	2	1	1	1	1	1	1	3
901	2	4	4	2	2	1	1	1	3	3	1	0	2	0	0	3	0	3	0	1	0	0	2
904	7	2	3	4	3	3	2	3	1	2	3	3	1	1	0	1	2	0	1	2	1	1	2
905	8	2	2	1	3	2	2	4	4	4	2	2	2	2	2	2	2	3	1	1	2	1	1
909	3	2	0	3	1	1	3	1	0	0	1	2	1	1	1	0	2	1	0	1	1	1	2
912	4	2	3	2	2	1	2	2	3	0	1	1	2	1	2	2	2	1	1	0	1	1	0
915	1	3	1	3	1	2	2	2	2	1	2	3	2	0	1	3	3	3	1	2	0	1	3
917	4	4	4	1	4	1	1	2	2	1	3	4	2	0	1	3	2	0	2	2	1	2	1
918	5	2	5	3	3	3	5	4	2	2	2	0	0	1	0	1	2	1	1	0	0	1	2
922	4	4	3	4	2	3	4	2	1	2	1	2	3	1	2	1	2	0	1	2	1	1	0
925	3	3	4	3	3	3	1	1	0	3	3	1	1	1	1	3	0	3	2	1	0	1	2
927	4	3	2	1	3	1	2	3	1	3	1	2	1	2	2	0	3	0	1	0	1	1	3
928	4	3	2	3	1	1	2	2	2	4	4	1	0	1	1	2	2	1	1	3	1	1	1
929	4	3	4	4	4	2	2	1	1	4	1	4	3	1	1	2	2	3	0	2	0	1	3
931	4	3	4	3	3	2	2	2	4	1	2	2	1	1	0	2	1	2	0	1	0	1	2
933	5	1	4	2	2	2	2	2	2	2	2	1	0	1	1	1	3	2	1	1	1	1	0
934	4	1	3	4	4	3	4	3	2	1	2	3	2	2	2	1	1	0	1	2	1	0	2
935	3	2	1	2	5	4	2	2	0	3	2	1	1	2	2	2	1	2	2	0	1	1	2
939	4	6	5	4	3	3	2	5	4	2	2	1	3	2	3	2	2	3	3	2	1	1	4
940	4	6	3	1	3	2	2	1	3	4	0	1	2	1	1	1	2	1	2	3	0	2	2
941	2	2	1	3	4	1	1	1	1	1	2	3	1	2	1	1	1	1	0	2	1	1	1
942	5	2	3	2	2	2	2	0	2	1	1	1	1	1	0	3	3	3	1	1	2	0	1
943	3	2	1	1	2	1	1	2	2	1	0	0	2	1	0	1	2	1	1	1	1	0	1
944	1	5	4	2	1	2	1	2	3	2	1	2	1	1	1	1	3	2	1	0	1	1	1
946	5	4	2	3	1	2	0	3	4	2	2	2	0	1	1	3	0	3	1	2	0	1	0
949	2	3	5	1	2	2	1	2	2	2	2	5	1	1	1	1	1	1	2	3	1	1	3
950	5	3	4	1	1	2	2	2	1	2	1	1	1	0	4	1	1	1	1	2	0	1	4
951	4	4	2	2	1	1	2	3	0	3	0	3	1	0	0	1	2	2	2	3	0	2	5
952	4	3	2	3	2	3	1	1	2	3	1	1	1	3	2	2	3	0	0	2	1	0	3
956	5	2	3	0	3	1	1	2	0	1	2	1	2	3	2	2	3	2	2	0	0	1	2
959	5	3	5	1	3	2	5	4	4	3	3	3	2	1	3	0	1	2	2	1	1	2	0
960	3	2	3	1	2	1	4	0	3	1	3	3	1	1	2	2	1	0	2	1	1	0	1
963	4	3	3	3	1	3	2	2	2	2	4	3	2	2	1	3	1	1	1	0	0	1	0
964	1	2	0	4	1	3	3	2	2	3	3	1	1	2	1	1	1	0	2	1	0	1	1
965	6	3	1	2	3	2	1	2	3	5	4	3	0	2	3	2	2	2	1	1	0	1	1
968	2	2	4	3	3	1	1	1	2	2	2	2	1	1	0	3	1	2	2	0	0	1	1
972	5	1	2	2	4	1	2	2	1	2	1	0	2	1	0	2	2	1	0	2	1	0	2
975	5	2	5	3	5	3	3	3	2	2	4	5	1	3	2	3	2	2	1	1	0	1	3
976	6	5	2	3	4	2	5	2	1	3	3	2	2	2	2	2	1	2	1	1	0	1	1
977	3	4	2	4	2	2	1	2	3	0	3	1	1	1	2	1	0	2	0	1	0	2	2
978	4	3	4	3	4	3	5	1	2	4	3	3	3	1	2	2	3	2	1	1	1	2	1
979	6	5	3	4	3	3	1	3	4	3	1	1	1	1	3	2	1	1	1	0	1	2	2
986	2	1	2	4	1	1	3	3	0	1	2	2	1	1	2	0	2	2	1	2	1	1	1
987	5	4	3	5	4	3	1	3	2	3	3	1	1	3	2	1	3	1	2	2	1	1	1
988	5	3	3	5	2	2	3	1	1	4	1	2	2	0	1	3	1	0	2	0	1	1	4
991	5	4	4	4	4	3	2	2	3	0	2	2	2	2	2	2	1	1	1	1	0	0	1
993	4	1	2	3	1	3	2	3	2	3	2	3	1	1	0	2	1	2	2	1	0	1	2
995	5	1	2	4	2	0	1	3	1	2	1	1	2	2	1	3	0	2	1	2	1	2	2
1002	1	2	0	1	0	1	0	3	3	2	3	2	1	3	1	1	2	1	0	1	1	1	2
1003	3	6	1	5	4	4	3	1	3	2	4	3	1	2	2	1	1	1	2	2	2	1	2
1006	3	2	4	3	4	4	1	2	3	3	2	2	2	1	1	2	0	3	2	0	1	1	3
1007	1	1	2	4	5	1	1	0	1	1	1	2	1	1	1	0	2	1	1	1	1	0	3
1008	3	6	2	2	4	4	4	3	0	1	3	2	0	2	2	2	2	1	2	2	2	1	2
1009	4	1	3	1	3	2	0	2	3	2	1	1	1	1	1	1	1	0	3	1	1	0	2
1011	2	3	3	1	4	3	2	2	1	0	1	1	0	2	0	1	2	1	1	1	1	0	0
1015	4	3	3	3	2	3	1	0	3	2	2	0	1	3	2	2	1	2	0	2	1	0	0
1016	6	2	2	3	3	4	2	2	3	2	2	1	1	3	2	1	3	2	1	1	1	0	1
1020	2	4	2	3	5	2	2	1	1	2	1	0	2	1	1	3	3	1	1	4	2	1	3
1022	3	1	1	2	5	2	2	3	2	3	1	1	2	2	1	0	1	2	0	1	1	1	0
1023	4	2	3	2	2	1	2	1	1	1	2	1	0	1	1	2	3	1	2	1	1	1	1
1025	2	6	4	2	2	1	1	2	0	3	0	0	1	1	0	1	2	1	2	1	0	0	1
1027	3	3	2	0	2	0	3	2	2	1	2	1	2	3	2	1	2	2	1	2	0	1	0
1028	6	2	3	5	3	3	0	1	5	1	4	4	2	1	2	2	3	2	3	2	1	1	3
1029	1	4	0	2	2	5	2	1	1	0	2	1	2	0	1	1	1	2	2	0	1	0	1
1034	1	3	3	3	2	3	3	4	1	3	1	1	1	1	3	0	2	2	1	2	1	2	3
1038	4	3	3	1	2	3	3	1	0	0	4	2	1	1	2	3	3	1	2	1	0	0	2
1039	5	3	3	3	2	2	3	3	3	3	3	2	1	1	1	2	2	1	0	1	0	1	4
1048	3	1	4	2	2	1	2	3	2	1	2	2	0	1	0	1	2	2	1	4	1	0	0
1049	3	5	4	4	1	3	4	1	2	1	2	1	1	2	3	2	3	1	2	2	0	0	1
1050	2	3	3	3	3	3	1	1	3	1	3	2	0	0	1	2	1	3	0	1	2	0	1
1052	1	3	3	1	1	2	2	1	1	0	1	2	1	1	0	1	2	1	1	0	1	0	0
1054	5	2	5	7	2	4	4	3	3	1	2	2	1	0	1	1	2	2	2	0	0	0	3
1056	3	2	3	3	3	2	1	2	2	2	2	2	2	3	1	0	2	1	0	1	0	1	1
1058	6	5	3	3	2	0	3	2	3	3	2	2	1	1	3	1	2	2	2	2	2	0	3
1061	4	3	4	2	1	4	0	3	3	3	1	4	2	1	1	2	2	1	1	1	1	2	2
1065	4	4	4	4	4	3	2	2	4	3	3	3	3	3	0	2	3	0	1	1	1	0	1
1067	0	3	2	3	3	1	1	1	1	2	2	2	1	2	0	0	0	3	1	2	1	0	1
1068	4	4	1	4	3	2	5	3	3	1	1	3	4	1	3	1	3	1	1	1	1	0	1
1070	2	4	3	2	3	2	2	0	4	2	4	1	1	2	2	1	3	0	1	2	1	1	1
1071	3	3	2	0	1	2	2	1	2	2	4	2	1	2	1	2	0	0	2	2	1	0	1
1073	4	1	2	5	1	1	2	2	1	1	3	2	2	3	1	1	2	1	1	1	0	1	1
1075	2	3	3	1	3	1	3	2	2	0	3	1	1	0	1	2	2	2	0	0	1	2	1
1077	2	2	0	2	2	3	0	2	3	3	2	0	0	0	1	2	0	1	0	0	0	1	1
1080	5	1	3	3	3	3	3	2	3	1	0	4	1	0	1	1	1	2	1	1	0	2	1
1084	1	1	3	2	3	4	1	1	1	4	2	1	2	0	1	1	0	0	1	0	1	0	0
1085	7	5	3	5	4	2	5	3	4	1	3	2	3	3	2	2	3	2	0	1	1	1	3
1087	1	2	4	1	3	0	2	1	2	3	0	3	2	2	1	2	2	2	2	2	0	1	1
1088	4	4	2	2	2	2	1	2	1	2	2	3	1	2	2	0	1	1	3	2	0	1	2
1089	6	1	3	3	1	4	2	2	4	2	1	0	1	3	2	1	0	2	1	0	1	1	1
1090	4	6	4	5	3	2	2	2	2	2	3	2	1	2	2	3	2	2	1	2	1	0	2
1091	4	4	4	4	2	4	2	2	3	1	1	1	0	2	1	1	3	1	1	1	0	1	2
1095	4	4	4	2	1	4	2	3	1	4	1	2	1	1	2	1	0	2	1	1	1	2	1
1096	6	3	3	4	1	2	1	2	2	4	2	4	4	1	3	3	4	0	1	2	2	0	2
1101	3	3	4	4	2	4	3	2	1	1	2	3	2	2	3	2	0	1	2	3	1	0	3
1104	4	4	2	2	5	2	2	1	4	1	1	2	1	2	1	1	1	1	1	0	1	0	2
1105	1	2	1	1	2	2	1	4	0	1	2	1	1	1	1	1	1	0	1	1	1	0	1
1111	3	4	2	1	1	1	1	2	1	1	3	3	0	1	2	1	1	1	2	0	1	2	0
1113	4	6	4	5	2	2	0	2	3	2	3	1	3	2	2	1	1	2	1	2	1	1	2
1114	6	3	2	3	1	5	2	0	2	0	0	2	3	0	2	0	0	2	1	1	0	2	1
1115	6	2	2	3	2	1	1	2	1	3	1	2	0	2	1	1	2	0	1	2	1	0	2
1117	2	2	3	3	0	2	3	2	2	1	0	0	2	1	3	1	2	1	1	1	0	1	1
1120	4	6	3	2	5	1	3	2	1	1	0	2	0	2	1	0	0	2	0	1	0	2	1
1123	2	3	3	1	1	0	0	1	1	3	1	2	1	0	1	3	1	3	1	2	1	0	1
1124	3	4	4	1	0	2	1	3	3	1	1	1	1	2	1	1	2	1	0	2	1	0	2
1126	3	2	3	5	3	3	1	2	3	1	1	3	1	1	1	2	2	2	1	1	1	1	1
1129	3	5	3	1	0	0	3	0	2	2	2	1	1	0	2	0	0	2	1	2	0	0	2
1130	4	4	3	5	3	3	3	1	4	5	1	3	1	2	2	2	1	1	4	2	0	1	1
1131	2	4	3	0	2	3	2	1	2	1	1	1	1	2	1	2	2	1	1	1	1	0	0
1134	2	4	4	1	3	5	2	4	3	2	2	3	2	2	1	1	1	1	3	1	1	1	2
1136	5	2	2	2	5	1	0	3	3	1	1	4	2	2	2	1	1	2	1	1	2	2	1
1139	2	5	3	3	4	1	3	3	3	1	1	2	0	3	2	2	2	0	3	1	1	1	3
1140	5	1	0	2	4	2	1	3	2	0	0	3	3	1	0	0	2	2	1	0	0	1	2
1143	2	3	1	3	1	4	2	1	2	1	2	2	1	0	1	0	2	1	1	1	0	1	2
1144	4	3	0	2	2	3	1	2	1	2	1	2	2	0	2	2	2	2	1	2	2	1	2
1145	1	1	2	0	3	1	1	1	2	0	1	0	1	1	0	1	1	1	0	2	0	1	0
1147	3	1	2	1	1	2	1	0	1	1	2	1	1	0	2	1	1	1	2	2	0	1	1
1149	4	1	0	6	5	4	2	4	2	4	2	5	1	4	3	2	1	3	1	1	0	0	2
1150	5	3	3	3	5	1	2	1	5	2	4	1	1	0	1	0	1	1	1	1	0	0	0
1151	4	2	2	1	1	2	0	1	3	0	2	2	2	0	2	1	0	2	1	0	0	0	1
1154	5	2	3	4	3	1	4	2	5	3	2	1	2	2	1	1	2	3	2	2	1	1	2
1155	4	2	4	3	4	1	3	1	3	3	2	3	1	0	1	2	6	0	1	2	0	3	0
1159	3	4	3	3	3	3	3	3	1	0	1	0	2	1	1	3	2	2	1	1	0	1	1
1166	4	7	2	5	1	5	3	3	3	1	4	4	1	2	0	2	1	2	0	3	1	2	3
1167	1	4	6	3	5	4	3	3	2	3	3	3	3	2	2	4	1	0	0	1	2	1	0
1169	3	6	5	2	1	2	3	3	2	4	0	2	2	0	2	1	0	1	2	2	0	1	2
1172	2	4	3	4	4	2	3	1	3	2	3	1	0	1	2	3	3	3	1	3	0	2	1
1173	3	2	2	1	2	4	2	2	2	1	0	1	1	0	1	2	2	2	2	0	0	0	0
1174	3	0	3	1	3	1	0	2	2	2	2	2	1	1	1	2	2	0	1	1	0	1	3
1175	4	1	1	2	1	0	1	2	1	1	1	2	3	1	1	3	1	1	1	0	0	0	1
1176	7	3	2	2	2	1	3	5	2	4	0	1	0	2	1	2	3	1	1	0	0	1	1
1178	2	4	3	2	3	1	3	1	0	1	4	1	1	2	1	2	3	2	1	2	0	2	2
1181	2	3	4	3	4	2	2	4	2	3	2	3	2	1	1	1	3	2	0	3	1	1	2
1182	5	4	2	2	3	2	1	1	0	2	2	0	2	0	2	1	0	1	1	1	1	1	2
1184	0	4	0	1	3	3	2	4	3	5	2	0	2	1	1	2	1	2	2	2	1	0	2
1187	0	2	2	2	3	2	3	2	2	1	3	1	2	0	1	1	0	2	0	0	0	0	2
1188	3	3	1	1	3	4	1	1	3	1	3	0	1	1	2	0	1	1	1	0	0	1	3
1191	3	2	3	3	3	2	2	2	2	1	1	2	0	1	1	2	2	0	1	2	0	0	2
1192	5	4	5	7	3	3	1	4	2	1	2	3	2	3	3	1	2	4	1	2	0	2	4
1193	6	5	2	1	1	5	1	3	3	2	2	1	3	1	1	3	1	2	1	0	1	1	2
1195	1	6	2	4	4	3	3	1	4	3	4	0	2	2	3	0	1	2	1	1	1	2	0
1197	3	2	3	2	1	2	2	1	2	3	2	2	1	4	3	2	1	2	0	1	0	0	2
1198	1	2	2	3	0	2	4	2	1	0	1	0	2	1	1	1	1	1	1	2	0	0	2
1199	1	3	3	2	3	2	4	1	4	1	2	0	1	0	1	2	3	2	1	2	0	0	3
1202	2	2	3	4	1	3	3	0	0	2	0	1	2	2	2	0	2	1	3	3	0	1	2
1204	4	4	4	1	2	1	2	4	0	3	2	2	0	3	1	1	2	2	2	1	1	1	1
1206	4	3	1	1	2	1	1	1	1	4	2	2	2	2	1	1	1	1	0	1	2	1	1
1210	4	1	3	2	3	1	1	2	0	4	3	0	3	3	1	1	1	1	2	1	0	0	1
1211	4	4	2	3	2	2	1	4	3	2	2	4	1	2	2	3	2	2	0	2	1	0	2
1214	4	2	3	2	1	2	1	1	1	0	0	2	1	1	1	2	1	2	1	2	1	0	2
1217	4	2	3	1	2	4	3	1	1	3	0	2	1	2	3	2	1	2	0	2	2	0	2
1219	5	2	4	5	3	1	2	2	3	2	4	2	3	1	2	1	3	0	1	2	2	0	1
1220	2	3	0	2	4	3	3	2	4	2	4	2	3	3	1	2	2	0	1	1	0	1	2
1222	3	2	5	5	4	4	3	1	2	1	2	1	2	1	1	1	1	2	0	1	0	2	1
1224	3	5	0	0	1	3	2	2	2	1	2	3	3	1	2	1	2	1	0	1	0	1	0
1225	4	2	2	3	2	2	2	2	4	2	3	3	1	1	2	0	3	2	1	3	1	1	3
1227	4	3	3	3	5	4	3	4	2	3	2	4	3	1	1	1	3	3	1	2	1	1	1
1228	4	2	2	0	1	2	3	2	2	3	1	2	0	1	3	1	1	2	1	0	1	2	2
1229	7	3	1	0	3	3	1	2	3	3	0	3	1	1	2	3	1	0	0	1	1	1	1
1230	2	4	4	3	3	2	3	2	2	2	3	4	3	2	1	2	1	0	1	1	0	0	2
1231	4	2	3	2	3	1	2	3	1	2	1	0	1	0	1	1	2	2	1	3	0	1	0
1237	6	4	0	4	2	2	1	2	2	2	2	3	2	0	1	2	0	0	1	1	0	1	2
1238	1	4	1	4	5	1	1	2	1	1	1	3	2	1	1	3	2	2	3	1	2	0	3
1239	2	3	1	4	2	3	1	1	0	0	1	2	2	2	0	1	1	1	1	1	0	1	3
1241	4	5	4	3	3	5	3	2	3	3	3	2	2	1	3	2	1	0	2	2	1	1	2
1242	1	3	3	5	2	5	2	2	2	3	2	3	2	0	1	0	3	1	2	2	1	1	3
1243	2	3	2	3	4	6	1	3	3	4	3	2	2	1	2	2	2	4	2	1	0	1	2
1245	2	2	1	3	1	1	2	2	2	0	2	2	1	0	1	0	2	1	0	0	0	0	2
1246	4	4	5	3	3	2	3	2	2	3	2	3	2	2	1	2	3	1	0	0	1	0	0
1248	4	3	5	5	2	4	3	4	2	3	2	5	2	3	1	0	3	1	0	2	1	0	2
1251	1	4	0	6	1	1	2	1	3	2	3	3	2	1	2	0	0	0	0	2	0	0	1
1253	6	3	3	1	3	1	2	2	2	2	2	2	1	0	3	1	1	1	1	2	0	1	3
1254	4	2	3	5	3	5	2	1	2	1	3	1	2	2	2	2	2	0	1	0	1	1	2
1255	1	1	5	2	2	4	3	2	2	0	3	3	2	1	1	2	2	1	1	1	0	1	1
1257	8	5	2	3	3	1	1	2	1	1	1	2	2	2	1	3	1	3	1	3	1	0	0
1262	3	4	2	4	4	2	3	1	1	4	0	2	4	1	1	1	3	2	1	1	1	0	0
1263	4	6	1	2	2	5	2	3	2	2	0	1	2	2	1	3	1	2	0	1	1	1	3
1264	0	3	2	1	2	0	2	0	0	3	2	1	2	0	0	1	1	2	1	1	1	0	2
1265	3	1	1	2	3	3	2	3	1	2	1	2	1	2	2	1	2	2	1	1	1	0	1
1267	5	6	3	4	1	3	5	3	4	3	2	2	1	2	1	4	3	1	2	0	0	1	2
1269	7	4	4	2	6	2	5	3	1	2	3	2	2	1	3	2	3	1	1	2	1	0	2
1273	2	3	5	4	5	1	1	1	3	1	2	2	1	1	1	2	2	1	2	1	1	1	2
1278	1	1	2	2	1	2	2	2	1	3	3	2	1	3	1	1	2	3	1	1	1	2	1
1279	2	2	5	3	3	3	2	3	1	2	3	1	1	1	2	0	2	2	2	2	0	1	2
1281	4	3	0	4	4	2	2	4	0	3	2	1	1	2	1	0	0	3	0	2	1	2	1
1286	1	2	1	1	3	1	1	2	1	3	0	1	1	0	1	1	2	1	0	0	0	0	0
1287	4	1	2	0	2	1	1	2	1	1	0	1	2	1	1	0	0	2	2	1	0	1	1
1289	2	3	1	2	2	3	2	2	2	1	1	2	2	2	1	0	1	1	1	1	1	1	3
1292	2	3	3	0	4	2	0	4	1	2	2	2	1	2	2	1	3	2	1	2	0	1	4
1294	3	3	3	2	2	0	4	0	1	3	1	1	3	2	2	1	0	0	1	1	1	0	2
1295	3	4	4	3	3	2	4	3	1	2	1	2	2	2	3	2	2	2	2	1	2	0	1
1297	1	0	6	4	4	5	4	4	2	4	3	2	2	3	3	2	2	2	1	3	0	0	0
1305	2	2	4	2	2	1	0	3	1	2	0	2	2	2	1	0	1	1	0	1	2	1	2
1306	1	1	3	2	3	2	1	3	2	2	2	2	1	0	2	2	1	1	1	2	0	0	1
1307	2	3	4	2	3	3	2	0	3	4	4	1	2	1	2	2	4	0	3	1	1	2	3
1308	3	2	2	2	1	2	3	1	1	1	1	4	2	2	0	2	2	2	3	1	0	1	1
1309	3	4	6	2	3	3	0	5	2	3	4	4	3	2	2	2	2	1	2	1	2	1	1
1311	2	2	0	2	1	3	0	0	2	2	1	2	0	1	1	0	1	1	0	1	2	1	3
1313	5	4	3	4	2	2	0	1	1	1	1	2	1	1	1	2	2	1	1	1	0	2	2
1314	1	2	4	1	6	1	0	0	1	0	2	2	2	2	3	2	2	1	1	2	0	0	2
1315	5	1	5	3	3	1	1	2	4	2	3	1	2	2	1	2	0	1	1	2	0	1	1
1316	3	5	4	3	2	1	3	2	1	2	1	3	2	0	1	1	1	2	0	2	1	1	2
1319	5	4	3	4	5	4	2	2	4	5	0	1	2	0	0	2	1	0	0	2	0	1	2
1322	4	1	3	2	3	2	1	0	1	1	2	2	2	0	2	1	2	1	1	1	0	0	1
1323	4	3	3	2	3	3	1	1	2	3	1	1	1	0	1	2	2	1	0	1	1	0	0
1324	7	5	2	1	4	5	0	0	0	2	2	4	1	1	3	2	1	2	0	2	0	0	1
1325	2	4	2	2	0	1	5	2	2	3	3	1	1	0	2	0	1	2	2	1	2	1	2
1334	3	2	2	3	2	3	3	2	3	1	1	1	0	1	2	2	2	1	2	2	0	0	2
1337	1	2	2	2	1	2	2	3	0	3	1	2	1	1	2	1	1	2	2	2	1	0	2
1340	3	1	3	2	1	1	2	2	0	1	3	0	0	0	1	1	0	1	1	1	1	0	0
1341	6	5	4	2	3	1	4	2	3	0	1	5	3	1	3	2	2	3	1	0	0	1	1
1343	6	2	3	3	4	1	1	1	1	1	2	3	4	2	2	3	2	0	0	3	0	1	1
1344	2	2	7	3	3	0	3	2	1	2	3	1	2	1	2	1	1	2	1	1	1	0	2
1345	2	5	2	2	3	4	2	0	2	1	1	1	1	1	0	1	0	2	2	3	1	0	1
1346	2	3	3	2	3	0	1	2	2	3	2	1	0	2	2	1	1	4	2	1	0	1	3
1350	6	3	5	1	3	6	2	2	3	4	2	2	1	2	0	1	2	3	1	1	1	1	2
1351	7	3	2	5	3	2	3	3	2	3	5	3	2	3	0	2	3	1	1	2	1	1	3
1352	4	4	4	2	4	3	3	1	1	3	2	1	0	1	2	1	2	3	1	1	0	0	4
1355	2	2	5	1	4	3	0	2	2	3	2	1	1	4	0	2	1	1	1	2	0	2	3
1357	3	2	4	2	1	2	3	3	2	1	0	2	2	2	1	2	0	2	2	0	0	1	1
1358	3	1	1	3	3	2	2	2	2	1	1	0	2	3	1	0	3	2	1	0	1	1	1
1361	1	5	2	3	4	3	1	3	3	1	1	1	2	1	0	1	1	3	3	2	1	1	2
1362	2	4	3	3	4	2	1	0	1	0	0	0	2	1	1	1	0	2	0	1	0	0	1
1363	3	4	2	1	2	2	1	2	2	2	2	1	0	0	2	2	1	1	0	1	2	1	1
1364	3	5	1	4	6	6	4	4	3	2	4	3	1	2	2	2	0	2	1	3	0	1	4
1365	5	2	1	4	1	2	3	0	3	3	2	3	2	1	0	1	2	1	1	1	1	1	4
1369	3	1	3	5	2	5	4	3	1	1	2	0	4	1	3	1	0	3	1	1	1	0	1
1371	2	2	3	1	4	4	3	2	0	1	1	2	0	1	0	1	1	2	1	1	0	0	2
1373	5	4	0	1	3	1	2	2	2	2	1	1	2	1	0	0	2	2	1	0	0	1	2
1374	4	3	2	3	2	2	3	3	3	2	2	2	1	1	2	2	2	1	0	1	0	1	1
1375	5	2	3	4	3	5	5	3	1	2	4	3	2	2	2	1	3	1	2	2	0	1	2
1378	2	6	4	4	5	0	2	0	2	6	4	3	1	0	1	1	2	3	0	0	1	1	3
1379	6	4	3	1	4	3	2	1	1	4	2	0	3	2	3	4	1	3	1	1	2	1	5
1380	3	5	3	1	2	5	3	1	1	2	4	1	3	0	0	0	1	0	1	0	1	0	1
1383	2	2	3	1	2	3	2	2	1	2	3	0	1	1	3	2	2	1	1	1	0	0	2
1389	4	3	0	4	6	3	4	2	2	2	3	2	3	0	2	1	1	0	1	1	0	1	3
1396	4	1	1	5	3	2	4	1	1	2	1	1	0	0	2	1	1	1	0	2	1	0	3
1398	3	5	2	2	2	1	1	1	2	3	3	1	0	0	0	0	2	2	0	0	0	2	2
1400	2	3	6	4	2	3	2	2	1	3	2	4	1	2	3	2	3	1	2	1	0	2	2
1401	0	4	6	3	2	3	1	0	1	3	1	2	2	3	1	1	1	1	1	1	2	1	2
1404	2	4	1	4	4	2	2	4	1	3	2	2	1	2	2	1	1	1	0	1	1	1	2
1406	3	2	1	2	1	2	0	2	1	3	0	1	1	0	2	0	2	1	0	2	1	1	2
1407	2	5	3	5	2	4	4	1	3	2	2	3	3	2	3	2	2	1	0	1	1	1	2
1408	2	3	2	3	2	2	2	3	1	2	1	2	1	1	0	3	2	0	1	1	1	2	0
1409	2	5	1	2	3	3	1	2	0	3	2	2	1	1	3	2	1	2	1	0	0	0	3
1410	2	0	1	0	3	0	2	0	2	1	0	1	0	1	1	1	1	2	1	1	0	0	2
1412	4	4	4	2	5	1	3	3	0	2	2	0	2	2	0	3	1	3	0	1	0	0	1
1415	5	2	1	4	1	2	1	2	2	2	0	3	1	1	0	1	1	3	2	1	1	0	3
1420	3	4	2	1	1	3	3	2	3	2	2	2	2	1	2	1	1	1	0	1	1	2	1
1422	1	5	1	3	3	3	2	1	0	1	1	3	1	2	1	2	1	1	1	1	0	1	3
1423	3	2	5	3	4	3	2	2	2	3	1	2	1	0	2	0	2	1	1	1	1	1	0
1424	0	1	3	2	2	1	1	4	3	2	0	3	1	0	2	2	2	2	1	0	0	1	0
1427	2	2	2	1	0	4	0	2	2	3	1	2	1	2	0	2	0	1	1	1	0	0	1
1428	4	4	2	4	1	3	1	1	1	1	4	0	3	3	3	1	1	0	2	2	0	1	1
1429	6	2	1	2	5	3	2	3	1	1	2	2	1	0	0	2	1	1	0	1	0	0	3
1432	5	4	3	4	2	4	1	1	2	4	4	2	2	1	2	2	2	1	1	1	1	2	1
1433	5	3	3	4	1	2	4	4	4	2	3	2	4	3	2	3	3	2	1	1	1	0	3
1434	3	2	2	3	0	2	2	1	2	3	3	4	1	1	1	2	1	2	1	2	1	0	1
1435	3	3	3	2	3	2	1	1	2	1	1	2	1	1	2	1	0	0	2	2	0	1	2
1436	4	4	4	3	4	4	2	3	1	3	2	2	0	0	3	1	2	1	2	1	2	2	2
1437	1	2	2	2	4	3	2	2	2	1	2	0	3	2	1	0	2	0	2	1	0	0	2
1441	5	3	5	3	4	4	6	2	3	2	2	1	0	0	2	1	1	2	1	4	0	0	2
1442	5	3	4	5	4	1	3	2	4	5	2	3	0	3	2	1	2	1	1	1	0	2	2
1443	4	5	6	4	4	2	3	2	2	2	2	1	3	2	3	0	1	4	1	3	1	1	3
1444	5	5	3	3	4	1	1	2	3	1	2	3	2	1	1	1	1	2	1	2	0	0	1
1445	2	3	2	1	4	3	5	1	1	4	2	0	1	1	3	1	2	3	2	1	2	1	5
1447	6	2	4	4	2	4	3	4	2	4	2	2	2	1	1	0	4	1	1	2	1	1	2
1448	5	3	3	3	2	2	4	3	5	4	2	3	2	0	4	1	4	1	1	1	0	2	2
1450	2	3	4	2	2	1	1	2	1	2	1	1	1	2	0	1	2	2	2	3	0	0	0
1458	1	0	1	0	0	0	3	2	1	3	1	2	1	2	0	1	2	1	2	0	1	1	1
1460	6	4	2	3	4	1	1	1	3	4	2	0	0	2	4	2	2	3	1	2	1	1	2
1461	4	2	3	3	1	2	0	3	1	0	1	0	0	3	1	1	1	1	0	2	1	1	1
1462	6	2	3	5	3	4	3	3	2	0	2	3	1	2	3	4	1	3	0	1	2	1	4
1467	5	5	4	0	3	1	1	2	0	2	2	0	2	1	0	1	3	0	1	0	0	1	2
1469	3	2	4	2	2	5	3	4	1	0	1	3	2	1	2	1	1	0	0	2	1	1	1
1471	3	4	4	2	2	7	3	0	1	1	3	2	1	2	1	1	1	2	0	1	1	0	3
1473	1	2	1	2	2	1	4	2	1	2	2	0	1	1	2	3	0	1	0	0	1	2	2
1477	6	2	4	3	4	2	2	1	2	3	1	2	0	1	1	2	2	1	3	2	2	0	2
1478	5	3	2	2	3	3	0	1	1	3	1	1	3	2	3	1	2	1	0	2	0	2	1
1479	5	5	2	2	4	3	4	4	4	4	2	3	2	1	2	1	1	0	2	2	2	1	4
1480	5	4	0	1	1	1	3	4	2	3	3	4	1	0	0	2	2	2	2	1	1	1	2
1481	3	3	3	3	3	2	3	2	1	1	2	3	3	3	1	0	1	0	0	1	0	0	4
1482	3	1	4	1	2	3	1	2	2	2	0	3	1	1	3	2	2	2	2	1	0	1	2
1483	3	6	4	3	1	4	2	2	3	1	3	2	1	2	2	0	0	3	0	2	1	2	2
1484	2	1	2	2	2	2	2	2	2	1	2	0	1	1	1	1	0	1	1	1	0	1	0
1487	5	1	3	2	5	3	4	3	1	3	2	3	2	1	2	1	1	1	2	0	2	0	3
1491	4	4	5	5	6	5	2	2	2	1	1	3	3	1	2	0	3	3	0	1	1	1	1
1492	2	1	2	4	2	4	2	1	4	0	3	2	1	1	2	1	2	1	1	1	1	0	0
1496	2	4	5	1	4	2	4	2	3	1	2	1	4	1	1	2	1	1	1	0	2	1	2
1499	4	4	5	2	4	4	2	3	1	2	0	2	1	2	1	1	2	2	2	1	1	0	3
1500	3	5	4	3	1	4	3	4	0	2	2	3	0	2	3	2	2	2	1	0	1	1	1
1501	5	5	4	3	2	4	2	2	1	3	2	3	2	1	1	2	1	3	1	2	2	1	1
1505	2	3	4	3	3	2	3	3	1	2	0	1	1	1	2	4	1	2	1	2	1	2	0
1506	4	0	1	3	3	1	1	1	4	0	3	2	1	1	1	3	2	1	1	2	1	1	1
1508	1	1	3	2	2	3	1	3	1	3	2	2	2	2	1	2	0	1	0	2	0	1	3
1510	3	2	3	3	2	0	3	2	0	1	1	0	1	0	0	1	2	0	2	1	1	2	2
1513	5	4	5	3	3	0	1	2	2	1	2	1	2	2	0	1	2	2	3	2	1	1	2
1516	5	4	4	5	2	3	2	3	1	2	1	4	1	2	2	2	4	2	2	1	0	2	2
1519	4	2	5	1	2	2	3	4	3	4	2	2	3	2	2	1	3	1	1	1	1	1	1
1526	3	5	5	3	1	3	1	0	3	2	3	2	2	1	2	1	1	1	1	2	0	1	0
1528	5	3	0	2	3	4	1	3	2	2	2	3	1	0	2	0	1	2	1	1	1	1	2
1530	2	4	3	3	2	1	1	1	2	3	2	2	3	2	2	1	2	2	1	3	1	1	2
1533	6	2	1	6	5	4	1	2	2	2	1	3	2	0	1	1	1	2	2	2	2	2	3
1535	4	2	4	4	4	2	1	5	2	3	3	1	1	1	2	2	0	0	1	2	2	1	1
1538	1	3	2	1	2	2	2	3	1	0	4	2	2	1	2	0	2	2	2	1	0	0	1
1539	6	5	3	2	1	5	2	3	1	2	1	3	2	1	1	1	1	1	1	1	1	1	3
1542	3	2	3	5	1	4	1	2	2	4	1	3	2	2	2	3	1	2	2	1	1	1	1
1545	2	2	3	5	3	3	2	3	4	3	2	2	1	2	2	1	0	1	2	1	2	0	2
1546	5	3	3	3	1	4	2	3	1	1	3	3	1	1	1	0	2	3	2	2	1	2	1
1553	3	4	2	2	3	4	4	4	1	2	0	2	1	1	1	2	1	1	0	1	1	2	1
1560	6	5	3	5	3	4	3	2	2	4	4	4	2	2	0	4	1	5	2	3	2	0	3
1561	3	2	4	1	2	3	1	1	1	2	2	2	2	1	0	2	1	1	1	1	0	1	0
1563	5	6	5	4	4	1	3	2	1	2	0	4	1	4	0	2	0	1	2	0	2	2	3
1565	3	2	3	2	1	2	2	2	2	2	1	4	1	1	2	2	2	0	1	1	1	0	1
1570	2	2	2	1	2	2	4	2	2	1	2	2	0	2	0	3	2	1	2	1	0	0	2
1572	3	3	5	5	1	3	3	1	2	3	1	3	2	2	1	1	1	3	2	2	0	0	3
1583	3	3	4	2	2	2	1	2	1	3	1	3	1	0	1	2	2	2	1	1	1	2	1
1584	1	2	3	4	2	3	2	1	4	3	3	2	2	2	1	2	1	0	2	0	2	1	1
1585	5	5	2	4	3	3	3	3	2	2	1	1	1	3	2	0	0	2	3	1	1	1	1
1586	3	1	1	3	1	2	3	3	3	1	1	2	1	1	0	2	1	1	1	0	1	1	2
1589	6	5	3	5	2	2	2	2	3	3	3	1	3	4	1	1	2	1	1	2	0	0	2
1591	3	1	1	1	4	1	1	2	0	3	3	0	1	0	2	2	1	2	0	0	1	1	2
1592	2	1	1	2	4	2	3	2	2	2	1	2	1	1	1	2	0	1	1	2	1	1	0
1593	4	2	2	1	4	2	4	3	2	0	1	2	0	1	2	3	1	2	1	0	0	1	1
1598	6	2	3	1	3	3	4	1	0	3	1	3	2	2	1	1	2	2	2	2	1	1	3
1603	2	0	4	2	4	0	3	3	3	1	2	1	2	1	2	1	1	1	0	2	0	0	2
1604	4	1	1	0	1	2	0	3	2	2	1	0	1	2	0	0	1	0	1	2	0	1	2
1606	5	3	1	2	2	1	4	2	2	0	0	2	1	3	2	1	1	1	1	1	2	1	1
1607	2	4	4	2	2	1	2	2	1	2	4	3	3	1	1	1	1	1	1	1	1	2	3
1610	1	3	3	4	2	3	3	1	1	1	2	3	2	1	1	1	1	1	3	0	1	2	1
1622	4	3	3	3	3	2	2	2	0	2	2	0	0	0	1	1	3	2	2	1	1	2	0
1624	2	5	3	2	1	3	2	2	1	2	1	0	1	2	2	2	0	1	2	2	0	1	1
1627	1	2	2	5	5	4	2	3	2	2	1	1	2	1	2	1	2	0	1	1	1	2	1
1628	4	2	2	2	2	1	2	2	2	0	1	2	2	1	2	2	2	1	1	2	0	1	1
1630	4	2	3	3	1	3	2	4	0	2	2	1	1	3	0	3	1	2	1	1	0	0	1
1631	2	1	2	2	4	3	0	1	2	2	1	2	1	2	1	3	1	1	1	1	0	1	1
1632	6	5	5	4	3	4	2	2	1	1	2	3	2	1	3	2	3	2	1	2	2	0	3
1633	4	7	5	4	3	1	2	1	2	3	1	3	1	2	0	2	1	2	2	2	2	2	1
1634	2	3	4	2	2	3	2	1	2	2	2	3	1	0	1	1	1	1	2	1	1	0	3
1636	1	3	2	3	3	1	3	1	0	2	3	4	2	1	1	2	0	1	0	0	0	0	2
1638	7	3	4	4	1	3	1	4	2	2	3	3	2	2	1	0	0	0	3	1	1	0	2
1640	2	3	1	2	1	1	2	2	2	1	1	3	2	1	1	2	1	1	1	1	1	0	1
1645	4	2	2	4	3	1	1	0	2	0	2	2	3	2	1	0	2	0	3	1	1	1	3
1647	1	2	1	2	1	1	2	2	2	1	1	2	2	2	1	1	1	1	1	1	0	1	1
1650	3	2	3	3	2	1	2	2	1	3	1	2	0	1	2	3	3	1	2	0	2	0	2
1651	2	4	3	3	0	1	3	4	2	2	3	3	1	2	1	2	0	1	0	1	0	1	2
1660	1	3	1	2	1	2	2	2	2	0	0	4	1	1	0	1	0	2	1	3	0	0	2
1661	5	5	3	3	3	3	0	2	3	5	3	1	2	2	1	2	4	2	3	2	1	0	2
1664	1	3	1	4	2	1	2	1	1	2	1	0	1	1	0	1	1	1	1	1	0	2	0
1666	4	4	3	2	2	2	2	2	3	0	2	1	1	1	2	1	2	1	2	2	0	1	2
1668	2	3	3	1	2	2	2	1	1	1	0	2	1	1	2	2	1	2	1	2	0	1	1
1670	4	2	3	2	2	2	2	1	1	1	2	2	2	2	1	0	2	2	0	1	2	1	2
1671	5	1	1	4	4	2	3	1	3	3	3	3	1	0	2	0	2	3	0	2	0	2	4
1673	2	3	1	1	0	1	1	2	0	3	2	1	0	0	1	0	1	0	0	0	0	0	1
1675	2	2	4	3	3	4	3	3	2	4	1	1	0	2	1	4	2	1	0	1	1	1	1
1682	6	3	5	4	4	1	2	3	1	3	2	1	2	3	2	3	3	2	0	0	2	1	2
1683	5	3	2	3	4	4	3	2	3	4	3	2	2	2	2	2	3	1	2	1	2	1	1
1685	4	3	1	3	3	0	3	4	1	1	1	2	3	1	1	2	0	2	1	1	0	0	1
1686	6	2	2	2	2	2	2	0	0	1	2	4	3	1	2	1	1	2	1	3	1	0	1
1687	3	2	2	2	2	3	1	1	2	1	1	0	1	1	3	0	1	2	1	1	1	0	1
1690	6	5	3	0	5	4	2	3	1	3	2	4	2	1	2	2	1	1	1	2	2	1	3
1693	2	3	3	3	3	1	2	1	1	2	2	2	2	3	1	0	3	1	1	1	2	1	1
1698	6	2	4	1	0	4	1	0	2	3	1	1	2	1	2	2	2	2	1	1	0	2	0
1699	1	4	3	3	3	4	1	2	2	1	1	1	2	1	3	0	1	0	2	1	1	0	1
1703	4	3	1	2	2	1	1	2	2	3	1	1	1	0	2	1	1	0	1	1	1	1	3
1704	2	4	3	1	4	5	3	2	2	2	0	2	2	1	0	2	1	2	2	0	0	1	1
1705	6	3	4	8	4	4	2	3	2	2	3	2	3	1	0	1	3	0	1	3	1	1	3
1708	3	4	3	1	3	2	1	2	1	2	3	2	1	1	1	2	0	1	2	0	1	1	0
1712	1	3	2	3	1	2	3	1	1	0	1	1	2	2	2	2	0	2	1	2	0	1	1
1715	4	7	6	3	2	4	2	2	2	4	4	4	2	3	3	4	2	1	1	1	1	1	3
1716	2	2	2	2	4	2	2	1	3	2	0	3	0	1	1	2	1	2	2	2	1	0	2
1717	3	1	2	1	2	2	1	4	0	2	3	1	3	4	1	0	1	2	1	2	1	0	2
1721	5	4	5	3	3	3	2	1	1	0	2	2	0	2	0	3	2	1	0	2	0	1	1
1722	4	3	3	1	1	2	3	2	1	2	4	0	1	0	2	0	2	1	0	2	1	1	1
1725	3	2	2	3	4	4	2	2	3	4	3	4	1	3	3	0	3	3	1	2	0	0	2
1728	4	3	2	2	4	2	3	3	2	1	2	2	1	0	2	2	2	2	2	1	0	0	1
1730	2	4	3	2	2	3	2	3	1	4	1	2	3	1	2	1	1	2	1	1	0	1	1
1731	2	3	3	5	3	2	4	3	2	2	0	5	1	2	2	1	2	2	2	2	0	1	0
1732	2	1	2	4	2	2	1	1	1	3	2	2	1	2	3	1	2	0	1	1	1	1	0
1734	6	5	4	3	1	1	2	2	2	3	3	1	2	2	1	2	1	5	3	2	0	0	3
1736	6	2	4	5	2	2	4	1	2	1	3	3	2	2	3	1	1	3	1	0	0	2	3
1739	1	1	2	4	3	2	1	2	3	2	2	3	1	0	1	1	3	2	0	1	1	1	0
1740	6	5	3	2	3	2	2	3	3	2	2	2	2	2	1	2	2	2	2	2	1	1	1
1743	2	5	3	3	3	4	2	3	3	4	5	2	1	2	0	2	4	1	2	2	0	0	2
1744	2	3	1	1	5	4	2	2	2	3	2	4	2	0	2	4	1	1	0	1	0	2	1
1747	3	4	2	4	2	1	2	0	3	1	2	4	3	2	0	1	1	2	1	1	0	1	2
1751	3	4	2	2	4	3	0	2	2	3	2	2	1	2	2	1	1	0	2	2	1	1	3
1756	3	4	2	2	0	0	2	1	1	3	5	1	2	0	1	1	3	2	0	0	1	1	2
1763	4	3	4	2	2	4	2	1	1	0	1	1	1	2	1	0	2	2	1	1	2	1	1
1768	4	3	1	1	2	2	2	2	1	0	3	1	2	1	1	0	0	0	1	2	0	1	1
1769	3	3	5	3	2	4	4	2	3	3	1	3	2	0	0	2	2	3	1	0	1	0	3
1772	4	4	2	3	4	1	3	2	2	2	2	3	1	1	1	2	1	1	1	2	0	1	3
1779	5	4	3	3	5	1	2	2	1	3	2	3	3	0	1	1	1	2	2	0	1	1	3
1782	1	2	4	0	3	3	3	3	2	2	3	1	3	0	1	1	0	2	1	0	0	2	1
1783	5	4	1	3	2	4	2	2	1	3	1	3	0	1	1	3	2	3	2	0	1	2	2
1784	5	4	3	2	2	2	3	3	1	1	3	3	1	0	2	1	3	0	1	1	0	0	3
1786	2	5	4	3	2	2	3	1	3	2	1	2	2	0	1	2	0	2	1	1	0	0	4
1788	3	6	4	2	2	2	3	2	3	0	2	2	1	2	1	4	2	1	3	1	1	0	2
1791	1	4	1	3	0	2	2	1	3	2	0	0	3	2	2	2	0	0	1	2	0	3	2
1796	4	4	3	3	3	2	2	2	3	3	2	1	1	2	0	2	3	2	2	1	1	0	1
1799	3	5	4	5	7	2	3	2	4	3	3	5	1	1	2	1	3	0	2	1	0	1	4
1800	5	3	4	3	3	4	4	3	2	1	3	2	2	1	4	1	0	1	2	2	1	2	2
1802	3	4	4	3	0	4	2	2	2	1	1	3	1	1	3	1	2	2	0	0	1	1	2
1804	4	3	3	2	2	2	1	3	1	2	0	3	1	1	2	3	2	2	0	1	1	1	1
1806	3	2	3	4	2	2	2	1	1	1	1	1	1	2	2	2	0	2	1	1	0	1	2
1808	4	6	4	2	3	4	3	3	1	2	1	0	0	3	2	1	2	2	0	2	1	1	3
1809	3	2	2	2	5	3	1	2	4	1	2	1	0	2	2	3	0	1	2	0	1	2	0
1810	7	3	2	4	2	5	3	1	4	3	3	0	3	2	2	3	0	3	2	3	0	1	2
1820	4	4	3	5	5	3	2	1	2	1	5	1	1	0	0	2	1	2	1	1	0	0	3
1822	4	4	2	3	3	2	2	1	1	1	0	2	2	0	0	2	1	1	2	4	1	0	0
1823	5	4	2	6	2	3	2	5	6	3	1	4	1	0	3	1	3	3	2	2	0	2	3
1826	1	2	2	4	1	3	0	1	1	0	1	0	2	1	1	2	2	1	2	0	1	0	1
1827	6	5	4	3	3	2	4	2	2	4	3	2	3	3	0	2	2	2	2	2	2	2	2
1828	2	3	3	5	4	2	1	4	2	2	1	1	1	2	4	1	1	3	2	1	0	1	2
1830	3	3	5	2	3	4	1	2	1	1	1	3	2	0	3	0	3	0	1	1	1	0	4
1831	3	4	2	0	2	2	3	3	2	2	1	2	3	1	2	0	2	1	1	1	0	1	3
1832	5	1	2	1	1	2	0	2	2	2	2	2	0	0	3	1	3	2	0	2	0	2	1
1835	5	4	1	1	3	1	2	1	0	1	1	2	1	0	1	1	3	3	0	1	2	0	1
1837	4	2	3	3	1	3	3	4	2	2	3	2	1	1	3	1	2	3	1	1	1	0	1
1839	4	3	4	5	3	2	2	1	2	1	4	3	3	1	1	1	5	2	0	1	2	1	3
1840	3	2	4	1	2	4	1	3	2	4	5	1	0	2	0	1	1	2	2	3	2	1	2
1841	3	4	4	2	4	2	0	2	1	5	2	1	3	1	2	2	2	2	0	1	0	0	2
1842	3	2	0	1	2	2	1	0	1	2	1	0	2	1	0	1	1	1	0	0	1	0	1
1843	3	3	2	2	4	2	2	2	2	2	4	2	2	3	1	0	2	3	2	2	0	0	1
1847	3	3	4	4	1	3	2	3	0	2	0	2	3	1	1	2	2	2	2	0	2	1	0
1850	2	4	2	1	1	2	0	4	1	1	2	1	2	1	3	1	1	2	1	2	1	2	2
1860	2	3	5	0	1	3	2	2	3	2	4	2	1	0	2	0	4	1	1	2	2	2	1
1861	3	5	4	3	5	4	1	2	2	3	0	2	3	2	2	1	2	1	3	2	1	0	3
1862	4	2	2	2	3	4	2	0	1	4	0	1	2	0	3	2	1	1	2	2	0	1	1
1863	2	5	2	3	0	5	1	2	1	3	1	1	0	2	0	0	2	1	3	1	1	0	3
1864	3	3	5	3	3	3	2	2	3	3	1	1	1	1	2	1	2	1	2	2	2	1	3
1865	3	4	3	3	3	3	1	1	3	1	2	1	2	1	1	1	2	2	1	2	1	0	1
1866	2	3	2	2	2	2	4	0	3	1	3	2	3	0	1	4	4	1	2	2	1	1	5
1867	5	3	3	4	3	1	4	2	3	3	1	2	1	1	1	1	2	2	3	2	0	0	1
1868	5	3	3	4	4	2	2	2	3	2	2	2	3	3	1	1	1	1	2	1	1	1	1
1870	1	2	4	4	1	3	1	2	2	1	2	1	1	2	2	1	0	2	1	1	0	0	3
1872	5	4	2	0	4	2	4	2	1	1	1	3	3	3	3	2	3	2	0	1	2	0	2
1873	3	3	2	2	3	4	3	1	2	3	2	3	0	1	0	1	2	1	0	2	2	1	1
1874	4	5	3	0	3	1	3	3	3	3	4	2	1	2	1	3	3	1	2	1	1	1	2
1876	2	2	2	3	2	3	1	3	1	3	2	4	2	1	1	2	2	1	2	1	2	1	1
1879	5	1	2	3	2	2	3	1	1	2	2	3	1	0	1	2	2	2	2	0	0	0	2
1882	4	1	1	4	3	2	0	4	3	4	4	2	0	1	4	2	3	1	0	2	3	0	2
1885	4	5	5	1	2	3	3	4	0	2	3	4	2	2	2	1	1	1	2	1	0	0	3
1890	2	6	3	6	2	3	1	2	2	3	4	3	1	2	2	2	2	1	2	1	0	0	3
1895	4	4	2	1	3	3	0	3	3	3	2	2	2	3	0	1	1	1	2	1	3	1	1
1898	2	1	3	2	3	1	1	3	3	0	2	3	1	2	2	3	3	2	1	1	0	1	1
1901	4	7	3	4	2	2	2	3	4	4	2	2	3	2	2	0	2	2	1	2	0	1	2
1903	4	2	5	4	1	3	3	3	3	2	4	1	3	3	2	1	2	2	2	0	2	1	2
1904	1	4	3	2	2	3	5	4	2	2	1	1	2	0	1	0	2	2	1	1	0	2	0
1905	0	4	0	3	4	2	4	1	2	2	3	1	1	0	0	1	3	1	1	1	0	1	1
1908	4	3	3	5	2	2	2	2	3	0	2	0	2	3	1	1	0	0	0	1	1	1	2
1909	2	3	4	2	2	2	3	6	3	3	1	3	0	1	1	3	2	2	0	0	0	1	0
1913	4	2	4	3	3	3	3	3	3	4	2	0	3	2	2	1	0	2	1	2	1	0	3
1914	2	2	3	3	1	3	1	0	0	2	2	3	1	1	2	1	2	1	2	1	0	1	1
1916	4	5	4	2	4	3	1	0	3	2	3	3	1	1	1	0	1	2	2	1	0	0	1
1917	5	2	2	2	6	1	3	3	2	2	4	2	3	1	0	2	2	2	0	2	2	0	1
1918	3	2	2	0	3	1	1	1	1	3	2	1	3	1	1	1	0	2	2	2	0	2	1
1919	5	3	5	2	2	2	1	1	4	3	3	2	1	2	1	2	2	2	3	1	1	2	1
1921	3	2	2	4	3	2	4	2	3	2	1	2	2	1	1	1	3	2	1	2	1	1	2
1924	3	1	4	2	2	1	3	2	1	2	1	2	3	1	3	3	2	1	2	0	1	1	1
1925	2	4	2	3	2	1	2	2	3	1	2	3	1	1	3	3	1	1	3	2	0	0	1
1930	3	1	3	2	3	0	2	3	2	3	2	1	2	1	2	1	3	2	1	0	1	1	2
1931	3	2	2	4	3	3	2	1	0	1	2	1	0	1	2	4	1	2	1	1	1	0	0
1933	4	1	2	0	4	2	2	1	2	2	3	1	2	1	1	1	0	2	1	1	1	0	1
1934	3	3	5	3	3	4	1	2	3	0	3	1	1	2	1	2	3	1	1	2	0	1	2
1935	4	4	2	3	2	2	0	1	4	3	1	4	3	2	1	2	1	2	3	0	1	0	1
1936	5	1	3	1	2	2	2	1	3	1	0	3	2	3	2	2	1	2	1	0	0	0	1
1938	3	3	2	0	2	4	3	2	2	3	1	2	1	3	2	1	1	3	2	0	0	0	4
1939	4	8	5	4	6	3	3	2	4	4	1	4	2	2	2	4	2	0	1	2	0	1	1
1943	6	4	2	2	2	3	1	4	5	2	1	1	3	2	2	1	3	1	0	0	1	1	4
1947	2	6	3	2	2	3	5	2	2	1	3	4	1	1	2	2	1	1	0	2	0	1	1
1951	1	3	3	4	2	4	3	0	2	2	1	3	0	2	2	3	3	1	2	2	1	0	3
1952	3	4	2	5	2	2	2	3	1	4	2	2	1	1	2	2	1	3	1	1	2	0	2
1954	6	6	2	3	3	4	3	2	3	5	3	2	1	0	3	0	1	2	4	1	0	1	4
1961	4	4	4	1	5	3	0	4	4	2	1	3	3	0	1	2	2	2	2	0	0	1	2
1962	2	4	5	3	4	0	3	0	2	2	1	2	1	2	0	2	2	0	1	1	1	1	1
1964	5	1	2	2	3	4	2	3	4	1	2	3	2	2	4	2	2	1	0	2	0	1	4
1965	5	0	2	2	5	4	4	2	0	2	2	2	2	1	3	3	2	1	4	0	0	1	2
1968	1	2	0	2	3	0	0	0	1	0	3	1	1	1	3	0	2	0	0	1	0	1	0
1971	1	1	4	5	3	4	1	2	2	4	2	2	1	2	2	2	2	1	1	2	1	1	0
1972	3	3	4	3	3	5	4	4	3	1	5	3	2	2	2	3	4	3	1	1	0	0	3
1973	5	4	3	4	3	1	3	2	2	2	1	3	3	2	3	1	3	1	2	2	1	1	2
1974	4	6	3	3	2	2	2	3	4	1	3	2	2	1	3	0	4	0	1	2	1	0	2
1975	5	3	5	2	5	3	1	3	3	1	0	2	1	2	1	2	2	3	3	2	1	0	3
1977	3	0	0	3	1	2	2	2	2	2	1	1	3	2	1	2	3	2	0	1	1	1	4
1979	5	8	3	3	4	4	5	3	1	4	2	4	2	0	3	2	3	0	3	1	2	1	2
1982	4	5	2	2	4	2	1	2	1	3	3	3	2	1	1	3	1	1	1	2	1	2	2
1983	3	1	3	4	0	2	0	3	2	3	3	4	3	0	2	1	2	1	1	1	1	2	2
1992	3	3	3	2	2	2	0	1	2	1	1	3	1	1	2	1	2	1	1	1	0	1	1
1996	2	0	5	6	1	1	1	3	1	1	0	3	1	1	0	2	2	0	1	2	1	1	2
2000	4	3	4	4	1	1	2	2	2	2	1	0	1	0	1	0	1	2	1	1	1	1	0
2001	4	3	2	3	4	2	3	2	2	2	2	4	1	2	2	2	1	1	1	0	0	2	2
2002	1	3	3	2	2	2	4	2	1	3	2	3	0	3	2	1	2	0	1	1	2	1	2
2004	0	4	2	3	0	3	0	2	1	1	0	1	0	2	1	1	0	3	2	2	1	1	2
2007	5	6	4	3	1	2	3	3	2	3	1	0	4	3	2	1	2	2	3	1	0	1	2
2010	2	3	1	4	2	3	2	3	2	1	1	2	1	1	2	2	2	1	1	3	1	1	2
2013	3	1	5	1	3	2	0	3	2	4	1	1	0	2	0	3	1	2	1	2	0	1	0
2014	4	3	2	2	3	2	4	3	2	2	3	2	0	1	2	1	0	1	0	0	2	2	2
2016	2	3	4	4	3	3	2	2	1	4	0	1	3	2	1	3	2	2	1	1	0	0	2
2017	4	3	3	3	1	4	3	0	3	1	0	1	1	1	1	3	1	0	0	2	1	1	2
2018	7	5	3	2	5	3	3	1	2	3	3	4	1	1	1	2	1	1	2	4	1	0	2
2019	2	3	2	3	2	2	3	3	4	2	2	4	1	1	1	1	2	1	2	1	0	1	2
2020	5	2	2	4	4	2	4	3	2	3	4	3	2	1	1	1	2	2	1	1	1	1	2
2023	3	2	2	4	1	2	2	1	2	0	2	0	2	3	1	1	2	0	3	0	1	1	2
2026	3	2	4	3	1	4	3	1	1	1	0	3	1	2	1	1	1	1	0	1	2	0	2
2027	4	5	2	5	3	2	3	2	2	3	2	2	3	3	3	3	2	2	1	1	1	1	1
2028	5	4	1	4	2	4	1	1	3	1	0	2	1	0	1	2	1	1	2	1	0	1	2
2029	4	2	5	3	1	2	3	0	2	2	2	1	2	1	1	1	0	1	1	2	1	1	1
2030	6	3	1	1	4	2	1	0	1	2	4	0	1	1	1	2	0	2	2	1	1	1	2
2031	3	4	3	0	3	2	1	2	0	1	1	2	0	2	3	3	2	3	1	1	1	0	0
2034	2	2	4	4	5	1	2	2	2	5	0	4	0	3	3	0	1	2	3	1	0	1	2
2039	4	2	1	1	2	1	1	1	1	3	3	3	1	0	2	1	1	1	1	1	0	1	2
2042	4	3	3	3	1	2	4	0	0	2	1	1	2	2	2	2	2	1	2	3	0	0	2
2043	4	2	2	1	0	2	2	2	3	1	3	2	2	0	2	2	1	2	2	1	1	0	1
2044	0	0	2	1	0	1	0	2	2	1	0	0	2	1	0	2	2	0	1	1	0	0	3
2046	3	3	2	1	2	1	1	4	1	3	3	2	1	1	2	0	2	0	0	2	2	0	1
2049	1	0	1	2	3	1	2	2	0	0	0	3	2	1	2	1	1	2	1	1	1	1	1
2053	1	3	2	1	3	2	1	2	4	2	1	2	3	2	1	3	1	1	1	2	0	2	1
2061	7	3	1	3	2	2	2	2	0	3	5	3	3	2	2	1	1	2	1	0	1	0	0
2063	4	5	2	3	3	5	3	2	1	3	1	2	3	1	1	3	3	1	2	1	0	1	2
2065	5	5	5	2	4	1	2	1	1	2	4	2	3	1	0	2	0	2	1	2	0	0	3
2073	3	6	2	4	0	2	2	2	1	1	3	2	2	2	2	2	3	1	0	2	0	1	3
2076	3	3	3	1	2	2	1	1	0	2	2	2	1	0	1	1	1	1	0	0	1	0	1
2081	3	4	1	2	3	2	2	2	1	2	3	2	1	0	1	2	2	2	3	1	0	1	2
2083	4	5	5	1	2	3	0	1	3	4	4	0	2	2	1	3	2	1	0	1	1	2	2
2084	5	3	4	4	2	4	2	1	1	2	2	4	1	1	1	3	2	2	1	2	0	0	2
2086	6	4	2	2	4	4	2	1	1	5	2	1	1	1	2	2	3	2	3	1	1	0	2
2087	2	3	4	4	1	4	3	2	2	2	1	2	1	1	2	1	2	1	1	1	2	1	3
2089	3	3	5	4	2	3	2	2	3	0	2	3	3	1	1	1	0	2	3	2	0	0	1
2090	6	6	6	4	2	3	1	1	3	3	1	5	1	1	1	1	1	0	1	0	1	0	2
2091	2	2	2	3	2	1	2	4	3	2	2	2	0	1	1	0	1	1	0	0	2	1	2
2092	3	3	0	2	2	3	2	3	1	2	1	2	0	0	0	0	3	2	0	2	0	1	2
2095	3	4	3	3	2	4	1	3	2	3	3	2	1	1	0	1	0	2	2	1	1	0	4
2097	1	2	3	4	1	3	2	4	2	2	4	2	0	1	2	2	2	2	0	1	1	2	3
2100	3	3	2	3	1	2	1	2	1	1	2	1	1	1	1	2	2	1	1	1	0	1	2
2103	4	2	6	4	1	2	1	4	2	2	1	3	0	2	2	2	1	1	0	2	1	3	1
2106	3	3	4	4	2	1	2	2	2	2	2	1	0	0	0	1	1	1	1	1	1	0	1
2108	2	5	3	3	2	2	3	1	1	2	2	2	2	1	2	0	2	1	1	0	1	1	0
2109	2	3	3	5	4	2	3	2	3	1	3	2	2	1	1	2	1	1	1	1	0	1	1
2112	5	3	2	2	4	2	4	4	2	2	3	1	3	2	2	2	2	1	0	1	1	0	2
2114	5	3	2	3	3	1	3	1	3	1	2	3	1	0	3	0	2	2	2	2	1	2	2
2115	3	3	3	3	3	3	2	4	1	2	0	2	2	1	1	2	3	2	2	1	2	2	1
2118	5	2	3	2	2	3	2	1	0	1	1	3	3	2	2	3	1	2	1	4	1	1	3
2119	2	0	2	2	2	3	3	2	2	2	1	4	2	2	3	2	2	0	2	2	1	0	1
2121	5	4	3	2	2	3	1	4	4	2	3	2	3	2	1	2	1	1	1	2	0	0	1
2122	5	3	2	2	2	1	2	2	1	4	3	2	0	2	0	1	1	2	2	2	1	1	1
2127	6	4	3	1	2	3	3	2	3	1	2	3	1	2	3	2	1	2	1	0	1	1	0
2130	3	3	1	3	2	2	3	3	3	3	1	5	1	2	3	2	2	4	1	0	1	2	3
2131	2	2	2	5	3	4	2	3	3	3	2	1	1	1	0	1	2	2	1	2	2	1	3
2132	3	2	3	0	1	0	1	1	4	1	1	2	1	3	1	0	2	2	0	1	1	0	3
2136	3	2	5	1	2	2	2	3	1	2	0	3	0	2	2	1	0	0	1	1	0	1	1
2137	3	4	3	1	0	3	2	1	2	4	4	2	2	1	2	2	1	1	1	2	0	2	1
2138	2	3	2	1	3	2	3	2	3	4	1	2	1	0	1	3	2	2	1	0	1	2	0
2139	4	3	4	5	3	4	1	1	1	1	2	5	1	1	2	0	2	2	0	2	1	0	3
2146	3	2	4	3	4	4	2	2	0	1	2	3	2	0	1	2	1	2	1	2	0	0	2
2147	3	1	2	3	3	1	3	1	1	3	2	2	3	1	1	1	1	1	2	2	1	1	2
2148	5	1	4	2	3	3	3	1	3	2	2	2	1	1	1	1	2	0	1	0	0	1	2
2151	5	2	5	3	4	4	3	1	4	1	3	1	1	0	3	3	1	3	1	1	1	1	2
2152	4	3	3	4	3	5	1	1	1	3	0	2	0	2	0	1	2	1	2	1	1	0	0
2153	6	5	5	3	2	2	3	3	3	4	3	2	1	1	1	3	0	2	1	3	1	2	2
2154	5	2	3	3	1	1	1	2	0	2	3	2	2	1	1	2	1	0	1	0	0	1	2
2155	5	3	6	2	2	4	5	4	3	4	5	3	2	2	3	3	3	1	0	4	0	2	1
2159	4	3	2	3	6	3	3	2	4	4	3	3	0	1	2	2	3	2	0	1	1	0	1
2160	2	3	3	1	3	1	1	2	2	0	1	2	1	1	1	2	2	1	2	1	1	0	1
2161	1	4	2	3	1	2	4	1	3	1	3	2	2	0	2	0	2	1	1	1	0	1	1
2165	4	5	1	0	3	2	3	3	1	2	2	0	2	1	2	2	1	2	2	0	0	1	2
2167	2	4	1	5	3	2	3	2	2	2	2	1	2	0	2	1	2	0	1	0	0	0	1
2168	4	5	2	4	4	2	3	1	2	2	2	4	3	2	1	1	2	1	2	0	1	1	2
2171	3	1	4	1	2	3	1	1	2	1	3	0	2	3	1	3	2	1	0	1	0	0	3
2172	4	2	4	2	4	2	2	3	3	2	1	2	0	2	3	1	2	1	1	2	0	0	0
2173	3	4	4	1	3	2	2	3	3	3	2	3	2	0	1	1	1	3	1	2	0	1	1
2176	5	4	2	1	4	3	2	2	2	1	3	2	2	1	1	2	0	2	2	1	0	1	3
2179	2	4	3	2	2	1	2	0	3	2	1	1	1	1	1	2	2	2	2	0	0	1	2
2181	3	2	5	5	3	2	4	3	1	5	3	3	1	1	2	1	3	3	0	1	1	1	3
2183	4	1	1	2	4	3	2	2	2	4	2	2	1	2	2	2	2	2	0	2	1	1	3
2184	5	3	2	2	1	0	3	1	3	2	3	3	1	0	2	2	3	2	1	2	1	1	1
2186	2	0	4	2	1	2	1	1	2	1	2	1	2	2	2	2	1	0	1	2	0	0	1
2188	1	2	1	2	4	2	2	4	2	3	3	2	3	3	3	2	0	1	2	2	1	1	3
2189	3	4	3	3	2	6	3	2	4	2	1	2	4	1	1	2	1	2	0	1	2	0	4
2190	6	2	1	3	3	1	3	1	2	2	1	5	0	2	1	2	3	2	1	2	1	1	2
2191	1	3	4	5	2	5	5	4	2	2	1	3	2	1	3	1	3	1	1	1	1	0	1
2199	5	5	3	4	2	2	2	1	4	5	2	2	0	1	3	3	3	1	2	2	2	1	2
2202	6	5	5	2	3	3	1	3	0	2	1	2	2	0	2	1	3	1	2	3	3	1	3
2204	3	3	6	4	3	3	3	2	3	3	2	3	2	1	1	3	1	2	1	1	0	1	2
2206	3	4	3	3	3	3	3	2	0	1	2	3	2	1	2	2	3	0	2	2	0	1	1
2209	4	4	3	3	2	0	4	3	3	1	2	3	4	2	1	4	1	0	1	4	0	2	3
2210	3	4	3	3	2	4	1	2	2	1	1	1	1	1	1	2	1	0	0	0	1	0	2
2211	2	1	2	2	3	3	3	3	1	1	3	2	2	2	1	2	2	1	1	1	1	0	1
2214	2	2	3	2	4	2	3	3	0	3	2	0	0	1	3	1	3	1	1	2	0	1	2
2216	3	3	5	4	1	2	3	2	2	2	2	3	4	1	2	0	2	1	2	3	0	1	3
2218	1	3	5	3	1	2	1	0	1	2	1	1	1	1	1	1	1	2	1	2	0	0	1
2220	2	2	2	3	1	2	2	2	2	1	2	3	2	1	1	1	2	0	1	1	1	1	1
2221	2	2	2	1	0	4	1	1	2	0	2	1	0	0	2	1	1	1	2	1	1	1	2
2223	2	4	4	1	4	2	1	3	1	1	2	0	2	0	2	3	1	0	1	0	0	1	3
2228	1	3	0	0	2	4	2	3	1	1	1	1	1	1	1	3	4	0	1	1	1	0	3
2229	4	2	3	3	5	3	3	4	2	2	0	1	2	6	2	1	0	1	1	1	1	1	3
2232	2	5	0	3	2	2	3	3	1	2	1	1	1	1	1	3	0	1	0	1	2	2	3
2236	7	4	3	2	1	3	4	2	0	1	3	3	1	0	1	1	1	0	1	1	2	1	1
2238	3	6	3	2	3	3	3	0	2	2	5	2	1	2	4	0	2	1	2	1	1	1	0
2241	4	5	4	3	7	3	2	2	3	4	0	2	1	1	4	0	3	3	1	1	0	1	3
2242	3	3	2	2	2	4	2	1	2	2	1	1	1	2	0	0	1	1	1	1	0	1	2
2244	0	4	2	4	1	2	1	0	3	2	3	1	1	1	1	1	1	1	2	1	1	0	3
2245	6	3	3	2	5	4	2	1	1	1	0	3	0	3	2	2	3	0	2	3	0	1	0
2246	2	2	1	2	1	3	2	1	2	2	0	4	1	2	1	0	1	1	1	1	1	1	0
2248	3	1	1	3	3	2	2	1	2	0	2	2	2	1	1	2	0	1	1	1	0	0	1
2252	3	5	4	4	3	4	1	2	1	4	0	1	2	1	1	2	3	0	0	1	1	1	1
2254	5	4	4	2	2	3	1	3	1	1	4	2	1	2	2	1	3	3	1	1	2	0	3
2256	3	2	2	0	1	4	1	2	1	2	1	1	2	1	1	3	1	1	1	1	1	0	2
2257	1	5	1	1	4	3	2	0	1	2	0	3	2	1	1	2	0	1	1	2	2	1	0
2260	6	1	3	4	2	3	5	3	1	4	2	4	2	1	2	0	1	2	1	0	0	2	4
2262	2	5	3	3	2	3	1	4	2	2	1	3	2	1	1	1	1	3	0	1	0	1	2
2263	4	4	3	3	1	1	2	3	2	1	2	3	4	3	2	3	2	1	2	1	0	1	2
2264	2	1	2	1	1	2	2	0	0	1	1	1	1	1	2	2	2	1	1	1	0	0	0
2265	4	4	2	3	3	2	3	2	2	2	4	4	2	2	0	2	0	1	3	0	2	2	3
2266	3	3	2	4	3	2	2	2	2	2	3	2	3	2	3	2	3	1	1	1	0	2	1
2267	4	2	4	1	1	2	0	4	1	4	2	2	1	3	1	2	1	3	2	1	0	0	2
2268	4	2	3	1	2	3	2	2	2	3	1	2	1	1	2	0	2	3	1	2	1	2	2
2269	3	4	5	2	3	1	2	2	0	2	2	2	1	0	0	3	0	2	1	1	1	1	2
2270	4	2	0	2	2	1	0	1	2	1	1	0	2	1	2	2	0	1	1	1	0	1	3
2277	1	6	3	1	1	4	0	2	2	2	0	2	2	1	0	2	1	1	2	1	1	1	1
2280	4	5	4	3	1	4	0	5	1	1	2	1	1	1	3	3	0	0	2	0	1	2	1
2281	5	3	3	2	1	1	1	2	1	2	3	0	2	3	3	2	2	0	1	2	0	1	2
2283	3	4	1	0	3	1	2	2	2	2	1	1	1	0	2	1	3	1	1	1	0	1	1
2285	2	2	3	2	0	1	2	2	1	1	2	3	2	2	2	2	4	2	1	1	0	1	2
2286	4	0	2	4	2	4	1	3	4	2	1	1	3	2	1	1	1	0	1	0	0	2	2
2287	4	5	6	5	1	2	2	2	2	4	2	2	4	1	2	1	0	1	1	1	1	1	2
2288	4	3	3	2	0	2	1	2	1	3	2	2	1	1	2	2	2	1	0	1	1	1	1
2290	1	2	2	1	2	2	1	2	0	1	1	1	2	1	2	1	2	1	1	1	0	1	2
2293	5	3	2	6	0	2	2	4	2	2	2	0	1	2	0	2	1	3	2	1	0	0	3
2294	3	3	2	1	2	2	3	2	0	2	3	0	2	1	0	1	2	1	1	0	1	1	2
2295	7	5	7	2	3	3	5	3	3	3	2	2	3	2	2	2	3	1	0	2	1	0	5
2297	4	4	2	1	0	5	3	4	2	4	3	2	2	0	2	1	0	2	1	1	0	2	0
2298	2	4	2	1	4	0	1	3	2	2	3	3	1	3	2	0	0	1	2	1	1	1	1
2299	1	4	2	3	3	2	0	2	2	3	1	2	1	1	2	2	1	2	1	1	0	0	2
2302	0	6	3	3	1	1	2	4	3	2	3	2	2	0	2	2	4	2	2	3	0	0	2
2305	4	8	1	5	2	4	5	4	4	4	5	3	2	1	1	1	2	3	1	2	2	0	4
2308	4	4	1	0	4	1	3	0	4	0	3	5	3	1	2	1	4	1	2	1	1	1	2
2315	4	5	3	2	2	2	4	2	3	3	4	2	2	0	1	1	0	0	1	1	0	1	1
2318	3	2	2	3	2	2	2	2	2	1	1	3	2	2	2	2	2	1	0	0	0	1	1
2319	2	2	1	2	3	2	3	3	3	3	1	1	1	3	3	0	1	3	1	1	0	1	2
2322	2	2	3	2	0	2	3	3	1	1	0	1	3	2	2	2	1	1	2	2	0	0	1
2324	2	1	2	2	1	2	2	1	2	1	2	1	1	0	0	2	1	2	1	1	1	0	2
2325	2	0	1	2	1	2	2	1	1	2	0	2	1	2	2	2	1	1	1	0	1	0	3
2326	1	3	2	4	1	1	2	2	3	1	3	4	1	1	1	2	2	2	2	1	0	2	0
2327	6	3	1	2	2	2	3	2	1	1	1	2	2	1	1	0	2	1	3	1	0	1	2
2328	2	2	3	5	1	4	3	2	0	3	3	3	1	1	3	2	3	3	2	2	0	0	2
2332	3	6	4	1	2	4	3	2	3	3	2	2	1	1	3	1	3	2	0	0	1	2	2
2334	4	3	3	3	2	1	1	3	0	5	1	3	1	1	2	1	0	1	1	1	2	1	2
2335	3	5	4	3	3	4	3	3	2	5	2	3	1	2	1	2	1	3	2	3	0	2	1
2336	3	5	5	4	2	3	4	4	3	4	5	3	1	3	3	1	4	0	2	3	0	0	4
2337	3	3	3	3	2	4	2	2	3	3	2	0	2	0	2	0	3	0	3	0	1	2	2
2341	4	1	1	4	1	2	3	3	1	2	2	2	1	0	0	0	1	0	2	1	2	1	2
2346	5	2	2	4	3	1	1	4	3	1	2	4	1	3	2	3	1	3	2	1	0	0	1
2347	2	2	3	2	2	2	2	1	2	2	2	2	0	1	1	3	1	2	2	2	0	0	2
2349	3	4	3	4	3	1	3	3	3	2	2	1	3	0	1	2	4	0	1	1	1	1	2
2353	4	6	2	4	3	2	3	1	2	2	2	0	3	1	2	1	1	1	0	2	1	1	1
2355	4	3	2	2	1	1	3	2	2	1	2	2	1	0	2	1	0	1	0	1	1	1	1
2356	4	6	3	1	3	2	1	2	2	2	0	2	1	0	0	1	1	2	1	2	1	1	2
2357	0	3	2	2	3	3	2	2	1	2	5	2	2	1	1	1	1	1	1	2	0	1	3
2359	4	2	4	2	2	3	1	2	2	1	1	2	1	1	1	0	3	2	0	1	0	0	0
2361	3	2	2	0	1	2	1	3	2	2	1	3	2	1	1	3	1	2	1	0	0	0	2
2362	3	4	5	1	4	3	2	1	1	2	4	0	2	0	2	2	2	0	1	1	2	2	0
2365	3	3	4	1	3	2	0	2	1	3	2	1	2	0	1	3	1	1	0	0	1	0	4
2367	6	4	2	5	1	3	3	3	1	1	0	1	1	3	2	1	2	0	3	2	2	0	1
2368	0	2	2	3	0	2	3	1	4	2	1	0	1	3	0	1	2	3	2	0	1	1	3
2369	3	2	3	3	1	2	1	2	2	2	1	2	0	1	0	1	0	1	0	2	1	1	1
2371	5	2	3	1	2	3	3	2	3	2	3	4	0	0	2	1	0	2	0	1	1	0	3
2372	3	1	1	2	1	2	2	0	2	2	2	1	0	1	1	2	1	0	1	0	1	1	0
2376	4	3	1	2	2	0	3	2	0	2	2	1	2	1	3	0	1	2	0	2	0	0	2
2377	5	4	1	2	3	4	3	1	2	2	0	0	1	2	1	1	2	1	0	2	1	0	2
2378	5	5	3	1	1	1	1	2	1	2	3	0	3	1	1	1	1	1	1	1	1	1	2
2379	5	4	2	3	3	2	3	0	2	1	0	4	3	1	0	2	2	2	2	0	0	1	2
2382	6	0	1	2	4	2	3	2	2	3	1	2	2	1	2	1	3	1	1	2	1	0	2
2385	1	4	3	1	3	1	0	2	4	1	0	2	2	1	1	1	2	0	1	2	1	1	0
2386	4	3	3	3	2	3	4	3	2	3	2	1	2	2	1	1	3	1	4	0	0	1	2
2387	3	4	4	4	2	3	1	2	2	2	0	1	2	2	2	1	0	2	1	3	1	1	1
2388	4	4	2	3	2	2	1	2	2	2	0	3	2	1	2	1	2	1	1	1	0	0	2
2389	3	2	2	2	0	2	4	1	0	3	2	0	2	0	2	1	2	3	1	2	2	2	3
2390	3	2	3	4	3	0	2	2	2	2	0	2	2	2	0	2	1	2	0	0	0	0	0
2392	4	4	4	2	4	2	4	3	1	2	1	3	1	1	2	1	1	2	0	0	2	2	4
2398	3	4	2	2	3	5	2	2	1	2	1	2	1	2	2	4	1	3	1	0	1	1	2
2400	1	5	1	3	2	2	0	0	2	2	2	3	3	1	1	2	0	1	1	2	0	1	2
2404	3	1	2	0	1	2	3	0	2	3	4	1	1	2	3	2	0	3	1	2	2	0	2
2405	2	4	2	4	4	2	1	4	2	4	2	2	0	1	2	2	1	3	2	2	0	1	1
2412	3	4	1	1	2	2	3	2	2	1	4	1	1	1	3	1	0	0	2	2	2	0	2
2414	1	4	2	2	3	2	2	2	3	2	3	3	1	2	3	1	1	1	2	1	0	1	1
2417	2	1	2	2	1	2	2	2	1	1	1	0	1	1	1	2	0	1	3	2	2	2	1
2419	2	4	3	1	3	0	0	0	1	1	2	3	1	2	3	2	2	1	1	1	1	0	3
2420	3	4	2	4	2	2	2	3	4	3	1	1	2	3	0	1	2	1	1	1	1	2	2
2421	5	5	3	3	2	2	3	4	3	0	2	2	2	2	0	1	1	2	1	1	2	0	1
2422	3	2	1	3	3	3	1	3	1	2	3	2	2	1	1	4	1	2	1	1	2	0	2
2426	3	4	3	4	2	3	2	1	3	2	1	1	2	1	2	3	1	1	0	0	2	0	1
2428	6	3	3	2	1	4	4	1	2	1	1	1	1	2	0	1	2	0	1	2	1	1	1
2430	2	2	2	1	0	1	0	0	2	1	1	1	1	2	1	0	1	1	0	1	0	1	2
2433	5	2	2	4	2	2	1	3	3	1	1	1	2	3	2	1	2	1	3	0	0	0	1
2434	2	4	3	4	3	3	4	1	1	0	1	2	2	0	4	3	2	2	1	1	0	1	3
2436	2	2	5	2	4	4	2	3	1	2	2	3	0	3	1	1	0	2	1	2	1	0	3
2437	4	4	4	4	5	2	1	2	1	0	4	3	1	2	3	2	1	1	0	1	0	0	2
2438	2	2	5	1	5	2	1	0	1	0	0	2	2	1	3	2	2	1	1	0	1	1	1
2441	3	5	3	3	2	4	3	2	1	2	3	3	0	3	2	3	1	2	0	1	1	0	2
2442	4	4	3	0	1	2	2	0	2	2	1	3	2	0	2	0	1	1	0	1	0	1	3
2443	6	2	2	4	5	4	5	4	1	3	3	3	0	2	0	2	1	1	0	2	2	1	3
2444	2	5	2	2	2	3	2	1	2	2	3	1	1	2	3	1	1	1	2	0	1	1	1
2445	6	4	3	2	1	1	3	3	3	2	1	0	0	1	1	1	3	1	0	1	1	1	1
2448	6	2	4	3	2	3	5	3	2	3	6	3	1	2	1	1	2	2	1	0	2	2	3
2451	6	3	3	2	2	1	4	2	2	3	0	2	1	0	0	0	1	2	1	1	1	1	3
2453	4	3	6	1	5	3	4	4	3	2	0	2	2	2	1	3	2	1	1	2	0	1	4
2464	5	5	1	3	3	3	1	2	2	3	3	2	4	0	1	2	3	1	3	2	1	0	1
2467	2	3	5	4	5	4	3	4	5	2	5	2	0	2	1	3	1	2	2	2	1	1	2
2468	5	5	5	2	3	1	2	2	2	0	1	0	1	1	1	1	2	2	2	2	1	1	0
2470	2	3	1	2	3	1	3	1	3	1	1	1	1	1	0	2	1	2	1	1	1	1	3
2471	8	5	3	2	4	4	2	3	3	4	1	4	1	2	3	2	2	1	2	0	2	0	4
2473	4	4	4	2	4	3	2	4	2	2	2	1	1	3	1	2	2	2	2	1	0	1	3
2476	4	3	3	3	3	2	1	3	4	2	2	0	0	0	0	3	2	1	2	4	0	1	1
2480	3	4	3	4	4	1	3	4	4	2	3	2	1	1	2	2	1	1	1	1	1	0	3
2481	2	3	4	3	5	2	3	3	3	2	2	4	0	0	1	3	1	4	0	1	1	0	2
2482	3	4	3	3	1	3	2	1	2	1	2	1	2	3	2	1	1	2	1	2	1	1	2
2483	4	2	1	3	2	3	3	2	0	2	3	1	2	1	1	1	2	1	1	0	0	0	1
2485	2	4	4	4	3	1	4	4	1	5	2	4	2	2	3	2	3	0	1	0	2	1	1
2486	5	3	4	2	3	0	2	3	3	2	4	2	2	2	1	3	1	2	2	0	1	1	2
2487	3	4	3	4	1	0	2	1	2	3	3	1	1	1	1	0	2	1	0	2	1	1	2
2491	2	4	3	0	2	2	1	2	2	3	0	3	1	3	2	2	1	0	1	1	1	0	2
2492	3	3	2	3	6	1	0	2	1	5	1	1	3	1	2	1	1	3	1	0	0	1	2
2493	3	4	3	2	4	2	2	3	2	3	2	1	3	1	1	2	2	1	1	1	2	0	1
2494	5	6	2	3	3	3	5	4	2	3	0	1	2	2	0	2	2	1	1	1	0	1	2
2498	3	4	2	5	4	3	1	1	3	2	3	2	1	2	1	2	1	2	2	2	1	0	1
2500	1	2	4	3	3	0	0	1	2	1	0	2	1	0	0	1	1	2	0	1	0	1	2
2501	2	3	2	3	4	3	1	3	0	1	2	1	0	0	1	3	2	0	0	2	1	0	2
2502	2	3	4	2	2	3	2	2	2	1	3	2	3	0	2	3	0	2	0	1	1	1	2
2511	5	3	1	4	3	3	0	3	1	1	1	3	1	3	0	1	3	1	1	1	0	0	2
2512	0	5	3	2	0	2	3	2	2	2	1	1	1	2	1	2	2	0	1	1	1	1	3
2513	4	4	2	3	3	3	2	2	2	4	2	3	1	0	0	1	4	4	2	4	1	1	2
2520	6	3	2	3	3	3	3	2	4	4	1	2	2	3	4	2	2	3	0	2	2	0	1
2525	2	0	3	2	3	1	1	1	3	1	0	2	2	0	1	2	2	1	1	0	0	1	2
2526	4	1	1	1	3	3	2	3	0	1	3	2	3	0	2	1	0	0	1	2	1	1	0
2528	2	3	6	3	2	1	2	1	2	1	1	2	2	2	2	1	3	0	1	0	1	0	2
2529	3	2	2	3	3	2	6	4	2	3	3	1	1	2	2	2	1	4	0	3	0	0	3
2533	2	4	2	1	3	1	3	1	2	4	1	4	2	3	2	1	2	0	1	2	1	1	1
2534	2	2	3	2	2	2	2	2	2	3	3	2	1	0	1	2	3	2	1	1	1	2	2
2535	2	2	3	3	5	2	2	1	2	2	1	1	2	1	2	4	1	1	0	0	1	1	2
2536	5	4	4	0	2	3	2	1	2	1	2	0	2	1	0	1	1	2	2	3	1	0	3
2541	1	1	2	2	2	3	2	2	1	1	2	1	0	1	0	0	1	1	1	2	0	1	1
2543	1	2	2	0	2	1	1	3	3	2	1	2	1	1	0	2	2	1	1	0	1	1	0
2545	4	3	3	2	1	0	3	1	2	1	1	1	0	1	1	1	1	2	1	0	1	1	3
2552	2	3	0	4	3	2	3	2	0	2	1	1	2	1	1	1	0	2	1	1	1	1	1
2556	3	6	4	4	4	3	1	2	2	2	2	1	2	1	0	0	1	3	1	2	0	1	3
2557	6	1	5	2	2	5	3	2	5	4	2	1	1	1	3	1	0	0	1	2	0	1	2
2560	2	2	2	4	2	3	3	2	2	1	2	3	1	1	1	2	1	3	1	1	0	0	0
2561	4	3	3	2	1	5	0	4	2	1	2	2	1	2	2	1	1	2	0	2	0	0	2
2567	2	1	2	2	3	1	3	3	1	1	2	1	0	1	3	1	2	1	2	3	0	0	3
2570	2	1	3	4	1	2	1	2	2	2	1	2	2	2	1	1	2	0	1	1	0	0	1
2571	5	1	3	3	2	2	4	1	3	1	2	2	3	1	2	0	0	1	1	2	1	1	3
2576	1	2	2	3	2	3	2	2	2	2	3	2	2	1	1	1	2	1	1	2	0	0	0
2578	2	3	2	2	3	2	2	1	0	0	0	0	1	1	0	2	1	1	2	0	1	1	2
2580	6	5	3	3	3	3	2	5	5	4	2	3	4	2	2	2	2	1	1	0	1	1	3
2581	3	3	6	3	3	3	4	1	4	0	0	2	2	0	1	1	3	3	1	1	2	0	1
2582	3	5	4	5	2	3	2	2	3	0	4	3	3	1	1	0	0	0	2	1	0	1	3
2591	3	1	2	4	2	2	3	3	2	1	0	0	4	3	1	1	2	2	1	1	2	1	3
2592	3	2	1	2	2	3	3	1	1	2	2	0	1	1	1	1	4	1	1	1	0	1	1
2594	6	5	3	2	2	5	3	1	2	2	0	2	1	1	3	2	1	3	1	0	0	1	2
2595	4	1	5	2	2	2	4	3	1	3	3	2	1	3	3	2	2	2	0	1	0	0	3
2596	4	4	3	2	1	2	1	2	2	1	4	0	3	1	1	2	2	2	1	2	1	0	1
2600	3	5	3	3	1	2	3	3	2	0	1	1	1	2	1	2	3	3	1	1	1	0	1
2603	4	0	4	1	4	1	1	2	2	1	1	2	1	1	2	1	0	1	2	2	0	1	2
2604	3	0	2	3	2	2	2	1	1	2	1	1	0	0	0	1	4	2	0	1	1	0	1
2605	5	1	3	4	4	2	3	0	3	0	1	2	2	1	2	1	0	0	2	2	1	0	2
2608	5	5	0	4	5	2	3	3	2	4	3	4	2	2	1	3	2	3	2	0	0	0	2
2609	4	3	3	1	1	1	1	1	1	1	1	1	1	2	0	0	1	1	0	0	0	1	1
2610	6	4	1	3	4	1	1	4	2	4	2	1	2	1	3	2	2	1	1	1	0	1	1
2611	4	3	3	2	4	4	2	0	2	3	1	3	1	1	3	4	1	3	1	1	1	1	2
2617	3	2	3	4	2	3	5	2	2	1	2	3	0	3	2	2	3	1	1	2	2	2	3
2619	4	5	2	2	3	2	3	2	3	4	5	2	3	2	2	0	2	3	3	4	1	3	5
2624	6	5	5	2	3	1	4	4	3	4	3	4	3	0	3	3	1	1	1	2	0	2	4
2625	2	5	6	0	1	5	5	2	2	1	2	3	3	1	0	2	3	0	3	3	0	2	1
2626	3	5	4	4	3	2	3	1	2	2	2	2	0	1	0	2	1	0	1	0	0	0	3
2629	3	1	6	3	2	3	2	3	3	2	3	2	1	1	2	2	1	1	2	3	1	1	2
2630	1	2	4	2	0	3	2	1	1	0	2	4	1	1	3	1	2	1	1	1	1	1	0
2631	3	1	2	3	1	2	2	1	1	3	3	4	2	2	3	0	2	3	2	2	1	1	2
2636	3	9	5	4	4	3	1	4	4	1	2	2	2	2	2	3	0	3	0	1	0	1	2
2641	3	5	3	2	3	4	2	3	3	1	1	3	1	2	2	2	1	2	1	1	0	1	3
2644	2	3	2	0	3	1	2	2	1	1	1	3	1	2	2	1	2	1	0	2	1	0	1
2645	0	6	2	1	3	3	2	2	3	1	4	1	1	1	2	2	1	1	1	2	1	1	1
2646	4	4	4	2	4	1	4	2	2	3	1	4	0	1	1	2	0	2	1	1	0	1	2
2647	3	3	3	2	2	2	3	1	1	5	2	3	1	1	1	2	2	1	1	2	0	0	1
2653	3	3	1	5	2	1	2	3	1	1	1	3	1	1	2	0	2	2	2	0	0	0	2
2654	4	4	4	2	5	2	1	2	1	1	0	1	2	0	1	2	1	3	2	1	1	1	3
2657	2	6	3	2	3	4	3	4	1	2	1	2	2	0	0	1	1	2	1	3	1	0	0
2658	5	4	3	1	6	3	3	1	1	1	3	2	3	1	2	1	1	2	1	2	0	1	2
2663	3	4	1	1	3	3	1	3	1	1	3	3	3	3	2	1	1	2	1	0	2	1	1
2665	5	4	1	1	3	3	2	3	3	1	1	2	1	2	2	1	3	3	2	1	1	0	2
2667	3	3	6	2	4	2	4	2	2	2	2	1	4	2	4	2	2	2	2	1	1	1	0
2671	3	2	3	2	3	3	3	4	2	4	4	2	0	1	2	0	2	0	0	0	1	0	3
2674	2	5	3	3	2	3	2	2	1	3	2	2	1	2	2	1	3	0	2	1	0	0	1
2676	4	4	2	1	2	3	2	1	3	2	3	2	1	1	0	0	3	2	1	2	1	0	1
2677	3	4	1	2	2	3	4	2	1	3	1	2	2	3	1	1	2	1	1	0	1	1	1
2679	5	2	2	3	1	3	2	4	1	1	5	2	1	2	2	1	3	2	2	3	1	2	2
2680	2	0	4	4	2	1	1	1	0	2	2	0	1	3	1	2	2	1	1	0	0	2	1
2683	2	2	2	3	2	3	1	1	3	2	3	1	2	2	1	0	0	0	1	2	1	1	2
2684	5	3	4	3	4	3	3	2	1	4	2	1	2	0	1	1	3	1	1	2	0	0	1
2686	1	4	2	2	1	2	2	2	2	2	2	1	2	1	1	1	1	0	0	1	0	0	1
2688	4	4	2	0	3	3	3	1	0	2	1	1	3	0	1	3	2	0	1	2	0	1	1
2692	4	1	1	2	4	3	3	3	3	1	2	2	5	0	2	5	2	2	2	1	1	1	1
2694	6	3	1	4	2	2	0	4	3	0	2	2	1	0	1	1	2	2	3	2	0	1	1
2695	3	4	5	5	3	3	3	1	1	2	4	0	2	2	3	2	2	3	2	3	1	1	1
2698	6	5	4	5	3	4	1	2	3	2	2	2	2	2	2	1	2	5	1	3	1	1	3
2702	3	3	3	1	4	4	1	1	2	3	3	1	2	2	1	2	3	1	2	0	1	1	2
2704	3	4	1	3	2	2	2	2	1	1	2	3	1	0	1	0	2	2	2	1	1	1	1
2706	3	2	2	1	2	2	2	0	1	1	3	1	1	1	1	1	1	2	1	1	0	0	1
2707	4	4	2	2	3	4	2	2	3	2	1	0	1	0	1	1	1	1	1	1	0	1	1
2710	3	4	4	1	1	2	1	3	1	1	2	2	0	0	1	1	1	0	1	1	1	1	3
2712	3	4	2	4	2	3	3	2	2	3	3	1	2	2	1	3	1	2	0	0	0	1	0
2714	5	4	5	1	4	2	3	2	2	1	2	2	1	0	1	0	2	2	1	0	2	0	2
2715	3	3	3	3	2	2	3	1	1	1	2	2	3	2	2	1	2	2	1	0	1	0	1
2717	5	3	5	2	3	3	4	2	2	3	2	0	2	3	1	3	2	0	1	2	0	1	2
2718	3	1	3	3	1	5	3	0	2	1	0	2	0	2	1	1	2	1	2	1	0	1	4
2719	5	2	4	5	1	3	2	0	2	3	1	2	1	1	0	1	1	1	1	2	0	1	2
2720	4	7	2	6	3	2	1	3	1	2	1	2	2	2	2	1	2	2	2	0	0	0	5
2724	4	2	2	2	3	2	2	1	1	1	1	3	1	1	1	1	0	2	1	0	0	1	1
2725	2	2	2	4	5	3	2	1	2	4	6	2	1	2	1	4	1	0	0	1	1	0	1
2726	4	4	0	3	2	3	1	4	1	2	3	0	3	0	1	3	2	0	0	0	1	1	3
2728	2	2	2	3	3	2	2	2	0	2	4	2	1	1	2	3	2	2	1	1	0	1	1
2731	4	4	4	5	6	2	3	1	2	4	1	2	1	1	3	1	2	2	1	1	1	0	2
2734	5	2	5	3	3	3	2	5	3	4	2	1	1	0	2	1	3	1	2	1	1	2	3
2739	6	5	2	7	4	3	2	1	1	0	3	3	4	4	0	4	1	1	1	1	0	1	3
2740	5	1	1	0	4	1	0	2	2	2	3	2	3	0	1	4	1	2	1	1	0	0	1
2743	5	5	4	2	3	0	1	3	4	4	3	3	3	3	1	4	1	1	2	2	1	0	4
2744	2	3	3	1	1	2	2	2	1	2	2	1	2	0	1	2	1	1	1	1	0	1	3
2745	2	3	2	1	2	3	0	2	1	1	2	0	0	0	0	1	0	1	0	1	1	1	1
2746	3	3	4	1	4	0	3	1	2	2	2	3	2	2	0	0	0	1	1	2	2	2	2
2747	2	2	0	1	3	2	3	2	3	2	2	3	2	1	0	1	1	1	2	1	0	0	2
2752	3	2	2	1	2	2	1	0	0	0	1	1	1	3	3	2	2	2	1	1	1	1	1
2754	2	4	2	1	2	3	3	1	1	2	2	2	2	0	1	1	1	2	0	1	0	1	1
2762	2	3	2	4	5	3	1	0	3	4	2	0	3	3	1	2	1	5	2	3	1	1	2
2765	6	4	3	3	4	0	0	1	1	2	2	3	2	1	1	2	0	2	1	0	1	0	1
2766	1	2	4	5	2	2	3	0	2	4	2	2	3	1	1	1	0	0	0	1	1	2	2
2768	3	5	8	4	5	4	1	2	2	5	1	1	3	2	2	3	3	2	2	1	0	0	1
2770	1	2	3	3	2	4	1	0	1	0	3	1	2	3	0	2	2	3	0	2	1	2	1
2772	3	4	4	3	3	1	2	3	0	2	1	4	2	2	1	1	2	0	1	3	0	1	1
2775	4	5	1	3	3	2	4	0	2	2	2	0	2	1	1	2	1	0	2	2	0	1	0
2779	7	4	3	1	3	2	4	2	1	2	3	3	0	2	3	1	1	2	0	2	1	0	3
2781	6	4	2	1	3	4	5	2	2	4	2	5	1	1	2	1	1	1	2	1	0	2	1
2782	5	5	3	2	4	2	3	3	1	0	2	4	2	1	2	3	2	2	2	2	0	2	3
2783	3	4	3	4	4	2	3	1	3	0	3	1	1	1	1	1	3	2	0	0	1	1	2
2784	5	5	1	2	5	3	2	6	1	1	1	2	2	2	3	2	3	3	4	3	2	1	2
2787	1	2	1	2	1	3	0	2	0	1	1	1	2	1	2	0	0	2	0	2	1	1	1
2790	2	4	1	1	2	2	2	3	1	2	2	1	1	1	1	0	1	1	2	2	1	1	1
2794	5	2	5	3	4	2	2	1	1	1	2	2	1	2	1	1	3	0	2	0	1	1	3
2795	1	2	5	2	1	4	3	2	2	3	2	1	0	2	0	2	2	1	2	0	0	0	0
2797	2	2	2	3	4	3	3	4	2	2	4	2	2	1	0	1	2	1	0	0	0	2	2
2798	3	3	2	1	0	2	2	0	1	1	2	1	0	0	1	2	0	2	1	2	0	1	2
2800	1	1	3	2	1	2	1	3	1	2	2	2	2	2	0	0	1	2	2	1	0	0	1
2802	2	8	4	3	3	5	4	3	4	1	4	2	3	2	0	1	4	1	2	0	0	1	2
2809	6	4	4	4	4	4	2	2	3	2	3	3	1	1	2	1	0	2	1	1	2	1	6
2811	3	1	1	2	2	1	1	2	2	1	2	1	0	2	0	0	2	2	1	1	1	2	2
2815	5	1	2	3	3	3	4	2	1	3	2	1	1	1	0	2	2	0	3	0	1	1	1
2817	5	2	2	3	2	1	4	2	2	1	4	1	5	2	3	3	0	3	1	0	1	1	3
2820	6	5	6	5	3	6	1	4	3	2	1	3	2	2	2	4	1	3	1	1	2	0	4
2822	1	3	2	1	4	3	3	2	3	1	2	2	1	2	0	2	1	1	1	2	0	1	1
2827	4	3	4	1	2	1	2	0	0	2	1	3	2	1	1	1	3	1	1	1	1	2	0
2831	2	4	3	1	0	2	5	2	2	0	1	4	2	1	1	1	2	1	1	1	1	0	2
2833	4	2	4	2	0	3	1	5	4	0	3	1	2	0	2	0	3	2	3	1	0	1	2
2834	5	4	3	3	1	3	3	2	1	2	0	1	4	2	0	2	0	2	2	2	0	1	2
2836	4	3	3	0	2	1	3	2	2	1	3	2	3	1	4	3	1	2	1	0	2	0	4
2838	5	4	0	2	2	2	1	3	2	1	1	2	2	1	1	1	3	3	2	0	0	1	2
2839	4	3	3	2	1	4	1	1	1	4	3	1	0	1	1	2	2	2	2	2	0	1	1
2840	2	3	1	1	3	2	1	2	1	1	0	2	0	1	2	0	1	0	3	2	0	1	1
2844	5	2	4	5	2	2	3	1	2	2	7	4	1	0	2	3	1	0	1	2	2	1	3
2846	3	5	2	1	2	3	4	2	2	2	1	2	2	2	1	1	1	2	1	3	0	2	2
2848	2	2	2	3	0	0	3	1	0	1	0	2	2	1	2	2	3	0	1	0	0	1	1
2850	9	2	1	3	5	2	3	2	2	3	1	4	1	1	1	0	2	0	1	1	0	1	2
2853	2	1	2	3	4	4	2	3	3	1	2	1	1	0	0	2	2	1	2	2	1	1	2
2855	3	1	3	2	4	4	3	3	1	4	0	1	3	2	1	0	2	1	1	2	0	0	3
2865	0	1	4	3	1	1	1	3	1	2	1	2	1	0	2	3	1	1	1	1	0	1	1
2867	2	6	1	8	4	4	3	1	2	3	1	0	2	3	2	3	3	2	3	2	1	0	3
2870	4	6	6	4	4	0	1	3	4	1	4	2	2	2	2	0	2	2	1	2	1	2	4
2871	6	3	1	2	1	4	3	3	6	3	2	4	2	1	1	3	2	3	3	0	0	1	2
2874	3	4	2	2	2	3	4	2	1	2	2	3	2	1	0	2	3	2	1	0	0	2	3
2877	4	5	3	1	4	1	1	1	0	1	2	0	2	1	0	0	1	0	0	2	1	1	1
2880	5	2	3	0	4	1	4	1	1	0	1	2	2	3	1	1	0	3	1	0	1	1	4
2882	5	2	1	1	3	4	4	2	1	0	2	2	1	2	3	2	3	1	3	1	0	0	1
2883	2	3	3	1	5	4	2	1	3	1	1	0	1	0	1	4	1	2	2	1	1	0	0
2884	2	2	4	3	1	1	2	1	1	2	1	0	3	0	1	1	2	1	1	2	1	1	1
2889	5	5	2	4	3	2	2	3	2	2	1	3	3	2	0	3	2	0	2	2	0	1	2
2891	5	6	3	5	4	0	3	2	2	2	1	3	2	1	2	0	1	2	3	2	4	2	2
2892	3	6	1	5	3	2	5	2	1	0	2	2	2	1	2	2	2	1	2	2	1	1	1
2893	5	3	0	2	1	1	2	3	1	3	2	2	0	2	1	2	1	0	1	1	1	0	2
2894	5	4	4	3	1	2	2	3	1	1	1	1	1	0	1	1	3	2	0	3	1	1	2
2895	3	3	4	4	4	3	4	3	1	2	3	0	2	2	3	1	2	1	3	0	2	0	2
2899	4	4	4	4	2	3	2	1	1	1	2	1	1	1	1	2	4	0	1	1	0	0	3
2905	2	1	3	3	0	1	3	1	1	3	2	2	2	2	0	0	2	1	1	0	0	1	1
2907	3	3	1	3	3	2	3	2	2	3	2	1	2	3	1	2	3	1	1	0	1	1	3
2909	0	4	1	1	1	1	2	2	3	0	0	1	1	0	1	0	2	0	1	2	0	0	2
2912	6	3	4	5	2	3	4	3	2	3	1	5	2	2	1	1	1	1	3	1	1	2	2
2913	3	5	3	4	3	3	3	4	4	3	2	1	1	4	0	1	0	1	1	1	1	2	1
2914	3	3	3	3	2	2	3	1	3	2	2	3	2	2	2	2	0	2	2	1	1	0	1
2915	2	4	1	2	1	3	1	1	3	3	3	2	0	2	1	3	0	2	1	1	1	1	4
2917	4	3	2	2	4	4	4	1	2	2	3	1	2	0	2	3	2	2	1	1	1	2	2
2921	4	1	4	3	1	1	2	4	1	1	0	3	2	0	2	1	3	1	3	0	1	0	1
2922	5	3	1	2	3	2	2	3	1	2	1	3	1	2	1	1	1	1	1	1	1	2	1
2923	3	3	3	3	6	2	3	4	2	2	2	2	2	1	1	2	1	2	1	1	0	1	2
2924	3	4	4	1	0	1	1	4	2	3	2	2	4	2	0	0	2	1	1	2	1	0	2
2928	3	3	5	3	1	3	1	2	2	2	2	2	1	1	1	1	1	1	0	0	1	1	2
2932	0	3	2	1	1	2	3	1	1	2	0	2	1	0	2	2	0	0	2	1	1	1	1
2937	2	4	6	5	0	2	2	3	3	3	2	2	2	2	2	1	2	1	2	2	0	2	1
2941	6	7	4	1	3	2	2	2	2	3	0	2	4	1	1	2	3	1	3	3	1	0	2
2942	4	5	3	3	1	2	0	3	3	1	2	3	1	0	2	2	3	1	2	1	0	0	2
2944	4	3	2	5	2	1	3	3	0	0	4	2	2	2	1	2	2	2	2	2	1	1	1
2946	4	4	4	2	4	5	3	1	2	1	2	2	1	2	3	2	2	2	1	4	0	1	2
2947	5	6	2	1	3	2	1	2	4	4	1	2	2	2	2	2	4	1	2	1	0	0	0
2948	2	4	4	1	4	3	2	3	1	2	1	2	1	2	1	1	1	2	1	0	0	1	1
2954	5	2	4	3	3	1	1	0	3	4	1	3	1	0	2	2	2	1	1	0	1	0	2
2959	3	2	1	3	1	2	1	4	1	1	3	1	2	1	1	1	1	2	0	1	0	2	3
2960	4	3	4	1	2	2	3	3	1	2	3	3	0	1	2	2	1	1	1	3	1	0	2
2961	1	3	2	2	3	1	1	1	2	3	1	2	0	2	2	3	2	0	1	1	0	0	1
2965	4	3	3	2	4	2	0	1	2	1	0	1	3	2	0	2	1	2	1	0	0	1	2
2966	1	3	5	1	0	1	2	1	1	2	1	2	0	1	1	0	2	1	1	1	1	0	1
2968	4	4	5	5	6	4	4	2	3	4	4	3	2	2	0	1	2	0	2	2	1	1	1
2969	5	4	1	1	3	4	1	1	3	2	2	3	0	1	0	2	0	1	1	1	0	2	3
2976	3	3	4	2	5	2	0	1	3	2	0	3	2	0	2	2	1	1	2	3	1	0	2
2979	2	3	2	2	2	4	4	2	2	2	2	2	2	1	2	3	2	1	1	1	1	2	1
2980	3	3	3	3	5	3	2	2	3	2	3	2	3	1	2	2	3	2	2	3	1	1	4
2981	4	2	1	4	2	3	3	3	1	0	3	2	2	1	2	0	2	2	1	0	0	0	1
2982	4	5	3	3	3	2	2	3	4	1	3	3	2	0	2	0	3	1	2	0	1	2	2
2983	5	4	3	2	3	3	1	1	1	1	1	2	1	1	3	2	2	2	1	1	1	0	0
2984	3	6	2	5	3	5	3	2	3	3	1	2	1	2	2	2	2	1	1	2	2	1	2
2985	4	4	4	5	3	6	3	1	1	4	3	4	2	0	2	2	0	3	1	2	0	1	4
2987	4	4	2	5	5	4	3	2	2	3	2	2	2	1	2	1	1	2	2	1	0	0	3
2990	3	3	3	4	2	2	3	4	4	2	1	2	1	0	2	3	1	1	1	1	1	1	2
2991	2	4	2	5	2	1	0	0	1	3	0	2	1	3	2	1	0	2	2	0	1	1	1
2992	4	2	4	3	2	3	3	3	1	1	1	3	0	1	3	1	1	1	1	1	1	1	1
2993	2	3	4	3	1	3	3	1	3	3	2	1	0	2	1	2	1	2	1	1	1	2	3
2995	7	1	3	6	3	3	3	3	3	2	2	5	3	3	0	2	2	2	1	1	0	1	3
2997	4	5	1	3	2	2	3	3	1	2	4	0	2	0	2	3	3	0	1	0	0	0	2
2998	2	3	5	3	2	2	1	3	2	2	2	3	1	1	1	1	2	2	1	1	1	1	2
3004	3	4	6	4	2	5	3	1	2	2	2	0	1	1	1	2	2	3	2	1	1	1	3
3006	2	3	2	1	3	1	1	5	0	2	2	1	1	0	3	0	1	1	1	1	1	1	2
3007	7	9	4	7	5	2	7	3	4	4	3	4	1	4	4	4	4	5	1	4	1	2	2
3008	8	2	2	4	3	2	2	4	5	4	3	3	2	2	1	1	1	1	1	1	2	0	1
3013	7	4	3	4	4	0	1	1	1	1	1	1	1	2	2	1	0	1	1	0	2	0	1
3017	0	2	3	1	1	2	2	3	2	0	1	3	0	1	1	2	2	2	2	0	1	1	2
3022	7	2	3	4	1	5	1	5	4	0	2	5	3	2	3	4	2	3	0	2	0	1	4
3023	5	2	2	4	3	3	2	2	1	3	3	3	2	2	1	0	1	2	0	0	1	2	2
3024	7	2	4	3	1	3	4	2	2	3	5	5	1	3	2	2	1	3	2	2	1	1	1
3025	4	2	2	3	4	4	2	3	1	3	4	2	0	1	2	0	1	2	1	1	0	0	1
3027	5	5	1	3	3	1	4	3	1	2	1	3	0	2	1	0	1	2	0	1	0	1	1
3029	3	3	3	2	1	1	1	2	3	3	4	2	2	2	2	1	0	1	0	1	0	1	1
3030	1	5	1	1	3	6	1	3	4	1	3	2	3	3	3	3	4	2	1	2	2	0	3
3031	4	2	4	3	1	3	4	2	1	2	2	2	3	0	2	1	2	1	0	1	2	0	2
3032	5	3	4	4	4	3	2	1	2	2	2	2	2	1	0	2	2	2	2	0	1	1	3
3033	2	4	4	2	3	5	2	2	2	2	1	2	2	1	1	0	0	2	1	1	1	0	0
3034	6	3	1	2	1	4	3	2	2	1	3	1	2	2	1	3	3	2	1	1	1	0	1
3036	4	4	4	4	1	2	2	2	2	3	4	1	1	1	1	0	2	2	1	2	0	0	1
3037	4	1	1	1	3	2	0	0	1	3	1	2	0	3	2	2	2	1	1	0	0	1	2
3040	3	2	2	1	2	2	2	2	4	3	2	1	2	1	1	1	1	2	1	2	1	1	1
3041	3	1	5	3	2	4	2	2	1	2	0	2	2	1	0	1	1	3	1	1	0	1	2
3042	5	4	2	3	3	2	1	3	3	2	1	3	2	2	0	2	0	1	2	0	1	1	1
3044	3	1	1	3	2	0	2	2	0	2	0	2	1	2	2	2	1	1	0	2	1	2	2
3050	5	3	3	3	2	1	3	2	2	0	1	4	1	0	1	2	1	1	2	1	0	1	2
3057	4	1	1	2	4	3	3	2	1	2	2	2	1	2	1	3	0	1	2	1	0	1	1
3059	3	4	3	2	3	2	2	3	2	0	2	1	1	2	2	2	1	0	2	1	0	0	1
3060	4	2	3	0	2	2	2	3	2	3	3	2	0	1	0	1	2	1	2	2	1	0	1
3068	4	7	1	5	4	1	6	2	2	3	3	4	3	1	1	2	1	1	2	0	0	2	3
3070	2	3	1	3	3	1	2	1	3	2	2	3	2	2	2	1	1	2	0	1	1	0	3
3071	2	2	2	3	3	3	3	0	3	2	1	4	1	1	1	2	2	2	1	1	0	1	2
3072	5	2	3	2	3	1	2	3	1	3	2	1	1	1	2	1	2	0	1	1	1	1	0
3073	2	3	4	2	3	3	2	1	1	4	2	0	1	1	1	1	2	1	1	1	1	0	0
3075	4	2	3	4	4	0	4	3	4	3	2	2	2	3	1	2	0	1	2	1	0	2	1
3080	3	3	2	0	0	1	2	1	0	1	1	1	2	0	0	2	1	2	2	1	1	2	2
3081	5	2	3	3	1	2	0	0	4	0	2	3	2	0	0	2	1	2	1	0	1	1	2
3082	3	3	2	1	2	1	3	2	2	1	2	2	0	1	1	0	1	1	1	0	0	1	0
3085	3	3	2	3	1	2	0	2	1	4	2	4	1	1	0	3	0	1	2	1	0	1	2
3091	4	2	1	3	2	1	3	0	0	3	2	1	2	1	0	0	2	1	1	1	1	0	1
3095	3	5	4	3	2	3	2	1	4	2	0	3	1	3	2	3	1	2	2	3	0	0	3
3096	4	3	3	3	5	2	4	2	2	2	2	2	3	2	2	3	0	1	1	1	1	1	4
3097	4	2	3	1	3	3	3	3	4	4	1	1	1	1	3	1	2	0	0	1	1	0	1
3101	2	4	3	2	2	1	4	3	0	0	0	2	1	2	0	0	1	1	1	1	0	0	1
3102	1	4	2	1	2	3	3	0	2	1	1	2	1	0	2	3	1	1	1	2	0	1	0
3103	3	3	1	2	2	3	2	2	1	0	1	2	3	1	1	1	1	1	1	1	1	1	0
3104	4	1	2	2	4	2	2	1	1	2	1	2	1	1	2	3	2	1	0	0	0	1	1
3105	4	3	4	3	1	3	4	5	3	6	0	5	2	3	2	4	1	2	2	2	1	0	3
3106	0	5	3	4	3	4	1	1	1	0	1	1	1	1	0	1	2	1	2	2	0	0	1
3109	5	5	4	2	3	1	3	1	1	1	3	0	2	1	1	3	1	1	0	1	0	1	1
3110	3	3	3	2	0	3	4	2	1	2	1	4	1	2	1	1	3	1	0	1	1	0	3
3114	1	3	1	2	3	0	2	2	3	3	2	3	2	1	1	0	2	2	2	3	0	1	2
3115	4	3	2	1	3	2	2	0	1	1	1	1	2	0	2	1	2	2	1	0	0	1	1
3116	2	3	2	2	4	3	2	3	2	2	2	1	2	1	2	0	2	1	1	2	1	0	3
3118	1	2	3	1	3	4	5	2	2	3	1	3	1	2	3	2	2	3	2	2	1	1	1
3123	3	2	4	1	0	3	2	2	2	3	1	2	1	2	3	3	2	2	1	2	1	1	0
3126	4	4	5	1	4	4	3	4	1	2	1	2	2	2	4	3	1	0	2	1	1	2	2
3127	6	4	2	4	1	2	1	2	1	2	0	2	3	2	1	1	0	1	2	0	0	0	1
3128	2	2	2	3	1	3	3	2	1	2	1	3	1	1	1	0	3	1	0	2	1	0	2
3129	2	3	1	1	5	4	5	1	1	3	1	1	0	1	1	2	1	1	0	0	0	1	2
3130	4	4	3	3	3	3	3	1	2	3	1	3	0	0	1	1	2	1	1	0	1	1	1
3131	1	3	4	1	3	3	0	3	2	2	0	3	1	1	0	1	1	0	0	1	0	1	3
3133	5	4	4	3	3	1	0	1	3	2	1	1	1	2	1	2	1	1	1	2	1	1	2
3134	3	4	6	1	3	2	1	5	1	3	4	2	2	2	0	2	1	2	1	0	0	1	1
3140	3	0	1	2	3	2	3	0	3	2	2	1	2	1	2	0	1	2	1	0	1	2	1
3141	3	3	1	4	1	3	1	2	5	4	2	5	0	2	0	3	0	1	2	1	2	0	1
3143	1	2	2	3	0	1	2	2	2	3	2	3	3	2	1	2	2	2	2	2	1	1	0
3146	4	1	1	3	3	2	3	2	2	2	0	3	2	0	0	2	1	0	1	2	1	0	2
3148	5	2	1	4	2	3	3	3	1	2	2	2	2	2	1	3	2	2	2	1	1	0	1
3150	3	4	3	3	2	1	1	2	2	3	1	3	1	1	1	0	0	1	2	2	2	0	1
3155	7	3	2	5	4	3	2	0	4	1	0	1	1	3	2	3	3	1	3	1	0	0	2
3156	3	2	2	1	1	3	4	2	0	4	3	0	1	0	1	2	1	1	2	1	1	1	1
3157	6	6	5	1	2	4	1	0	3	2	3	2	0	1	3	2	1	2	1	1	0	1	1
3158	8	2	4	5	3	3	4	3	3	3	1	4	0	1	1	1	2	1	1	0	2	1	1
3160	1	2	2	2	4	3	0	2	3	1	0	2	2	2	1	3	1	1	0	0	0	1	2
3165	5	2	3	2	2	2	1	4	2	3	1	2	1	1	1	2	0	0	0	0	1	1	4
3166	5	4	2	2	3	1	1	3	1	3	2	4	1	1	1	1	2	0	2	1	1	0	2
3169	2	5	3	3	1	2	4	1	2	3	2	2	2	1	2	1	1	2	0	2	1	0	2
3171	1	3	2	2	4	2	3	4	1	3	2	0	2	2	2	2	1	0	0	0	0	0	0
3175	3	1	2	4	2	3	3	3	3	2	2	2	3	1	2	1	2	2	1	0	1	1	0
3176	4	2	1	2	3	3	3	2	3	1	2	1	3	0	1	2	1	2	2	0	2	1	0
3178	5	4	4	3	3	0	2	1	4	1	1	1	2	2	0	1	2	1	3	2	1	1	4
3181	3	4	3	2	4	3	4	2	2	3	2	3	3	1	2	1	1	1	2	1	1	1	0
3189	2	2	1	3	2	2	4	3	1	1	0	0	2	2	2	1	1	4	1	1	1	0	2
3190	2	3	3	1	1	3	3	3	1	2	3	2	1	3	0	2	2	2	1	1	1	1	1
3192	5	3	8	4	1	2	2	3	3	5	6	3	4	2	2	1	2	5	3	2	2	0	4
3193	4	2	6	4	3	3	2	5	4	3	3	0	0	3	2	0	1	3	1	0	0	1	2
3195	2	5	6	2	3	2	2	2	3	2	2	3	1	1	2	1	1	1	2	2	2	1	3
3196	4	1	2	4	2	1	0	1	2	1	5	0	3	0	1	2	3	3	0	1	1	0	1
3198	2	3	3	2	3	2	2	1	1	1	3	2	3	2	1	1	2	2	1	2	0	1	1
3199	3	1	3	2	2	1	1	1	1	4	1	3	1	0	2	1	0	2	1	0	0	1	1
3202	5	3	3	2	2	3	5	2	3	1	1	4	2	2	1	1	0	0	2	0	1	1	1
3204	3	3	2	3	2	4	3	2	4	2	1	3	2	1	0	2	1	0	1	2	0	1	5
3207	4	2	3	3	3	0	1	2	1	3	2	2	1	2	2	1	2	0	2	1	0	1	2
3208	3	4	3	2	3	4	3	2	3	3	3	2	1	0	2	2	2	2	1	2	1	1	2
3211	1	1	1	2	1	3	2	3	3	1	2	2	1	2	1	2	0	2	2	0	0	1	2
3212	4	3	5	4	2	3	3	4	2	2	2	3	2	1	2	1	0	1	1	3	1	1	4
3213	2	2	2	4	2	3	0	3	1	3	3	2	3	2	1	2	2	2	1	1	0	0	2
3214	3	5	2	3	1	2	2	2	2	2	2	2	1	1	3	1	1	2	2	2	1	1	2
3217	4	4	3	2	4	5	2	2	4	1	1	3	0	2	1	2	1	1	1	2	0	0	2
3221	3	2	3	1	2	3	4	2	2	4	2	3	2	1	1	1	1	0	2	1	1	1	3
3223	5	3	3	2	3	3	3	2	3	2	1	3	1	1	1	2	2	3	1	1	1	0	2
3227	4	4	2	1	4	4	3	2	3	3	0	3	2	2	2	1	1	1	1	2	1	1	2
3228	4	1	1	4	5	2	2	3	1	4	2	4	3	1	1	2	2	1	1	3	0	2	2
3230	5	2	1	1	2	4	1	1	0	3	1	2	2	0	2	1	3	0	2	0	1	1	3
3231	3	3	2	2	3	3	3	2	1	2	1	2	1	1	1	1	2	2	0	0	1	1	0
3234	7	4	4	1	3	3	2	2	3	2	1	3	2	1	2	1	1	2	2	1	0	0	3
3235	2	2	3	3	3	3	1	2	0	3	2	1	2	2	2	1	0	2	0	2	1	0	2
3240	1	4	3	2	2	3	1	3	1	3	1	3	1	0	1	2	2	0	1	1	0	1	1
3241	4	4	1	4	1	2	2	1	2	2	1	2	3	0	1	1	1	2	2	2	0	1	2
3244	3	3	1	1	2	1	1	0	0	1	3	1	1	0	0	0	0	0	2	2	1	0	1
3246	2	5	2	0	2	2	2	2	1	2	0	2	1	2	0	2	2	2	0	3	0	0	1
3251	3	3	1	2	1	2	3	4	3	1	1	1	1	0	1	1	3	2	2	1	1	0	0
3254	5	3	3	2	1	2	2	3	2	2	1	1	1	2	1	2	1	0	1	1	0	1	1
3256	3	3	3	2	2	2	0	2	1	3	4	1	2	3	2	2	3	1	2	0	1	1	1
3257	3	5	2	2	2	2	2	2	3	0	2	0	1	1	1	0	2	1	1	0	1	0	1
3258	1	1	2	2	0	1	3	2	0	3	2	0	1	2	1	1	1	1	2	1	1	0	0
3260	5	1	4	3	2	1	2	3	3	3	2	3	1	2	2	3	3	0	2	0	1	1	1
3261	5	2	3	6	3	3	5	4	2	1	3	3	4	1	2	2	1	2	2	0	2	1	2
3266	4	3	3	3	1	4	4	3	2	2	1	1	2	0	1	0	0	2	2	0	0	1	1
3271	5	3	4	1	0	1	3	3	2	2	1	2	1	1	1	1	2	1	1	1	1	1	2
3275	3	3	3	2	2	5	1	5	1	1	3	2	1	1	0	1	4	1	1	1	2	1	2
3277	2	4	4	3	3	1	0	3	2	1	2	1	1	1	3	1	2	2	1	3	0	1	3
3280	3	5	2	3	3	4	2	4	4	2	4	2	1	0	2	2	2	2	1	0	0	1	3
3285	1	4	2	0	1	0	2	1	4	2	1	1	1	1	2	2	2	2	0	2	0	0	2
3289	5	3	4	3	0	3	2	5	1	4	2	2	0	2	1	2	2	2	1	1	1	1	2
3292	5	2	3	3	3	4	0	2	3	1	1	0	2	2	2	1	3	2	1	3	0	1	2
3294	3	3	2	1	2	3	3	1	2	3	1	3	4	1	3	2	0	2	2	2	1	0	0
3297	3	4	2	2	3	3	1	3	3	3	1	3	3	1	1	3	1	1	3	3	1	1	2
3298	4	2	3	3	3	1	2	1	1	2	2	1	0	1	1	2	1	1	1	1	0	1	1
3301	3	2	2	4	4	3	2	3	1	3	1	2	1	0	1	2	3	3	0	3	0	1	3
3304	3	5	3	3	2	2	2	1	2	1	3	3	1	3	1	1	1	1	1	2	1	0	0
3307	6	2	2	2	0	3	1	2	2	1	0	3	1	1	3	1	1	1	1	1	0	0	3
3312	4	0	3	1	3	2	2	3	1	1	1	1	2	2	1	2	0	2	2	1	0	0	1
3314	4	5	4	3	2	4	2	3	2	3	3	1	2	1	2	0	1	3	0	2	2	1	2
3317	3	1	2	3	1	3	2	1	0	1	4	2	1	1	1	1	2	1	1	1	0	0	1
3318	4	6	2	4	2	4	0	2	1	3	1	0	0	1	2	2	0	0	3	3	0	1	3
3319	3	1	3	3	4	3	2	1	2	2	0	1	1	1	1	1	2	2	0	2	0	0	2
3320	3	2	2	1	3	2	3	2	2	4	0	1	0	1	1	1	2	2	1	2	0	0	1
3321	4	1	3	4	2	2	2	2	3	3	2	1	1	1	1	1	1	0	0	1	1	1	0
3322	2	1	3	4	2	1	1	0	1	1	3	0	2	0	1	2	1	1	2	1	0	1	1
3323	1	5	4	3	4	2	2	1	1	3	2	3	3	2	1	3	3	2	1	1	1	2	3
3325	3	2	3	1	2	3	1	5	2	4	3	1	1	2	2	0	2	5	2	1	1	0	1
3326	5	4	1	3	2	3	2	3	2	1	2	3	2	2	1	1	1	4	1	1	0	1	1
3330	5	3	3	2	4	4	3	3	2	3	3	2	1	3	4	3	1	1	1	0	1	0	3
3333	3	5	3	2	5	1	1	2	1	3	3	2	3	1	2	2	3	2	2	1	0	1	2
3334	3	4	2	2	2	3	3	3	3	2	2	2	2	2	1	1	1	0	0	1	1	0	2
3335	3	2	2	3	1	1	2	2	2	3	3	2	2	1	1	0	0	1	1	2	1	2	2
3341	2	4	3	4	1	2	2	1	2	3	2	2	1	2	1	2	1	3	2	2	1	1	1
3344	1	1	2	3	1	1	1	2	2	2	3	0	0	2	1	1	1	0	2	1	1	0	2
3346	4	1	2	4	2	1	0	2	3	3	0	0	4	2	2	1	0	1	0	1	1	1	3
3347	4	1	2	1	4	2	1	1	3	1	0	1	3	2	4	1	1	2	2	2	1	2	1
3350	4	3	2	2	3	3	1	3	2	2	2	4	1	2	1	1	2	1	1	1	1	1	1
3351	5	3	3	2	3	3	3	3	2	2	2	2	1	2	1	1	2	1	3	0	0	0	2
3354	3	3	1	1	4	2	2	2	0	2	1	2	1	1	0	2	2	0	2	1	1	0	1
3356	3	0	1	1	1	1	3	0	0	3	3	2	1	3	1	1	1	2	1	3	1	0	4
3364	5	0	3	2	2	3	2	4	3	4	2	3	0	1	0	2	0	1	1	2	0	1	2
3367	2	3	3	3	2	3	2	1	0	0	2	2	2	3	2	1	2	1	2	0	0	1	2
3368	3	5	3	1	4	2	3	4	2	1	3	1	2	2	1	3	1	3	0	1	1	0	1
3371	4	4	4	1	2	5	2	2	1	2	2	2	2	1	1	1	0	1	1	3	1	1	1
3372	2	2	3	3	2	1	3	4	2	0	1	1	1	0	1	1	1	1	2	1	1	1	2
3375	5	5	3	4	4	3	2	1	4	4	3	4	2	2	2	3	5	1	0	1	2	1	3
3378	5	1	5	4	3	2	2	1	1	2	2	3	2	2	0	1	0	1	1	1	2	1	1
3382	8	3	3	4	1	5	4	2	1	2	0	2	1	1	3	1	1	3	2	2	1	0	0
3383	5	0	4	5	3	3	3	3	4	2	1	1	1	1	1	2	1	1	0	0	0	0	2
3384	5	4	3	3	2	2	2	1	3	3	3	2	3	2	1	1	2	2	1	2	2	1	3
3386	1	2	2	4	2	4	2	2	1	3	2	3	1	2	1	3	1	2	3	2	2	1	1
3387	6	2	5	3	2	3	1	1	5	2	1	2	3	2	1	2	2	1	0	2	1	1	0
3389	4	6	3	3	3	5	3	2	1	5	4	2	1	1	2	3	3	2	3	0	0	0	3
3391	3	2	3	4	4	2	1	1	1	1	2	3	2	1	1	2	2	1	0	0	0	1	2
3392	1	1	2	3	3	1	1	3	3	2	2	2	2	2	2	0	0	2	0	1	1	0	2
3393	3	3	3	3	3	1	0	1	1	1	2	2	3	2	2	0	2	2	1	2	2	1	1
3396	2	3	0	2	1	1	2	1	0	1	2	1	1	0	2	2	2	1	1	2	0	1	0
3398	5	3	3	4	2	2	5	3	5	2	3	2	1	2	2	2	2	0	3	1	1	1	1
3399	2	3	1	2	2	6	2	2	1	3	0	3	3	1	1	2	2	1	1	1	1	1	0
3400	4	2	2	2	3	4	2	0	3	0	2	1	1	0	2	2	2	2	0	0	0	2	1
3402	3	2	1	1	4	3	3	1	2	3	1	1	1	0	1	1	2	0	1	2	1	1	2
3403	3	0	3	3	4	4	2	2	2	1	1	1	2	2	1	2	1	1	1	1	2	0	0
3404	5	4	1	4	4	1	2	3	2	3	1	2	0	1	0	1	2	3	2	1	0	1	1
3405	3	6	4	1	2	6	6	1	1	3	2	4	2	2	1	4	1	2	3	2	2	1	1
3407	6	4	3	4	3	4	1	2	0	4	2	3	1	3	1	2	2	1	1	0	1	0	1
3408	3	5	5	2	3	2	4	4	4	2	4	3	1	1	0	2	3	1	2	1	1	1	1
3409	3	4	3	3	3	2	2	3	1	3	2	0	2	2	1	3	1	2	0	0	1	0	3
3414	3	2	5	3	4	1	3	2	1	1	1	3	2	2	1	3	1	2	1	1	0	0	1
3415	3	4	2	4	2	2	1	1	1	0	2	2	1	1	1	2	1	0	2	1	1	1	2
3416	4	5	4	4	3	3	5	4	3	1	0	3	0	0	2	2	3	2	1	1	0	1	3
3418	3	3	3	3	1	3	0	2	1	3	2	0	1	2	3	0	2	2	1	2	1	0	3
3425	2	3	3	4	2	4	2	0	4	1	2	3	1	2	2	1	1	2	1	2	1	2	2
3427	5	4	1	2	0	2	3	1	1	1	1	1	1	1	3	1	3	0	2	2	1	0	3
3430	4	5	4	4	5	5	5	0	1	2	4	2	2	2	2	1	0	2	1	2	0	1	4
3435	1	3	1	7	3	2	2	2	3	1	3	2	2	2	1	1	1	2	0	1	2	0	1
3436	3	2	3	3	2	3	3	3	1	1	1	1	0	3	3	2	0	1	2	0	0	1	0
3437	6	5	4	1	1	4	3	3	3	2	3	1	3	2	3	3	1	3	3	2	1	0	3
3442	2	3	4	4	3	3	4	3	2	1	3	3	2	2	1	1	2	0	0	1	0	0	1
3445	7	3	3	3	5	1	5	2	3	3	3	6	1	2	4	3	3	0	1	3	0	1	2
3447	5	4	3	2	5	3	3	2	3	4	1	3	2	0	2	1	3	3	0	2	0	2	4
3448	4	3	2	2	3	4	2	2	1	4	0	2	1	1	2	1	1	1	0	1	0	2	4
3450	6	1	2	5	4	7	1	0	1	2	2	4	0	1	2	2	2	2	2	1	1	1	2
3456	3	6	2	4	2	1	1	1	2	1	2	1	1	3	2	0	1	2	1	2	1	2	1
3457	4	3	2	4	2	2	3	2	2	1	2	2	3	1	0	2	2	0	0	1	1	1	2
3459	4	3	1	1	4	1	3	2	0	3	2	2	1	2	2	0	2	1	0	1	1	1	1
3462	0	2	2	2	1	0	2	1	0	1	0	1	2	2	2	0	1	1	1	1	0	1	1
3463	6	2	1	1	1	3	2	1	1	0	2	2	3	3	1	0	0	2	2	1	1	0	1
3464	2	2	3	3	2	1	3	4	1	2	4	0	1	0	2	1	0	2	2	1	1	1	1
3468	1	3	4	3	4	2	2	1	3	1	1	1	2	1	2	2	2	1	2	1	1	1	2
3469	3	0	4	4	2	2	1	2	1	3	2	1	3	1	2	1	1	0	1	1	0	0	2
3470	5	1	3	3	2	5	2	3	0	2	1	2	2	3	3	3	1	0	0	1	1	1	1
3471	6	2	4	4	2	2	3	3	1	0	2	0	3	0	2	3	1	1	1	1	1	0	1
3475	5	5	3	3	1	3	1	2	2	2	0	1	2	2	2	2	0	1	0	2	1	0	4
3476	4	3	3	2	3	1	3	1	1	2	1	3	3	2	0	1	2	1	1	0	1	0	3
3482	5	4	2	4	2	2	2	2	3	2	1	4	2	2	0	3	3	2	0	0	0	1	1
3484	3	1	4	5	2	1	3	1	1	0	2	2	3	2	0	3	0	1	0	2	1	1	3
3485	2	2	1	2	2	1	2	1	1	2	1	1	1	1	2	1	1	0	1	1	1	1	1
3487	3	7	3	2	3	3	3	2	2	2	1	4	3	2	2	1	2	2	1	0	1	1	1
3493	3	2	2	1	1	2	1	0	2	2	3	1	0	1	2	2	2	1	1	1	0	1	1
3495	2	4	2	4	2	4	3	4	3	4	4	3	1	1	2	3	1	1	1	1	0	1	1
3496	4	3	4	4	2	2	5	1	2	1	2	2	3	1	2	0	1	2	1	2	0	1	3
3499	2	3	4	4	3	1	2	2	2	2	2	3	1	1	1	0	3	1	1	0	1	1	1
3501	3	5	5	4	3	4	3	1	1	2	3	0	1	3	3	2	0	1	2	0	1	0	2
3503	3	3	3	4	3	1	2	4	2	2	2	1	0	1	2	2	3	2	3	2	0	1	2
3504	3	3	5	5	5	4	3	4	0	2	4	2	2	2	2	2	2	1	1	1	0	2	1
3505	5	4	2	3	2	2	2	2	1	0	3	1	3	0	2	0	1	2	0	1	1	0	2
3507	3	1	6	2	1	3	1	2	2	3	2	2	2	2	1	0	2	1	3	2	1	1	1
3508	5	3	1	2	1	2	1	2	1	2	3	3	1	2	1	1	2	2	1	3	1	1	2
3509	3	5	2	4	1	4	2	2	2	0	2	2	1	1	0	1	1	2	1	2	1	1	2
3510	2	4	2	1	3	1	2	4	1	2	3	3	1	2	1	1	3	2	1	2	0	1	2
3511	2	3	3	6	4	2	3	2	3	3	1	3	0	2	2	0	3	1	2	1	0	2	3
3512	4	3	4	2	1	2	2	2	2	3	2	2	0	3	2	1	1	1	2	2	1	2	2
3513	2	2	5	3	3	2	4	2	1	2	1	0	2	2	3	2	1	2	2	1	1	2	2
3514	4	2	1	5	4	2	2	2	2	4	1	1	1	2	3	2	3	1	0	1	0	1	0
3515	4	2	2	3	3	3	4	2	1	3	3	4	2	1	1	1	2	1	3	1	0	1	2
3516	4	5	3	3	1	0	2	3	4	2	1	1	0	2	2	2	1	2	1	2	1	2	2
3520	5	2	2	4	6	3	3	1	3	0	2	2	1	0	2	2	2	3	2	2	0	2	1
3521	1	2	4	2	3	0	2	2	2	2	1	2	2	2	1	1	3	1	1	1	1	1	1
3522	2	3	1	2	3	3	2	0	2	2	1	1	2	3	1	0	2	2	1	1	1	1	2
3523	2	3	3	1	3	1	1	1	0	1	0	3	1	2	0	0	2	2	1	2	0	1	1
3525	4	2	3	1	1	1	1	1	2	2	2	1	1	1	2	1	0	0	0	1	1	1	3
3527	5	3	2	2	1	2	1	1	2	2	2	1	1	1	1	1	2	2	1	1	1	0	2
3530	5	6	2	3	4	2	6	0	4	3	3	1	1	2	3	1	1	2	1	3	0	0	3
3531	2	4	2	3	4	2	2	2	2	1	2	1	0	2	1	2	2	1	1	1	0	1	3
3534	2	1	1	2	2	3	3	5	3	3	2	2	1	2	2	2	1	2	0	1	0	0	1
3535	4	4	2	3	3	3	4	1	2	1	1	2	1	0	0	2	2	1	2	3	1	0	3
3537	4	5	4	4	3	4	3	4	2	1	4	2	2	0	1	3	6	1	2	3	1	1	2
3538	4	4	3	3	3	3	3	4	4	3	2	0	1	2	0	1	1	3	2	0	0	0	2
3540	4	6	3	4	1	3	3	2	2	3	3	2	1	4	0	3	1	2	2	2	1	3	2
3541	2	1	3	2	4	3	1	0	0	2	3	1	2	2	1	3	4	1	1	2	0	2	1
3543	3	2	3	3	1	4	2	1	2	2	2	1	2	1	1	1	2	0	1	0	0	0	2
3544	5	4	4	3	5	2	2	3	3	3	2	2	2	1	2	1	1	2	2	1	2	1	1
3545	4	2	3	3	4	3	3	4	0	4	1	4	2	2	2	2	1	0	3	1	2	0	2
3549	2	2	6	2	3	3	4	4	2	1	0	2	3	1	1	0	1	1	2	1	1	1	2
3554	6	2	2	4	1	2	4	2	3	3	2	1	0	1	0	2	2	0	1	3	1	2	2
3555	2	1	2	0	3	3	1	1	3	2	0	0	2	1	0	1	1	0	1	0	1	1	2
3556	5	0	3	2	4	2	1	0	2	0	2	3	1	1	0	2	1	3	3	1	1	1	3
3558	2	3	3	2	2	3	3	1	2	3	2	2	1	1	0	0	2	1	1	0	1	0	0
3559	4	2	2	4	2	2	4	1	3	0	2	2	1	4	3	0	3	2	1	0	1	1	1
3564	4	1	3	3	1	2	2	3	3	3	3	3	3	2	0	2	1	3	2	3	1	2	0
3567	2	6	2	2	1	2	2	3	1	2	0	3	1	3	1	1	3	5	0	0	2	1	2
3568	1	3	4	2	5	2	3	2	2	0	0	2	2	1	1	2	2	2	2	1	1	0	1
3570	5	4	4	5	5	3	1	2	2	1	3	3	2	0	1	2	1	2	1	2	1	0	3
3571	3	3	4	0	1	1	1	2	0	3	3	0	1	1	1	1	2	1	0	1	1	0	1
3574	2	5	2	2	3	4	0	3	2	1	2	1	3	0	1	1	2	2	1	1	0	1	3
3578	3	3	3	1	3	3	3	2	1	0	3	4	0	0	2	1	0	0	0	1	1	1	2
3579	3	3	2	1	4	2	1	0	2	1	1	2	2	2	0	2	3	1	1	2	1	1	3
3580	3	4	4	2	3	4	3	1	2	2	3	1	2	0	1	2	3	2	1	2	1	1	3
3581	5	1	1	5	3	2	3	1	3	4	4	1	1	2	3	1	1	1	1	1	2	0	0
3582	5	6	6	4	4	4	3	3	0	3	2	2	3	0	1	2	3	0	0	3	1	1	1
3585	4	2	2	2	3	4	3	4	4	3	4	4	1	1	2	1	1	2	1	0	1	2	2
3589	2	4	2	2	5	2	4	7	3	2	2	2	1	0	1	0	1	1	0	2	1	2	2
3590	2	2	2	5	3	2	4	2	2	6	1	3	1	3	3	3	2	1	1	0	1	0	4
3593	4	3	3	3	2	3	2	3	1	2	1	1	4	2	2	0	2	1	2	2	1	1	2
3594	5	4	4	1	4	4	1	1	3	4	4	1	2	1	3	5	2	1	1	1	1	1	4
3597	9	5	4	4	5	6	2	4	1	3	3	3	1	3	1	2	0	1	0	2	2	2	1
3599	3	1	4	2	1	2	2	2	1	2	0	2	0	3	0	2	2	2	1	2	0	1	0
3601	2	5	2	3	0	2	2	1	1	1	4	1	2	1	0	2	1	0	1	2	1	0	1
3603	4	3	3	3	3	3	4	1	2	3	1	2	0	1	1	1	1	1	0	1	1	0	1
3606	6	3	2	2	2	2	3	2	2	1	2	2	1	3	3	3	2	2	2	3	0	2	1
3607	3	6	3	5	4	4	2	2	2	2	3	2	2	0	3	1	1	1	2	2	1	2	2
3611	5	3	2	1	3	2	1	1	0	2	2	0	2	2	0	1	0	2	0	2	0	0	1
3612	3	4	3	1	1	2	3	0	3	3	1	2	2	0	2	0	3	3	2	1	0	1	1
3613	2	0	3	4	2	4	3	5	3	3	2	2	0	1	2	1	2	1	0	1	1	1	3
3614	4	3	1	2	5	2	3	3	0	2	1	0	3	1	3	2	1	1	1	0	1	0	1
3616	4	3	4	5	4	4	3	4	2	4	4	2	1	2	0	0	3	1	3	1	1	1	3
3617	4	4	3	2	2	1	2	2	1	2	0	3	1	1	2	1	1	1	1	2	0	0	3
3619	5	3	1	3	1	3	3	4	2	3	1	3	3	2	0	2	1	0	1	1	1	0	1
3620	1	2	1	1	3	3	2	3	1	2	2	2	2	1	2	3	1	2	0	1	1	1	2
3621	3	4	1	4	2	3	2	3	0	2	2	3	1	2	2	1	1	1	1	1	1	1	3
3622	2	4	4	2	2	4	1	1	1	0	3	2	3	0	2	1	0	2	1	2	0	0	2
3626	4	3	4	1	3	3	2	1	1	3	0	0	0	1	3	2	1	0	2	0	1	0	1
3627	0	3	1	0	2	1	1	0	2	4	1	2	1	2	2	2	1	0	1	1	0	0	1
3628	3	2	2	6	3	1	4	1	3	0	4	2	1	2	1	1	2	1	1	2	2	0	2
3630	5	2	0	5	4	4	1	2	4	4	2	4	3	1	2	0	1	1	2	2	1	1	1
3634	2	4	2	3	3	1	2	2	2	2	1	3	1	0	2	1	1	1	0	1	1	0	2
3635	1	6	3	3	4	3	4	2	1	3	2	2	1	2	1	1	1	2	1	0	0	2	1
3637	4	2	2	2	2	4	3	4	0	2	0	2	1	1	3	1	3	1	1	2	0	2	1
3638	3	4	5	3	2	3	3	2	2	4	3	2	1	2	0	0	1	0	2	0	0	0	0
3640	4	3	1	4	3	4	1	1	2	5	2	1	0	3	1	2	2	1	1	3	0	0	2
3641	4	2	2	2	3	3	3	1	2	3	2	3	3	1	1	2	3	1	0	3	1	0	1
3642	2	6	6	2	1	2	3	2	3	2	2	4	1	2	2	0	2	3	2	0	0	2	3
3643	3	2	3	5	3	3	2	2	1	3	2	2	0	1	1	0	2	0	2	2	1	0	2
3644	4	4	2	1	7	3	1	3	2	2	2	1	3	1	1	1	2	2	0	1	0	0	1
3649	3	1	2	2	3	3	4	4	4	3	5	2	2	0	2	3	1	2	1	2	3	2	0
3653	4	5	1	2	5	2	1	2	4	1	2	1	2	1	1	2	2	1	2	2	0	0	2
3654	6	6	3	3	4	1	2	2	1	2	3	5	2	1	3	2	3	0	2	1	1	1	6
3655	2	3	4	4	4	1	2	2	2	2	1	1	1	0	2	4	3	0	3	3	1	1	2
3656	4	0	2	2	2	3	1	2	1	1	1	2	1	1	1	1	1	2	1	3	2	1	2
3660	3	2	3	2	4	4	1	2	2	2	3	3	2	2	2	1	2	2	0	0	0	2	2
3662	4	4	3	1	2	3	1	5	2	2	1	0	0	0	1	1	0	0	0	0	0	1	2
3663	1	4	1	2	3	3	1	0	1	2	0	2	0	1	2	2	0	0	0	0	1	1	0
3665	2	4	3	5	2	3	0	3	3	3	2	4	3	0	1	0	1	1	1	1	0	1	4
3666	3	2	3	1	1	1	2	1	0	0	0	1	1	1	1	2	1	0	1	1	0	0	1
3667	4	1	2	2	0	3	4	4	3	3	1	3	1	2	0	1	2	1	0	0	0	1	1
3668	3	2	3	4	4	3	5	2	2	3	0	1	1	1	2	1	2	2	1	1	1	2	2
3669	3	2	1	4	4	1	1	2	1	2	3	2	3	1	3	0	1	1	0	1	1	0	2
3673	4	5	1	3	4	3	2	3	1	2	1	3	1	2	2	2	1	0	1	1	0	1	1
3675	6	3	2	2	0	2	3	0	2	3	2	1	2	0	0	1	2	0	1	2	1	0	1
3677	7	4	2	1	4	4	4	4	2	4	3	1	1	2	1	3	1	2	2	1	0	2	1
3678	5	2	2	3	3	3	0	1	1	0	1	4	1	1	1	1	2	2	1	1	0	0	3
3680	4	2	4	2	1	3	2	1	2	2	2	1	2	1	1	1	2	1	2	2	1	1	2
3682	2	4	3	4	2	4	1	3	2	1	3	2	1	3	1	0	0	2	1	1	1	2	2
3683	4	3	2	4	4	4	2	3	3	2	2	1	1	1	3	1	2	2	2	1	1	1	2
3685	4	3	3	2	3	0	2	2	2	2	2	4	2	0	2	1	1	2	2	1	0	0	2
3689	1	3	2	0	2	0	3	0	1	2	2	2	3	2	1	2	2	0	1	0	0	0	2
3692	5	6	4	4	5	4	3	3	4	3	1	3	1	2	1	1	2	1	3	2	1	1	2
3693	5	3	4	1	3	1	0	0	1	3	2	2	1	1	1	1	2	2	1	2	0	1	0
3694	5	5	2	2	1	1	3	3	2	2	1	1	2	3	1	2	2	1	2	2	0	1	0
3696	6	2	2	1	2	3	1	3	1	2	3	2	0	3	1	0	1	1	1	0	1	1	0
3699	3	4	1	1	2	2	2	1	2	2	2	2	1	3	3	2	2	1	1	2	0	2	2
3705	3	4	4	2	3	1	2	1	1	3	3	5	2	0	1	0	3	1	1	1	1	1	0
3706	3	3	3	3	2	4	2	4	2	1	3	1	1	1	0	1	1	2	0	2	0	1	0
3707	3	4	4	4	0	4	3	2	3	2	2	2	2	0	1	1	1	1	2	2	1	1	2
3711	6	2	5	5	4	1	1	4	4	3	2	2	3	2	3	3	2	1	1	3	1	1	1
3712	1	1	3	2	0	1	3	1	2	0	2	2	1	1	1	3	3	0	1	2	1	2	0
3715	7	5	3	4	2	3	4	1	2	1	6	4	4	3	2	1	3	0	1	2	2	1	0
3718	2	2	5	3	0	0	4	2	2	0	2	3	0	2	1	0	2	2	0	0	0	0	0
3720	2	3	2	2	3	2	3	4	1	3	2	3	2	1	1	2	2	3	2	1	1	0	2
3721	3	3	3	1	2	1	2	2	2	3	2	2	1	3	2	1	0	1	1	1	1	0	1
3722	3	2	3	4	0	0	2	2	1	2	3	0	0	0	1	3	1	2	1	2	2	0	1
3723	5	5	0	4	2	1	4	2	4	4	5	4	2	0	1	2	1	0	1	1	1	2	4
3724	6	3	6	0	3	2	1	2	3	2	3	3	0	1	1	2	1	2	1	2	2	2	3
3725	1	4	4	2	3	0	3	2	1	4	3	3	2	2	1	1	2	1	0	0	0	0	1
3726	4	1	5	2	2	3	3	3	2	1	1	2	1	1	3	2	2	2	0	1	0	2	2
3731	3	3	4	2	1	4	5	2	0	2	2	1	3	2	2	1	2	3	2	0	0	1	1
3734	3	3	2	5	3	1	0	0	1	0	1	2	2	1	1	1	1	2	0	0	2	0	2
3737	4	3	2	1	2	2	6	1	5	5	2	2	3	1	3	2	3	1	0	2	2	0	1
3739	5	4	2	1	2	3	3	2	2	2	1	1	2	1	2	1	1	0	2	4	1	1	1
3743	5	2	3	1	4	3	3	2	2	2	5	2	0	1	2	3	2	1	2	1	1	0	2
3746	5	2	4	2	2	3	2	0	0	0	3	2	0	0	2	1	3	2	2	1	2	1	3
3748	7	5	4	2	5	3	3	4	3	3	3	2	3	4	1	2	3	1	3	0	2	1	0
3751	4	2	2	2	1	2	2	4	2	1	3	2	3	2	0	3	1	1	1	2	1	0	3
3753	5	2	1	2	3	3	2	1	2	1	0	1	2	2	2	2	2	1	1	1	1	1	1
3757	3	1	1	5	2	2	1	2	0	1	0	1	1	0	0	0	2	1	1	2	0	1	1
3761	3	2	2	2	1	4	3	3	3	2	2	2	2	2	2	2	2	1	2	1	1	1	2
3762	1	2	2	2	2	2	3	3	1	2	3	1	1	0	3	2	1	3	1	2	1	0	1
3763	4	3	2	1	1	2	2	1	0	3	3	2	3	1	2	3	1	2	0	2	0	0	2
3766	2	3	1	5	0	2	2	1	1	2	1	0	4	1	0	1	2	2	1	2	1	1	3
3767	3	3	2	2	3	2	2	2	0	0	1	2	1	1	2	1	2	0	2	2	0	1	2
3773	1	3	1	3	1	2	2	1	3	3	1	2	3	1	2	0	0	1	1	1	0	0	2
3774	4	3	4	2	2	2	2	1	3	4	2	3	3	1	1	0	2	1	2	3	0	0	0
3775	5	4	2	3	0	1	5	3	4	1	2	3	3	3	0	1	1	1	2	1	2	0	2
3776	4	5	2	2	1	2	2	3	2	2	3	1	0	2	2	0	0	2	0	2	1	1	3
3778	2	1	1	0	0	1	2	3	1	3	1	1	1	0	2	1	2	2	1	1	1	0	1
3780	4	5	2	4	2	1	2	4	1	5	3	3	3	1	1	4	3	1	2	0	1	1	3
3784	5	5	5	1	3	1	3	5	1	1	2	2	2	1	1	2	0	1	1	3	0	2	4
3785	3	4	4	4	4	2	2	1	3	1	4	2	3	3	2	4	1	2	1	3	0	3	3
3786	5	2	3	4	4	3	3	1	3	0	2	3	2	1	2	2	2	3	2	1	1	0	2
3789	4	2	4	1	5	3	1	3	3	2	3	0	3	1	2	0	2	1	3	1	0	2	1
3792	4	3	3	2	2	4	4	3	4	2	2	3	1	1	2	1	2	1	3	2	1	1	0
3793	6	4	2	4	1	1	2	1	0	2	2	2	2	2	2	2	4	0	3	1	2	2	1
3794	4	5	3	2	2	3	2	2	2	2	1	3	1	2	1	1	1	0	2	0	1	1	1
3795	1	3	4	1	4	5	2	2	2	1	1	2	0	2	1	1	2	3	1	0	1	1	0
3796	4	4	2	2	3	2	2	2	1	0	2	2	1	3	2	1	1	2	1	2	1	2	2
3797	3	4	5	5	2	2	3	3	3	3	3	3	1	1	2	2	1	3	4	2	0	3	4
3802	5	3	1	3	4	3	3	3	1	2	1	3	2	1	1	1	2	2	0	1	1	1	3
3804	4	4	2	2	1	1	3	2	1	3	2	1	0	2	1	1	1	1	1	2	2	0	2
3807	5	3	2	2	6	1	2	3	3	3	2	2	3	1	3	2	2	0	2	2	1	0	2
3812	2	4	3	2	2	3	2	1	2	1	1	2	1	1	0	0	1	2	2	2	2	0	2
3813	3	4	1	2	4	2	3	2	1	2	2	2	2	1	2	0	0	1	0	1	0	2	2
3814	9	6	2	4	4	3	2	2	3	2	2	3	3	2	0	3	1	2	2	2	1	2	1
3816	2	6	5	1	6	1	3	2	4	2	3	2	2	2	0	2	2	1	1	0	0	1	2
3820	4	2	5	3	3	2	1	3	1	1	4	2	1	2	1	3	1	2	2	1	1	0	0
3822	2	1	3	1	1	0	3	0	1	2	3	3	2	1	2	1	1	0	1	1	1	1	1
3823	4	4	3	4	5	3	4	4	2	3	7	2	1	1	1	3	3	2	1	0	2	1	3
3824	4	2	2	3	2	2	4	1	3	3	1	1	1	0	2	2	2	0	0	1	1	0	2
3831	4	5	3	3	3	4	3	2	3	3	3	3	4	1	1	2	2	2	1	1	0	0	2
3832	2	4	3	4	2	3	1	2	1	4	4	4	1	3	2	2	2	2	0	0	1	1	1
3835	3	4	3	4	3	1	4	0	1	2	2	4	2	0	1	2	1	1	0	1	1	0	2
3836	6	4	7	2	2	3	1	1	1	2	2	2	4	1	1	2	1	1	2	0	1	0	2
3840	2	6	1	2	4	2	3	2	3	0	2	3	3	1	1	1	1	2	1	3	0	1	1
3845	5	6	5	4	6	2	3	4	4	2	4	2	3	2	2	1	1	0	2	4	0	3	3
3847	4	2	3	2	1	2	2	2	2	0	1	1	1	1	1	1	2	1	1	1	0	0	1
3850	2	3	1	3	2	3	0	1	1	1	0	2	2	1	2	1	3	0	2	0	0	1	2
3852	4	6	3	2	3	1	1	2	2	2	2	2	3	1	1	0	2	1	3	2	1	1	1
3853	2	3	2	1	1	1	1	3	0	1	1	2	1	1	1	1	2	2	1	0	1	0	1
3854	4	0	7	3	3	0	4	0	2	3	2	1	3	0	1	3	0	1	4	2	1	2	2
3855	2	4	1	3	2	1	3	2	2	2	1	1	2	1	1	2	2	1	2	2	1	0	2
3857	2	4	4	1	3	1	4	1	2	3	3	2	2	2	4	0	0	2	2	2	1	0	1
3858	3	4	3	3	3	3	0	2	3	3	3	2	2	0	3	2	2	2	2	2	0	0	2
3870	3	3	2	3	2	2	2	1	1	3	1	3	1	1	3	1	2	3	1	1	1	0	3
3875	4	2	0	2	2	1	1	3	1	0	1	1	1	0	2	1	2	1	0	0	0	1	1
3876	3	3	5	3	5	4	2	2	3	3	3	4	2	3	3	1	4	2	1	2	1	1	5
3879	3	1	3	1	2	1	3	1	2	2	2	1	1	0	1	0	0	3	2	3	1	0	0
3880	6	3	4	5	4	1	2	2	1	2	2	2	1	2	0	2	1	1	3	0	1	0	1
3882	4	3	2	2	2	2	2	3	2	0	3	3	1	1	2	3	1	1	0	0	1	0	0
3883	4	2	0	3	3	2	4	2	2	1	3	2	2	1	2	1	4	2	3	0	1	1	2
3884	3	3	4	3	2	0	1	1	4	1	4	2	1	1	1	3	1	1	0	0	1	2	1
3887	4	5	3	3	2	5	3	1	2	3	2	3	1	1	1	1	1	1	1	0	1	1	1
3888	6	5	3	1	2	2	2	2	5	3	4	3	1	1	3	2	2	2	0	2	0	1	1
3890	3	4	2	3	1	3	1	1	0	4	1	2	0	1	1	1	1	3	2	1	0	0	1
3891	5	4	1	1	3	2	1	3	0	2	3	2	1	1	1	3	1	0	2	1	1	1	0
3895	4	5	5	4	3	0	3	3	4	1	3	2	0	1	2	1	3	2	1	1	2	2	0
3899	3	2	3	4	3	3	3	5	3	2	1	3	2	3	3	3	1	1	1	3	0	0	3
3900	5	2	5	4	2	2	2	1	1	1	1	2	1	2	1	2	1	1	1	2	0	1	1
3902	4	4	1	3	2	3	3	2	4	0	2	2	2	1	0	0	1	2	0	0	1	1	2
3905	3	5	4	3	2	3	3	1	4	3	2	3	2	0	1	1	1	1	0	1	1	0	2
3907	2	4	2	4	3	2	2	2	3	3	0	2	1	1	2	2	1	2	1	1	2	0	2
3908	6	4	3	1	1	2	0	3	4	3	2	3	3	1	0	4	1	1	0	2	0	0	2
3911	1	4	3	3	2	2	2	2	3	1	2	4	1	2	2	1	2	2	2	1	1	0	1
3912	2	2	2	5	4	2	3	1	2	2	2	2	1	3	1	4	0	2	2	1	1	0	4
3916	4	5	2	5	2	5	1	2	1	1	4	2	3	2	0	1	2	1	0	0	1	1	4
3917	1	3	5	3	1	1	3	3	1	2	2	1	0	1	1	0	0	0	1	1	0	0	0
3919	6	4	3	1	2	3	3	2	3	1	2	3	1	2	3	2	1	2	1	0	1	1	0
3920	6	2	2	2	3	3	4	2	3	2	2	4	1	0	0	0	4	3	2	1	1	1	2
3921	2	3	1	2	3	0	2	2	3	2	2	3	3	1	1	0	2	1	1	2	1	1	0
3924	1	1	2	5	3	1	5	0	1	2	3	1	1	1	1	0	4	1	1	2	1	0	1
3925	3	2	5	2	3	1	2	2	0	3	2	2	0	3	1	3	2	0	2	2	2	0	2
3927	3	4	2	2	3	1	1	3	1	2	0	2	1	1	1	3	1	0	1	1	2	0	1
3929	1	4	2	1	2	0	1	3	0	2	2	0	2	1	0	1	0	1	0	2	0	0	2
3931	7	2	4	1	5	1	5	3	5	6	4	2	2	0	1	1	3	0	1	3	1	1	4
3932	1	3	3	3	1	2	1	0	1	1	1	2	2	0	0	1	0	2	1	1	0	0	2
3934	5	1	2	5	2	2	1	3	1	3	0	1	2	2	1	1	1	1	2	1	1	1	2
3935	3	0	3	2	1	1	2	2	2	2	2	1	0	1	1	0	0	2	1	0	1	1	1
3936	2	3	3	2	1	2	2	2	2	1	2	1	2	0	3	0	1	0	1	0	0	1	2
3937	1	1	0	4	3	1	4	3	3	3	3	0	1	4	4	2	2	0	1	1	1	2	2
3940	5	3	0	2	3	2	3	2	1	0	1	1	2	1	1	2	1	1	1	1	0	0	0
3942	5	3	0	0	1	2	2	1	0	3	2	3	1	2	1	1	2	2	1	1	2	0	1
3946	5	5	2	3	4	3	6	4	1	3	2	2	0	1	2	2	2	3	2	1	1	0	2
3947	4	2	4	3	4	1	4	1	4	3	2	5	3	1	1	0	2	1	0	2	1	1	2
3949	3	3	1	4	3	2	4	2	1	2	1	2	1	2	2	2	0	0	0	2	0	0	3
3950	5	4	2	3	4	1	2	2	3	5	2	1	1	1	3	2	0	3	2	2	1	0	3
3960	3	4	1	2	3	2	3	3	2	3	1	0	3	2	2	2	1	2	0	1	1	0	0
3961	1	1	1	2	0	2	1	3	1	2	1	2	2	2	2	1	0	0	0	1	1	0	2
3962	8	6	5	4	1	0	2	2	4	3	2	1	3	1	3	2	1	2	1	1	0	2	1
3963	3	4	3	2	1	4	3	3	3	3	3	3	0	3	1	1	2	0	1	1	2	1	3
3967	4	2	2	3	1	0	1	2	1	2	3	0	0	0	3	2	0	0	1	2	1	0	2
3968	2	2	1	2	3	1	0	3	2	1	4	3	2	1	0	2	2	1	2	1	0	1	3
3969	4	3	1	2	3	4	3	2	5	1	3	1	4	1	1	2	1	3	1	2	2	1	1
3970	5	2	4	1	2	4	0	3	1	4	1	2	2	1	2	0	1	1	1	1	1	0	3
3971	4	3	1	3	1	2	1	1	2	3	1	2	2	2	0	0	1	1	0	2	1	1	1
3972	2	4	1	3	4	0	2	4	4	1	1	2	0	1	2	1	1	1	2	0	1	1	3
3974	1	3	3	5	2	1	2	3	1	1	1	0	3	2	1	2	2	3	3	1	1	0	2
3975	5	3	2	3	5	3	4	2	1	2	4	2	2	2	1	0	1	2	1	2	0	1	3
3976	5	3	3	2	3	6	2	1	4	1	3	2	2	0	2	3	1	2	2	1	0	0	1
3977	3	3	3	2	3	3	1	1	2	2	1	1	0	2	2	1	3	0	3	3	0	2	1
3979	3	2	4	4	3	0	1	1	2	1	1	1	1	0	1	0	1	2	0	0	1	2	1
3980	3	1	1	2	0	3	2	2	0	4	1	1	0	0	2	2	0	1	1	0	1	0	2
3982	3	4	3	4	3	1	2	4	2	1	3	2	2	1	1	1	0	3	2	0	1	0	4
3983	5	2	4	2	2	4	2	0	2	2	1	2	0	1	2	1	1	2	0	1	1	1	1
3989	3	3	5	1	3	3	2	3	1	2	0	2	1	2	0	1	1	1	1	1	1	1	1
3990	2	1	4	2	1	1	4	3	3	2	2	1	0	0	1	1	0	3	0	1	1	1	4
3991	3	5	2	3	2	2	6	2	1	2	4	2	2	3	0	3	2	2	0	2	0	1	2
3992	3	7	3	5	5	4	3	6	1	1	4	3	5	1	3	2	2	2	1	3	1	1	5
3993	3	2	3	2	3	3	4	2	0	2	0	3	1	2	3	1	1	1	1	1	1	2	0
3997	2	6	5	3	5	2	2	3	1	2	4	2	1	2	1	2	3	0	1	1	1	0	1
4000	3	2	2	4	2	2	2	0	1	4	1	3	1	0	2	1	1	1	0	2	1	0	3
4001	6	5	4	4	2	3	4	2	3	3	1	4	1	1	2	4	2	3	1	4	0	0	1
4002	3	6	6	6	4	0	1	3	3	2	3	3	4	2	2	1	2	1	1	2	1	1	2
4004	4	3	4	3	3	1	1	2	1	1	1	2	2	1	1	1	2	1	2	2	0	1	1
4005	4	1	4	1	2	2	3	4	3	4	1	2	1	2	2	1	1	2	1	2	1	0	2
4009	4	4	3	6	3	6	3	2	3	3	0	4	1	1	1	3	2	2	3	1	2	1	0
4011	2	3	2	2	3	2	2	4	3	3	2	1	1	1	1	1	2	1	1	0	1	1	2
4013	3	2	1	3	2	2	1	3	3	2	1	0	2	1	2	2	1	1	0	1	0	0	0
4014	6	3	3	2	4	2	2	1	6	0	3	2	2	1	1	1	0	1	2	1	1	2	3
4015	5	4	3	1	3	2	2	2	2	1	1	2	2	1	1	3	1	0	2	1	0	0	1
4017	5	3	3	3	1	3	3	2	3	2	1	2	1	1	3	1	1	2	1	2	2	0	1
4020	6	2	6	2	4	3	4	3	2	3	2	1	3	2	2	1	3	2	3	1	1	1	0
4021	2	2	1	2	3	1	3	2	2	3	1	3	3	3	2	2	0	2	0	1	1	1	3
4025	3	3	0	2	3	2	3	4	1	3	2	1	1	1	1	2	1	2	1	0	1	1	0
4028	2	3	1	1	0	4	0	2	0	1	2	3	2	2	1	2	2	3	1	2	0	1	1
4029	5	3	0	1	3	2	1	1	3	3	0	1	1	2	3	1	2	1	0	0	1	0	2
4030	1	2	2	3	1	1	0	2	4	2	3	2	3	2	0	2	1	2	1	1	1	0	0
4032	3	3	3	5	3	4	4	2	3	2	2	1	3	0	4	2	2	1	2	1	1	2	4
4033	2	2	3	3	2	3	3	3	2	1	0	1	1	1	1	2	1	1	1	2	0	1	2
4034	3	4	4	3	1	2	3	2	1	0	2	3	2	2	1	1	1	0	0	1	1	0	4
4038	3	5	3	3	2	3	2	1	0	2	0	0	1	2	2	2	0	2	1	1	1	0	0
4041	1	2	1	1	4	2	0	4	1	3	3	3	1	2	1	2	2	2	0	0	1	0	1
4043	2	2	5	5	5	4	2	2	2	3	2	2	1	1	1	2	1	1	3	1	2	0	2
4047	7	2	2	4	5	2	1	5	3	3	3	3	0	3	0	3	4	4	1	1	0	1	3
4048	2	3	2	1	1	2	4	1	1	1	2	2	2	1	0	2	1	2	0	1	0	0	1
4049	2	5	4	3	4	4	2	2	1	2	0	0	3	0	1	1	2	3	0	1	2	0	2
4051	1	2	2	2	2	2	1	1	1	1	1	1	0	0	2	1	1	0	2	1	0	1	0
4053	2	2	2	1	2	1	2	2	0	2	1	2	0	1	1	1	1	2	2	2	0	1	2
4055	3	3	4	4	3	4	1	4	0	1	3	2	1	2	0	4	0	2	1	1	1	1	2
4060	3	2	3	1	1	2	1	2	2	4	0	1	1	1	3	2	1	0	1	2	0	2	1
4062	3	6	2	5	1	1	0	1	1	1	2	1	1	2	1	2	2	1	1	2	0	2	2
4064	5	5	4	1	1	2	4	3	2	1	1	3	2	0	2	1	2	2	0	1	0	1	1
4067	2	4	2	3	1	5	3	4	5	1	3	1	2	1	2	3	1	3	2	2	1	1	2
4068	3	4	5	2	1	2	4	1	1	2	3	3	2	2	2	2	2	1	1	1	0	0	1
4071	1	1	6	6	4	2	3	4	2	4	3	3	3	4	2	3	3	0	3	1	0	1	4
4072	4	5	3	4	1	4	0	4	1	4	4	1	3	1	3	1	2	0	2	1	0	1	3
4077	4	5	1	2	2	0	4	1	3	2	3	3	3	2	1	1	1	1	1	1	0	0	2
4080	4	6	2	3	1	2	2	3	1	1	2	1	0	2	1	2	1	1	2	2	0	0	1
4083	0	1	4	3	3	3	3	1	1	1	1	4	3	0	1	1	0	3	0	1	1	2	2
4084	4	4	3	2	1	2	2	4	3	2	1	3	1	3	1	0	1	1	0	1	0	1	1
4085	3	3	5	2	3	3	1	1	1	0	3	2	2	0	1	1	0	1	0	1	1	0	2
4086	2	3	4	4	2	1	0	3	1	2	2	3	2	1	1	1	1	2	1	1	1	0	1
4087	4	2	1	3	2	1	3	3	1	4	2	1	3	1	1	0	1	1	2	3	1	1	2
4088	3	3	2	4	3	3	0	2	1	3	2	1	2	1	0	1	2	0	1	1	0	1	0
4091	6	7	5	3	5	1	3	4	3	3	2	2	2	2	2	0	2	1	3	0	2	4	2
4092	4	2	3	4	1	1	3	2	1	4	2	0	2	2	2	1	2	2	2	1	2	1	0
4093	2	5	3	1	1	1	2	2	3	3	0	2	1	2	1	2	1	2	1	1	1	2	3
4095	1	3	4	1	3	3	2	2	3	3	2	1	2	1	1	1	1	3	2	0	1	0	2
4096	4	3	2	2	3	1	1	4	1	1	1	3	0	0	0	2	1	3	0	0	0	0	2
4098	1	5	3	4	2	2	3	2	3	1	1	2	1	2	2	2	3	2	1	2	0	0	1
4106	4	2	2	0	2	2	4	1	2	3	4	3	1	1	2	0	2	2	1	1	0	2	2
4113	6	2	3	3	4	4	3	1	3	2	2	2	1	0	2	0	1	2	2	0	2	1	3
4115	2	3	4	3	2	2	3	3	3	1	2	1	2	1	2	2	0	1	1	2	1	0	4
4119	1	1	1	0	1	0	0	2	2	2	0	3	2	1	2	2	2	2	0	1	1	1	0
4125	5	4	3	2	4	1	4	5	2	4	1	4	2	3	1	1	2	1	2	0	2	0	2
4127	3	3	4	3	1	1	2	1	1	2	2	1	2	1	2	1	2	1	1	3	1	1	1
4128	3	2	2	2	2	1	1	3	4	2	3	3	2	1	1	1	0	1	1	1	1	1	4
4129	6	3	4	3	2	3	3	2	3	4	2	5	3	3	2	1	1	2	1	1	0	0	3
4131	6	4	3	1	3	2	3	3	3	2	2	3	0	1	2	2	2	2	0	2	0	0	1
4132	1	3	0	0	0	1	1	2	0	1	2	1	1	2	1	1	1	2	1	1	1	1	2
4137	3	6	4	1	4	3	2	3	3	4	3	3	2	1	2	2	1	2	1	1	0	1	1
4143	4	3	4	3	4	3	4	3	3	3	2	2	1	3	1	3	3	2	3	2	1	2	2
4144	5	3	4	1	3	2	4	2	2	1	2	3	3	1	1	3	3	1	1	1	1	0	2
4145	4	3	3	4	2	3	5	1	3	2	3	0	2	0	2	1	3	1	1	3	0	1	3
4151	2	4	2	4	1	2	1	2	1	3	2	1	2	0	1	3	4	2	0	2	0	1	1
4155	5	1	5	4	4	5	2	2	4	4	3	4	2	2	3	0	0	1	2	1	0	1	2
4161	6	5	2	4	4	2	6	3	1	3	1	3	1	1	2	0	1	2	1	2	2	0	2
4163	6	3	4	2	3	1	3	3	2	3	2	4	3	1	0	2	2	2	1	1	0	2	3
4164	4	0	1	0	1	2	1	1	0	2	2	2	3	2	1	2	1	1	0	2	1	1	1
4169	6	3	4	2	3	2	4	3	4	3	1	1	2	4	2	2	0	3	1	0	2	1	0
4170	3	2	3	3	3	1	2	1	2	0	2	2	2	3	1	3	1	2	1	0	0	1	2
4171	4	3	4	4	5	4	3	2	3	2	2	1	1	1	1	2	1	1	3	0	1	0	1
4173	3	3	2	3	1	3	3	1	1	2	3	2	2	1	3	2	2	2	1	1	1	0	2
4174	3	5	4	4	2	3	3	2	2	3	3	1	1	1	1	1	2	1	0	1	1	2	2
4176	3	2	3	1	2	3	3	0	1	1	1	2	2	1	2	0	1	1	1	1	0	0	3
4177	2	4	3	5	4	2	3	2	2	1	3	2	3	2	1	2	3	2	1	1	0	0	1
4180	5	5	2	2	3	3	3	2	1	4	3	4	1	0	0	2	2	1	0	0	0	0	1
4184	6	7	7	4	2	5	1	4	4	5	4	0	2	0	0	2	3	2	3	2	1	0	3
4188	2	4	0	5	1	2	2	2	2	1	2	1	2	3	1	1	1	3	2	0	1	1	2
4189	5	5	3	4	5	1	3	2	3	0	3	5	2	2	1	2	2	3	1	1	2	3	2
4193	2	4	4	3	1	2	2	1	3	2	2	0	3	1	2	2	1	1	1	1	0	0	1
4194	3	3	1	4	2	2	2	0	1	0	2	1	2	1	2	1	0	1	1	1	0	0	2
4195	4	3	1	2	3	1	0	3	1	1	1	1	2	0	1	3	1	1	0	0	1	1	2
4196	4	4	4	3	2	1	1	2	2	4	2	2	1	3	1	2	2	0	1	1	1	1	3
4197	3	3	2	1	2	1	2	2	1	1	0	2	0	0	1	1	0	1	2	0	1	0	1
4198	4	3	4	2	2	0	1	2	1	2	3	4	0	2	1	3	2	2	3	2	1	0	2
4201	2	3	3	0	2	4	1	2	1	3	2	1	1	3	2	2	1	2	1	1	1	1	0
4203	4	3	2	3	5	3	4	1	3	3	3	1	1	1	0	1	3	1	1	1	1	2	2
4207	3	1	5	2	2	2	3	2	2	4	3	1	2	1	1	0	1	0	1	2	1	0	2
4209	2	1	4	2	1	2	0	3	1	1	0	2	2	3	1	2	0	3	2	0	2	1	2
4210	6	4	2	4	2	2	1	3	0	1	1	2	1	2	2	3	0	1	1	1	1	1	1
4216	3	3	2	5	3	3	3	2	2	4	2	4	2	1	0	1	1	3	0	1	0	1	0
4221	4	3	1	2	2	3	4	4	2	4	2	2	2	1	0	1	1	3	0	1	0	0	1
4223	5	4	6	3	3	5	2	5	4	4	2	3	2	1	2	2	4	3	1	2	1	2	2
4226	5	4	4	4	3	3	4	2	2	2	3	3	2	0	0	2	1	2	1	1	1	1	3
4228	3	5	2	3	1	5	2	1	2	1	1	2	0	0	1	0	1	1	1	2	1	0	2
4229	5	3	4	4	3	3	1	1	1	3	2	3	2	3	0	1	1	2	0	2	1	1	4
4230	4	4	4	3	2	0	2	4	2	2	2	4	2	2	1	0	3	1	1	2	0	1	2
4231	5	2	2	3	3	3	1	4	3	3	2	0	0	1	1	0	2	2	1	1	1	1	3
4233	3	3	1	4	2	0	4	1	4	1	4	2	2	2	1	2	3	2	1	2	1	0	2
4234	3	3	1	3	4	1	4	2	1	3	1	2	2	1	3	3	1	3	1	2	0	0	3
4235	2	4	4	4	3	3	1	0	2	3	2	5	0	1	1	0	0	1	1	2	1	1	3
4236	2	4	5	2	1	0	1	1	1	2	3	1	2	0	3	3	1	0	1	1	1	0	2
4238	4	3	2	3	1	2	2	1	3	2	3	2	1	1	2	2	1	2	1	1	2	1	1
4240	3	5	5	3	5	3	3	3	3	2	2	3	1	0	2	2	3	2	1	0	2	1	0
4243	2	2	2	2	4	1	2	2	2	1	2	1	2	1	2	1	2	2	2	2	1	1	1
4244	3	3	3	5	2	3	5	2	1	3	2	3	1	2	2	2	1	2	0	2	1	1	2
4246	4	4	0	3	5	3	3	2	3	1	3	3	1	2	1	2	4	0	1	2	0	2	1
4247	4	5	2	2	5	4	3	2	1	3	2	2	1	2	2	0	1	2	2	1	1	1	2
4252	2	3	1	4	2	3	1	1	3	2	0	2	3	1	0	1	2	2	2	2	2	2	0
4254	5	3	1	5	2	1	1	1	1	3	1	2	2	1	0	2	1	2	1	1	1	1	2
4258	4	4	2	4	2	4	3	3	3	2	4	1	3	1	2	2	2	0	2	1	2	0	2
4260	2	3	3	1	3	2	0	3	1	2	1	2	3	0	1	1	1	0	1	2	0	0	2
4262	3	5	3	4	3	3	2	3	2	4	0	1	1	0	1	4	3	2	1	2	0	1	1
4263	5	1	1	2	2	1	2	1	3	2	1	2	2	0	1	0	1	0	1	3	1	1	3
4264	4	3	1	2	0	1	4	1	1	3	1	1	2	2	2	1	2	2	1	1	0	2	1
4265	6	4	4	1	4	1	3	1	1	1	2	1	1	3	2	3	1	1	2	2	0	1	2
4268	2	1	2	3	2	4	4	2	2	2	3	0	4	1	0	1	2	2	2	0	2	1	1
4270	4	2	1	4	1	2	2	3	1	3	1	1	1	2	2	1	3	2	0	0	1	1	1
4271	1	2	3	3	3	1	2	3	3	2	1	1	2	1	1	1	2	0	1	3	1	0	3
4274	3	6	4	4	4	2	3	3	1	2	1	2	2	1	0	2	1	1	0	3	0	0	3
4276	5	3	4	3	2	2	2	5	3	3	1	2	1	0	2	2	2	1	0	1	1	1	1
4277	2	4	2	2	2	2	1	0	0	3	2	2	2	0	1	1	2	0	2	1	1	2	0
4279	5	5	3	4	3	1	4	2	2	3	3	2	1	1	3	0	0	1	3	1	0	1	0
4283	6	2	3	1	4	4	1	2	2	2	3	4	2	2	3	2	3	2	1	0	0	1	3
4284	3	6	3	2	2	3	1	4	3	1	2	4	1	0	3	2	1	2	2	0	0	1	4
4285	2	1	1	3	1	0	1	3	2	1	1	0	0	0	2	1	1	2	1	1	1	0	2
4287	4	3	1	1	2	4	2	0	2	1	0	1	1	1	0	0	2	0	0	2	0	0	0
4288	2	2	3	5	1	1	4	3	4	2	1	2	1	0	2	1	1	0	0	0	0	1	1
4290	3	4	1	1	2	1	1	1	1	2	1	3	0	1	2	2	2	1	0	0	0	0	1
4291	3	3	2	4	4	2	0	2	2	4	0	3	0	2	0	1	1	2	2	2	2	1	2
4293	5	3	2	5	3	4	2	1	4	2	2	0	3	1	2	1	1	1	1	1	1	1	4
4297	5	4	2	3	4	0	1	2	3	2	3	1	1	3	2	2	1	1	1	0	0	1	3
4298	5	4	4	4	4	1	1	3	3	2	1	2	2	1	2	0	3	2	1	1	1	1	3
4299	2	2	4	2	5	4	1	2	0	4	2	2	2	2	2	3	1	2	0	3	0	0	1
4301	3	4	1	1	3	1	0	2	2	4	2	2	1	1	2	3	1	4	1	0	0	2	2
4302	4	7	5	2	3	3	3	1	2	2	1	4	1	2	2	2	0	3	1	2	0	2	3
4303	2	3	5	2	2	0	2	1	1	3	1	1	2	0	1	3	3	2	2	1	0	1	2
4304	5	3	3	5	2	3	1	1	3	0	1	4	2	1	2	2	1	1	1	0	0	1	3
4305	2	2	4	3	3	1	4	1	4	1	3	1	0	0	0	1	1	3	0	0	0	2	3
4306	6	1	3	3	5	4	2	1	2	1	0	3	0	1	0	3	3	2	3	0	1	1	4
4308	2	4	2	3	2	1	2	2	2	2	2	0	2	1	2	0	1	1	1	2	1	1	2
4310	1	1	3	3	1	3	1	1	3	3	2	1	4	0	2	0	2	1	2	1	1	0	0
4312	2	4	4	2	1	2	2	2	0	2	2	1	2	0	2	2	1	1	2	0	1	1	1
4313	1	4	3	1	3	2	3	1	1	0	2	2	3	2	2	2	1	3	2	2	2	0	2
4314	3	3	2	3	4	4	4	2	1	1	3	0	0	1	0	0	1	1	0	1	1	0	2
4315	3	7	1	3	4	0	3	2	5	2	1	2	1	1	1	3	1	2	2	2	1	1	2
4320	5	2	3	4	5	1	1	4	2	4	2	4	1	0	2	1	4	2	3	4	2	2	1
4321	3	4	1	1	0	3	2	0	1	0	2	1	1	1	1	1	2	0	0	0	1	1	2
4325	3	3	1	4	5	5	4	2	1	2	3	1	1	3	1	3	3	2	0	2	2	0	3
4326	5	4	2	3	4	3	2	2	3	3	2	1	2	2	0	1	2	1	1	1	1	1	1
4327	4	2	3	3	2	0	3	2	1	2	3	2	2	3	3	2	2	1	1	1	1	1	2
4328	4	5	2	5	1	3	1	3	3	2	1	2	1	0	0	1	1	1	2	0	0	2	1
4330	3	4	2	3	3	2	2	4	5	2	4	3	0	1	2	1	3	1	2	2	0	2	1
4332	2	5	3	2	2	4	5	1	2	3	4	1	2	2	2	0	1	2	2	2	1	0	3
4335	3	2	2	3	2	3	1	2	2	1	2	1	2	2	1	1	3	0	1	1	0	0	0
4337	1	4	3	3	0	2	1	1	3	2	2	0	1	2	1	0	2	1	1	1	0	1	3
4341	4	2	3	3	5	2	1	3	1	1	2	3	1	3	0	1	2	0	1	1	2	0	2
4342	2	1	4	3	4	4	1	1	2	2	1	3	1	2	1	2	2	2	1	2	0	0	1
4343	5	3	3	1	0	1	2	1	1	0	1	2	3	2	2	1	2	1	0	2	1	0	0
4344	4	5	1	6	0	4	2	3	5	4	2	2	1	3	1	0	5	2	3	1	1	2	1
4346	5	3	3	5	1	2	2	2	2	1	2	2	3	1	3	2	2	1	2	2	1	0	1
4348	4	3	2	1	1	1	4	2	0	1	0	4	1	2	1	1	2	1	2	0	1	1	1
4351	4	3	5	3	3	2	1	2	1	3	3	2	1	1	1	2	0	2	1	0	1	0	2
4357	1	2	1	2	2	4	3	1	1	1	0	2	2	3	1	2	2	0	1	2	0	0	3
4358	1	3	3	0	2	2	2	2	2	1	2	1	1	2	0	2	1	1	1	2	1	1	0
4359	2	3	1	2	2	3	2	2	1	1	1	2	1	1	1	3	2	1	1	2	2	1	1
4363	3	4	1	3	3	1	0	0	3	1	2	0	2	1	1	1	0	0	1	1	0	1	1
4365	2	3	2	3	4	2	3	0	2	2	2	2	2	1	1	1	1	2	0	0	1	1	0
4366	1	3	5	5	4	4	3	2	2	1	2	4	0	1	3	0	3	2	0	1	1	2	2
4367	5	5	6	2	2	2	3	1	1	2	2	2	1	3	1	1	3	2	2	2	1	1	2
4368	2	3	1	2	4	4	5	5	4	5	3	1	2	1	2	1	1	0	3	2	1	0	1
4370	2	4	3	4	5	3	3	3	3	2	0	1	3	0	2	2	4	1	2	0	0	1	1
4372	3	2	2	1	2	2	3	1	3	1	1	1	2	2	0	1	2	3	1	2	0	0	0
4374	3	3	3	2	1	1	2	1	3	1	2	2	1	1	2	2	0	3	0	2	0	2	1
4376	2	6	3	1	2	3	1	2	2	1	1	1	0	0	0	2	2	2	2	0	1	1	1
4381	1	3	3	1	2	3	2	1	0	0	1	2	1	1	1	2	0	1	1	2	0	1	1
4382	3	2	1	1	2	2	2	2	0	1	2	0	2	1	2	2	1	1	1	2	0	0	5
4384	3	1	2	2	4	3	2	3	1	4	3	1	2	1	1	1	2	2	1	1	2	2	2
4388	2	3	0	0	0	1	2	2	1	1	1	1	2	1	1	0	1	1	0	1	1	0	1
4389	3	5	3	3	4	4	3	3	2	3	1	2	1	3	1	2	2	1	1	1	1	0	2
4390	7	5	3	1	3	3	5	3	2	4	2	1	1	0	3	2	2	3	1	1	1	0	3
4391	4	3	2	3	3	2	2	2	0	1	1	3	1	2	1	0	1	1	2	0	0	0	1
4393	4	3	3	1	1	2	2	2	2	2	3	2	2	2	1	0	1	0	0	0	0	2	1
4395	5	2	2	3	3	2	3	2	2	3	2	2	1	2	1	2	0	1	1	2	0	1	3
4398	2	2	2	1	2	1	1	1	2	1	2	3	2	1	2	1	1	0	1	2	0	1	1
4400	3	2	2	4	1	2	1	2	3	3	3	2	1	3	2	2	3	2	0	2	0	1	1
4406	6	5	2	3	6	3	5	3	1	1	3	2	1	1	2	3	2	1	1	0	1	0	0
4407	2	2	2	3	2	1	1	1	3	1	2	0	0	1	1	1	1	1	0	1	0	1	1
4410	3	1	4	5	1	2	2	2	1	1	1	1	1	1	1	0	2	1	2	2	0	0	0
4419	2	5	2	2	4	1	2	1	3	3	2	3	2	2	2	2	2	1	2	0	2	1	1
4421	3	2	4	3	0	2	1	2	1	3	2	1	2	1	0	2	1	1	1	1	0	1	1
4422	3	2	3	4	3	2	1	2	1	3	2	3	2	1	1	1	2	2	1	1	2	0	3
4427	3	5	6	5	3	4	3	6	4	3	3	1	3	2	3	0	2	2	1	2	2	1	1
4430	2	3	2	5	1	2	4	2	3	1	0	3	3	1	2	3	0	2	2	2	1	0	4
4431	3	4	2	2	2	2	0	2	4	1	3	4	2	0	1	2	1	0	2	0	2	1	1
4432	2	6	2	1	3	4	2	2	2	2	1	1	0	2	2	1	4	1	2	1	1	2	2
4434	4	1	1	2	2	3	2	2	2	2	4	2	2	1	1	1	1	0	2	3	0	3	0
4437	4	6	3	3	3	2	2	3	2	1	1	2	2	3	2	1	2	1	3	2	2	0	1
4438	6	4	4	4	1	4	3	2	5	3	0	4	1	1	3	1	2	1	1	1	1	2	2
[truncated: 68,087 more rows]
